# Supplementary material for: Co-evolution based machine-learning for predicting functional interactions between human genes
Source: Nat Commun. 2021 Nov 9;12:6454. doi: 10.1038/s41467-021-26792-w (PMC8578642; doi:10.1038/s41467-021-26792-w)
Supplement: Supplementary file 4 — Supplementary Data 2 [file 41467_2021_26792_MOESM4_ESM.xlsx]

## Sheet: Model Performance
			AUC																							pAUC 0.1																							AP
			Paralogs Unfiltered											Paralogs Filtered												Paralogs Unfiltered											Paralogs Filtered												Paralogs Unfiltered
			Train		Test		C1		C2		C3			Train		Test		C1		C2		C3				Train		Test		C1		C2		C3			Train		Test		C1		C2		C3				Train
Group	Target	Method	mean	std	mean	std	mean	std	mean	std	mean	std		mean	std	mean	std	mean	std	mean	std	mean	std			mean	std	mean	std	mean	std	mean	std	mean	std		mean	std	mean	std	mean	std	mean	std	mean	std			mean
	Functional Interaction	MLPP	0.758572	0.00392159	0.730563	0.00242706	0.744081	0.00452393	0.719695	0.00419756	0.738292	0.00279163		0.746772	0.00399275	0.71724	0.00309166	0.731893	0.00450404	0.712663	0.00422597	0.715049	0.00414068			0.626296	0.00183271	0.599394	0.00146197	0.610254	0.0029227	0.59078	0.00302939	0.609915	0.00227016		0.61447	0.00120484	0.588185	0.00193271	0.598541	0.0024308	0.585693	0.00300664	0.587949	0.00340531			0.72908
	Functional Interaction	NPP	0.616787	0.00416661	0.596353	0.00198021	0.614941	0.00283355	0.569819	0.00227773	0.646279	0.00570408		0.59344	0.00448836	0.559017	0.00239194	0.591719	0.00317534	0.554243	0.00284326	0.551728	0.00695179			0.553689	0.00241917	0.564465	0.000577131	0.552107	0.0015585	0.541495	0.000571299	0.618521	0.0034406		0.530981	0.0023995	0.530336	0.000730339	0.529361	0.00194333	0.528074	0.00093795	0.536353	0.00354741			0.585709
	Functional Interaction	SVDp	0.616501	0.00755098	0.59155	0.00269642	0.618427	0.00686191	0.562584	0.0026203	0.636987	0.00902915		0.594316	0.00764675	0.554454	0.00280479	0.596714	0.00720547	0.547745	0.00229106	0.540609	0.0113514			0.544321	0.00239987	0.554379	0.000668706	0.544768	0.00309743	0.532956	0.000809386	0.601933	0.00208475		0.52759	0.00187776	0.526154	0.000669431	0.528337	0.00271717	0.524303	0.000944857	0.529181	0.0021261			0.571033
	Functional Interaction	PPP	0.625538	0.0032613	0.63173	0.00219159	0.625929	0.00359637	0.605296	0.00282535	0.690112	0.00567807		0.599351	0.00426666	0.593655	0.00258362	0.600128	0.00447338	0.588899	0.00261573	0.599636	0.00767317			0.563529	0.000715226	0.572143	0.000937672	0.56295	0.00113442	0.547269	0.00113607	0.625332	0.00278193		0.535697	0.00194867	0.534618	0.0010775	0.53566	0.00165095	0.530529	0.000669243	0.542991	0.00402866			0.605155
	Functional Interaction	BPP	0.639458	0.0023925	0.64336	0.00164399	0.639535	0.00477881	0.618903	0.00249206	0.693616	0.00502133		0.617387	0.00302745	0.6102	0.00200935	0.617728	0.00559801	0.605656	0.00272905	0.614207	0.00534003			0.561277	0.00200727	0.5751	0.000930609	0.56093	0.00273133	0.552473	0.000732004	0.618614	0.00386675		0.543553	0.00257634	0.548671	0.000989952	0.543321	0.00295187	0.544043	0.00095445	0.564512	0.0043358			0.599072
	In Complex	MLPP	0.821581	0.00932307	0.790354	0.00283131	0.796887	0.0113698	0.784252	0.00493241	0.797221	0.0105921		0.814632	0.0102506	0.783105	0.00321495	0.789693	0.0126165	0.77933	0.00517514	0.79067	0.0122173			0.690658	0.0101499	0.653501	0.00575277	0.666825	0.0119233	0.645476	0.0080132	0.663421	0.00983432		0.682857	0.0119053	0.645322	0.00708919	0.659133	0.0139053	0.641056	0.00817958	0.647568	0.0111634			0.829513
	In Complex	NPP	0.640112	0.00673233	0.64121	0.00442416	0.641249	0.00920405	0.604286	0.00989446	0.735048	0.0091628		0.614565	0.00830715	0.589706	0.0048	0.615836	0.00968711	0.58105	0.0083958	0.598673	0.00650218			0.563909	0.00309186	0.596875	0.00194223	0.564249	0.00299638	0.56168	0.00596989	0.702	0.00452784		0.53751	0.0032061	0.546412	0.00231997	0.537741	0.00270082	0.540775	0.00395347	0.576026	0.00479082			0.651466
	In Complex	SVDp	0.594693	0.0106972	0.590382	0.00752177	0.598325	0.0165859	0.546521	0.0142797	0.695688	0.0143495		0.568769	0.0123225	0.535623	0.00790493	0.572789	0.0173511	0.523361	0.0131323	0.549414	0.0158532			0.546036	0.00287725	0.573143	0.00107701	0.548173	0.00264527	0.540245	0.00336336	0.661578	0.00630417		0.526211	0.00286732	0.533466	0.000606269	0.528572	0.00203914	0.527657	0.002015	0.560169	0.00575044			0.607622
	In Complex	PPP	0.633148	0.00615122	0.654865	0.00332631	0.636535	0.00927411	0.624288	0.00772582	0.741549	0.00944189		0.606874	0.00820329	0.605243	0.00445577	0.610261	0.00954084	0.601536	0.00647139	0.61548	0.0159027			0.565651	0.00319764	0.584683	0.00252129	0.567945	0.00464713	0.558052	0.00482426	0.653445	0.00787393		0.53809	0.00281182	0.538006	0.00178755	0.539839	0.00294042	0.534965	0.00280562	0.544644	0.0041292			0.65506
	In Complex	BPP	0.668995	0.00794726	0.677825	0.00321654	0.667804	0.00367295	0.649993	0.00712416	0.750258	0.0088314		0.648997	0.00955926	0.638443	0.00478542	0.647686	0.00511701	0.634638	0.00701438	0.646308	0.0165767			0.578326	0.00665967	0.598994	0.00246528	0.575586	0.00725766	0.573635	0.00464024	0.657743	0.0111487		0.562618	0.00627755	0.569523	0.00281253	0.560187	0.00683939	0.56632	0.00428078	0.591017	0.00760742			0.674065
Reactome Pathway Types	Cell_Cycle	MLPP	0.950122	0.00386008	0.893998	0.0178543	0.913424	0.00898997	0.878098	0.0314687	0.902008	0.017459		0.948721	0.00385494	0.889585	0.0185652	0.911355	0.00831754	0.877596	0.0314529	0.877959	0.0138203			0.85	0.01	0.74	0.03	0.78	0.02	0.71	0.05	0.76	0.04		0.85	0.01	0.73	0.03	0.77	0.02	0.71	0.05	0.7	0.06			0.945535
	Cell_Cycle	NPP	0.61992	0.00712405	0.639206	0.00897725	0.61995	0.0130974	0.604479	0.0235542	0.798686	0.018396		0.605588	0.0098978	0.61925	0.0102068	0.606422	0.00859109	0.601205	0.023254	0.739747	0.014836			0.54	0.01	0.58	0.01	0.53	0.02	0.56	0.02	0.73	0.04		0.52	0.01	0.56	0.01	0.52	0.01	0.55	0.02	0.65	0.04			0.576619
	Cell_Cycle	SVDp	0.592158	0.0147114	0.584818	0.00841853	0.580312	0.0155638	0.53856	0.0200741	0.746629	0.0342622		0.577214	0.0178981	0.561132	0.0100945	0.565343	0.0163193	0.53436	0.019906	0.668963	0.0460816			0.55	0.01	0.58	0	0.55	0.01	0.55	0.02	0.71	0.04		0.53	0	0.56	0	0.53	0	0.55	0.02	0.65	0.05			0.576106
	Cell_Cycle	PPP	0.608819	0.0131778	0.658538	0.00372794	0.617333	0.02219	0.6302	0.0106748	0.784293	0.0188834		0.5936	0.01141	0.636935	0.0037235	0.602809	0.0208096	0.625782	0.0114141	0.716373	0.027451			0.55	0.01	0.57	0.01	0.55	0.02	0.55	0.01	0.65	0.03		0.54	0.01	0.55	0	0.54	0.01	0.54	0.01	0.56	0.02			0.59877
	Cell_Cycle	BPP	0.672621	0.0124455	0.719145	0.00721548	0.671654	0.0176004	0.697163	0.0198771	0.840339	0.0292548		0.660165	0.0141548	0.701663	0.0087842	0.659427	0.0165809	0.693913	0.0201391	0.791295	0.0460487			0.59	0.01	0.62	0.01	0.58	0.01	0.6	0.02	0.71	0.08		0.57	0.01	0.6	0.01	0.57	0.01	0.6	0.02	0.66	0.09			0.651512
	DNA_Repair	MLPP	0.961126	0.00342822	0.922361	0.0107387	0.931105	0.00888186	0.915454	0.0156895	0.906798	0.0451079		0.96045	0.00384519	0.92088	0.0114532	0.929942	0.00941069	0.915289	0.0157743	0.885724	0.0556742			0.88	0.01	0.8	0.02	0.81	0.02	0.78	0.04	0.78	0.07		0.88	0.01	0.79	0.02	0.81	0.02	0.78	0.04	0.74	0.07			0.962484
	DNA_Repair	NPP	0.616524	0.00675158	0.622131	0.00662856	0.621986	0.00728054	0.610418	0.0198769	0.697098	0.06731		0.609221	0.0106045	0.614107	0.0103678	0.615034	0.00773155	0.608892	0.0199684	0.642144	0.0253098			0.51	0.01	0.52	0.01	0.51	0	0.52	0.01	0.59	0.09		0.5	0.01	0.51	0.01	0.5	0	0.52	0.01	0.52	0.02			0.571122
	DNA_Repair	SVDp	0.543046	0.0177875	0.507177	0.0251844	0.542107	0.0203628	0.487228	0.0430491	0.563641	0.123164		0.534688	0.0176991	0.497046	0.0290186	0.533021	0.0189082	0.485488	0.0441928	0.485715	0.0985251			0.52	0	0.52	0.01	0.52	0	0.51	0	0.59	0.1		0.51	0	0.51	0	0.51	0	0.51	0.01	0.52	0.03			0.548807
	DNA_Repair	PPP	0.580608	0.00880496	0.58486	0.00922367	0.581488	0.0128962	0.580688	0.019966	0.640548	0.0927711		0.572098	0.00792231	0.575802	0.0109803	0.573063	0.01335	0.578808	0.0208413	0.573945	0.0561193			0.53	0.01	0.52	0.01	0.52	0.01	0.52	0.01	0.6	0.09		0.52	0	0.51	0.01	0.52	0.01	0.51	0.01	0.53	0.03			0.594963
	DNA_Repair	BPP	0.689011	0.0120212	0.712054	0.0184869	0.688325	0.0101331	0.716099	0.0307239	0.757372	0.0915643		0.68308	0.0143733	0.706338	0.0202705	0.682193	0.0127236	0.715492	0.0305679	0.706564	0.100892			0.59	0.01	0.61	0.03	0.59	0.01	0.61	0.04	0.66	0.08		0.59	0.02	0.6	0.03	0.58	0.01	0.61	0.03	0.6	0.08			0.697281
	Developmental_Biology	MLPP	0.935525	0.00371882	0.899076	0.0059424	0.886425	0.0113932	0.896267	0.00994711	0.916169	0.0143674		0.931841	0.0040772	0.891509	0.00667267	0.879015	0.0113822	0.892063	0.0097084	0.898062	0.016997			0.83	0.01	0.76	0.01	0.75	0.02	0.75	0.01	0.77	0.03		0.82	0.01	0.74	0.01	0.73	0.02	0.75	0.01	0.73	0.03			0.925569
	Developmental_Biology	NPP	0.640981	0.0198518	0.598377	0.0150121	0.649783	0.0211608	0.576317	0.0256776	0.625752	0.0268403		0.614076	0.0198325	0.564168	0.0156429	0.61885	0.0196811	0.559248	0.0266728	0.519687	0.0318661			0.6	0.02	0.6	0.01	0.6	0.02	0.58	0.01	0.64	0.03		0.57	0.02	0.57	0.01	0.57	0.02	0.57	0.02	0.57	0.03			0.645828
	Developmental_Biology	SVDp	0.657465	0.0184506	0.628588	0.0123614	0.659669	0.0267272	0.602124	0.00771951	0.662469	0.0354745		0.634607	0.0188482	0.595534	0.0133732	0.633242	0.0267305	0.585274	0.00887797	0.563221	0.0451025			0.56	0.01	0.57	0.01	0.57	0.02	0.55	0.01	0.61	0.02		0.54	0.01	0.54	0.01	0.55	0.02	0.54	0.01	0.55	0.02			0.616325
	Developmental_Biology	PPP	0.597122	0.00565819	0.620838	0.00458283	0.589967	0.018723	0.606689	0.00620686	0.711205	0.0325681		0.565254	0.00582107	0.578436	0.00500874	0.553189	0.0164448	0.583037	0.00586205	0.623248	0.0372699			0.55	0	0.56	0	0.55	0.01	0.55	0.01	0.6	0.02		0.52	0	0.53	0	0.52	0	0.53	0	0.55	0.01			0.566921
	Developmental_Biology	BPP	0.592413	0.00544146	0.620113	0.00660569	0.584629	0.010198	0.603815	0.00437236	0.719446	0.0492808		0.564418	0.00575315	0.577561	0.00717922	0.55166	0.00790682	0.580828	0.00230727	0.615773	0.0524263			0.53	0.01	0.58	0.01	0.53	0.01	0.56	0.01	0.68	0.05		0.51	0.01	0.55	0.01	0.51	0	0.55	0	0.6	0.03			0.536835
	Disease	MLPP	0.902334	0.00368862	0.834383	0.00816996	0.844088	0.0121377	0.823743	0.00897833	0.834532	0.0200135		0.896789	0.00421657	0.823265	0.00878073	0.837265	0.0126879	0.814563	0.0103143	0.79516	0.0240575			0.79	0.01	0.68	0.01	0.71	0.01	0.67	0.01	0.66	0.01		0.78	0.01	0.67	0.01	0.7	0.01	0.66	0.01	0.63	0.01			0.912591
	Disease	NPP	0.589922	0.00689332	0.569392	0.00519096	0.586064	0.00725871	0.555506	0.00712908	0.618101	0.027177		0.5596	0.00669868	0.530403	0.00503063	0.556076	0.00680373	0.523334	0.00704776	0.511899	0.018782			0.55	0.01	0.55	0.01	0.54	0.01	0.54	0.01	0.6	0.03		0.52	0	0.52	0	0.52	0	0.52	0.01	0.54	0.03			0.618467
	Disease	SVDp	0.559323	0.0122663	0.543307	0.0107909	0.554976	0.00709319	0.525937	0.0137855	0.603563	0.0442573		0.529311	0.0118987	0.501928	0.0120467	0.526078	0.00972081	0.492012	0.0150083	0.486771	0.0448123			0.54	0	0.54	0.01	0.54	0.01	0.53	0.01	0.59	0.03		0.52	0	0.52	0	0.52	0.01	0.52	0	0.53	0.01			0.596875
	Disease	PPP	0.597326	0.00958861	0.610173	0.0131479	0.589131	0.0102033	0.603992	0.0270585	0.711692	0.033869		0.566385	0.011527	0.567804	0.0151072	0.559935	0.011966	0.569176	0.0288482	0.601168	0.0334107			0.56	0	0.58	0	0.55	0	0.57	0.01	0.66	0.03		0.53	0	0.54	0	0.53	0	0.54	0.01	0.58	0.03			0.636914
	Disease	BPP	0.623266	0.00635738	0.634395	0.010135	0.615461	0.00681536	0.624758	0.0178108	0.726586	0.0287414		0.598694	0.00671376	0.599136	0.0108695	0.591927	0.005434	0.596667	0.0175277	0.63117	0.0256028			0.54	0.01	0.57	0.01	0.54	0.01	0.57	0.01	0.66	0.06		0.53	0.01	0.55	0.01	0.53	0.01	0.55	0.01	0.62	0.04			0.625835
	Gene_expression_Transcription	MLPP	0.879527	0.00380001	0.827557	0.0174201	0.811088	0.00843973	0.823133	0.0214809	0.866886	0.0271871		0.877735	0.00385115	0.823143	0.0178855	0.809043	0.00833651	0.822486	0.021571	0.850348	0.0300024			0.77	0.02	0.67	0.02	0.68	0.01	0.66	0.02	0.69	0.03		0.77	0.02	0.66	0.02	0.67	0.01	0.66	0.02	0.66	0.03			0.88537
	Gene_expression_Transcription	NPP	0.547254	0.00317404	0.536274	0.00487939	0.551791	0.00377412	0.498676	0.00929605	0.679752	0.0291758		0.53833	0.00346792	0.518532	0.00593156	0.542701	0.00236982	0.49447	0.0102086	0.617223	0.0448786			0.51	0	0.55	0	0.52	0	0.52	0	0.68	0.01		0.5	0	0.53	0	0.51	0	0.52	0	0.64	0.03			0.525847
	Gene_expression_Transcription	SVDp	0.549507	0.0124443	0.523736	0.0138276	0.555894	0.0156557	0.476661	0.0195172	0.670346	0.0188127		0.540872	0.01273	0.505786	0.0148121	0.54722	0.0147961	0.472274	0.0204825	0.608314	0.0328473			0.52	0	0.54	0	0.52	0	0.52	0.01	0.67	0.01		0.51	0	0.53	0	0.52	0	0.51	0.01	0.65	0.03			0.532147
	Gene_expression_Transcription	PPP	0.555374	0.00594267	0.581379	0.00700966	0.560858	0.0129622	0.561693	0.00698324	0.672445	0.0227163		0.545693	0.00600323	0.564499	0.00741951	0.551133	0.0125233	0.557961	0.00773142	0.60711	0.0219307			0.52	0	0.54	0	0.53	0.01	0.53	0	0.59	0.01		0.52	0	0.52	0	0.52	0.01	0.53	0	0.53	0.02			0.551931
	Gene_expression_Transcription	BPP	0.594752	0.00558908	0.633491	0.00655761	0.60264	0.00630732	0.613864	0.00876871	0.737406	0.00965656		0.586814	0.00585244	0.619207	0.00698998	0.594765	0.00568039	0.610865	0.0097733	0.689292	0.0125878			0.54	0	0.58	0.01	0.54	0.01	0.56	0	0.63	0.04		0.53	0	0.56	0	0.53	0.01	0.56	0	0.6	0.04			0.580418
	Hemostasis	MLPP	0.94255	0.00509709	0.831639	0.0178956	0.877106	0.011069	0.813515	0.0200207	0.749488	0.0511067		0.927275	0.00528278	0.799083	0.0198305	0.844592	0.0152573	0.781745	0.0215666	0.693993	0.0593336			0.85	0.01	0.7	0.01	0.77	0.02	0.68	0.01	0.63	0.03		0.81	0.01	0.64	0.01	0.71	0.02	0.63	0.01	0.55	0.02			0.938185
	Hemostasis	NPP	0.593107	0.010529	0.579363	0.011053	0.581845	0.0248739	0.563866	0.0179478	0.651353	0.0455937		0.548761	0.0136402	0.538059	0.0115636	0.53554	0.0237786	0.541266	0.0180271	0.533291	0.0662198			0.57	0.01	0.56	0	0.57	0.01	0.54	0.01	0.64	0.01		0.53	0.01	0.53	0	0.54	0.01	0.53	0.01	0.56	0.03			0.598969
	Hemostasis	SVDp	0.674139	0.0136323	0.634166	0.0206352	0.674706	0.0191857	0.605773	0.0236769	0.682335	0.0531694		0.619755	0.0149143	0.583979	0.0222413	0.620855	0.0224066	0.569948	0.0244474	0.581639	0.0755421			0.57	0.01	0.56	0.01	0.57	0.01	0.55	0.01	0.63	0.03		0.53	0.01	0.54	0.01	0.53	0.01	0.54	0.01	0.56	0.02			0.64218
	Hemostasis	PPP	0.671954	0.0127645	0.66762	0.0116263	0.67644	0.0113604	0.650053	0.0116351	0.7155	0.0461626		0.580468	0.010706	0.589825	0.0083688	0.588661	0.0135452	0.585661	0.00769169	0.598388	0.0600698			0.61	0.02	0.61	0.01	0.61	0.02	0.6	0.01	0.64	0.02		0.52	0.01	0.53	0	0.52	0.01	0.53	0	0.52	0.02			0.679463
	Hemostasis	BPP	0.659725	0.011984	0.653586	0.0113719	0.665699	0.0120356	0.633897	0.010424	0.69033	0.0303994		0.567845	0.00864977	0.57415	0.00912408	0.577035	0.0118324	0.567932	0.00613482	0.573172	0.0514686			0.61	0.02	0.61	0.01	0.61	0.02	0.59	0.02	0.61	0.05		0.52	0.01	0.53	0.01	0.52	0.01	0.53	0.01	0.52	0.02			0.665061
	Immune_System	MLPP	0.85473	0.00789518	0.731202	0.0058197	0.783707	0.00987526	0.715249	0.0102614	0.718533	0.0167805		0.852548	0.0080253	0.725416	0.00732719	0.780886	0.0108799	0.713525	0.0110112	0.687394	0.0142859			0.67	0.01	0.59	0	0.62	0.01	0.58	0	0.61	0.02		0.67	0.01	0.58	0	0.62	0.01	0.58	0	0.58	0.01			0.817365
	Immune_System	NPP	0.607011	0.00898065	0.561306	0.00848337	0.600827	0.0103979	0.538318	0.0128232	0.611431	0.0167524		0.590284	0.00909058	0.537612	0.00892245	0.583217	0.00966833	0.529383	0.01393	0.532196	0.0275129			0.58	0	0.56	0.01	0.58	0.01	0.54	0.01	0.6	0.01		0.56	0	0.54	0.01	0.56	0	0.54	0.01	0.55	0.02			0.613059
	Immune_System	SVDp	0.601901	0.00822034	0.574451	0.0127443	0.597222	0.0200126	0.548065	0.0177374	0.63007	0.0291793		0.585499	0.0077985	0.548222	0.0130899	0.58031	0.0192127	0.538233	0.018558	0.542653	0.0336529			0.56	0.01	0.55	0	0.55	0.01	0.54	0	0.59	0.01		0.54	0.01	0.54	0	0.54	0.01	0.53	0	0.54	0.01			0.580896
	Immune_System	PPP	0.624211	0.0061228	0.611081	0.00518191	0.618476	0.0127959	0.583612	0.014969	0.69319	0.0224602		0.607321	0.00571629	0.580508	0.0056537	0.600626	0.0124174	0.571496	0.0158282	0.595236	0.0344585			0.57	0	0.58	0	0.57	0.01	0.56	0.01	0.65	0.01		0.56	0	0.56	0	0.56	0	0.55	0.01	0.58	0.01			0.616694
	Immune_System	BPP	0.633078	0.0048249	0.613689	0.0052392	0.628126	0.012206	0.584357	0.0143537	0.692331	0.0237921		0.61704	0.00467424	0.583248	0.00542769	0.611585	0.0116002	0.572412	0.0154828	0.591809	0.0356773			0.58	0	0.59	0	0.58	0	0.57	0.01	0.66	0.02		0.57	0	0.57	0	0.57	0	0.56	0.01	0.59	0.02			0.623599
	Metabolism	MLPP	0.881275	0.00276636	0.831423	0.00842198	0.847586	0.00889358	0.821848	0.0077748	0.837396	0.0152319		0.876145	0.00320115	0.819745	0.00819487	0.841039	0.00912021	0.818163	0.00765579	0.785398	0.0121831			0.75	0.01	0.67	0.01	0.69	0.01	0.66	0.01	0.69	0.02		0.74	0.01	0.65	0.01	0.68	0.01	0.65	0.01	0.62	0.03			0.874502
	Metabolism	NPP	0.626899	0.00786045	0.631507	0.00657398	0.623568	0.0129764	0.608975	0.00700181	0.718348	0.031341		0.604641	0.00866198	0.598575	0.00658272	0.600594	0.0123698	0.597844	0.00755855	0.605586	0.0404322			0.53	0	0.55	0	0.53	0.01	0.52	0.01	0.64	0.02		0.51	0	0.51	0	0.51	0	0.51	0.01	0.52	0.02			0.580311
	Metabolism	SVDp	0.621694	0.00816703	0.619676	0.00461847	0.616546	0.0102836	0.59486	0.00463851	0.693015	0.0173878		0.60068	0.00853594	0.587551	0.00508648	0.594748	0.00928989	0.584536	0.00449266	0.57521	0.0144944			0.54	0	0.55	0	0.54	0	0.52	0	0.63	0.02		0.52	0	0.52	0	0.52	0	0.51	0	0.51	0.01			0.587877
	Metabolism	PPP	0.670609	0.00560892	0.674582	0.00741937	0.669844	0.0094158	0.653129	0.00677628	0.746388	0.0275107		0.649885	0.00568965	0.645211	0.00786644	0.648796	0.00872956	0.643303	0.00711647	0.643493	0.0324029			0.57	0	0.58	0	0.57	0	0.56	0	0.68	0.02		0.54	0	0.55	0	0.54	0.01	0.55	0	0.56	0.02			0.652711
	Metabolism	BPP	0.651847	0.00713241	0.651661	0.00819052	0.649139	0.00930824	0.629561	0.00765829	0.714078	0.0268509		0.632758	0.00718086	0.624468	0.0084474	0.629894	0.00878656	0.62077	0.00772984	0.622724	0.0342554			0.54	0	0.54	0	0.53	0.01	0.52	0	0.59	0.01		0.52	0	0.51	0	0.52	0	0.51	0	0.52	0.01			0.590193
	Metabolism_of_proteins	MLPP	0.881242	0.00434333	0.809287	0.0207265	0.828845	0.0109548	0.797484	0.0251148	0.798056	0.0539853		0.871228	0.00477106	0.794722	0.0203429	0.816223	0.0119601	0.788048	0.0250653	0.75215	0.0542939			0.77	0.01	0.67	0.02	0.69	0.02	0.65	0.02	0.69	0.03		0.76	0.01	0.65	0.02	0.68	0.02	0.64	0.02	0.64	0.03			0.891633
	Metabolism_of_proteins	NPP	0.640379	0.00603513	0.649029	0.0065916	0.636353	0.0182178	0.61767	0.00752094	0.785919	0.0351801		0.604734	0.00441635	0.600626	0.0061038	0.601585	0.0139653	0.58756	0.00609858	0.676289	0.0540918			0.57	0.01	0.59	0.01	0.57	0.02	0.56	0.01	0.71	0.04		0.53	0.01	0.54	0.01	0.53	0.01	0.53	0.01	0.59	0.05			0.655422
	Metabolism_of_proteins	SVDp	0.625447	0.0130194	0.60583	0.00959857	0.626134	0.0198354	0.568794	0.0175994	0.71462	0.0286908		0.593812	0.0151549	0.557482	0.0127137	0.595451	0.0181862	0.539952	0.0196207	0.580496	0.0301847			0.56	0.01	0.58	0.01	0.57	0.02	0.55	0.01	0.66	0.04		0.54	0.01	0.54	0.01	0.54	0.01	0.54	0.01	0.58	0.04			0.64247
	Metabolism_of_proteins	PPP	0.642704	0.0141216	0.656854	0.0126733	0.650386	0.018654	0.634154	0.0207545	0.732305	0.0365256		0.606873	0.0144324	0.611531	0.0125381	0.61653	0.0153272	0.60543	0.0202804	0.616045	0.0340173			0.57	0	0.57	0	0.57	0.01	0.56	0.01	0.63	0.03		0.53	0	0.53	0	0.54	0.01	0.53	0.01	0.55	0.03			0.662818
	Metabolism_of_proteins	BPP	0.679262	0.0123602	0.679193	0.0140375	0.68229	0.0180464	0.652808	0.0255756	0.756181	0.0387909		0.651224	0.0121884	0.63899	0.01462	0.655459	0.0168243	0.62939	0.023977	0.641777	0.0339392			0.58	0.01	0.6	0.01	0.59	0.01	0.57	0.02	0.69	0.04		0.56	0.01	0.57	0.01	0.57	0.01	0.55	0.02	0.6	0.03			0.682099
	Signal_Transduction	MLPP	0.847401	0.00413712	0.793336	0.00513856	0.808491	0.00813248	0.787481	0.00496584	0.779065	0.0247007		0.840167	0.00377067	0.785731	0.00405883	0.800297	0.00854405	0.783997	0.00416441	0.762592	0.0244668			0.73	0.01	0.66	0	0.67	0.01	0.65	0	0.65	0.02		0.72	0.01	0.65	0	0.66	0.01	0.65	0	0.64	0.02			0.784159
	Signal_Transduction	NPP	0.600992	0.0106574	0.589382	0.0040708	0.613736	0.012968	0.543494	0.0132639	0.668291	0.0131649		0.573693	0.0117275	0.532809	0.00409421	0.588507	0.0125594	0.527168	0.012939	0.51556	0.0194217			0.56	0	0.58	0	0.57	0	0.54	0.01	0.66	0.01		0.54	0	0.53	0	0.55	0	0.53	0	0.54	0.01			0.494633
	Signal_Transduction	SVDp	0.626744	0.0203169	0.609053	0.00605465	0.636028	0.0250031	0.557833	0.012009	0.680039	0.0164235		0.602873	0.0219127	0.555521	0.00620289	0.61385	0.0253957	0.54264	0.00978607	0.536541	0.0234202			0.56	0	0.57	0	0.56	0	0.53	0.01	0.63	0.01		0.54	0	0.53	0	0.54	0	0.52	0	0.54	0.01			0.494417
	Signal_Transduction	PPP	0.601509	0.0124568	0.64186	0.00498672	0.602296	0.0193905	0.598575	0.0115031	0.734955	0.0134808		0.575018	0.0139018	0.587146	0.00537107	0.576925	0.0205572	0.58293	0.010006	0.599367	0.0212845			0.56	0	0.59	0	0.56	0.01	0.55	0.01	0.67	0.01		0.53	0.01	0.54	0	0.53	0.01	0.54	0	0.56	0.02			0.482572
	Signal_Transduction	BPP	0.621997	0.0109277	0.661208	0.00411731	0.623515	0.0131362	0.62156	0.00594996	0.7416	0.0122101		0.599594	0.0106664	0.611105	0.00408375	0.601849	0.013836	0.607577	0.00561043	0.616514	0.0188351			0.57	0.01	0.62	0	0.57	0.01	0.58	0.01	0.67	0.01		0.55	0.01	0.57	0	0.55	0.01	0.57	0.01	0.59	0.02			0.493934
	Transport_of_small_molecules	MLPP	0.919735	0.00510452	0.814503	0.011996	0.831148	0.00841838	0.793336	0.0198225	0.817769	0.0193415		0.907293	0.00587345	0.783622	0.0142227	0.803428	0.00957085	0.774328	0.0201244	0.740371	0.0128774			0.78	0.01	0.68	0.01	0.69	0.01	0.66	0.02	0.72	0.04		0.75	0.01	0.63	0.01	0.65	0.01	0.63	0.02	0.63	0.03			0.909188
	Transport_of_small_molecules	NPP	0.595658	0.0112569	0.624756	0.0111567	0.600408	0.0110598	0.606085	0.0210767	0.696509	0.0313356		0.537367	0.0130114	0.556569	0.0121823	0.541094	0.00951952	0.570818	0.0188678	0.522254	0.024207			0.57	0.01	0.59	0	0.57	0.01	0.56	0.01	0.66	0.04		0.52	0	0.52	0	0.52	0.01	0.53	0	0.5	0.01			0.609575
	Transport_of_small_molecules	SVDp	0.615689	0.00883514	0.645402	0.0229492	0.610963	0.00602406	0.620506	0.0251867	0.707107	0.0642499		0.559764	0.0102507	0.580249	0.025766	0.551663	0.00815587	0.584904	0.0257697	0.549343	0.0703324			0.56	0.01	0.58	0.01	0.57	0.01	0.56	0.01	0.63	0.04		0.52	0.01	0.52	0.01	0.52	0.01	0.52	0.01	0.5	0.01			0.611806
	Transport_of_small_molecules	PPP	0.620519	0.00800776	0.631776	0.0135452	0.613297	0.0128953	0.60817	0.0239532	0.696616	0.0411963		0.560902	0.00919761	0.55765	0.0147774	0.549161	0.0150176	0.568063	0.0232858	0.505596	0.0440135			0.57	0	0.59	0.01	0.57	0	0.56	0.01	0.68	0.03		0.51	0.01	0.52	0.01	0.51	0.01	0.52	0.01	0.51	0.02			0.619528
	Transport_of_small_molecules	BPP	0.599217	0.00966307	0.610542	0.00994305	0.5981	0.00618367	0.581761	0.0172387	0.667815	0.0457203		0.54449	0.0103418	0.542079	0.0102198	0.538249	0.00829432	0.545046	0.0150924	0.509866	0.0581106			0.55	0.01	0.56	0	0.56	0.01	0.53	0.01	0.56	0.04		0.51	0.01	0.51	0	0.51	0.01	0.51	0.01	0.49	0.02			0.578415
	Vesicle-mediated_transport	MLPP	0.924321	0.00622622	0.844311	0.0227353	0.853893	0.0154749	0.838151	0.0318701	0.790607	0.121402		0.920994	0.00577263	0.846906	0.0205369	0.8481	0.0149368	0.838266	0.0327279	0.832605	0.0862729			0.81	0.01	0.69	0.02	0.7	0.02	0.68	0.03	0.7	0.08		0.8	0.01	0.69	0.03	0.69	0.02	0.68	0.03	0.7	0.09			0.92831
	Vesicle-mediated_transport	NPP	0.558872	0.0125011	0.551037	0.00371196	0.563888	0.014389	0.500409	0.0176343	0.777609	0.0399136		0.53798	0.0084999	0.509886	0.00662037	0.542435	0.0112373	0.491395	0.0181177	0.578036	0.101229			0.52	0.01	0.55	0.01	0.52	0.01	0.51	0.01	0.75	0.04		0.5	0.01	0.51	0.01	0.5	0.01	0.51	0.01	0.55	0.05			0.563785
	Vesicle-mediated_transport	SVDp	0.593967	0.0225977	0.5635	0.0078709	0.607392	0.0247283	0.507775	0.028938	0.757119	0.0320804		0.575019	0.020978	0.524266	0.0141706	0.588659	0.0227878	0.498207	0.0315451	0.563084	0.0888401			0.54	0.01	0.55	0	0.54	0.01	0.52	0.01	0.7	0.04		0.52	0.01	0.52	0	0.53	0.01	0.51	0.01	0.55	0.05			0.595657
	Vesicle-mediated_transport	PPP	0.637564	0.0100109	0.675681	0.0112099	0.635093	0.0127993	0.654509	0.0191637	0.825467	0.0304806		0.618802	0.0121955	0.648222	0.0147652	0.615743	0.0146009	0.647699	0.021193	0.70872	0.0852686			0.55	0.01	0.55	0.01	0.55	0.01	0.53	0.01	0.68	0.08		0.53	0	0.53	0.01	0.53	0	0.53	0.01	0.57	0.05			0.640362
	Vesicle-mediated_transport	BPP	0.626631	0.0137749	0.68721	0.0173689	0.629203	0.0138587	0.665042	0.0170801	0.862063	0.0442214		0.60814	0.014019	0.659019	0.0198979	0.610162	0.0154844	0.659123	0.018729	0.743154	0.117638			0.55	0.01	0.6	0.02	0.55	0.01	0.58	0.02	0.79	0.02		0.53	0.01	0.57	0.02	0.53	0.01	0.57	0.01	0.64	0.09			0.618877
GO-BP Pathway Types	GO-BP|animal_organ_development	MLPP	0.890563	0.00679927	0.736136	0.0131379	0.759213	0.0207208	0.731215	0.0134755	0.730029	0.0513452		0.889346	0.00690678	0.732428	0.0121387	0.757336	0.0195949	0.729168	0.0128766	0.718193	0.0484987			0.738791	0.00466805	0.616123	0.0130463	0.639358	0.0114136	0.613353	0.0118909	0.60685	0.0385882		0.736652	0.00449925	0.612818	0.0125508	0.637113	0.0110377	0.611878	0.0117131	0.596536	0.0343933			0.890529
	GO-BP|animal_organ_development	NPP	0.557716	0.00872972	0.581434	0.00449031	0.55848	0.0169156	0.567907	0.00195067	0.657231	0.0272564		0.549513	0.00851167	0.570472	0.00523837	0.550198	0.016074	0.562235	0.00167468	0.627294	0.0359159			0.544786	0.00904261	0.568071	0.00521988	0.545143	0.013789	0.55967	0.00542341	0.62288	0.0191761		0.537443	0.00942657	0.559044	0.00619164	0.538097	0.0112056	0.555383	0.00538792	0.599985	0.0305546			0.591863
	GO-BP|animal_organ_development	SVDp	0.573626	0.0144071	0.590184	0.00581361	0.580753	0.0174319	0.579741	0.00511686	0.641172	0.0240689		0.566309	0.0147076	0.580721	0.0064316	0.573546	0.0175953	0.575129	0.00528405	0.61345	0.0329591			0.532724	0.00352453	0.539687	0.00463803	0.532059	0.0103526	0.534062	0.00429925	0.566609	0.0175289		0.52627	0.00404544	0.532465	0.0053245	0.526225	0.00892316	0.531125	0.00419683	0.546356	0.0230693			0.586138
	GO-BP|animal_organ_development	PPP	0.539567	0.00409622	0.548966	0.00259002	0.531442	0.00952741	0.54571	0.0044231	0.580475	0.0189776		0.530744	0.00352735	0.537317	0.00216216	0.521927	0.00923167	0.540006	0.0042137	0.54321	0.0166218			0.520014	0.00322827	0.531469	0.0027581	0.519295	0.00532244	0.52474	0.00207648	0.56881	0.014958		0.511779	0.00246446	0.522138	0.00258748	0.510581	0.00315064	0.520546	0.00234724	0.541901	0.0128615			0.548882
	GO-BP|animal_organ_development	BPP	0.549291	0.00435248	0.54927	0.00591494	0.544806	0.0148467	0.545403	0.0083748	0.569752	0.0172296		0.541383	0.00509027	0.538054	0.00615063	0.536187	0.015462	0.540059	0.00809743	0.531767	0.0145759			0.518136	0.00786948	0.52444	0.00103032	0.520549	0.0042447	0.517767	0.00318507	0.556441	0.0137144		0.511912	0.00830657	0.514643	0.00114688	0.513139	0.00524883	0.51343	0.00286711	0.52484	0.0127947			0.545635
	GO-BP|apoptotic_process	MLPP	0.875496	0.00827748	0.625709	0.0218982	0.73686	0.0206835	0.627759	0.0219029	0.49828	0.0582695		0.875937	0.00783681	0.63119	0.0201009	0.736883	0.0214355	0.629515	0.0213356	0.515591	0.0554773			0.707186	0.0245661	0.539682	0.0131819	0.582548	0.0160982	0.538874	0.0143385	0.506727	0.0138334		0.707626	0.0239464	0.54124	0.0135333	0.582662	0.0163838	0.539462	0.0146618	0.510525	0.0146638			0.867074
	GO-BP|apoptotic_process	NPP	0.53933	0.00855715	0.528893	0.00422349	0.539965	0.011509	0.521842	0.00619397	0.547113	0.0188723		0.535195	0.00931152	0.521088	0.00466475	0.534929	0.0114914	0.519653	0.00598846	0.511083	0.022481			0.518046	0.00640988	0.522871	0.0051826	0.516845	0.00784509	0.517212	0.00528735	0.55346	0.0147704		0.514901	0.00677126	0.516635	0.0046255	0.51279	0.00901459	0.515626	0.00475266	0.527533	0.0133514			0.541178
	GO-BP|apoptotic_process	SVDp	0.553114	0.0162513	0.517865	0.00572535	0.539337	0.0290748	0.508903	0.00781672	0.532887	0.0241954		0.549208	0.0163024	0.507919	0.0067345	0.534515	0.029169	0.505103	0.00886348	0.490263	0.024511			0.525677	0.00439309	0.520687	0.00237635	0.523321	0.00535807	0.515111	0.00140192	0.541876	0.0108737		0.523207	0.00443498	0.514284	0.00195942	0.519963	0.00607031	0.513188	0.000731163	0.514283	0.010583			0.558058
	GO-BP|apoptotic_process	PPP	0.53161	0.00730716	0.510092	0.00505239	0.525056	0.0160467	0.4999	0.00944379	0.536213	0.0232652		0.526497	0.00754193	0.497419	0.00593882	0.519695	0.0171234	0.49405	0.00969068	0.485865	0.0278099			0.514943	0.00544202	0.517065	0.0033969	0.514127	0.00503892	0.510425	0.00430249	0.547102	0.0123439		0.509995	0.00550557	0.507522	0.00319215	0.509589	0.00616257	0.506271	0.00339314	0.511574	0.0135303			0.539264
	GO-BP|apoptotic_process	BPP	0.527288	0.00891659	0.507666	0.0088758	0.52554	0.0185466	0.497196	0.00994058	0.534245	0.026699		0.522792	0.009594	0.494724	0.00991922	0.520675	0.0198646	0.491302	0.0107473	0.481165	0.0333194			0.510685	0.00686547	0.525906	0.00681619	0.513517	0.0110474	0.519794	0.00764894	0.569517	0.0186891		0.507462	0.00715466	0.51483	0.00686821	0.50986	0.0118166	0.514947	0.00683442	0.525743	0.0199854			0.528479
	GO-BP|cell_adhesion	MLPP	0.913151	0.00490898	0.750934	0.0213616	0.820056	0.0118965	0.751268	0.017034	0.67386	0.0534546		0.912171	0.00492015	0.750565	0.0210893	0.818633	0.0120814	0.749646	0.0175398	0.672976	0.056771			0.778531	0.0128388	0.602775	0.018452	0.651136	0.00506425	0.599566	0.0190974	0.575223	0.0276611		0.775315	0.0130667	0.599573	0.0179364	0.647964	0.00568103	0.596283	0.0183218	0.569563	0.0265047			0.916112
	GO-BP|cell_adhesion	NPP	0.587708	0.00953276	0.590357	0.00619403	0.579825	0.014671	0.587596	0.00717373	0.614813	0.0196012		0.579109	0.0097173	0.579659	0.00647046	0.568515	0.0153203	0.580328	0.00774475	0.590054	0.0203602			0.555516	0.0074996	0.569132	0.00611699	0.559458	0.00875768	0.564769	0.00811967	0.601054	0.010909		0.547579	0.00793586	0.55885	0.00629492	0.550032	0.00860792	0.558053	0.00895345	0.574899	0.00957568			0.627999
	GO-BP|cell_adhesion	SVDp	0.630652	0.0145521	0.608262	0.0173358	0.630447	0.0207219	0.60178	0.0222468	0.616496	0.0333381		0.62253	0.0157031	0.594084	0.0177498	0.62127	0.0213422	0.592413	0.0216842	0.57275	0.0411351			0.548477	0.00649749	0.546429	0.00477764	0.546147	0.00692289	0.542054	0.00659381	0.567865	0.012205		0.541081	0.00671277	0.536544	0.00423499	0.537376	0.00668859	0.535937	0.00579498	0.540255	0.0139645			0.63611
	GO-BP|cell_adhesion	PPP	0.593708	0.0191064	0.584032	0.0115504	0.590615	0.0123292	0.574861	0.0227406	0.61814	0.0213625		0.584274	0.0209719	0.566225	0.0125959	0.580762	0.012575	0.563038	0.0220085	0.564175	0.0236279			0.534042	0.00481897	0.539759	0.00234425	0.53347	0.0051879	0.535618	0.00597441	0.566601	0.0181976		0.525876	0.00433978	0.525824	0.00291477	0.525029	0.00522344	0.526867	0.00539543	0.523405	0.0133396			0.601159
	GO-BP|cell_adhesion	BPP	0.585464	0.0178237	0.577205	0.0136174	0.578635	0.0127474	0.56814	0.0239927	0.616695	0.0162407		0.575923	0.0198232	0.558729	0.0148641	0.568648	0.0134649	0.555844	0.0227568	0.560953	0.0241781			0.52951	0.00893819	0.535458	0.00319723	0.526368	0.00836417	0.529571	0.00584566	0.573898	0.0293978		0.522335	0.00766796	0.521079	0.00316269	0.520206	0.00912277	0.520488	0.00433375	0.52845	0.0193948			0.588502
	GO-BP|cell_differentiation	MLPP	0.887655	0.00611936	0.723537	0.00958884	0.747583	0.00462692	0.72238	0.0103987	0.702899	0.0224294		0.885512	0.0064058	0.719071	0.00942295	0.743322	0.00549884	0.718717	0.0102349	0.694432	0.0224421			0.724898	0.00918779	0.594907	0.00327555	0.599397	0.0089783	0.595233	0.00365813	0.589278	0.0127065		0.72036	0.00961929	0.591445	0.00318007	0.595882	0.00847644	0.592362	0.00357127	0.584832	0.0100661			0.879994
	GO-BP|cell_differentiation	NPP	0.560733	0.00730971	0.563039	0.00590694	0.558676	0.00716057	0.555796	0.00818197	0.595274	0.022678		0.547113	0.00753559	0.549699	0.00624803	0.549427	0.00770373	0.547095	0.00805066	0.562073	0.0207221			0.553374	0.00465037	0.556917	0.00268774	0.548883	0.00883015	0.551256	0.00454378	0.582718	0.0106522		0.542067	0.00469198	0.546604	0.00274603	0.541311	0.0079679	0.544837	0.00438399	0.558055	0.00623167			0.591517
	GO-BP|cell_differentiation	SVDp	0.595537	0.00627565	0.578507	0.0151493	0.583426	0.00914508	0.570206	0.0194667	0.604758	0.0262493		0.584642	0.00625073	0.56551	0.015705	0.576126	0.0095451	0.562221	0.0188729	0.568493	0.0269837			0.530686	0.00468601	0.530733	0.00244764	0.526279	0.00480352	0.525672	0.00180445	0.551787	0.0166997		0.522185	0.00436542	0.521637	0.00236717	0.52057	0.00323592	0.520841	0.00187033	0.527133	0.0145035			0.579471
	GO-BP|cell_differentiation	PPP	0.557463	0.00589138	0.560865	0.0082282	0.554142	0.0114007	0.551756	0.0123544	0.603173	0.0101988		0.543534	0.00654263	0.543191	0.00897014	0.544122	0.0102481	0.540888	0.0117429	0.553066	0.0113519			0.531341	0.00249233	0.537984	0.00275356	0.525617	0.00673943	0.530638	0.00312841	0.576445	0.0106552		0.518401	0.00189134	0.523547	0.00296863	0.516999	0.00674678	0.52201	0.00304024	0.537576	0.00796009			0.559646
	GO-BP|cell_differentiation	BPP	0.552068	0.00620782	0.554933	0.00681449	0.544573	0.00947915	0.546372	0.0119815	0.597509	0.0146405		0.539892	0.00705541	0.537966	0.00757124	0.535619	0.00789601	0.536271	0.0110648	0.547843	0.00818859			0.519475	0.00590985	0.530549	0.0031657	0.513196	0.0104557	0.522775	0.00558313	0.574503	0.0152819		0.510532	0.00431092	0.51601	0.00355641	0.506814	0.00765249	0.514352	0.00437026	0.533063	0.0113315			0.535561
	GO-BP|cell_motility	MLPP	0.90625	0.00408896	0.70851	0.0199494	0.793496	0.0178639	0.705186	0.0222836	0.632421	0.0456704		0.904146	0.00362534	0.700616	0.0208401	0.787762	0.0185759	0.698299	0.0222803	0.607714	0.0548797			0.757537	0.00893358	0.590247	0.0104972	0.625828	0.0169021	0.588808	0.0132092	0.575196	0.015786		0.752234	0.00763673	0.582845	0.0105584	0.618547	0.0183098	0.582473	0.0129004	0.560417	0.0186839			0.902881
	GO-BP|cell_motility	NPP	0.583347	0.0159324	0.564512	0.0109225	0.578448	0.012443	0.554084	0.0122138	0.593101	0.0283939		0.574398	0.0174074	0.552709	0.0120274	0.568812	0.0144365	0.54776	0.0135444	0.554613	0.037861			0.564	0.00669964	0.574502	0.0064268	0.565604	0.0108599	0.565391	0.00558489	0.621871	0.0252788		0.556054	0.00706254	0.563821	0.00596625	0.556182	0.00952494	0.559915	0.00426644	0.592055	0.0298929			0.621738
	GO-BP|cell_motility	SVDp	0.657809	0.0258567	0.61131	0.0184072	0.65805	0.0227599	0.597133	0.0193706	0.622258	0.060628		0.649227	0.0274966	0.595578	0.019453	0.648003	0.0256479	0.587089	0.0207039	0.573496	0.0711645			0.545464	0.0081738	0.544696	0.00602945	0.543568	0.00887805	0.53851	0.00597729	0.573809	0.0230931		0.53786	0.0094779	0.533359	0.00618213	0.534431	0.010301	0.532288	0.00584636	0.540427	0.0256266			0.635815
	GO-BP|cell_motility	PPP	0.568593	0.0129446	0.580779	0.0079837	0.567557	0.0143873	0.571868	0.0105459	0.631693	0.0213889		0.555398	0.0134943	0.557533	0.00808578	0.552846	0.0148132	0.556526	0.0105878	0.568027	0.0220673			0.544442	0.00469737	0.56352	0.00493003	0.542471	0.00609483	0.557955	0.00483149	0.603894	0.0155228		0.53466	0.0044632	0.547812	0.00405523	0.530713	0.00770449	0.548346	0.00454623	0.564916	0.0131574			0.588118
	GO-BP|cell_motility	BPP	0.5639	0.0115304	0.579671	0.00697865	0.564407	0.0133841	0.56995	0.00780818	0.638657	0.0160527		0.550203	0.0123669	0.554874	0.00701622	0.549517	0.011612	0.553326	0.0080542	0.571106	0.0151464			0.542406	0.00475265	0.575352	0.00293678	0.538469	0.00471632	0.570014	0.00302742	0.635221	0.0189361		0.530379	0.00339969	0.552755	0.00247661	0.525476	0.00417578	0.554868	0.00324608	0.575429	0.018838			0.585756
	GO-BP|cell_surface_receptor_signaling_pathway	MLPP	0.886843	0.00816011	0.74679	0.0206092	0.786676	0.00317923	0.743029	0.0237107	0.72128	0.0336135		0.88407	0.00768244	0.741104	0.021571	0.782254	0.00226152	0.738533	0.0240373	0.705213	0.0390358			0.723905	0.00911231	0.595513	0.013681	0.6236	0.00436061	0.594284	0.0144566	0.575774	0.0216194		0.71785	0.00723315	0.589466	0.0131765	0.617485	0.00421008	0.588707	0.0138556	0.56435	0.0221038			0.883352
	GO-BP|cell_surface_receptor_signaling_pathway	NPP	0.582608	0.0104684	0.594194	0.00527888	0.588019	0.0182786	0.577336	0.00874683	0.66302	0.0184893		0.566407	0.0107662	0.565798	0.00509892	0.572319	0.0184462	0.561815	0.0075357	0.578237	0.0102622			0.549736	0.00779332	0.566147	0.00346926	0.552089	0.00489255	0.552359	0.00526573	0.627513	0.0178862		0.534813	0.00776014	0.541287	0.00368086	0.537127	0.0039516	0.539087	0.0036924	0.556072	0.014071			0.615941
	GO-BP|cell_surface_receptor_signaling_pathway	SVDp	0.633215	0.00757413	0.632021	0.012915	0.631483	0.018662	0.617766	0.0149885	0.685969	0.0222895		0.620448	0.00756963	0.607653	0.0142212	0.618812	0.0173244	0.604625	0.0159381	0.610885	0.0173222			0.554625	0.00743466	0.558116	0.00492148	0.554991	0.0117516	0.547105	0.00439328	0.600029	0.0196168		0.543855	0.00755952	0.537198	0.00474426	0.544132	0.00994939	0.536883	0.00430465	0.532875	0.00694669			0.642935
	GO-BP|cell_surface_receptor_signaling_pathway	PPP	0.566994	0.00923212	0.574925	0.00702216	0.573789	0.00485649	0.558271	0.0119353	0.642395	0.0232951		0.55056	0.010115	0.542573	0.00856781	0.558059	0.00495312	0.540725	0.012041	0.538378	0.0100326			0.539313	0.00243425	0.55981	0.00489921	0.542572	0.00299566	0.544112	0.00659761	0.634427	0.0183527		0.525113	0.00339402	0.532505	0.00488716	0.528695	0.00319686	0.530294	0.005242	0.54887	0.0107757			0.593047
	GO-BP|cell_surface_receptor_signaling_pathway	BPP	0.575222	0.00869128	0.576832	0.00603578	0.57991	0.00276976	0.560585	0.0113784	0.639166	0.0251603		0.5598	0.00968288	0.544676	0.0075725	0.565276	0.00114417	0.543008	0.0116744	0.534385	0.012706			0.545827	0.00403366	0.565916	0.00358184	0.548938	0.00597668	0.551968	0.0055014	0.636099	0.0196271		0.532779	0.00317021	0.537907	0.00269659	0.536439	0.00577218	0.536912	0.00349091	0.551184	0.00623669			0.601264
	GO-BP|cellular_localization	MLPP	0.882387	0.00466331	0.762182	0.0123954	0.764482	0.0210568	0.757498	0.0132585	0.776668	0.017315		0.880789	0.00469559	0.755545	0.012535	0.762473	0.0219244	0.756102	0.0131173	0.744412	0.0179542			0.754752	0.00821324	0.623192	0.0134045	0.625723	0.0136554	0.6173	0.0128344	0.642835	0.0297763		0.751891	0.00776625	0.615142	0.0130405	0.623044	0.0138789	0.616096	0.0124342	0.602984	0.0280157			0.886345
	GO-BP|cellular_localization	NPP	0.566524	0.0035834	0.54635	0.00350091	0.574398	0.0102021	0.533263	0.00808536	0.57077	0.00992515		0.559679	0.00430092	0.533612	0.00395745	0.568641	0.0109383	0.530636	0.00767078	0.510587	0.0141449			0.51327	0.00207017	0.522816	0.00165946	0.517798	0.00649972	0.511789	0.0036727	0.567899	0.00926566		0.506521	0.0025477	0.511029	0.00184343	0.511983	0.0074879	0.509462	0.00343558	0.517543	0.0119696			0.544465
	GO-BP|cellular_localization	SVDp	0.589976	0.0141417	0.532884	0.00954469	0.583841	0.00931115	0.51858	0.0132397	0.540135	0.0117129		0.583636	0.0148099	0.519044	0.00987416	0.57819	0.00877709	0.515363	0.0123743	0.472781	0.0175935			0.526809	0.0046305	0.525779	0.00460186	0.525553	0.0124841	0.515316	0.006883	0.566628	0.00432166		0.521143	0.00455574	0.514654	0.00464687	0.519964	0.0126976	0.513447	0.00639148	0.516507	0.00619346			0.569715
	GO-BP|cellular_localization	PPP	0.577297	0.0110505	0.582573	0.00998237	0.569021	0.0175148	0.574522	0.0115051	0.621549	0.0189114		0.569092	0.0119961	0.568781	0.0102832	0.561458	0.0181123	0.570275	0.0114012	0.566851	0.0229894			0.5245	0.00216162	0.531878	0.00503875	0.523225	0.00884833	0.52462	0.00442441	0.562646	0.0125274		0.517381	0.00169198	0.521318	0.0041383	0.515515	0.0085304	0.521416	0.00420104	0.526885	0.00745908			0.567661
	GO-BP|cellular_localization	BPP	0.581993	0.00834654	0.591115	0.0058447	0.570809	0.0201484	0.582211	0.00876031	0.642299	0.0219599		0.57392	0.00890556	0.576764	0.00604985	0.563447	0.0207104	0.577922	0.00904826	0.584527	0.0244251			0.531222	0.0103833	0.557122	0.00167925	0.527648	0.00971289	0.546363	0.00178562	0.623823	0.0128192		0.52397	0.010002	0.544175	0.00180103	0.521359	0.00863644	0.542776	0.0014141	0.575799	0.0145679			0.56914
	GO-BP|cellular_protein_modification_process	MLPP	0.891976	0.0038858	0.791489	0.0097813	0.786904	0.0023938	0.779301	0.0118346	0.835963	0.00933684		0.886031	0.00418126	0.743369	0.0125337	0.776367	0.0026736	0.740906	0.0155249	0.705958	0.025246			0.760764	0.00412257	0.673744	0.0131182	0.650363	0.0147592	0.663662	0.0129644	0.723935	0.0222914		0.749865	0.00386613	0.618479	0.00987105	0.637067	0.014555	0.618631	0.0111457	0.592628	0.0135621			0.900009
	GO-BP|cellular_protein_modification_process	NPP	0.597464	0.00274698	0.610798	0.00218721	0.59274	0.00634008	0.590208	0.00481629	0.693479	0.00720009		0.579312	0.00346618	0.552632	0.00126785	0.575536	0.0074067	0.549801	0.00246905	0.526277	0.0257668			0.53524	0.00300216	0.556225	0.00349204	0.533044	0.00425765	0.542185	0.00344257	0.618816	0.0116229		0.519741	0.00325918	0.516422	0.00179787	0.518108	0.00397066	0.514717	0.00304992	0.523171	0.0130892			0.607506
	GO-BP|cellular_protein_modification_process	SVDp	0.616369	0.00535429	0.644007	0.00670723	0.614262	0.00899973	0.62664	0.00401701	0.725027	0.0212057		0.597921	0.00508145	0.583497	0.00836823	0.596725	0.00856516	0.582715	0.00491714	0.567224	0.0439015			0.542907	0.0045715	0.559961	0.00419167	0.543516	0.00514152	0.548217	0.00295667	0.605833	0.0160221		0.529918	0.00466927	0.524318	0.0033815	0.529874	0.00562693	0.524253	0.00330959	0.518757	0.0177901			0.621637
	GO-BP|cellular_protein_modification_process	PPP	0.641594	0.0123667	0.686075	0.00658811	0.637751	0.00639169	0.664432	0.00438275	0.797209	0.0222012		0.619991	0.0130316	0.609376	0.00744539	0.618102	0.00662898	0.604508	0.0065851	0.624375	0.036628			0.55402	0.00446404	0.599431	0.00566635	0.554171	0.00213751	0.583653	0.00441825	0.673533	0.0200324		0.533473	0.00334328	0.538617	0.00442168	0.536074	0.00333436	0.53597	0.00438028	0.560095	0.017568			0.654782
	GO-BP|cellular_protein_modification_process	BPP	0.644276	0.0116121	0.698662	0.00837576	0.642411	0.0071591	0.677541	0.00508257	0.81748	0.0260278		0.622837	0.0110215	0.618233	0.00927205	0.622437	0.00733777	0.615073	0.00789394	0.63223	0.0411684			0.565204	0.00994328	0.645384	0.00705581	0.562733	0.00458018	0.62554	0.00411372	0.776896	0.0310654		0.54292	0.00739468	0.559306	0.00632658	0.541807	0.00362666	0.558978	0.00540189	0.599227	0.0361077			0.662773
	GO-BP|cellular_response_to_stress	MLPP	0.906652	0.00393371	0.789555	0.015785	0.828854	0.00829311	0.786526	0.0160331	0.755767	0.0335631		0.905767	0.00401587	0.7887	0.0155073	0.827817	0.00837241	0.785735	0.0159523	0.753421	0.0328212			0.7968	0.00755582	0.638372	0.014845	0.703726	0.0150596	0.636515	0.0148506	0.582279	0.0345525		0.795118	0.00780815	0.639591	0.0135598	0.702807	0.0148628	0.636141	0.0149338	0.588905	0.0277809			0.919633
	GO-BP|cellular_response_to_stress	NPP	0.565386	0.00970456	0.561023	0.00916284	0.563102	0.00222767	0.554346	0.00992348	0.590299	0.0330603		0.562356	0.00971354	0.558394	0.00845106	0.561608	0.00192833	0.553304	0.00998183	0.579719	0.0327475			0.497879	0.00380624	0.501147	0.00351768	0.494821	0.00336142	0.499453	0.00293907	0.516717	0.010434		0.495109	0.00361416	0.498624	0.00342392	0.493664	0.00322308	0.4984	0.00289115	0.507549	0.0140092			0.540977
	GO-BP|cellular_response_to_stress	SVDp	0.525862	0.02165	0.510323	0.0150167	0.524016	0.0199392	0.504448	0.0188578	0.524373	0.027175		0.522351	0.0218692	0.506322	0.0154945	0.522063	0.0200394	0.502342	0.0190143	0.508627	0.0281942			0.50847	0.00599678	0.509342	0.00318611	0.507733	0.0060424	0.507042	0.00259084	0.521766	0.00631134		0.506098	0.00594372	0.507343	0.00289693	0.506423	0.00565892	0.506147	0.00241411	0.515543	0.00547808			0.537394
	GO-BP|cellular_response_to_stress	PPP	0.518539	0.0118715	0.527402	0.00609379	0.510795	0.017182	0.523782	0.00948403	0.563576	0.0205166		0.513733	0.0119507	0.521952	0.00647821	0.507146	0.0172751	0.520596	0.00981838	0.545488	0.0232378			0.513806	0.00297606	0.519212	0.00247272	0.5133	0.00655924	0.517715	0.00392885	0.534265	0.00771905		0.510395	0.00297466	0.516205	0.00300358	0.511064	0.00579261	0.515578	0.00452394	0.527557	0.00649298			0.555389
	GO-BP|cellular_response_to_stress	BPP	0.568835	0.0157775	0.58718	0.00573992	0.569896	0.00769179	0.582586	0.0046792	0.628725	0.0203779		0.564613	0.0158081	0.58237	0.00563167	0.566611	0.00821599	0.579886	0.00462105	0.612674	0.0217193			0.552515	0.0120926	0.56636	0.00280185	0.557647	0.0139303	0.563663	0.0032449	0.593516	0.0219434		0.549121	0.0120583	0.562358	0.00327749	0.55497	0.0140816	0.56144	0.00363717	0.579332	0.0258802			0.610225
	GO-BP|multicellular_organismal_process	MLPP	0.859561	0.00433386	0.71048	0.00672198	0.737568	0.0126199	0.709923	0.00723511	0.683212	0.0130399		0.85667	0.00434407	0.703603	0.00662519	0.733931	0.0126897	0.705546	0.00720198	0.659059	0.01422			0.693402	0.00841191	0.578666	0.00602193	0.592357	0.0131458	0.577021	0.00717407	0.573069	0.00848799		0.688032	0.00826164	0.572364	0.00531107	0.588946	0.0123522	0.573005	0.00681149	0.553913	0.00689668			0.855041
	GO-BP|multicellular_organismal_process	NPP	0.569814	0.00829959	0.558302	0.00563642	0.565376	0.0109035	0.551138	0.00680632	0.580281	0.0225619		0.557786	0.00832929	0.545021	0.00561624	0.555533	0.00982595	0.543407	0.00629047	0.54097	0.0266182			0.545744	0.00562965	0.54885	0.00256333	0.54074	0.00669108	0.544109	0.00378336	0.575031	0.0166147		0.535006	0.00644007	0.538165	0.00249999	0.532318	0.00642529	0.537991	0.00328327	0.546221	0.0158455			0.596891
	GO-BP|multicellular_organismal_process	SVDp	0.622181	0.0111666	0.601344	0.00680589	0.617871	0.010536	0.593822	0.00744473	0.614579	0.0233286		0.61225	0.0112587	0.588645	0.00698552	0.609782	0.010356	0.58645	0.00701687	0.575248	0.0289943			0.543857	0.00252553	0.541374	0.00424134	0.543848	0.00352003	0.536091	0.00519868	0.559251	0.0103675		0.534488	0.00315955	0.531188	0.0043251	0.535998	0.00339874	0.530567	0.00488394	0.529742	0.0118479			0.621403
	GO-BP|multicellular_organismal_process	PPP	0.557929	0.00500964	0.548888	0.00351246	0.551231	0.0132099	0.541614	0.00468544	0.576335	0.0103742		0.54588	0.00592548	0.532097	0.00405546	0.541255	0.0140501	0.531814	0.00416604	0.5244	0.0146144			0.529535	0.00320038	0.532212	0.0022529	0.525697	0.00522831	0.525381	0.00240668	0.563399	0.00682171		0.518463	0.00344726	0.518539	0.00190529	0.517045	0.00370343	0.5175	0.00181522	0.524917	0.00540355			0.571062
	GO-BP|multicellular_organismal_process	BPP	0.562183	0.0046943	0.550365	0.00230003	0.549155	0.0135415	0.543337	0.00581034	0.580064	0.00461094		0.550995	0.00529416	0.533943	0.00275625	0.539868	0.0137414	0.533841	0.00536328	0.528927	0.00805301			0.528767	0.00512949	0.534002	0.00246143	0.521147	0.00646192	0.528166	0.00387817	0.569461	0.0100676		0.520359	0.0050928	0.520811	0.00205956	0.514842	0.00543292	0.520376	0.00361299	0.531979	0.00929336			0.566507
	GO-BP|nucleic_acid_metabolic_process	MLPP	0.91642	0.00427224	0.827462	0.0042863	0.857541	0.013098	0.825396	0.0034447	0.804847	0.0159469		0.91551	0.00428896	0.825439	0.00381809	0.856372	0.0123816	0.823695	0.00339064	0.799755	0.0147854			0.798191	0.00508337	0.676688	0.00579683	0.708026	0.022714	0.674641	0.00262762	0.658975	0.0264589		0.796275	0.00535181	0.673713	0.00550442	0.705621	0.0220925	0.672109	0.00277364	0.653242	0.0265224			0.921216
	GO-BP|nucleic_acid_metabolic_process	NPP	0.588581	0.0129397	0.581238	0.00416316	0.591139	0.0073512	0.575759	0.00495822	0.594531	0.0132218		0.582915	0.0139021	0.574839	0.00476211	0.585208	0.00719688	0.572432	0.00476069	0.575262	0.0185551			0.509288	0.00347582	0.511049	0.00141264	0.508424	0.00548129	0.508241	0.00139031	0.525825	0.00816876		0.503744	0.00360753	0.504886	0.00123366	0.502463	0.00393608	0.505225	0.00121597	0.507239	0.00808888			0.552728
	GO-BP|nucleic_acid_metabolic_process	SVDp	0.592193	0.0173881	0.570756	0.0102389	0.604743	0.0123532	0.563798	0.00742147	0.564971	0.0372984		0.58675	0.0170504	0.563182	0.0105585	0.599065	0.011866	0.559223	0.00750895	0.54262	0.0390097			0.518409	0.00594448	0.513164	0.0023473	0.523162	0.00692038	0.509315	0.00301504	0.520815	0.0112965		0.513977	0.00563633	0.508064	0.00212975	0.518253	0.00802261	0.506615	0.00288965	0.506225	0.00670204			0.565959
	GO-BP|nucleic_acid_metabolic_process	PPP	0.590747	0.00539191	0.602428	0.00375646	0.597227	0.0119104	0.598048	0.00332136	0.624353	0.0195649		0.583707	0.00499536	0.594866	0.00294899	0.59002	0.0109803	0.593391	0.0031003	0.606104	0.0153739			0.523343	0.00238596	0.533639	0.00270027	0.526698	0.00588923	0.5306	0.0012453	0.551645	0.00961343		0.517051	0.0020639	0.528084	0.00153671	0.520016	0.00468989	0.527166	0.00108939	0.541668	0.00491575			0.586492
	GO-BP|nucleic_acid_metabolic_process	BPP	0.656716	0.00878138	0.659099	0.00520732	0.659951	0.0177441	0.656167	0.00469971	0.669904	0.026345		0.651476	0.00905529	0.652429	0.0050056	0.654705	0.01826	0.652049	0.00504944	0.651711	0.0257003			0.566191	0.00786103	0.575144	0.00723997	0.565086	0.0113952	0.573484	0.00386069	0.595304	0.0239678		0.561614	0.00809858	0.569688	0.00663964	0.560507	0.01151	0.570006	0.00365851	0.582054	0.0242841			0.655669
	GO-BP|organelle_organization	MLPP	0.882749	0.00862436	0.705174	0.0150984	0.735129	0.0150415	0.69673	0.0122324	0.710032	0.0442518		0.879945	0.00900435	0.697462	0.015126	0.730553	0.015921	0.693305	0.0122517	0.6779	0.0475184			0.756603	0.0114186	0.584041	0.0092686	0.605748	0.0219568	0.57773	0.00924715	0.59064	0.0321848		0.751281	0.0122015	0.577555	0.00956087	0.600992	0.0221133	0.575296	0.0103117	0.562584	0.029952			0.893256
	GO-BP|organelle_organization	NPP	0.585889	0.00467567	0.563935	0.00208973	0.586885	0.0188923	0.553136	0.00424691	0.586276	0.0146141		0.576055	0.00508325	0.553482	0.00206665	0.579651	0.0193806	0.550432	0.00467391	0.536824	0.0160392			0.525215	0.0046268	0.522976	0.0050181	0.524502	0.00677771	0.516371	0.00518539	0.550307	0.0110381		0.516626	0.00454106	0.513765	0.00432695	0.518233	0.00611928	0.514154	0.00471762	0.509503	0.0126809			0.590167
	GO-BP|organelle_organization	SVDp	0.59551	0.00563868	0.559868	0.00904002	0.595613	0.0114159	0.546609	0.00857952	0.57966	0.029308		0.585744	0.00608843	0.547806	0.00981836	0.588376	0.0130338	0.542321	0.00954872	0.526875	0.0326364			0.532496	0.00606051	0.532358	0.00648166	0.528688	0.00582626	0.527619	0.00515776	0.555486	0.0165072		0.524424	0.00549044	0.524116	0.00615097	0.522611	0.00520905	0.525187	0.00522046	0.522528	0.019513			0.602921
	GO-BP|organelle_organization	PPP	0.577432	0.00897751	0.581405	0.0122258	0.570384	0.00811233	0.570516	0.0141151	0.636372	0.0331446		0.565922	0.00874491	0.566836	0.0125436	0.561486	0.0062495	0.563959	0.013697	0.586391	0.0334724			0.535693	0.00596086	0.530045	0.00596178	0.531886	0.00591587	0.525057	0.00701981	0.547937	0.0129398		0.524272	0.00485044	0.519943	0.00578757	0.523598	0.00454767	0.520905	0.0070661	0.513011	0.00805011			0.599382
	GO-BP|organelle_organization	BPP	0.570668	0.00598028	0.584696	0.00929346	0.569257	0.00877884	0.572928	0.00837303	0.653931	0.033773		0.559946	0.00579786	0.569437	0.00945371	0.561147	0.00842538	0.566054	0.00763204	0.599842	0.0342626			0.531327	0.00499907	0.548666	0.00442609	0.52947	0.0102994	0.539598	0.00445026	0.611513	0.018904		0.522607	0.00499314	0.534641	0.00391827	0.522908	0.0113768	0.533668	0.00398542	0.56062	0.013206			0.58224
	GO-BP|phosphorylation	MLPP	0.879023	0.00386601	0.715923	0.0171246	0.747587	0.00892447	0.708612	0.0200899	0.707928	0.0343915		0.876464	0.00389458	0.701115	0.0134631	0.743186	0.00926064	0.695822	0.0185075	0.663586	0.0152841			0.722999	0.011776	0.576946	0.0119033	0.60265	0.00570615	0.573212	0.0123262	0.567843	0.0276456		0.718268	0.0115376	0.565889	0.00619179	0.597494	0.00742726	0.561337	0.00926342	0.542794	0.00968399			0.882685
	GO-BP|phosphorylation	NPP	0.557632	0.00713235	0.56317	0.00805486	0.55406	0.01169	0.540608	0.0116298	0.638607	0.0144249		0.544567	0.00663094	0.527076	0.00874737	0.540896	0.0107619	0.524317	0.0112787	0.514568	0.028133			0.53836	0.00897703	0.544974	0.00540742	0.536247	0.00554434	0.530763	0.00690417	0.592808	0.0108745		0.527749	0.00833399	0.523444	0.00395637	0.526433	0.00518491	0.521354	0.00450857	0.52997	0.0116677			0.595236
	GO-BP|phosphorylation	SVDp	0.616547	0.0130309	0.637492	0.0136538	0.623094	0.0135782	0.60996	0.0144514	0.73149	0.0227929		0.60557	0.0129936	0.595221	0.0151336	0.612214	0.0135838	0.589905	0.0145416	0.601608	0.0356943			0.540881	0.00738773	0.549924	0.00795891	0.543908	0.00381168	0.531806	0.0083712	0.602845	0.0161043		0.531482	0.00689921	0.523339	0.0073261	0.535277	0.00376107	0.520537	0.00738197	0.522593	0.0125198			0.628643
	GO-BP|phosphorylation	PPP	0.579214	0.00942973	0.612605	0.00562368	0.589308	0.0119236	0.572473	0.0129714	0.755815	0.0144421		0.565785	0.00895156	0.540896	0.00747142	0.57541	0.0127057	0.534815	0.0122979	0.521377	0.0293268			0.534618	0.00353719	0.586808	0.00444797	0.534613	0.0096416	0.562243	0.00801054	0.693223	0.0184422		0.521978	0.00296679	0.533754	0.00337405	0.521615	0.00687835	0.533858	0.00445699	0.555351	0.0171521			0.602328
	GO-BP|phosphorylation	BPP	0.575886	0.00693639	0.606857	0.00506447	0.583109	0.0124899	0.562454	0.0160026	0.766337	0.0165852		0.562747	0.00627562	0.529506	0.00688119	0.56918	0.0139722	0.522061	0.0147433	0.510408	0.0315865			0.531319	0.00550046	0.611864	0.00504409	0.529707	0.00535236	0.577638	0.00854697	0.785202	0.0126297		0.519286	0.00460685	0.539904	0.00501075	0.516559	0.00369633	0.540878	0.00622788	0.580073	0.0201927			0.600074
	GO-BP|regulation_of_biological_quality	MLPP	0.896365	0.00680939	0.703416	0.0121359	0.742384	0.00404406	0.698196	0.0129724	0.683902	0.0218263		0.892352	0.00750149	0.689173	0.0132066	0.733208	0.00443369	0.68941	0.0131538	0.636754	0.0278421			0.747047	0.0059998	0.590389	0.00902636	0.614628	0.00936554	0.584076	0.0119671	0.593926	0.00788754		0.737612	0.00514296	0.577528	0.00915911	0.602595	0.00989447	0.57674	0.0107621	0.5565	0.00918302			0.897962
	GO-BP|regulation_of_biological_quality	NPP	0.564299	0.0121748	0.573467	0.00874129	0.577353	0.0145826	0.559076	0.0155784	0.626685	0.0277216		0.543014	0.0120282	0.548544	0.00922639	0.554936	0.0137653	0.545248	0.0147604	0.55626	0.0339305			0.541413	0.00318928	0.551471	0.0035363	0.542868	0.0106592	0.539594	0.00728134	0.608647	0.0169693		0.521128	0.00258668	0.528796	0.00286941	0.520902	0.00952086	0.527708	0.00557839	0.545995	0.0221835			0.593333
	GO-BP|regulation_of_biological_quality	SVDp	0.556591	0.0167784	0.571602	0.0105442	0.566566	0.0153454	0.559119	0.0154966	0.627271	0.0163068		0.536115	0.0171317	0.547657	0.0110739	0.545042	0.0161815	0.546171	0.0146474	0.55902	0.0198943			0.534014	0.00322796	0.543681	0.00513253	0.535322	0.0046063	0.532989	0.00653615	0.593801	0.00896424		0.5176	0.00209273	0.524501	0.00525742	0.517154	0.00527491	0.524204	0.00579375	0.534398	0.0107226			0.577887
	GO-BP|regulation_of_biological_quality	PPP	0.560514	0.00606026	0.573428	0.00611915	0.568512	0.0172963	0.561011	0.0087477	0.628425	0.0100364		0.53842	0.00453978	0.54627	0.00713236	0.544068	0.0167975	0.545096	0.00908062	0.554976	0.0107999			0.534945	0.00424989	0.550226	0.00183224	0.540706	0.00896189	0.537315	0.00269782	0.611857	0.0168791		0.514465	0.00265178	0.526414	0.00111607	0.517567	0.00808769	0.523355	0.00152893	0.553192	0.0156944			0.585557
	GO-BP|regulation_of_biological_quality	BPP	0.566516	0.00816515	0.580554	0.00910567	0.575	0.0175151	0.568768	0.0112593	0.63266	0.00939933		0.54581	0.006538	0.554484	0.00960488	0.552	0.0167269	0.553466	0.0110538	0.562032	0.0123817			0.540106	0.00657461	0.5599	0.00657975	0.545315	0.0081826	0.54787	0.00658194	0.619674	0.0167045		0.522345	0.00471443	0.537745	0.00518079	0.524902	0.00583293	0.534866	0.00499864	0.567563	0.0147268			0.58585
	GO-BP|regulation_of_catalytic_activity	MLPP	0.900109	0.00542144	0.64813	0.0123979	0.700313	0.0223045	0.643436	0.013403	0.614385	0.024657		0.897369	0.00579486	0.638475	0.0116389	0.6957	0.0216483	0.635967	0.0116927	0.584854	0.0279901			0.764328	0.0172718	0.551948	0.00996662	0.5793	0.0141174	0.547943	0.012016	0.543957	0.0137257		0.758518	0.0177165	0.544852	0.00898548	0.574822	0.0132242	0.542431	0.0100646	0.526401	0.0112986			0.90218
	GO-BP|regulation_of_catalytic_activity	NPP	0.538634	0.00594424	0.537554	0.00417998	0.532856	0.00638808	0.525224	0.00880894	0.587686	0.0188116		0.525384	0.00548999	0.522325	0.00415971	0.521631	0.00693902	0.518042	0.00803034	0.541784	0.0186605			0.525748	0.00364155	0.53718	0.00314348	0.521744	0.00141515	0.531011	0.00322149	0.574449	0.0170455		0.514809	0.00178819	0.525401	0.00293023	0.512231	0.00207336	0.52556	0.0038582	0.540282	0.0178364			0.55494
	GO-BP|regulation_of_catalytic_activity	SVDp	0.570924	0.0139167	0.573238	0.00739555	0.573556	0.0133837	0.558844	0.011718	0.626258	0.0218665		0.558415	0.01278	0.555029	0.00805838	0.563683	0.0135539	0.548976	0.012304	0.573978	0.018601			0.530141	0.00550887	0.537733	0.00169982	0.527252	0.0072215	0.530369	0.00410778	0.573021	0.00997592		0.520097	0.00480658	0.524499	0.00171544	0.519354	0.00747227	0.523978	0.00404466	0.533934	0.00963774			0.574921
	GO-BP|regulation_of_catalytic_activity	PPP	0.536468	0.00459175	0.552016	0.00687683	0.541289	0.0143436	0.540162	0.00795048	0.606265	0.0222871		0.521217	0.0051614	0.525688	0.00696054	0.528056	0.013582	0.52476	0.00870411	0.527658	0.0215155			0.524234	0.00482053	0.54208	0.00416126	0.523976	0.00681342	0.532437	0.004714	0.590822	0.0205722		0.510445	0.00337282	0.519929	0.00331528	0.512327	0.00595813	0.519334	0.00364502	0.53214	0.0139379			0.551861
	GO-BP|regulation_of_catalytic_activity	BPP	0.53228	0.0033768	0.545063	0.00479977	0.534908	0.0157859	0.532772	0.00623086	0.600591	0.0212948		0.517617	0.00195761	0.518097	0.00476133	0.522372	0.0149886	0.517019	0.00623186	0.518312	0.0193395			0.520339	0.00687803	0.549776	0.00495103	0.518176	0.00874814	0.540607	0.004221	0.61332	0.0275675		0.508035	0.00603822	0.525611	0.00351927	0.507808	0.00707592	0.526364	0.00402071	0.543892	0.0201193			0.54269
	GO-BP|regulation_of_response_to_stimulus	MLPP	0.850084	0.00308707	0.687315	0.00580839	0.735887	0.0103222	0.684525	0.0055476	0.648643	0.0178598		0.847631	0.00256914	0.68223	0.00611126	0.732598	0.0102408	0.680282	0.0055794	0.634577	0.0172242			0.679687	0.0124329	0.555772	0.00570769	0.583568	0.0100533	0.553822	0.00667149	0.540082	0.00910785		0.675288	0.0116973	0.553016	0.00445438	0.580438	0.0101152	0.551702	0.00563138	0.533507	0.00487668			0.844918
	GO-BP|regulation_of_response_to_stimulus	NPP	0.570966	0.00755821	0.571999	0.00394528	0.574542	0.0128458	0.565214	0.00437934	0.595524	0.00753078		0.558606	0.00794582	0.55679	0.00398311	0.561562	0.0125258	0.555926	0.00402993	0.555415	0.00678444			0.526238	0.00286579	0.53014	0.00334314	0.531589	0.0050505	0.524165	0.00322831	0.551664	0.00730705		0.516253	0.00335463	0.518711	0.00345367	0.521127	0.0053391	0.517497	0.00231498	0.522768	0.00934664			0.574617
	GO-BP|regulation_of_response_to_stimulus	SVDp	0.639182	0.00930811	0.630516	0.0124231	0.653413	0.0070915	0.619999	0.0121336	0.649085	0.0227157		0.629275	0.00956956	0.616113	0.0123105	0.643708	0.0069522	0.610951	0.0123353	0.609731	0.0208319			0.542303	0.00316472	0.541352	0.00512294	0.548471	0.00485461	0.535979	0.00500768	0.554507	0.0112905		0.534289	0.00297159	0.530829	0.00465907	0.540464	0.00440852	0.529841	0.00507886	0.526379	0.00911431			0.628644
	GO-BP|regulation_of_response_to_stimulus	PPP	0.564879	0.00879675	0.575288	0.00183479	0.570336	0.020992	0.566747	0.00440927	0.612896	0.0231076		0.551435	0.00954712	0.555487	0.00229046	0.556934	0.019533	0.554293	0.00508772	0.559927	0.0271575			0.532745	0.0019177	0.544067	0.000931474	0.537127	0.00711028	0.538121	0.00283615	0.571106	0.00688639		0.520839	0.0020161	0.527721	0.0010877	0.524849	0.00502373	0.527748	0.00236975	0.530477	0.00802314			0.582396
	GO-BP|regulation_of_response_to_stimulus	BPP	0.561604	0.00692633	0.562242	0.00255963	0.564202	0.020763	0.552481	0.00555401	0.59861	0.0199551		0.549264	0.00771063	0.543121	0.00305171	0.551937	0.0193671	0.540609	0.00574087	0.545759	0.0241964			0.526047	0.00289464	0.537584	0.00354704	0.526253	0.0041215	0.530858	0.00368977	0.5757	0.0141589		0.518142	0.00319312	0.523277	0.003641	0.518379	0.00363234	0.522548	0.00301439	0.534365	0.0182968			0.565189
	GO-BP|transmembrane_transport	MLPP	0.916285	0.00176107	0.830492	0.00831743	0.834896	0.00671014	0.824437	0.0108657	0.84446	0.0290303		0.908442	0.00246888	0.8124	0.00919878	0.821714	0.00874904	0.812754	0.0109246	0.796975	0.0457045			0.800443	0.00792299	0.704673	0.00925238	0.708171	0.00842889	0.698359	0.0154102	0.719434	0.0225524		0.783146	0.00580546	0.680683	0.00974888	0.688139	0.00833658	0.683007	0.0150788	0.660313	0.0377271			0.926284
	GO-BP|transmembrane_transport	NPP	0.662767	0.0148872	0.669927	0.0114576	0.654709	0.0129522	0.647012	0.0152991	0.763293	0.0195593		0.624728	0.0176885	0.620317	0.0138011	0.619365	0.0176389	0.618682	0.0168872	0.627121	0.0457453			0.592695	0.00992083	0.611359	0.00905596	0.590362	0.0115011	0.591845	0.00878745	0.699796	0.0253876		0.55383	0.00441576	0.562936	0.00719289	0.555716	0.0121462	0.56432	0.00682319	0.568428	0.0236545			0.708767
	GO-BP|transmembrane_transport	SVDp	0.668156	0.0257498	0.690422	0.00978789	0.658642	0.0188287	0.673288	0.0110632	0.778403	0.0250713		0.633964	0.0227734	0.647947	0.0108718	0.626761	0.0155916	0.651246	0.0105298	0.65879	0.0368325			0.572944	0.0175898	0.58171	0.00845206	0.563514	0.0167964	0.561548	0.0101183	0.667696	0.0279937		0.542155	0.011263	0.543059	0.00662995	0.534157	0.0109898	0.545823	0.00768086	0.542539	0.025231			0.693946
	GO-BP|transmembrane_transport	PPP	0.614119	0.015122	0.629831	0.00646871	0.62205	0.0121986	0.600203	0.0035215	0.74156	0.0369764		0.570847	0.012447	0.572229	0.00217079	0.582805	0.0132991	0.568175	0.00438141	0.581052	0.0351162			0.562269	0.0079956	0.580133	0.00756101	0.560421	0.00699447	0.549042	0.00780917	0.70649	0.021421		0.518349	0.00451721	0.520721	0.00385883	0.521002	0.00467105	0.518235	0.00407458	0.532176	0.0126033			0.650156
	GO-BP|transmembrane_transport	BPP	0.566615	0.0167148	0.577171	0.0101855	0.565687	0.0152782	0.551599	0.0111884	0.671447	0.0342089		0.528478	0.0124121	0.529462	0.00901419	0.532637	0.0192394	0.528626	0.00891608	0.529588	0.0345666			0.528564	0.00883785	0.528388	0.00664968	0.51946	0.0106044	0.509544	0.00701693	0.59721	0.0202785		0.504925	0.0064518	0.497855	0.00479366	0.500038	0.00832965	0.497299	0.00338558	0.500296	0.019845			0.575375
GO-CC Pathway Types	GO-CC|cytoplasm	MLPP	0.864298	0.00498111	0.692941	0.00943274	0.756439	0.0105271	0.690028	0.010702	0.6495	0.0155399		0.86156	0.00468153	0.686218	0.0105195	0.752447	0.0107381	0.686774	0.0107372	0.622855	0.0230551			0.710039	0.00327772	0.58935	0.00624857	0.612025	0.00969098	0.583716	0.00659159	0.589977	0.00927932		0.704409	0.00309522	0.581008	0.00628006	0.606257	0.00928209	0.579971	0.0064097	0.56568	0.0110141			0.848685
	GO-CC|cytoplasm	NPP	0.559013	0.00632226	0.536016	0.0046916	0.566842	0.0102952	0.506661	0.0115832	0.599775	0.020902		0.54648	0.00614067	0.510634	0.00511538	0.555015	0.0114521	0.500332	0.0117218	0.512131	0.0220732			0.522214	0.00232126	0.5333	0.0013609	0.52368	0.00443059	0.511899	0.00195717	0.600191	0.0166728		0.510689	0.00186227	0.510622	0.000772001	0.512691	0.00500219	0.50656	0.00196364	0.524955	0.0112335			0.524415
	GO-CC|cytoplasm	SVDp	0.594469	0.0139649	0.537024	0.00388417	0.595946	0.014482	0.514168	0.00743831	0.560611	0.0196251		0.584043	0.0145834	0.513003	0.00390897	0.585771	0.014548	0.508389	0.00764438	0.468449	0.0165081			0.529277	0.00336747	0.534331	0.002596	0.52627	0.00450329	0.515881	0.00283489	0.589813	0.0126545		0.520031	0.00330439	0.515133	0.00252826	0.517535	0.00460651	0.511526	0.00276547	0.526589	0.00776036			0.549873
	GO-CC|cytoplasm	PPP	0.571078	0.00897042	0.555273	0.00212857	0.575245	0.0128817	0.53472	0.00662923	0.598686	0.0168097		0.558962	0.00920552	0.532276	0.00229343	0.563956	0.0123581	0.528782	0.0063389	0.51855	0.0110489			0.525918	0.00445244	0.532625	0.0023257	0.530247	0.0029798	0.517399	0.00324356	0.574989	0.0142406		0.513704	0.00405225	0.515283	0.00169443	0.519195	0.00266084	0.51178	0.00295487	0.525597	0.0118639			0.539632
	GO-CC|cytoplasm	BPP	0.579524	0.00548373	0.555896	0.00290272	0.577891	0.0122777	0.534454	0.00601783	0.601665	0.0212013		0.56877	0.00613835	0.532696	0.00320379	0.567869	0.0115589	0.528975	0.00589753	0.518073	0.0160358			0.524907	0.00677824	0.550711	0.00476065	0.524051	0.00701671	0.531692	0.0048902	0.61508	0.0248369		0.516778	0.00701784	0.53248	0.0041257	0.516589	0.00633046	0.5284	0.00460699	0.557489	0.0202436			0.53376
	GO-CC|cytoplasmic_vesicle	MLPP	0.90903	0.00484107	0.770737	0.0183523	0.79734	0.0123665	0.771612	0.0190089	0.744335	0.0367536		0.90783	0.00449645	0.769255	0.0179305	0.794123	0.0125993	0.770338	0.0185488	0.736923	0.0379062			0.773757	0.0045314	0.60901	0.0151566	0.641609	0.0158008	0.605758	0.0137136	0.59664	0.0306602		0.770415	0.00450948	0.605129	0.0132972	0.636552	0.0157813	0.604205	0.0127907	0.580631	0.0275767			0.903145
	GO-CC|cytoplasmic_vesicle	NPP	0.5531	0.0106771	0.52669	0.00319932	0.536761	0.00656516	0.494229	0.00397561	0.622429	0.0255049		0.540599	0.0102127	0.490258	0.00377587	0.524275	0.0064125	0.487317	0.00555333	0.469726	0.0105352			0.524428	0.00444895	0.546076	0.00435243	0.521898	0.0102899	0.519863	0.00510045	0.643723	0.0225367		0.51308	0.00422394	0.514891	0.0031417	0.510133	0.00919971	0.514353	0.00301145	0.523038	0.00861527			0.5377
	GO-CC|cytoplasmic_vesicle	SVDp	0.580183	0.0210907	0.523744	0.00789908	0.571914	0.0116767	0.49354	0.0117982	0.583503	0.0349681		0.56884	0.0228748	0.489158	0.00665958	0.560658	0.0126185	0.486818	0.0134818	0.426867	0.032726			0.536793	0.00394921	0.544349	0.00249976	0.530384	0.00547573	0.523633	0.00475392	0.617497	0.00810145		0.525984	0.00451268	0.517978	0.00218932	0.519043	0.00480324	0.51821	0.00467174	0.51477	0.0163745			0.567548
	GO-CC|cytoplasmic_vesicle	PPP	0.545982	0.0125153	0.553959	0.00696131	0.537637	0.0108402	0.532606	0.00558789	0.636253	0.0458528		0.533014	0.0146364	0.522508	0.00710309	0.524971	0.012462	0.526801	0.00430498	0.508221	0.0471247			0.526128	0.00476901	0.532171	0.00304163	0.521259	0.00769035	0.519384	0.00325974	0.577319	0.0183854		0.513883	0.0025001	0.511685	0.00280957	0.509276	0.00635891	0.51457	0.00239224	0.503281	0.0152031			0.541153
	GO-CC|cytoplasmic_vesicle	BPP	0.550873	0.0161891	0.562018	0.00448663	0.550176	0.018489	0.540237	0.00500208	0.644105	0.0461457		0.538871	0.017795	0.529038	0.00474763	0.538506	0.0191695	0.534586	0.00456019	0.503362	0.0459137			0.532349	0.0132762	0.570836	0.00520347	0.530481	0.0128429	0.55235	0.00685773	0.6559	0.00973822		0.523359	0.013161	0.543429	0.00545962	0.521094	0.0115169	0.549059	0.00608181	0.541607	0.00851066			0.54274
	GO-CC|membrane	MLPP	0.898071	0.0034995	0.715745	0.0456787	0.785729	0.0199378	0.716932	0.0438889	0.662642	0.0793736		0.895356	0.00384075	0.713956	0.0441968	0.780557	0.0219275	0.715614	0.0439162	0.654715	0.072133			0.734019	0.00354979	0.595123	0.01802	0.638375	0.019651	0.585935	0.0185839	0.598278	0.0308237		0.727253	0.00417643	0.588423	0.0179258	0.630235	0.0217458	0.584008	0.0184161	0.576535	0.0278498			0.870018
	GO-CC|membrane	NPP	0.57873	0.0105871	0.530589	0.00817835	0.58518	0.0167165	0.500697	0.0109862	0.579438	0.0161696		0.560386	0.011041	0.502986	0.00923334	0.566228	0.0157668	0.491898	0.0112221	0.491445	0.0292181			0.538066	0.00597751	0.535385	0.00322328	0.533956	0.00801492	0.515125	0.00604202	0.592708	0.00727945		0.521433	0.0053932	0.512158	0.00315762	0.517192	0.00616813	0.508518	0.00516246	0.520641	0.00889248			0.537645
	GO-CC|membrane	SVDp	0.611669	0.0171039	0.522627	0.00848782	0.621155	0.0259411	0.497368	0.0129568	0.527397	0.0341414		0.595872	0.0165071	0.494674	0.00835092	0.604096	0.0238732	0.488751	0.0127315	0.428678	0.0270446			0.538889	0.00717773	0.533443	0.00152215	0.544428	0.00961224	0.512054	0.00268448	0.586324	0.0105883		0.524349	0.0058516	0.510819	0.00211723	0.52831	0.0083348	0.505929	0.00197326	0.516436	0.00918367			0.555838
	GO-CC|membrane	PPP	0.583595	0.0123487	0.548305	0.00607498	0.590966	0.0229888	0.524385	0.0128653	0.590203	0.0213756		0.564784	0.0128822	0.521448	0.00693175	0.570147	0.0208898	0.515739	0.0125609	0.506389	0.024442			0.537279	0.00621729	0.54102	0.00252809	0.541252	0.00628015	0.523872	0.00190753	0.588178	0.00665268		0.519093	0.00664959	0.518778	0.00253688	0.520594	0.00536175	0.51653	0.00206413	0.526898	0.00946489			0.544669
	GO-CC|membrane	BPP	0.582613	0.0159617	0.542031	0.00510708	0.590828	0.0238208	0.515551	0.0109706	0.587246	0.0313632		0.565331	0.0164401	0.515171	0.00504801	0.571851	0.0227524	0.507086	0.0098113	0.502579	0.0254395			0.538954	0.0163353	0.558333	0.00305696	0.544155	0.0123261	0.539154	0.00349273	0.618101	0.0128748		0.526264	0.0156084	0.539013	0.00238989	0.529905	0.014107	0.533832	0.00251518	0.563251	0.017082			0.532067
	GO-CC|mitochondrion	MLPP	0.931629	0.00454386	0.823944	0.00732606	0.874268	0.019509	0.823819	0.00886946	0.767254	0.0155339		0.931421	0.00458546	0.823967	0.00720789	0.874262	0.0194599	0.823816	0.00897273	0.766758	0.0163123			0.810943	0.00855328	0.673948	0.0117987	0.717485	0.0217805	0.674462	0.0113627	0.632317	0.0252361		0.810365	0.00859142	0.673565	0.0118187	0.717199	0.0215248	0.674303	0.0113014	0.630168	0.0264107			0.934698
	GO-CC|mitochondrion	NPP	0.601999	0.00717311	0.596892	0.00964	0.5868	0.0170385	0.598853	0.00606279	0.596762	0.035583		0.600493	0.00741538	0.596255	0.00949346	0.584886	0.0167379	0.59851	0.00604354	0.595985	0.0367021			0.502242	0.00166467	0.502742	0.00392071	0.503137	0.00487457	0.501763	0.00465538	0.507519	0.00855995		0.500431	0.00170605	0.501902	0.00368193	0.500862	0.00401398	0.501428	0.00441357	0.506233	0.00855127			0.559133
	GO-CC|mitochondrion	SVDp	0.460164	0.0178066	0.451361	0.00886237	0.457168	0.0117871	0.450963	0.0103649	0.447932	0.0233131		0.458155	0.0176408	0.449973	0.00931185	0.454216	0.0118062	0.450569	0.0105956	0.44374	0.0241278			0.491683	0.00249416	0.491377	0.00122561	0.492952	0.00779196	0.490766	0.00241313	0.492949	0.00338901		0.490057	0.00250718	0.490323	0.00154025	0.49065	0.00686927	0.490629	0.00246191	0.489247	0.00222406			0.467235
	GO-CC|mitochondrion	PPP	0.587447	0.0100873	0.574903	0.00803142	0.587784	0.0139514	0.575772	0.009881	0.558464	0.0272168		0.585774	0.00978459	0.574007	0.00804062	0.585317	0.0145379	0.575422	0.00986647	0.556219	0.0277312			0.5258	0.00418317	0.528046	0.00158465	0.527247	0.00421863	0.528375	0.00284877	0.529651	0.00906701		0.523875	0.00401626	0.526986	0.00162427	0.524671	0.00458862	0.527966	0.00288773	0.526888	0.00878149			0.591485
	GO-CC|mitochondrion	BPP	0.549909	0.0185146	0.538967	0.00420851	0.544997	0.0106939	0.538815	0.00672922	0.532808	0.0180973		0.548308	0.0181863	0.538115	0.00419934	0.542668	0.0107771	0.53848	0.00662851	0.531042	0.0193745			0.494572	0.005395	0.495811	0.00342438	0.495667	0.00553793	0.49575	0.00397638	0.497038	0.00827392		0.49302	0.00545892	0.495074	0.00353205	0.493556	0.00514536	0.495519	0.00395807	0.49561	0.00895512			0.518301
	GO-CC|nucleus	MLPP	0.91424	0.00726949	0.830847	0.00922385	0.845008	0.00855808	0.830378	0.00888399	0.816599	0.0200178		0.912859	0.00721568	0.828708	0.00923059	0.842973	0.00866002	0.828904	0.00909149	0.810831	0.0203558			0.812121	0.0141913	0.669642	0.0111776	0.676947	0.0175036	0.671786	0.0111583	0.655552	0.017326		0.809718	0.0139906	0.666697	0.0113872	0.674121	0.0178125	0.669999	0.0113529	0.646187	0.0190433			0.924225
	GO-CC|nucleus	NPP	0.577152	0.00801294	0.589927	0.00330491	0.575227	0.0131559	0.588074	0.00208276	0.612042	0.0180629		0.570186	0.00766783	0.58258	0.00340212	0.569482	0.0145577	0.583714	0.00254247	0.590565	0.0197638			0.508497	0.00270882	0.516375	0.00345682	0.507531	0.00548531	0.512732	0.00236925	0.540993	0.0104295		0.502446	0.00236127	0.509674	0.00325479	0.5031	0.00445106	0.509342	0.0022833	0.518727	0.011195			0.554591
	GO-CC|nucleus	SVDp	0.585226	0.0155049	0.574554	0.00497891	0.58411	0.0247305	0.570738	0.00339433	0.581248	0.0161946		0.578985	0.0149865	0.567236	0.00519249	0.578624	0.0263369	0.56642	0.00317244	0.558627	0.0183189			0.519705	0.00601471	0.522928	0.00231255	0.516385	0.00555218	0.520457	0.00311624	0.539673	0.00431089		0.515091	0.00519542	0.517533	0.00247411	0.512564	0.00568724	0.517748	0.0032572	0.522218	0.00620562			0.573433
	GO-CC|nucleus	PPP	0.593634	0.0111759	0.609964	0.00747553	0.594839	0.0143035	0.609419	0.0108284	0.627733	0.0172136		0.586495	0.0107479	0.603228	0.00761524	0.588785	0.0145121	0.605086	0.010693	0.610845	0.0183187			0.525012	0.00327609	0.527953	0.00368545	0.524161	0.00959066	0.527632	0.00527843	0.53604	0.00257776		0.518257	0.00282057	0.522565	0.00374953	0.518744	0.00869146	0.524221	0.00511058	0.522648	0.00226559			0.595117
	GO-CC|nucleus	BPP	0.609141	0.00917023	0.631835	0.00526649	0.604866	0.0156427	0.630037	0.00826062	0.665144	0.0148738		0.603213	0.00833153	0.626213	0.00499022	0.599934	0.0165116	0.626336	0.00793466	0.652933	0.015931			0.534554	0.0070642	0.540241	0.00402371	0.534832	0.0150727	0.540102	0.00651365	0.549306	0.0133981		0.529943	0.0059026	0.536888	0.00406971	0.531875	0.0151654	0.537917	0.00636112	0.542668	0.0141195			0.605777
	GO-CC|protein-containing_complex	MLPP	0.905265	0.0038737	0.812914	0.00862278	0.819854	0.0142837	0.802401	0.00971663	0.843891	0.0187846		0.90145	0.00367837	0.796043	0.00739285	0.813224	0.0156138	0.79357	0.00687924	0.789616	0.0190071			0.790157	0.00752344	0.664075	0.0140481	0.668662	0.00876906	0.650898	0.0100184	0.704561	0.0479678		0.783381	0.00728115	0.646013	0.00699647	0.660159	0.00787601	0.642235	0.00517368	0.647193	0.0314894			0.916178
	GO-CC|protein-containing_complex	NPP	0.626742	0.0116921	0.642854	0.00643773	0.619155	0.0341016	0.616561	0.0145471	0.753554	0.0392585		0.607222	0.0114082	0.598789	0.00533595	0.600024	0.0331086	0.593068	0.012254	0.626978	0.037549			0.540183	0.00811618	0.573917	0.00554887	0.53627	0.0154609	0.548375	0.00667083	0.694031	0.033028		0.520777	0.00729204	0.528628	0.00554811	0.516929	0.0154199	0.526407	0.00560503	0.557331	0.0282489			0.637386
	GO-CC|protein-containing_complex	SVDp	0.616589	0.0173613	0.622128	0.0105254	0.616323	0.0266684	0.594435	0.011359	0.725839	0.0249639		0.598633	0.0178621	0.581863	0.0120522	0.599625	0.0257612	0.575025	0.0102434	0.59921	0.031456			0.541104	0.00918203	0.560502	0.00449755	0.541642	0.0166616	0.534274	0.00516846	0.667451	0.0203062		0.525679	0.00960948	0.526585	0.00571528	0.527893	0.0171404	0.522112	0.00507651	0.551122	0.0251665			0.6277
	GO-CC|protein-containing_complex	PPP	0.655695	0.00593811	0.688212	0.00430358	0.664278	0.0130946	0.667279	0.00638252	0.782438	0.0244595		0.636095	0.00695489	0.646762	0.0052553	0.645986	0.0119704	0.642908	0.00329597	0.669232	0.0242423			0.5644	0.00434819	0.594726	0.00412392	0.567788	0.00825091	0.569896	0.00784683	0.70035	0.0209304		0.542577	0.00417966	0.546952	0.00528104	0.546782	0.00722293	0.541451	0.00512526	0.573589	0.0108234			0.676275
	GO-CC|protein-containing_complex	BPP	0.644829	0.00353115	0.669271	0.00458345	0.651791	0.011836	0.652661	0.00602222	0.740778	0.0162375		0.628185	0.00614167	0.639494	0.00634535	0.637684	0.0104459	0.637016	0.00622597	0.656248	0.0210421			0.556128	0.0081859	0.567634	0.00747321	0.563803	0.0126909	0.552189	0.00479726	0.624929	0.0233028		0.543247	0.00872393	0.547214	0.00712721	0.553557	0.0129388	0.543952	0.00646704	0.561614	0.0319537			0.652906
GO-MF Pathway Types	GO-MF|catalytic_activity	MLPP	0.808113	0.00448647	0.70879	0.00613729	0.707859	0.00808873	0.687815	0.0068578	0.763703	0.0191632		0.792733	0.00479815	0.66655	0.0063302	0.685713	0.00931815	0.661545	0.00914518	0.666024	0.0207848			0.696576	0.00787711	0.594456	0.00599859	0.600049	0.00857311	0.580481	0.00209816	0.62458	0.0235496		0.674577	0.00683431	0.556365	0.00327422	0.574465	0.00779762	0.554665	0.00382117	0.544619	0.0118269			0.823374
	GO-MF|catalytic_activity	NPP	0.573019	0.00545744	0.587695	0.00319411	0.572821	0.00506722	0.560381	0.00468496	0.67072	0.00904671		0.541976	0.00524747	0.539724	0.00272846	0.542177	0.00691539	0.534825	0.00319333	0.557501	0.0150498			0.531866	0.00381374	0.550482	0.00242419	0.533091	0.00372844	0.529942	0.00315324	0.612486	0.00931335		0.506443	0.00220449	0.515088	0.00130001	0.507387	0.00491135	0.511893	0.0015904	0.537159	0.00819973			0.568864
	GO-MF|catalytic_activity	SVDp	0.612924	0.0123398	0.626982	0.00509761	0.609736	0.0136541	0.597049	0.00370583	0.715073	0.0140386		0.585698	0.0126112	0.577454	0.00538093	0.582377	0.0152123	0.569633	0.00443196	0.604694	0.023847			0.539386	0.00256296	0.555086	0.0021824	0.542921	0.0039692	0.534693	0.00169307	0.607458	0.00711194		0.518434	0.00336537	0.522364	0.00212952	0.521589	0.00552084	0.518701	0.00250606	0.537949	0.00986642			0.598712
	GO-MF|catalytic_activity	PPP	0.603249	0.00496417	0.647218	0.00420732	0.600105	0.00524315	0.613943	0.00759557	0.766738	0.0175978		0.568558	0.00575695	0.583838	0.00521155	0.56599	0.00750898	0.576775	0.00860471	0.631814	0.0284488			0.553518	0.00310231	0.589288	0.0028049	0.552804	0.00381214	0.565581	0.0033189	0.669202	0.011915		0.518595	0.00303454	0.533403	0.00212375	0.519072	0.00253726	0.531211	0.0026434	0.55834	0.0163338			0.614244
	GO-MF|catalytic_activity	BPP	0.60811	0.00280892	0.651515	0.00490093	0.60218	0.00667434	0.617185	0.00498329	0.77567	0.0194552		0.575657	0.00297409	0.588151	0.00586317	0.570094	0.00788769	0.580721	0.00719939	0.636662	0.0301314			0.552491	0.00367761	0.605118	0.00236464	0.551674	0.00362737	0.574028	0.00287971	0.719455	0.0127952		0.522863	0.00421055	0.54407	0.00260515	0.52313	0.0029142	0.540267	0.00214262	0.58339	0.0159981			0.609374
	GO-MF|hydrolase_activity	MLPP	0.896583	0.0052617	0.665257	0.0194598	0.732381	0.017255	0.659427	0.0232565	0.614153	0.0346404		0.892485	0.00523115	0.64423	0.021738	0.720673	0.0167559	0.643714	0.0245385	0.538192	0.0375048			0.763735	0.014597	0.573792	0.00997684	0.616925	0.0155069	0.562342	0.0114521	0.584782	0.0232167		0.755109	0.0141196	0.551368	0.00992452	0.601404	0.0150856	0.546023	0.0106408	0.522161	0.0157397			0.911717
	GO-MF|hydrolase_activity	NPP	0.561612	0.00657243	0.586925	0.00916034	0.566348	0.0117511	0.576834	0.0115509	0.656285	0.0262379		0.539513	0.00742754	0.553441	0.00965035	0.54443	0.010313	0.555989	0.0104894	0.553775	0.0316145			0.526643	0.00427509	0.548134	0.00510462	0.524832	0.00757464	0.539169	0.00607273	0.613074	0.0147156		0.506975	0.00514298	0.519348	0.00400739	0.505087	0.00563733	0.520667	0.00492867	0.534199	0.0117535			0.60558
	GO-MF|hydrolase_activity	SVDp	0.585282	0.0115879	0.597099	0.0102262	0.584461	0.0251024	0.588247	0.013384	0.658134	0.0193719		0.565227	0.0115021	0.56495	0.0101525	0.56451	0.0246092	0.567888	0.0126313	0.560342	0.0192044			0.528877	0.00290776	0.542937	0.00451586	0.525461	0.00638904	0.533252	0.00281867	0.603875	0.0197139		0.513293	0.00282622	0.519232	0.00287114	0.50928	0.00576238	0.519201	0.00257493	0.536545	0.0140751			0.617337
	GO-MF|hydrolase_activity	PPP	0.569296	0.0113748	0.59143	0.00718859	0.572235	0.0247339	0.580505	0.00680333	0.66624	0.0186694		0.544938	0.0109353	0.552814	0.00791126	0.548117	0.0249531	0.555946	0.00641869	0.546586	0.0200826			0.531967	0.00502105	0.556026	0.00287792	0.533649	0.00386651	0.53978	0.00398642	0.65275	0.0127064		0.506812	0.0038597	0.516654	0.00226998	0.508395	0.00317278	0.514713	0.00236611	0.540195	0.0123392			0.619673
	GO-MF|hydrolase_activity	BPP	0.577462	0.0114041	0.590894	0.00927168	0.576879	0.0299891	0.579754	0.0117625	0.658939	0.0231074		0.555718	0.0114207	0.554492	0.0103604	0.555431	0.0295898	0.556621	0.0113369	0.543387	0.0263199			0.530991	0.00722374	0.547907	0.00145816	0.528181	0.00459371	0.536187	0.00210432	0.624926	0.0140918		0.513398	0.00602014	0.517195	0.00257839	0.51069	0.00324666	0.516735	0.00315927	0.532619	0.00618104			0.613513
	GO-MF|protein_binding	MLPP	0.813926	0.00486517	0.714321	0.0107145	0.727294	0.00395167	0.71013	0.0107253	0.718338	0.0219299		0.81038	0.00478991	0.705932	0.0109453	0.7226	0.00491665	0.704689	0.0111191	0.693588	0.0235113			0.687634	0.00945493	0.58762	0.00777983	0.594132	0.00673601	0.582764	0.0091611	0.601288	0.00792672		0.68227	0.00942917	0.578303	0.00756034	0.589293	0.0072076	0.576739	0.00876311	0.57538	0.0075806			0.836849
	GO-MF|protein_binding	NPP	0.579571	0.00496299	0.582254	0.00417442	0.576706	0.0096589	0.572729	0.0052782	0.625152	0.0119546		0.568047	0.00458358	0.565546	0.00409528	0.565149	0.00938169	0.564121	0.00458969	0.571568	0.0136654			0.538228	0.00194782	0.547298	0.00227504	0.538123	0.00644987	0.538927	0.00398665	0.589161	0.0107938		0.527639	0.00160555	0.533284	0.00194386	0.527676	0.0062169	0.532315	0.00383191	0.544282	0.0108631			0.609814
	GO-MF|protein_binding	SVDp	0.619673	0.010954	0.610269	0.00126657	0.62112	0.00593147	0.600657	0.00280289	0.638662	0.00953695		0.609818	0.0108614	0.594885	0.000980458	0.611669	0.00740418	0.592746	0.00227423	0.586563	0.00983125			0.536816	0.00291877	0.540746	0.00163808	0.538934	0.003864	0.53347	0.00280925	0.570126	0.00841214		0.528217	0.00272297	0.528849	0.00144604	0.530719	0.00420927	0.527971	0.00234428	0.531929	0.00760232			0.626851
	GO-MF|protein_binding	PPP	0.584438	0.00561942	0.591658	0.00502236	0.578872	0.0061594	0.582295	0.00350305	0.642144	0.0170527		0.572613	0.00611947	0.5725	0.00516106	0.567777	0.00574096	0.572035	0.00295218	0.580622	0.0203618			0.535924	0.00222063	0.544722	0.00270307	0.532519	0.00379889	0.535845	0.00332866	0.590672	0.0041808		0.525153	0.00241475	0.529585	0.00276064	0.522987	0.00207753	0.52791	0.00337467	0.546159	0.005648			0.608753
	GO-MF|protein_binding	BPP	0.577738	0.0064647	0.587396	0.00536983	0.575603	0.00731991	0.577403	0.00455407	0.638976	0.0202415		0.566791	0.00645606	0.568169	0.00565492	0.565626	0.00504776	0.567001	0.00420436	0.576612	0.0239472			0.532832	0.0050853	0.553292	0.00224105	0.533171	0.00774147	0.544731	0.0039614	0.60621	0.00836495		0.524733	0.00427075	0.537895	0.00246946	0.526039	0.00625461	0.536678	0.00379497	0.559171	0.00898271			0.59561
	GO-MF|protein_kinase_activity	MLPP	0.896747	0.00606926	0.741576	0.0145735	0.756476	0.00850379	0.735205	0.0122565	0.73758	0.0389619		0.893834	0.00666162	0.713778	0.0119847	0.750843	0.00981797	0.713944	0.0120026	0.654226	0.0380833			0.74628	0.00309947	0.580009	0.0125349	0.589715	0.00914713	0.58123	0.0141162	0.560055	0.0233369		0.73998	0.0043798	0.558749	0.0110945	0.582629	0.00807018	0.56181	0.0121451	0.517177	0.0167153			0.89636
	GO-MF|protein_kinase_activity	NPP	0.535137	0.00503981	0.56202	0.00295619	0.543379	0.0187551	0.531428	0.00513207	0.651142	0.0182573		0.521616	0.0047401	0.510303	0.00340978	0.529793	0.0184299	0.51253	0.0111939	0.465061	0.0189416			0.525681	0.00391298	0.540572	0.00757301	0.524645	0.00784655	0.519939	0.00621683	0.596963	0.0119198		0.514233	0.00470179	0.511211	0.0057536	0.513271	0.00659776	0.511258	0.00679669	0.508707	0.00795426			0.557008
	GO-MF|protein_kinase_activity	SVDp	0.608854	0.0171371	0.643027	0.00910577	0.605012	0.0238484	0.601852	0.0132771	0.775276	0.0203024		0.596131	0.0154228	0.577198	0.0119538	0.59191	0.023296	0.570768	0.0112456	0.598389	0.0526248			0.541547	0.00659366	0.565919	0.00420428	0.539442	0.00745959	0.538564	0.00613977	0.651708	0.0213332		0.531095	0.00517287	0.526087	0.00312438	0.529385	0.00689431	0.524614	0.0026578	0.532126	0.0108829			0.612309
	GO-MF|protein_kinase_activity	PPP	0.539638	0.00377291	0.629923	0.00701993	0.528979	0.0171325	0.574707	0.0167246	0.845038	0.0116829		0.521972	0.00616887	0.525645	0.00687261	0.511077	0.0156502	0.521914	0.00757502	0.584736	0.0378387			0.528075	0.00541719	0.608484	0.00385441	0.524198	0.0102055	0.568163	0.0130758	0.776922	0.0188821		0.512532	0.00230576	0.53213	0.00341555	0.508337	0.00862491	0.529942	0.00524587	0.601238	0.0214419			0.562228
	GO-MF|protein_kinase_activity	BPP	0.537954	0.00400645	0.626591	0.00776628	0.51954	0.017314	0.565644	0.0189833	0.858926	0.017969		0.520576	0.00394854	0.514476	0.00813664	0.502091	0.0159269	0.508602	0.00771295	0.580224	0.04499			0.525054	0.00553615	0.649049	0.00347813	0.517385	0.0066938	0.598278	0.012451	0.872262	0.0150576		0.509711	0.00203985	0.548218	0.00260818	0.502103	0.00363784	0.547542	0.00413146	0.648528	0.0278362			0.562298
	GO-MF|transferase_activity	MLPP	0.884698	0.00684036	0.701261	0.0138947	0.748715	0.00599315	0.692269	0.0118078	0.68707	0.0370365		0.876813	0.00823234	0.677204	0.0136789	0.734261	0.00750028	0.674766	0.0129712	0.611921	0.0410635			0.747892	0.00756165	0.580324	0.011779	0.61464	0.0151395	0.571539	0.012338	0.580562	0.0171427		0.732302	0.011062	0.559616	0.00897486	0.597896	0.0154211	0.555219	0.0098173	0.532901	0.0141896			0.89849
	GO-MF|transferase_activity	NPP	0.561332	0.0120047	0.561641	0.00792502	0.554795	0.0119757	0.538372	0.00441969	0.647403	0.0421697		0.53548	0.010047	0.524776	0.0056078	0.528294	0.0102372	0.518661	0.00601604	0.549703	0.0469276			0.534223	0.00538953	0.539878	0.00601293	0.536008	0.00819553	0.52571	0.00606448	0.590179	0.0173046		0.514275	0.00350271	0.512575	0.00305028	0.516687	0.00625338	0.511858	0.00409688	0.513635	0.00766389			0.604395
	GO-MF|transferase_activity	SVDp	0.615582	0.00992042	0.607075	0.0104611	0.615014	0.0177103	0.580398	0.00780767	0.691755	0.0300701		0.592011	0.00959193	0.563994	0.00913307	0.592062	0.0204717	0.554867	0.0111891	0.571279	0.0275725			0.549638	0.00710425	0.549036	0.00535847	0.55155	0.00639254	0.530225	0.00394655	0.612714	0.0163972		0.531795	0.0063836	0.517582	0.00352635	0.533543	0.00763241	0.514276	0.00440062	0.518194	0.00666906			0.64692
	GO-MF|transferase_activity	PPP	0.570569	0.0156809	0.604864	0.0136286	0.567219	0.00988808	0.58046	0.0131016	0.723126	0.0298047		0.538668	0.0112856	0.546788	0.0126876	0.535351	0.0126563	0.545276	0.0145884	0.569027	0.0351071			0.546618	0.00840592	0.584459	0.00601527	0.547153	0.00513392	0.562236	0.00579166	0.692521	0.0196974		0.517997	0.00270806	0.532918	0.00199624	0.518956	0.00419718	0.532504	0.00220404	0.553547	0.0124988			0.626214
	GO-MF|transferase_activity	BPP	0.571918	0.0131324	0.59597	0.0124159	0.567726	0.00767102	0.572681	0.0114904	0.701881	0.0243955		0.541347	0.00862978	0.537896	0.0115533	0.537271	0.00898623	0.536651	0.0119726	0.545666	0.0284361			0.548592	0.00791158	0.588782	0.00396911	0.547435	0.0102181	0.573034	0.00675018	0.679442	0.00999729		0.521671	0.00628926	0.538503	0.00286382	0.52103	0.00731453	0.541367	0.00336044	0.551966	0.0122138			0.626439
[truncated: 19 more columns]
