# Supplementary material for: Co-evolution based machine-learning for predicting functional interactions between human genes
Source: Nat Commun. 2021 Nov 9;12:6454. doi: 10.1038/s41467-021-26792-w (PMC8578642; doi:10.1038/s41467-021-26792-w)
Supplement: Supplementary file 5 — Supplementary Data 3 [file 41467_2021_26792_MOESM5_ESM.xlsx]

## Sheet: Ignorome
							GO-BP Animal Organ Development			GO-BP Cell Differentiation	in_<GO-bp>cell_differentiation_rank	inGmt_in_<GO-bp>cell_differentiation	GO-BP Cell Motility	in_<GO-bp>cell_motility_rank	inGmt_in_<GO-bp>cell_motility	GO-BP Cell Surface Receptor Signaling Pathway	in_<GO-bp>cell_surface_receptor_signaling_pathway_rank	inGmt_in_<GO-bp>cell_surface_receptor_signaling_pathway	GO-BP Cellular Localization	in_<GO-bp>cellular_localization_rank	inGmt_in_<GO-bp>cellular_localization	GO-BP Cellular Protein Modification Process	in_<GO-bp>cellular_protein_modification_process_rank	inGmt_in_<GO-bp>cellular_protein_modification_process	GO-BP Cellular Response to Stress	in_<GO-bp>cellular_response_to_stress_rank	inGmt_in_<GO-bp>cellular_response_to_stress	GO-BP Multicellular Organismal Process	in_<GO-bp>multicellular_organismal_process_rank	inGmt_in_<GO-bp>multicellular_organismal_process	GO-BP Nucleic Acid Metabolic Process	in_<GO-bp>nucleic_acid_metabolic_process_rank	inGmt_in_<GO-bp>nucleic_acid_metabolic_process	GO-BP Phosphorylation	in_<GO-bp>phosphorylation_rank	inGmt_in_<GO-bp>phosphorylation	GO-BP Regulation of Biological Quality	in_<GO-bp>regulation_of_biological_quality_rank	inGmt_in_<GO-bp>regulation_of_biological_quality	GO-BP Regulation of Catalytic Activity	in_<GO-bp>regulation_of_catalytic_activity_rank	inGmt_in_<GO-bp>regulation_of_catalytic_activity	GO-BP Regulation of Response to Stimulus	in_<GO-bp>regulation_of_response_to_stimulus_rank	inGmt_in_<GO-bp>regulation_of_response_to_stimulus	GO-BP Transmembrane Transport	in_<GO-bp>transmembrane_transport_rank	inGmt_in_<GO-bp>transmembrane_transport	GO-CC Cytoplasm
Gene Symbol	Uniprot ID	in NextProt uncharactarized	# PubMed	Func. In Uniprot	# GO terms	Ignorome	PathScore	Rank	Known	PathScore	Rank	Known	PathScore	Rank	Known	PathScore	Rank	Known	PathScore	Rank	Known	PathScore	Rank	Known	PathScore	Rank	Known	PathScore	Rank	Known	PathScore	Rank	Known	PathScore	Rank	Known	PathScore	Rank	Known	PathScore	Rank	Known	PathScore	Rank	Known	PathScore	Rank	Known	PathScore
MMTAG2	Q9BU76	0	0	0	18	1	0.0064	18109	0	0.0037	19141	0	0.0052	17853	0	0.0682	16966	0	0.148	11698	0	0.2812	9324	0	0.9231	14	0	0.0518	16736	0	0.5781	5126	0	0.0513	15183	0	0.6616	1092	0	0.1007	15942	0	0.0273	16077	0	0.0107	16949	0	0.0238
MSS51	Q4VC12	0	6	0	1	1	0.0651	12369	0	0.024	16642	0	0.0653	15240	0	0.2094	11392	0	0.4249	7152	0	0.7138	472	0	0.9389	9	0	0.1648	11871	0	0.566	5371	0	0.2556	7497	0	0.6071	2176	0	0.3037	8946	0	0.4174	5528	0	0.0086	17164	0	0.0547
TMEM241	Q24JQ0	1	10	0	0	1	0.1067	10296	0	0.0677	13546	0	0.0674	15155	0	0.234	10508	0	0.2558	9948	0	0.4778	4678	0	0.8005	88	0	0.0932	15175	0	0.5165	6427	0	0.2314	8185	0	0.6096	2120	0	0.2668	10241	0	0.334	7270	0	0.0477	14518	0	0.0374
LRRC71	Q8N4P6	1	3	0	0	1	0.0027	19117	0	0.0198	16977	0	0.0667	15184	0	0.2002	11744	0	0.1305	12009	0	0.2787	9385	0	0.9309	11	0	0.1713	11573	0	0.2937	9562	0	0.1947	9446	0	0.5606	3287	0	0.2582	10547	0	0.2626	9022	0	0.0186	16305	0	0.0291
LONRF3	Q496Y0	1	13	0	3	1	0.0541	13068	0	0.0798	12895	0	0.132	12642	0	0.1549	13677	0	0.5441	4904	0	0.5268	3455	0	0.7923	99	0	0.1344	13268	0	0.7737	768	0	0.0994	13103	0	0.2597	9543	0	0.3327	7912	0	0.2343	9792	0	0.1145	12402	0	0.2242
CBWD3	Q5JTY5	1	7	0	0	1	0.0363	14403	0	0.0245	16604	0	0.0248	16829	0	0.0649	17068	0	0.4667	6346	0	0.4927	4297	0	0.7367	279	0	0.0154	18133	0	0.7587	1013	0	0.0669	14456	0	0.4726	5332	0	0.1294	15051	0	0.0717	14623	0	0.1405	11711	0	0.2331
CBWD5	Q5RIA9	1	10	0	0	1	0.0364	14395	0	0.0251	16555	0	0.0253	16809	0	0.0646	17080	0	0.4651	6384	0	0.4916	4328	0	0.735	285	0	0.0149	18155	0	0.7574	1037	0	0.0666	14468	0	0.4715	5356	0	0.1287	15078	0	0.0708	14650	0	0.1404	11716	0	0.232
FAM50B	Q9Y247	1	16	0	12	1	0.0388	14202	0	0.0149	17392	0	0.0036	17994	0	0.1706	12961	0	0.5546	4703	0	0.5879	2095	0	0.7376	271	0	0.0368	17356	0	0.7887	584	0	0.0426	15614	0	0.6685	970	0	0.1462	14480	0	0.0002	18301	0	0.3309	7704	0	0.4523
CBWD2	Q8IUF1	1	13	0	0	1	0.0352	14516	0	0.0242	16625	0	0.0238	16873	0	0.0653	17056	0	0.4642	6409	0	0.4895	4387	0	0.7329	293	0	0.0151	18148	0	0.7545	1076	0	0.065	14546	0	0.4748	5271	0	0.1281	15096	0	0.0652	14812	0	0.1404	11715	0	0.2315
VWA5B1	Q5TIE3	1	4	0	0	1	0.1054	10351	0	0.0329	15945	0	0.0354	16385	0	0.1459	14071	0	0.1438	11773	0	0.4127	6269	0	0.7836	125	0	0.1226	13842	0	0.4327	7861	0	0.2667	7145	0	0.6157	1974	0	0.1951	12893	0	0.3854	6132	0	0.079	13410	0	0.0272
CBWD6	Q4V339	1	6	0	0	1	0.0355	14495	0	0.0247	16597	0	0.0246	16834	0	0.0631	17111	0	0.459	6510	0	0.4855	4483	0	0.7333	292	0	0.015	18152	0	0.7509	1120	0	0.0656	14518	0	0.4686	5432	0	0.1253	15199	0	0.0689	14691	0	0.1357	11835	0	0.2268
CBWD1	Q9BRT8	1	16	0	0	1	0.0364	14390	0	0.0249	16570	0	0.0226	16943	0	0.0629	17115	0	0.4643	6402	0	0.4893	4391	0	0.728	331	0	0.0158	18117	0	0.7538	1083	0	0.0635	14607	0	0.4748	5273	0	0.122	15288	0	0.0599	14972	0	0.1441	11622	0	0.2329
TTC32	Q5I0X7	1	7	0	7	1	0.0551	13000	0	0.021	16886	0	0.059	15494	0	0.1932	11991	0	0.1059	12457	0	0.223	10647	0	0.8249	54	0	0.1723	11526	0	0.2333	10225	0	0.2321	8163	0	0.271	9362	0	0.1968	12837	0	0.4206	5472	0	0.0231	15951	0	0.0381
TTC9C	Q8N5M4	1	13	0	6	1	0.0832	11384	0	0.0811	12828	0	0.053	15740	0	0.1455	14085	0	0.6177	3467	0	0.7502	264	0	0.7657	167	0	0.0529	16700	0	0.8134	349	0	0.2156	8728	0	0.3992	7020	0	0.2671	10233	0	0.2475	9430	0	0.0165	16468	0	0.2313
EFCAB11	Q9BUY7	1	11	0	0	1	0.0292	15097	0	0.0356	15727	0	0.098	13968	0	0.1223	15074	0	0.4644	6399	0	0.4192	6116	0	0.7384	267	0	0.128	13601	0	0.6821	2664	0	0.127	12008	0	0.4986	4718	0	0.0866	16336	0	0.1511	12262	0	0.2408	9533	0	0.3038
SLC38A11	B8ZZ86	0	6	0	0	1	0.0305	14947	0	0.0357	15723	0	0.1828	10694	0	0.1996	11762	0	0.6724	2477	0	0.5612	2618	0	0.7544	203	0	0.1328	13360	0	0.7256	1604	0	0.127	12007	0	0.4638	5542	0	0.4455	4592	0	0.1459	12430	0	0.4247	5744	0	0.4964
TMCO4	Q5TGY1	1	7	0	0	1	0.0103	17341	0	0.0116	17690	0	0.0462	15985	0	0.094	16166	0	0.1182	12238	0	0.1379	12967	0	0.7289	326	0	0.0646	16232	0	0.5601	5510	0	0.0674	14425	0	0.5971	2388	0	0.167	13819	0	0.1582	12052	0	0.1683	11083	0	0.1005
IDNK	Q5T6J7	0	7	0	0	1	0.0129	16986	0	0.0329	15950	0	0.0805	14650	0	0.1663	13139	0	0.0266	14178	0	0.0893	14446	0	0.6196	2117	0	0.1031	14737	0	0.5632	5444	0	0.0809	13884	0	0.3876	7250	0	0.1041	15838	0	0.1647	11857	0	0.0145	16649	0	0.0494
U2AF1L5	A0A1B0GW87	0	7	0	0	1	0.231	5719	0	0.1457	9880	0	0.0026	18074	0	0.7281	1212	0	0.7783	897	0	0.6768	791	0	0.6217	2054	0	0.2158	9792	0	0.7667	873	0	0.2369	8024	0	0.8265	41	0	0.3275	8105	0	0.0002	18315	0	0.6347	1924	0	0.6684
CCDC25	Q86WR0	1	17	0	2	1	0.0326	14755	0	0.0297	16197	0	0.0077	17669	0	0.1369	14476	0	0.4864	5955	0	0.4631	5031	0	0.5974	2834	0	0.0351	17423	0	0.7136	1892	0	0.0189	17140	0	0.5003	4675	0	0.0695	16839	0	0.0029	17675	0	0.3305	7711	0	0.4267
ASNSD1	Q9NWL6	0	6	0	0	1	0.0234	15773	0	0.0502	14612	0	0.1642	11379	0	0.1507	13852	0	0.5462	4867	0	0.4223	6041	0	0.6994	566	0	0.1197	13992	0	0.735	1417	0	0.0891	13538	0	0.5669	3115	0	0.3441	7562	0	0.1572	12083	0	0.5809	2803	0	0.4866
DCAF8L2	P0C7V8	1	3	0	0	1	0.0354	14499	0	0.0383	15489	0	0.056	15609	0	0.0388	17804	0	0.4924	5831	0	0.5435	3050	0	0.7779	135	0	0.0556	16604	0	0.7338	1444	0	0.0211	16967	0	0.4458	5969	0	0.1209	15327	0	0.0141	16659	0	0.2648	9021	0	0.3181
DCAF8L1	A6NGE4	1	3	0	0	1	0.0323	14793	0	0.0351	15760	0	0.0397	16222	0	0.036	17899	0	0.4868	5942	0	0.5371	3199	0	0.7663	164	0	0.0412	17186	0	0.7326	1469	0	0.019	17132	0	0.4657	5499	0	0.1038	15845	0	0.007	17190	0	0.2639	9037	0	0.3142
CHURC1-FNTB	B4DL54	0	5	0	0	1	0.0211	16053	0	0.017	17203	0	0.014	17357	0	0.0447	17632	0	0.5029	5649	0	0.4777	4680	0	0.6951	612	0	0.026	17754	0	0.7333	1455	0	0.0153	17439	0	0.6504	1282	0	0.1257	15178	0	0.004	17497	0	0.4468	5246	0	0.4099
ST20-MTHFS	A0A0A6YYL1	0	1	0	0	1	0.0373	14324	0	0.049	14685	0	0.0541	15695	0	0.162	13342	0	0.5178	5414	0	0.4044	6476	0	0.6739	891	0	0.0655	16182	0	0.7294	1524	0	0.0446	15503	0	0.6067	2179	0	0.1728	13640	0	0.0397	15640	0	0.3761	6756	0	0.4933
KTI12	Q96EK9	0	8	0	1	1	0.0068	18005	0	0.0148	17397	0	0.0617	15399	0	0.1149	15377	0	0.1206	12197	0	0.3716	7260	0	0.7195	395	0	0.1283	13592	0	0.5457	5818	0	0.091	13449	0	0.4802	5144	0	0.1003	15963	0	0.1218	13145	0	0.1483	11509	0	0.0567
WDR25	Q64LD2	1	9	0	5	1	0.0288	15135	0	0.0812	12826	0	0.198	10109	0	0.1362	14499	0	0.251	10017	0	0.3671	7364	0	0.7099	457	0	0.1778	11293	0	0.6618	3149	0	0.1344	11733	0	0.3389	8180	0	0.2434	11080	0	0.3346	7253	0	0.1673	11100	0	0.1626
ASAH2B	P0C7U1	0	4	0	0	1	0.0065	18091	0	0.01	17854	0	0.024	16866	0	0.0507	17455	0	0.3989	7624	0	0.4287	5876	0	0.703	538	0	0.0161	18110	0	0.6953	2354	0	0.0431	15587	0	0.4587	5651	0	0.0524	17319	0	0.0292	16007	0	0.1666	11117	0	0.2762
LONRF2	Q1L5Z9	1	11	0	0	1	0.0098	17426	0	0.0335	15896	0	0.0766	14814	0	0.0878	16361	0	0.3614	8270	0	0.4965	4207	0	0.7645	173	0	0.0719	15933	0	0.6695	2934	0	0.0659	14506	0	0.2139	10290	0	0.2753	9949	0	0.1043	13676	0	0.0377	15001	0	0.129
TSNAX-DISC1	C4P0D8	0	9	0	0	1	0.0895	11089	0	0.1038	11655	0	0.1718	11097	0	0.2848	8850	0	0.77	989	0	0.5777	2289	0	0.6669	1002	0	0.092	15212	0	0.8079	384	0	0.1644	10588	0	0.5125	4409	0	0.4423	4668	0	0.1112	13462	0	0.2716	8883	0	0.6213
RPUSD1	Q9UJJ7	0	6	0	0	1	0.1399	8902	0	0.0933	12171	0	0.1253	12886	0	0.1912	12061	0	0.7021	1966	0	0.6139	1623	0	0.7502	219	0	0.1128	14292	0	0.8252	273	0	0.1552	10936	0	0.4907	4920	0	0.2963	9212	0	0.1684	11757	0	0.3101	8132	0	0.4167
ACCSL	Q4AC99	0	1	0	0	1	0.0114	17169	0	0.0457	14912	0	0.1238	12944	0	0.1284	14822	0	0.0647	13265	0	0.1662	12170	0	0.6608	1107	0	0.1128	14288	0	0.4458	7640	0	0.1083	12765	0	0.3451	8052	0	0.2088	12386	0	0.2611	9055	0	0.1123	12461	0	0.0468
INO80B-WBP1	J3KQ70	0	3	0	0	1	0.0107	17276	0	0.043	15104	0	0.117	13202	0	0.2081	11449	0	0.3762	8023	0	0.4605	5087	0	0.8852	23	0	0.2142	9852	0	0.6616	3153	0	0.2183	8636	0	0.1793	10857	0	0.3733	6605	0	0.2515	9312	0	0.003	17902	0	0.0456
ZFP41	A0A0G2JH32	0	9	0	0	1	0.0219	15951	0	0.0291	16243	0	0.0114	17464	0	0.0254	18204	0	0.0661	13234	0	0.1873	11584	0	0.6573	1170	0	0.0134	18204	0	0.5361	6006	0	0.0012	19047	0	0.3371	8211	0	0.0124	18276	0	0.0185	16451	0	0.0212	16099	0	0.0784
NCBP2L	A6PVI3	0	2	0	0	1	0.0556	12970	0	0.0276	16359	0	0	18768	0	0.3511	7099	0	0.4578	6532	0	0.5553	2751	0	0.6701	946	0	0.0574	16527	0	0.7216	1682	0	0.0491	15292	0	0.7256	363	0	0.1991	12760	0	0	18541	0	0.5951	2553	0	0.5177
C16orf58	Q96GQ5	1	15	0	1	1	0.0115	17165	0	0.0164	17264	0	0.0176	17184	0	0.051	17444	0	0.3559	8363	0	0.4304	5842	0	0.7169	414	0	0.0457	16991	0	0.6801	2701	0	0.0369	15919	0	0.6048	2224	0	0.0491	17399	0	0.0124	16775	0	0.351	7248	0	0.277
CCDC90B	Q9GZT6	1	14	0	3	1	0.0792	11565	0	0.0398	15385	0	0.1927	10314	0	0.4318	5269	0	0.0001	15733	0	0.1988	11275	0	0.6532	1254	0	0.1631	11957	0	0.4393	7743	0	0.2613	7310	0	0.6204	1873	0	0.1578	14099	0	0.3258	7460	0	0.4217	5802	0	0.0301
LENG8	A0A087WUE4	1	28	0	0	1	0.0206	16114	0	0.0172	17187	0	0.0424	16119	0	0.0875	16371	0	0.2962	9334	0	0.3919	6791	0	0.7076	484	0	0.0964	15027	0	0.6874	2532	0	0.0666	14464	0	0.4216	6505	0	0.1339	14904	0	0.0493	15322	0	0.1064	12628	0	0.1423
HGH1	Q9BTY7	1	22	0	0	1	0.0409	14017	0	0.0281	16311	0	0.0072	17689	0	0.0197	18369	0	0.409	7440	0	0.5086	3884	0	0.6639	1057	0	0.0114	18270	0	0.6289	3964	0	0.0139	17596	0	0.4561	5704	0	0.0302	17868	0	0.0027	17724	0	0.1132	12429	0	0.1786
MPC1L	P0DKB6	0	3	0	0	1	0.0343	14593	0	0.0207	16912	0	0	18724	0	0.1559	13631	0	0.3761	8029	0	0.4613	5065	0	0.6322	1759	0	0.0206	17965	0	0.6648	3072	0	0.0237	16772	0	0.65	1294	0	0.1113	15622	0	0.0001	18492	0	0.5076	4115	0	0.3993
CWF19L2	Q2TBE0	1	14	0	25	1	0.067	12268	0	0.0971	11987	0	0.2089	9735	0	0.1877	12211	0	0.5843	4135	0	0.5229	3560	0	0.7182	405	0	0.1553	12291	0	0.7248	1616	0	0.1803	10008	0	0.5024	4621	0	0.3756	6517	0	0.2121	10445	0	0.2847	8626	0	0.3723
TTC27	Q6P3X3	1	28	0	0	1	0.1487	8569	0	0.1503	9678	0	0.2367	8735	0	0.3676	6703	0	0.7104	1837	0	0.5771	2299	0	0.6989	572	0	0.1941	10636	0	0.8183	308	0	0.2734	6932	0	0.6155	1980	0	0.5167	3076	0	0.2549	9203	0	0.5212	3850	0	0.5525
FAM86B2	P0C5J1	0	3	0	2	1	0.0487	13439	0	0.0843	12637	0	0.1609	11518	0	0.1383	14405	0	0.4868	5940	0	0.4808	4615	0	0.6475	1370	0	0.1395	13015	0	0.7402	1306	0	0.145	11319	0	0.4956	4785	0	0.2991	9112	0	0.1504	12280	0	0.0972	12869	0	0.3223
CLHC1	Q8NHS4	1	10	0	3	1	0.0213	16025	0	0.047	14818	0	0.1149	13300	0	0.1826	12439	0	0.2248	10435	0	0.3397	7987	0	0.7919	100	0	0.1904	10800	0	0.6005	4655	0	0.1956	9408	0	0.4088	6806	0	0.2455	11009	0	0.4255	5381	0	0.099	12829	0	0.0473
C9orf3	A0A0A0MST7	0	0	0	0	1	0.132	9196	0	0.1568	9442	0	0.1991	10071	0	0.2261	10780	0	0.3371	8698	0	0.4366	5701	0	0.6929	638	0	0.195	10598	0	0.6242	4069	0	0.2222	8492	0	0.4867	4987	0	0.328	8095	0	0.3096	7813	0	0.2071	10211	0	0.2138
C1orf123	Q9NWV4	1	0	0	2	1	0.1416	8840	0	0.1189	10990	0	0.089	14318	0	0.2751	9167	0	0.7702	987	0	0.5662	2513	0	0.5614	4096	0	0.1389	13050	0	0.8189	303	0	0.129	11920	0	0.6875	704	0	0.3128	8619	0	0.0395	15651	0	0.5837	2749	0	0.7397
FAM86B1	E9PN63	0	5	0	0	1	0.046	13633	0	0.0823	12753	0	0.1595	11566	0	0.135	14558	0	0.4897	5885	0	0.484	4526	0	0.6469	1381	0	0.1381	13093	0	0.7374	1366	0	0.1421	11422	0	0.4915	4889	0	0.2917	9388	0	0.1502	12290	0	0.0982	12850	0	0.3262
TMEM56	Q96MV1	1	8	0	0	1	0.0298	15032	0	0.012	17651	0	0.1143	13328	0	0.2378	10376	0	0	16001	0	0.1142	13652	0	0.6509	1293	0	0.1236	13792	0	0.2585	9915	0	0.1619	10684	0	0.6437	1402	0	0.197	12825	0	0.2097	10524	0	0.3936	6393	0	0.0072
LRRC40	Q9H9A6	1	23	0	1	1	0.1149	9929	0	0.1084	11453	0	0.2111	9655	0	0.2197	11020	0	0.5687	4422	0	0.5527	2817	0	0.6785	812	0	0.1438	12814	0	0.7171	1800	0	0.1662	10509	0	0.5473	3582	0	0.2484	10913	0	0.1993	10827	0	0.4505	5173	0	0.3559
PVALEF	A0A1B0GWK0	0	2	0	0	1	0.0194	16254	0	0.0109	17767	0	0.0024	18104	0	0.0269	18156	0	0.3049	9199	0	0.3611	7491	0	0.6816	769	0	0.0094	18346	0	0.6367	3777	0	0.0081	18216	0	0.5022	4626	0	0.0398	17654	0	0.0019	17864	0	0.311	8104	0	0.2353
METTL7B	A0A087WZT2	0	9	0	0	1	0.0104	17324	0	0.0105	17806	0	0.0403	16192	0	0.0753	16756	0	0.1535	11595	0	0.2573	9864	0	0.7246	350	0	0.0632	16295	0	0.3863	8473	0	0.0753	14120	0	0.6376	1522	0	0.1626	13958	0	0.104	13688	0	0.1104	12516	0	0.1039
ACTR3C	C9IZN3	0	9	0	0	1	0.4628	893	0	0.1243	10774	0	0	19029	0	0.1796	12578	0	0.2876	9471	0	0.4468	5452	0	0.5808	3437	0	0.211	9974	0	0.5626	5454	0	0.0965	13208	0	0.5629	3224	0	0.0605	17089	0	0	18609	0	0.3489	7301	0	0.223
PPP5D1	E7EU14	1	4	0	0	1	0.0361	14429	0	0.0217	16826	0	0.0027	18067	0	0.0723	16851	0	0.3879	7807	0	0.2713	9533	0	0.6163	2216	0	0.009	18359	0	0.6252	4049	0	0.0115	17845	0	0.6492	1306	0	0.0352	17754	0	0	18822	0	0.4128	6003	0	0.3352
HSD11B1L	A0A087WWR3	0	7	0	0	1	0.0168	16535	0	0.0632	13824	0	0.1325	12628	0	0.099	15997	0	0.0123	14630	0	0.0882	14474	0	0.6067	2514	0	0.0785	15669	0	0.3283	9175	0	0.082	13845	0	0.2648	9462	0	0.219	11998	0	0.2213	10176	0	0.1926	10531	0	0.0242
RRNAD1	Q96FB5	0	6	0	0	1	0.0448	13723	0	0.0619	13904	0	0.1282	12775	0	0.1254	14934	0	0.5819	4180	0	0.5666	2499	0	0.6484	1346	0	0.15	12521	0	0.7232	1652	0	0.1427	11395	0	0.4713	5365	0	0.1914	13031	0	0.1227	13121	0	0.2274	9795	0	0.4137
AMMECR1	Q9Y4X0	1	21	0	10	1	0.0514	13246	0	0.1082	11464	0	0.1279	12786	0	0.2336	10524	0	0.5446	4891	0	0.463	5034	0	0.5867	3224	0	0.1395	13013	0	0.7432	1254	0	0.0613	14715	0	0.6012	2305	0	0.2538	10707	0	0.0565	15084	0	0.5504	3323	0	0.5773
VWA5B2	Q8N398	1	5	0	0	1	0.0832	11382	0	0.0196	16996	0	0.0796	14686	0	0.2348	10482	0	0.1585	11507	0	0.5302	3354	0	0.7898	107	0	0.2681	7960	0	0.1111	11760	0	0.3829	4293	0	0.4729	5322	0	0.2483	10916	0	0.5407	3344	0	0.0184	16332	0	0.0247
MSH5-SAPCD1	A0A024RCV8	0	4	0	0	1	0.1115	10087	0	0.174	8813	0	0.1932	10295	0	0.2235	10868	0	0.426	7126	0	0.4247	5983	0	0.5973	2836	0	0.1841	11051	0	0.7302	1511	0	0.1761	10166	0	0.574	2929	0	0.2856	9580	0	0.2745	8698	0	0.3641	7011	0	0.4082
NAA38	I3L3Z2	0	7	0	0	1	0.0132	16954	0	0.0184	17084	0	0.0308	16574	0	0.067	17013	0	0.4821	6043	0	0.4154	6209	0	0.7457	236	0	0.0933	15171	0	0.7495	1147	0	0.0858	13673	0	0.367	7651	0	0.0559	17230	0	0.0456	15454	0	0.004	17739	0	0.1585
ARL2-SNX15	V9GYD0	0	2	0	0	1	0.2658	4709	0	0.1378	10214	0	0.0008	18342	0	0.4751	4478	0	0.7209	1680	0	0.5752	2344	0	0.5706	3789	0	0.1045	14654	0	0.7203	1709	0	0.0841	13755	0	0.7577	206	0	0.2914	9394	0	0.0001	18472	0	0.4362	5486	0	0.5277
PPP4R3C	Q6ZMV5	1	2	0	0	1	0.0365	14384	0	0.0417	15207	0	0.0377	16285	0	0.0775	16684	0	0.4295	7060	0	0.4966	4204	0	0.6944	618	0	0.0443	17049	0	0.6533	3348	0	0.0134	17646	0	0.5295	4015	0	0.123	15266	0	0.0054	17344	0	0.4164	5924	0	0.4186
RNF113B	Q8IZP6	0	8	0	0	1	0.0394	14146	0	0.0396	15400	0	0.0176	17183	0	0.0898	16291	0	0.441	6829	0	0.4414	5576	0	0.6214	2065	0	0.0509	16774	0	0.6593	3204	0	0.0147	17503	0	0.551	3502	0	0.209	12379	0	0.0032	17633	0	0.3545	7191	0	0.4554
FSBP	A0A087X0H2	0	7	0	0	1	0.064	12445	0	0.0903	12328	0	0.0875	14376	0	0.1563	13612	0	0.6279	3287	0	0.4708	4845	0	0.6178	2165	0	0.0845	15458	0	0.7725	785	0	0.1225	12166	0	0.551	3500	0	0.2471	10950	0	0.073	14581	0	0.394	6387	0	0.4972
LRRD1	A4D1F6	1	3	0	0	1	0.0517	13226	0	0.093	12186	0	0.1642	11377	0	0.1679	13072	0	0.1128	12333	0	0.373	7226	0	0.6663	1019	0	0.2923	7164	0	0.4485	7599	0	0.1602	10749	0	0.3115	8689	0	0.1576	14106	0	0.4516	4929	0	0.031	15414	0	0.0087
CWF19L1	Q69YN2	1	17	0	0	1	0.1218	9621	0	0.1561	9477	0	0.1705	11144	0	0.263	9555	0	0.7405	1382	0	0.496	4220	0	0.6164	2208	0	0.1057	14598	0	0.7828	673	0	0.1467	11251	0	0.6377	1521	0	0.328	8092	0	0.1181	13261	0	0.5722	2943	0	0.653
TSTD2	Q5T7W7	1	11	0	6	1	0.106	10320	0	0.1648	9145	0	0.1712	11114	0	0.1896	12117	0	0.0243	14244	0	0.1412	12878	0	0.5615	4092	0	0.16	12105	0	0.2789	9722	0	0.2277	8315	0	0.5178	4277	0	0.2024	12614	0	0.3865	6106	0	0.0696	13692	0	0.016
LRRC46	Q96FV0	1	8	0	0	1	0.01	17389	0	0.0256	16514	0	0.0918	14218	0	0.1585	13517	0	0.1795	11166	0	0.2507	10010	0	0.7369	277	0	0.1619	12019	0	0.6021	4619	0	0.1258	12043	0	0.4261	6408	0	0.1498	14375	0	0.2404	9630	0	0.0565	14163	0	0.0219
ANKRD24	Q8TF21	1	6	0	0	1	0.0292	15095	0	0.0639	13782	0	0.0905	14268	0	0.1101	15565	0	0.0086	14791	0	0.1784	11829	0	0.669	968	0	0.1521	12434	0	0.244	10091	0	0.0844	13731	0	0.1253	11790	0	0.156	14159	0	0.2357	9762	0	0.0024	17997	0	0.0007
FNBP4	Q8N3X1	1	34	0	2	1	0.0262	15419	0	0.0232	16703	0	0.0803	14660	0	0.1878	12202	0	0.2634	9831	0	0.343	7908	0	0.8799	25	0	0.166	11826	0	0.3629	8791	0	0.202	9185	0	0.1422	11498	0	0.4613	4213	0	0.4066	5727	0	0.0021	18062	0	0.0459
ATP13A4	Q4VNC1	0	6	0	2	1	0.0485	13459	0	0.0845	12631	0	0.1182	13160	0	0.1338	14602	0	0.4241	7171	0	0.3729	7229	0	0.6645	1050	0	0.0991	14910	0	0.6591	3206	0	0.0944	13306	0	0.546	3604	0	0.2131	12212	0	0.1822	11342	0	0.4353	5506	0	0.3888
TTC31	Q49AM3	1	10	0	0	1	0.0164	16575	0	0.0212	16868	0	0.0743	14902	0	0.1307	14744	0	0.0167	14473	0	0.3026	8789	0	0.7245	351	0	0.1231	13819	0	0.4059	8221	0	0.0875	13603	0	0.2079	10376	0	0.1395	14706	0	0.2434	9546	0	0.038	14976	0	0.0017
LETM2	Q2VYF4	0	9	0	0	1	0.0103	17356	0	0.0176	17151	0	0.0587	15506	0	0.0482	17529	0	0.2761	9645	0	0.3136	8550	0	0.6503	1305	0	0.04	17227	0	0.6487	3482	0	0.0154	17425	0	0.4626	5572	0	0.1332	14925	0	0.0575	15044	0	0.292	8471	0	0.2491
PQLC3	Q8N755	1	7	0	0	1	0.0688	12160	0	0.111	11340	0	0.1554	11736	0	0.1095	15587	0	0.4918	5841	0	0.5676	2484	0	0.6432	1465	0	0.1434	12827	0	0.7132	1909	0	0.1277	11972	0	0.3286	8375	0	0.2639	10357	0	0.1375	12688	0	0.0275	15612	0	0.247
CPSF4L	A6NMK7	0	6	0	0	1	0.0351	14525	0	0.0226	16743	0	0.0036	17989	0	0.1595	13476	0	0.3289	8825	0	0.4925	4302	0	0.6558	1200	0	0.0346	17442	0	0.6539	3332	0	0.0055	18566	0	0.5624	3240	0	0.0441	17543	0	0.0006	18133	0	0.5312	3647	0	0.3905
SSU72P2	A0A1W2PQD8	0	0	0	0	1	0.0282	15212	0	0.0282	16302	0	0.01	17537	0	0.1419	14243	0	0.46	6489	0	0.4298	5855	0	0.5938	2971	0	0.0317	17564	0	0.6195	4175	0	0.0128	17710	0	0.608	2159	0	0.2238	11817	0	0.0008	18084	0	0.5718	2948	0	0.5421
SSU72P5	A0A1W2PQ64	0	0	0	0	1	0.0292	15090	0	0.0279	16333	0	0.0093	17578	0	0.1431	14207	0	0.4556	6589	0	0.4305	5837	0	0.5898	3107	0	0.0322	17546	0	0.6162	4244	0	0.0136	17626	0	0.6088	2138	0	0.2304	11567	0	0.0008	18070	0	0.5724	2941	0	0.5464
HSFX4	A0A1B0GTS1	0	1	0	0	1	0.0168	16536	0	0.0143	17439	0	0.0047	17892	0	0.0471	17559	0	0.0437	13735	0	0.2219	10680	0	0.6394	1559	0	0.0092	18352	0	0.4568	7456	0	0.0091	18106	0	0.4139	6688	0	0.0135	18244	0	0.0244	16203	0	0.2168	10015	0	0.0522
WDR89	Q96FK6	1	16	0	0	1	0.1007	10568	0	0.1377	10222	0	0.1864	10562	0	0.1826	12438	0	0.4867	5945	0	0.4685	4909	0	0.6619	1092	0	0.144	12804	0	0.7101	1980	0	0.142	11431	0	0.3553	7865	0	0.2905	9423	0	0.3025	7999	0	0.2363	9632	0	0.2564
SSU72P7	A0A1W2PQ27	0	0	0	0	1	0.0277	15258	0	0.0282	16304	0	0.0097	17553	0	0.1421	14237	0	0.4562	6571	0	0.4261	5958	0	0.5914	3080	0	0.0316	17572	0	0.6185	4190	0	0.0126	17725	0	0.607	2177	0	0.2236	11825	0	0.0009	18058	0	0.5707	2973	0	0.5403
LOC100509620	A0A075B734	0	0	0	0	1	0.0142	16819	0	0.0369	15614	0	0.0245	16839	0	0.0424	17710	0	0.0614	13336	0	0.0785	14794	0	0.5445	4699	0	0.0249	17798	0	0.5694	5298	0	0.0086	18167	0	0.4518	5829	0	0.0331	17803	0	0.0138	16678	0	0.1164	12348	0	0.1293
KLHDC4	Q8TBB5	1	19	0	5	1	0.0406	14040	0	0.0719	13309	0	0.1146	13314	0	0.1327	14653	0	0.5291	5203	0	0.5068	3941	0	0.5955	2908	0	0.1067	14548	0	0.7248	1617	0	0.0775	14018	0	0.5431	3672	0	0.2056	12509	0	0.0365	15773	0	0.4262	5710	0	0.3942
ATP13A5	Q4VNC0	0	8	0	2	1	0.0299	15027	0	0.0557	14269	0	0.0852	14464	0	0.0758	16741	0	0.3546	8383	0	0.3462	7833	0	0.6661	1023	0	0.0823	15544	0	0.6324	3880	0	0.0555	14973	0	0.5248	4120	0	0.1478	14434	0	0.1182	13259	0	0.413	5999	0	0.3369
SSU72P8	A0A1W2PR75	0	3	0	0	1	0.0271	15322	0	0.0244	16611	0	0.0083	17634	0	0.131	14728	0	0.4326	7001	0	0.4269	5929	0	0.598	2811	0	0.027	17723	0	0.6115	4385	0	0.0117	17821	0	0.5957	2417	0	0.2012	12675	0	0.0008	18075	0	0.5598	3163	0	0.5192
SSU72P4	A0A1W2PQC6	0	0	0	0	1	0.0281	15224	0	0.0287	16268	0	0.0106	17511	0	0.1416	14254	0	0.4599	6494	0	0.4271	5923	0	0.5924	3047	0	0.0313	17578	0	0.6179	4200	0	0.0129	17701	0	0.6085	2143	0	0.2249	11771	0	0.001	18034	0	0.5704	2981	0	0.5431
RAB6D	Q53S08	0	4	0	1	1	0.0752	11772	0	0.0516	14518	0	0.0008	18339	0	0.3723	6581	0	0.5267	5243	0	0.5225	3571	0	0.5893	3133	0	0.0649	16221	0	0.6512	3415	0	0.0571	14918	0	0.699	580	0	0.251	10817	0	0.0002	18343	0	0.509	4078	0	0.518
SSU72P3	A0A1W2PQJ5	0	1	0	0	1	0.0289	15130	0	0.0304	16148	0	0.011	17491	0	0.1436	14178	0	0.4723	6245	0	0.4309	5827	0	0.5878	3193	0	0.0326	17527	0	0.6196	4170	0	0.0129	17696	0	0.6123	2051	0	0.2307	11551	0	0.0011	18011	0	0.5707	2974	0	0.5542
ZNF511-PRAP1	H7BY64	0	1	0	0	1	0.0288	15144	0	0.0282	16301	0	0.0047	17884	0	0.0187	18390	0	0.2515	10010	0	0.3986	6633	0	0.5771	3563	0	0.0097	18336	0	0.5073	6588	0	0.0083	18195	0	0.3823	7346	0	0.0317	17832	0	0.0004	18229	0	0.1373	11803	0	0.1339
RNF215	Q9Y6U7	0	3	0	0	1	0.0362	14419	0	0.1244	10765	0	0.1872	10537	0	0.1385	14391	0	0.2058	10709	0	0.3887	6862	0	0.5724	3728	0	0.2288	9288	0	0.5949	4778	0	0.2051	9078	0	0.4324	6263	0	0.1778	13464	0	0.3176	7635	0	0.1206	12239	0	0.0992
C15orf38-AP3S2	A0A0A6YYH1	0	0	0	1	1	0.0304	14958	0	0.0178	17129	0	0.0189	17115	0	0.0521	17407	0	0.2858	9505	0	0.3695	7307	0	0.6475	1372	0	0.022	17916	0	0.5858	4961	0	0.0104	17960	0	0.465	5515	0	0.0737	16702	0	0.0204	16373	0	0.3784	6707	0	0.2651
SVOPL	Q8N434	0	4	0	0	1	0.1785	7494	0	0.1629	9220	0	0.1763	10930	0	0.2912	8674	0	0.6426	3011	0	0.552	2833	0	0.6531	1256	0	0.2172	9722	0	0.707	2059	0	0.2094	8939	0	0.5106	4463	0	0.3555	7189	0	0.1645	11868	0	0.6229	2117	0	0.5747
YPEL2	Q96QA6	1	10	0	0	1	0.7045	95	0	0.3597	3772	0	0.0862	14423	0	0.5917	2694	0	0.9271	22	0	0.6554	1017	0	0.5827	3366	0	0.2576	8306	0	0.8062	404	0	0.1167	12402	0	0.7568	209	0	0.6257	1418	0	0.0255	16146	0	0.5772	2864	0	0.9628
YPEL4	Q96NS1	1	8	0	0	1	0.2847	4212	0	0.1709	8900	0	0.0698	15075	0	0.441	5094	0	0.8928	76	0	0.6143	1618	0	0.545	4686	0	0.1164	14146	0	0.7911	562	0	0.0216	16934	0	0.6824	772	0	0.4455	4591	0	0.0315	15933	0	0.5882	2665	0	0.7999
SEL1L2	Q5TEA6	1	4	0	0	1	0.024	15697	0	0.0512	14549	0	0.07	15059	0	0.0743	16793	0	0.4984	5734	0	0.4532	5277	0	0.6253	1944	0	0.0598	16427	0	0.6949	2360	0	0.0276	16486	0	0.6431	1414	0	0.1941	12944	0	0.0217	16321	0	0.5013	4229	0	0.4637
MGAM2	Q2M2H8	0	4	0	0	1	0.0246	15618	0	0.072	13303	0	0.1167	13222	0	0.0689	16948	0	0.16	11482	0	0.2798	9359	0	0.6567	1185	0	0.089	15314	0	0.5072	6590	0	0.0629	14628	0	0.3958	7081	0	0.1916	13023	0	0.1786	11459	0	0.2485	9362	0	0.1023
GLB1L2	Q8IW92	0	8	0	0	1	0.0894	11097	0	0.1371	10249	0	0.2077	9780	0	0.2247	10822	0	0.4592	6506	0	0.4389	5633	0	0.602	2670	0	0.1477	12648	0	0.5981	4703	0	0.1002	13072	0	0.6013	2301	0	0.2066	12472	0	0.1688	11746	0	0.5986	2492	0	0.4326
ERI2	A8K979	0	9	0	0	1	0.0658	12325	0	0.1043	11638	0	0.1961	10177	0	0.1703	12972	0	0.308	9150	0	0.549	2907	0	0.6349	1686	0	0.1924	10723	0	0.5882	4922	0	0.168	10435	0	0.1978	10566	0	0.3366	7795	0	0.3306	7351	0	0.0913	13035	0	0.1852
ZCCHC13	Q8WW36	1	7	0	1	1	0.0367	14373	0	0.0351	15763	0	0.0129	17407	0	0.06	17186	0	0.2413	10173	0	0.2432	10171	0	0.5574	4251	0	0.0282	17685	0	0.561	5491	0	0.0188	17142	0	0.5041	4584	0	0.0441	17542	0	0.005	17382	0	0.3465	7354	0	0.2534
THNSL1	Q8IYQ7	1	12	0	0	1	0.1289	9337	0	0.1045	11625	0	0.1051	13706	0	0.1933	11989	0	0.1367	11900	0	0.2735	9491	0	0.6693	960	0	0.0638	16275	0	0.4753	7108	0	0.2292	8255	0	0.5703	3013	0	0.2278	11656	0	0.3998	5856	0	0.1828	10752	0	0.0719
WDR38	A0A087X0D8	1	1	0	0	1	0.0198	16208	0	0.0216	16831	0	0.0259	16778	0	0.0498	17488	0	0.068	13200	0	0.1586	12384	0	0.6267	1900	0	0.0709	15983	0	0.5672	5351	0	0.0185	17170	0	0.4065	6855	0	0.0342	17778	0	0.0477	15374	0	0.0804	13366	0	0.05
KRBA2	Q6ZNG9	0	8	0	0	1	0.0104	17332	0	0.0118	17669	0	0.0545	15674	0	0.1448	14121	0	0.0113	14676	0	0.2894	9104	0	0.6953	607	0	0.0807	15585	0	0.3291	9163	0	0.1029	12957	0	0.3064	8804	0	0.1759	13531	0	0.2275	9979	0	0.018	16355	0	0.001
OXNAD1	C9JLB7	0	6	0	0	1	0.0402	14074	0	0.0235	16681	0	0.0719	14998	0	0.117	15295	0	0.1169	12269	0	0.0575	15474	0	0.6645	1048	0	0.0684	16069	0	0.2917	9582	0	0.1336	11769	0	0.6085	2144	0	0.1698	13731	0	0.2115	10469	0	0.1835	10731	0	0.0866
POTEB2	H3BUK9	1	4	0	0	1	0.0512	13264	0	0.0163	17282	0	0	19180	0	0.0008	18866	0	0.0036	15111	0	0.0569	15501	0	0.6053	2567	0	0.0099	18326	0	0.2397	10140	0	0.0008	19147	0	0.1655	11092	0	0	19019	0	0	19223	0	0.031	15416	0	0.0003
WDR64	B1ANS9	1	5	0	0	1	0.0815	11464	0	0.0984	11920	0	0.1789	10834	0	0.2206	10983	0	0.3128	9060	0	0.3928	6772	0	0.7037	527	0	0.2336	9109	0	0.5696	5294	0	0.2277	8312	0	0.3218	8502	0	0.3052	8891	0	0.3947	5952	0	0.1294	12033	0	0.0695
PMF1-BGLAP	U3KQ54	0	5	0	3	1	0.0346	14565	0	0.0302	16168	0	0.053	15743	0	0.1049	15778	0	0.0323	14021	0	0.0352	16327	0	0.7069	494	0	0.1111	14359	0	0.0458	13131	0	0.1527	11030	0	0.5997	2336	0	0.0562	17217	0	0.266	8935	0	0.0082	17206	0	0.0227
AMN1	Q8IY45	0	4	0	0	1	0.1476	8612	0	0.1757	8749	0	0.2319	8906	0	0.2743	9194	0	0.4489	6700	0	0.4754	4737	0	0.5861	3243	0	0.1523	12419	0	0.6483	3489	0	0.2155	8737	0	0.5478	3570	0	0.2794	9790	0	0.3069	7886	0	0.4621	4949	0	0.3067
YIPF7	Q8N8F6	1	5	0	0	1	0.0223	15902	0	0.0441	15028	0	0.0438	16066	0	0.1347	14572	0	0.2183	10522	0	0.3035	8777	0	0.5538	4379	0	0.0384	17291	0	0.6225	4102	0	0.0198	17074	0	0.568	3081	0	0.0761	16642	0	0.0157	16571	0	0.5139	3975	0	0.3686
ABHD13	Q7L211	0	8	0	1	1	0.2264	5870	0	0.2743	5670	0	0.2447	8467	0	0.3707	6623	0	0.8173	501	0	0.6471	1106	0	0.5955	2909	0	0.3028	6858	0	0.8366	217	0	0.2881	6496	0	0.5209	4211	0	0.5417	2634	0	0.1292	12927	0	0.5352	3589	0	0.6752
DMWD	Q09019	1	25	0	0	1	0.0591	12721	0	0.11	11388	0	0.1419	12261	0	0.1393	14362	0	0.562	4556	0	0.4574	5167	0	0.6105	2389	0	0.1117	14335	0	0.7064	2072	0	0.0587	14832	0	0.5585	3344	0	0.2738	10004	0	0.0718	14621	0	0.3709	6867	0	0.5102
RPL36A-HNRNPH2	H7BZ11	0	3	0	3	1	0.6324	138	0	0.2439	6480	0	0.0037	17983	0	0.516	3805	0	0.6612	2671	0	0.4495	5383	0	0.5938	2973	0	0.1638	11926	0	0.6875	2530	0	0.0274	16496	0	0.7212	399	0	0.2114	12280	0	0.0124	16781	0	0.4019	6222	0	0.6046
SLC25A45	Q8N413	0	9	0	0	1	0.0133	16945	0	0.0383	15494	0	0.0535	15721	0	0.034	17957	0	0.3991	7622	0	0.3427	7920	0	0.5784	3510	0	0.0655	16183	0	0.6654	3059	0	0.0438	15544	0	0.5112	4443	0	0.1201	15355	0	0.046	15443	0	0.3196	7937	0	0.315
RNF148	Q8N7C7	0	7	0	0	1	0.0455	13656	0	0.0769	13041	0	0.1637	11399	0	0.1356	14529	0	0.4923	5833	0	0.417	6162	0	0.6281	1857	0	0.1377	13113	0	0.7162	1825	0	0.1484	11173	0	0.5183	4268	0	0.2143	12171	0	0.1862	11193	0	0.3132	8059	0	0.4007
POTED	Q86YR6	1	7	0	0	1	0.0587	12757	0	0.0177	17137	0	0	19201	0	0.0007	18878	0	0.0023	15224	0	0.0583	15445	0	0.5933	2999	0	0.0096	18338	0	0.2486	10036	0	0.0008	19158	0	0.1954	10612	0	0	19033	0	0	19305	0	0.0212	16097	0	0.0002
ALG1L	A0A087WZJ8	0	3	0	0	1	0.0223	15907	0	0.0129	17568	0	0.002	18144	0	0.0941	16162	0	0.3659	8194	0	0.3892	6852	0	0.5787	3497	0	0.0185	18037	0	0.6481	3491	0	0.0113	17867	0	0.516	4319	0	0.096	16101	0	0.0009	18052	0	0.4361	5488	0	0.3569
ARPC4-TTLL3	A0A0A6YYG9	0	6	0	0	1	0.0445	13752	0	0.0217	16825	0	0.0067	17727	0	0.0449	17626	0	0.3506	8459	0	0.4696	4873	0	0.6181	2158	0	0.0209	17957	0	0.6612	3163	0	0.0079	18243	0	0.4945	4815	0	0.0521	17327	0	0.0012	17997	0	0.3281	7765	0	0.2232
POTEB3	A0A0G2JMU2	1	9	0	0	1	0.0579	12804	0	0.0165	17262	0	0	19175	0	0.0007	18877	0	0.0022	15238	0	0.0546	15575	0	0.5972	2839	0	0.0102	18312	0	0.2133	10447	0	0.0008	19148	0	0.1599	11202	0	0	19036	0	0	19246	0	0.0229	15963	0	0.0001
JRKL	Q9Y4A0	0	7	0	1	1	0.0561	12923	0	0.081	12834	0	0.158	11632	0	0.2097	11381	0	0.5797	4224	0	0.5851	2166	0	0.6944	621	0	0.1706	11604	0	0.7623	952	0	0.1695	10390	0	0.4461	5958	0	0.2913	9401	0	0.1992	10831	0	0.0545	14249	0	0.2292
TIGD2	Q4W5G0	0	7	0	0	1	0.0537	13096	0	0.0797	12897	0	0.1306	12695	0	0.1782	12643	0	0.5495	4794	0	0.5805	2244	0	0.7039	525	0	0.1631	11960	0	0.7495	1148	0	0.166	10520	0	0.4475	5923	0	0.2689	10163	0	0.1712	11680	0	0.0672	13776	0	0.2515
IRX6	P78412	0	8	0	1	1	0.0695	12122	0	0.1197	10942	0	0.1217	13044	0	0.0437	17674	0	0.1705	11306	0	0.3428	7915	0	0.5488	4554	0	0.135	13243	0	0.4952	6778	0	0.0444	15513	0	0.1986	10551	0	0.0726	16732	0	0.1457	12435	0	0.0373	15032	0	0.1099
POTEC	B2RU33	1	3	0	0	1	0.0534	13111	0	0.017	17204	0	0	19199	0	0.0009	18863	0	0.0024	15211	0	0.0514	15697	0	0.5875	3206	0	0.0086	18374	0	0.2318	10248	0	0.0008	19159	0	0.1734	10956	0	0	19046	0	0	19269	0	0.0272	15629	0	0.0003
WDR49	Q8IV35	1	13	0	0	1	0.0131	16958	0	0.03	16176	0	0.1264	12840	0	0.1353	14543	0	0.2343	10275	0	0.2997	8863	0	0.6793	802	0	0.1407	12952	0	0.5012	6682	0	0.1206	12249	0	0.4771	5220	0	0.1269	15142	0	0.1704	11708	0	0.369	6912	0	0.1561
CIB4	A0PJX0	1	7	0	3	1	0.0271	15332	0	0.0544	14348	0	0.0843	14501	0	0.0671	17010	0	0.291	9424	0	0.2352	10360	0	0.6048	2587	0	0.0786	15665	0	0.5922	4844	0	0.052	15144	0	0.452	5824	0	0.0978	16043	0	0.048	15362	0	0.3377	7555	0	0.3322
UAP1L1	Q3KQV9	0	4	0	0	1	0.0367	14376	0	0.0349	15782	0	0.016	17261	0	0.1279	14840	0	0.4637	6421	0	0.4901	4369	0	0.5661	3930	0	0.0736	15866	0	0.6632	3104	0	0.0166	17324	0	0.5918	2513	0	0.1272	15129	0	0.0023	17782	0	0.4997	4262	0	0.3837
RPL17-C18orf32	A0A0A6YYL6	0	2	0	0	1	0.2078	6454	0	0.1289	10576	0	0.0042	17929	0	0.3693	6659	0	0.6432	2995	0	0.534	3263	0	0.5487	4556	0	0.0724	15909	0	0.6587	3216	0	0.0412	15695	0	0.7411	279	0	0.2662	10267	0	0.0008	18066	0	0.4968	4312	0	0.5711
TMEM110-MUSTN1	A8MSY1	0	0	0	0	1	0.0995	10616	0	0.1456	9883	0	0.1276	12793	0	0.1835	12395	0	0.3548	8382	0	0.3547	7636	0	0.594	2961	0	0.1013	14808	0	0.5499	5715	0	0.126	12033	0	0.5176	4280	0	0.2541	10697	0	0.0856	14197	0	0.1839	10716	0	0.3065
ABHD8	Q96I13	0	9	0	1	1	0.1519	8440	0	0.0963	12034	0	0.1798	10801	0	0.2828	8923	0	0.5574	4645	0	0.5396	3139	0	0.7107	449	0	0.1126	14300	0	0.6892	2489	0	0.1779	10097	0	0.4511	5844	0	0.468	4056	0	0.2439	9531	0	0.3776	6723	0	0.3031
LRRIQ4	A6NIV6	1	5	0	0	1	0.0403	14070	0	0.1038	11659	0	0.1824	10710	0	0.1075	15675	0	0.0496	13588	0	0.2284	10516	0	0.5779	3528	0	0.1882	10890	0	0.3861	8476	0	0.0912	13436	0	0.3465	8017	0	0.1367	14808	0	0.4042	5776	0	0.0695	13697	0	0.0263
SLC25A34	Q6PIV7	0	6	0	0	1	0.0273	15308	0	0.0261	16474	0	0.0198	17073	0	0.055	17328	0	0.4298	7052	0	0.4851	4492	0	0.5962	2880	0	0.028	17691	0	0.6802	2699	0	0.0228	16846	0	0.5299	4001	0	0.1183	15414	0	0.0029	17694	0	0.4026	6209	0	0.3052
ZNF713	A0A0M3HEQ9	0	7	0	0	1	0.0176	16442	0	0.0442	15015	0	0.0988	13936	0	0.1182	15242	0	0.044	13725	0	0.2799	9356	0	0.6676	993	0	0.1429	12850	0	0.4518	7534	0	0.0834	13782	0	0.3082	8767	0	0.1503	14366	0	0.2748	8693	0	0.1159	12363	0	0.0367
LRRC66	Q68CR7	1	2	0	0	1	0.0246	15611	0	0.0488	14692	0	0.0863	14420	0	0.15	13886	0	0.0015	15318	0	0.147	12710	0	0.6771	833	0	0.1519	12440	0	0.0758	12379	0	0.0922	13396	0	0.26	9536	0	0.1551	14187	0	0.4625	4725	0	0.0009	18336	0	0.001
TMEM19	Q96HH6	1	7	0	3	1	0.1118	10072	0	0.1063	11549	0	0.1582	11625	0	0.1123	15476	0	0.7229	1643	0	0.6355	1277	0	0.6359	1654	0	0.1289	13558	0	0.7739	767	0	0.1768	10138	0	0.4608	5607	0	0.3421	7613	0	0.0944	13963	0	0.3354	7613	0	0.606
ARL13A	Q5H913	0	3	0	0	1	0.0269	15350	0	0.0288	16261	0	0.0498	15864	0	0.0481	17531	0	0.1054	12472	0	0.3509	7729	0	0.6366	1639	0	0.0739	15854	0	0.4704	7198	0	0.0156	17400	0	0.2552	9623	0	0.1032	15863	0	0.1	13806	0	0.0711	13630	0	0.0362
TMEM234	Q8WY98	0	8	0	1	1	0.0087	17613	0	0.028	16323	0	0.1298	12722	0	0.0914	16249	0	0.4259	7131	0	0.268	9612	0	0.6539	1244	0	0.0942	15129	0	0.63	3935	0	0.0688	14358	0	0.5057	4552	0	0.1873	13166	0	0.0833	14278	0	0.1122	12464	0	0.2712
AADACL3	Q5VUY0	0	2	0	0	1	0.0363	14402	0	0.1138	11209	0	0.1766	10919	0	0.1217	15104	0	0.0116	14658	0	0.0858	14562	0	0.487	6477	0	0.1274	13634	0	0.2928	9569	0	0.0937	13328	0	0.4642	5537	0	0.1611	13997	0	0.2946	8196	0	0.2417	9520	0	0.0255
NIPAL2	Q9H841	0	9	0	0	1	0.0226	15874	0	0.0559	14252	0	0.1246	12914	0	0.0939	16173	0	0.1474	11708	0	0.148	12681	0	0.5438	4728	0	0.0852	15429	0	0.5285	6164	0	0.086	13662	0	0.4008	6981	0	0.1589	14055	0	0.1552	12150	0	0.3204	7922	0	0.2134
ANKRD66	B4E2M5	1	2	0	0	1	0.0449	13717	0	0.104	11649	0	0.1615	11489	0	0.0709	16887	0	0.0504	13567	0	0.2111	10948	0	0.5551	4331	0	0.1361	13188	0	0.4367	7789	0	0.0504	15227	0	0.4251	6431	0	0.1002	15966	0	0.2544	9218	0	0.0406	14841	0	0.0373
GLIPR1L2	Q4G1C9	1	10	0	0	1	0.0305	14952	0	0.0791	12935	0	0.1182	13159	0	0.0794	16620	0	0.1215	12175	0	0.3021	8810	0	0.6428	1479	0	0.0854	15424	0	0.4298	7902	0	0.0461	15449	0	0.0619	13147	0	0.1373	14776	0	0.1697	11727	0	0.0031	17899	0	0.0676
RPS4Y2	Q8TD47	0	9	0	0	1	0.4965	594	0	0.2452	6446	0	0.0033	18017	0	0.4686	4592	0	0.727	1576	0	0.5162	3720	0	0.5406	4837	0	0.0959	15047	0	0.6251	4051	0	0.0803	13905	0	0.8309	35	0	0.2852	9594	0	0.0027	17717	0	0.5008	4235	0	0.5877
NEDD8-MDP1	E9PL57	0	3	0	0	1	0.0461	13625	0	0.0345	15810	0	0.0011	18272	0	0.0511	17438	0	0.3518	8428	0	0.4658	4968	0	0.643	1472	0	0.0122	18240	0	0.6687	2963	0	0.0158	17380	0	0.421	6518	0	0.0615	17056	0	0.0018	17894	0	0.1007	12792	0	0.1869
AMMECR1L	Q6DCA0	1	11	0	0	1	0.3657	2394	0	0.3019	4987	0	0.1689	11202	0	0.5174	3780	0	0.8602	214	0	0.6206	1499	0	0.515	5647	0	0.3193	6394	0	0.8454	167	0	0.2429	7863	0	0.5926	2494	0	0.3654	6867	0	0.1937	10989	0	0.6585	1598	0	0.7381
FAM214B	Q7L5A3	1	14	0	10	1	0.0908	11019	0	0.106	11563	0	0.2585	8031	0	0.2345	10496	0	0.4043	7526	0	0.1869	11598	0	0.614	2287	0	0.2017	10344	0	0.5819	5053	0	0.1664	10500	0	0.4865	4992	0	0.2816	9715	0	0.2788	8611	0	0.191	10569	0	0.3203
PP2D1	A8MPX8	0	4	0	0	1	0.031	14903	0	0.088	12462	0	0.2196	9330	0	0.2097	11380	0	0.0619	13327	0	0.4003	6595	0	0.6845	732	0	0.243	8756	0	0.4294	7910	0	0.1862	9767	0	0.1764	10902	0	0.2647	10325	0	0.5565	3071	0	0.0305	15447	0	0.0057
GRAMD2B	Q96HH9	1	22	0	10	1	0.1346	9114	0	0.1502	9688	0	0.2502	8291	0	0.2816	8967	0	0.4558	6582	0	0.4991	4140	0	0.6189	2130	0	0.2338	9097	0	0.6963	2331	0	0.219	8603	0	0.4301	6316	0	0.3729	6621	0	0.3805	6235	0	0.3162	7997	0	0.2934
H3.Y	A0A2R8Y7G9	0	5	0	0	1	0.3694	2315	0	0.2259	7036	0	0	18899	0	0.1089	15613	0	0.201	10786	0	0.3295	8216	0	0.4031	8170	0	0.0903	15271	0	0.5194	6359	0	0.0317	16225	0	0.5644	3183	0	0.0221	18036	0	0	19162	0	0.0099	17015	0	0.093
ABHD12B	Q7Z5M8	0	6	0	0	1	0.0431	13863	0	0.0852	12600	0	0.191	10394	0	0.1016	15901	0	0.3069	9168	0	0.2343	10377	0	0.5884	3166	0	0.1182	14075	0	0.6297	3941	0	0.0833	13787	0	0.3545	7877	0	0.1433	14593	0	0.2052	10648	0	0.3468	7348	0	0.3297
ANKRD61	A6NGH8	1	5	0	0	1	0.0474	13530	0	0.1152	11146	0	0.1396	12362	0	0.0952	16135	0	0.0797	12960	0	0.2066	11084	0	0.5259	5327	0	0.2079	10102	0	0.5235	6279	0	0.1105	12674	0	0.3364	8228	0	0.0732	16713	0	0.2819	8536	0	0.0195	16234	0	0.0196
ANKRD63	C9JTQ0	1	1	0	0	1	0.0331	14711	0	0.09	12345	0	0.0838	14522	0	0.0574	17253	0	0.0378	13876	0	0.2024	11197	0	0.559	4183	0	0.0721	15924	0	0.4264	7956	0	0.0613	14712	0	0.4113	6750	0	0.0545	17256	0	0.1777	11487	0	0.1555	11355	0	0.0157
PAPOLB	Q9NRJ5	0	7	0	0	1	0.0307	14939	0	0.0806	12853	0	0.0972	14004	0	0.1442	14155	0	0.4903	5871	0	0.4764	4714	0	0.6028	2641	0	0.058	16500	0	0.6517	3398	0	0.0355	15993	0	0.5574	3370	0	0.2126	12230	0	0.0171	16519	0	0.5587	3184	0	0.4585
ENTHD1	Q8IYW4	1	4	0	0	1	0.0173	16484	0	0.0181	17107	0	0.0808	14638	0	0.0833	16501	0	0.1273	12061	0	0.2776	9411	0	0.6491	1329	0	0.0919	15219	0	0.5294	6148	0	0.0311	16267	0	0.3407	8143	0	0.1413	14659	0	0.1237	13095	0	0.2844	8633	0	0.135
ZNF138	J3QSS9	0	9	0	0	1	0.035	14531	0	0.0194	17009	0	0.0003	18454	0	0.0216	18316	0	0.0313	14046	0	0.1912	11484	0	0.5809	3431	0	0.0219	17920	0	0.3863	8472	0	0.003	18835	0	0.343	8099	0	0.0036	18491	0	0.0021	17822	0	0.1755	10916	0	0.069
BIVM-ERCC5	R4GMW8	0	1	0	0	1	0.0346	14562	0	0.0874	12494	0	0.1686	11211	0	0.133	14642	0	0.0907	12752	0	0.4135	6254	0	0.6714	926	0	0.1626	11985	0	0.4385	7758	0	0.1209	12235	0	0.2353	9954	0	0.249	10891	0	0.3284	7399	0	0.0255	15755	0	0.0151
PTAR1	Q7Z6K3	0	8	0	0	1	0.2409	5427	0	0.2423	6526	0	0.2616	7926	0	0.3736	6545	0	0.7012	1982	0	0.6976	607	0	0.554	4373	0	0.2322	9154	0	0.8072	389	0	0.2758	6878	0	0.4425	6033	0	0.4704	4001	0	0.2972	8128	0	0.325	7831	0	0.4691
HSFX3	A0A1B0GWH4	0	1	0	0	1	0.0176	16441	0	0.0154	17347	0	0.0062	17770	0	0.0443	17647	0	0.045	13698	0	0.2243	10612	0	0.6259	1925	0	0.0113	18271	0	0.4035	8247	0	0.0089	18127	0	0.3692	7605	0	0.0173	18155	0	0.0373	15736	0	0.2103	10136	0	0.049
ZNF575	B3KQ07	0	5	0	0	1	0.0326	14766	0	0.0508	14568	0	0.0262	16761	0	0.0077	18668	0	0.0488	13614	0	0.1877	11576	0	0.5728	3717	0	0.0236	17848	0	0.4674	7252	0	0.0026	18876	0	0.3152	8612	0	0.0043	18458	0	0.0199	16390	0	0.0839	13256	0	0.0268
TIGD7	Q6NT04	0	8	0	1	1	0.0089	17553	0	0.0483	14715	0	0.1006	13869	0	0.1693	13011	0	0.2639	9829	0	0.5981	1896	0	0.7196	391	0	0.1264	13676	0	0.5746	5192	0	0.1391	11548	0	0.3168	8588	0	0.242	11129	0	0.1832	11311	0	0.0402	14858	0	0.0797
LOC402624	B7ZLF3	0	0	0	0	1	0.0539	13081	0	0.1054	11585	0	0.0624	15366	0	0.0292	18092	0	0.2447	10117	0	0.2839	9252	0	0.5302	5189	0	0.0592	16445	0	0.5788	5106	0	0.0335	16120	0	0.4154	6646	0	0.0409	17626	0	0.0575	15045	0	0.1142	12409	0	0.1434
CENPVL3	A0A0U1RRI6	0	1	0	0	1	0.0107	17285	0	0.0121	17639	0	0.0102	17530	0	0.0242	18238	0	0.0088	14781	0	0.0402	16123	0	0.667	1000	0	0.0087	18372	0	0.1645	11048	0	0.0154	17417	0	0.564	3191	0	0.0503	17370	0	0.0359	15788	0	0.1686	11075	0	0.0077
GPALPP1	Q8IXQ4	1	10	0	0	1	0.185	7262	0	0.1938	8127	0	0.2848	7204	0	0.3659	6753	0	0.6258	3316	0	0.5667	2496	0	0.5985	2794	0	0.1755	11385	0	0.6693	2944	0	0.2156	8732	0	0.2684	9402	0	0.5543	2405	0	0.3315	7334	0	0.1468	11549	0	0.3509
BTF3L4	Q96K17	1	20	0	2	1	0.3539	2618	0	0.2112	7504	0	0.0649	15262	0	0.3064	8300	0	0.6448	2964	0	0.4714	4832	0	0.4918	6332	0	0.185	11026	0	0.7054	2098	0	0.098	13151	0	0.6703	940	0	0.3301	8020	0	0.0215	16331	0	0.5553	3244	0	0.7825
WDR53	Q7Z5U6	1	7	0	0	1	0.1805	7428	0	0.1962	8037	0	0.2324	8885	0	0.2758	9138	0	0.4673	6334	0	0.4691	4893	0	0.5183	5544	0	0.2331	9127	0	0.7058	2090	0	0.2273	8324	0	0.5095	4484	0	0.3392	7702	0	0.3327	7300	0	0.353	7211	0	0.3616
TIGD4	Q8IY51	0	8	0	0	1	0.1708	7775	0	0.1772	8707	0	0.1702	11161	0	0.2886	8735	0	0.6355	3138	0	0.5686	2469	0	0.6793	799	0	0.1904	10798	0	0.8106	369	0	0.2396	7946	0	0.4773	5213	0	0.3307	7990	0	0.2647	8968	0	0.1642	11172	0	0.4036
AADACL2	Q6P093	0	5	0	0	1	0.0455	13660	0	0.1114	11317	0	0.2174	9408	0	0.1409	14280	0	0.0174	14448	0	0.1424	12848	0	0.5091	5809	0	0.1622	12008	0	0.2784	9728	0	0.1062	12828	0	0.3752	7488	0	0.1973	12818	0	0.2856	8433	0	0.3325	7673	0	0.0429
IFRD2	Q12894	1	21	0	2	1	0.0542	13057	0	0.116	11115	0	0.2161	9450	0	0.1662	13151	0	0.403	7551	0	0.1759	11902	0	0.6263	1914	0	0.1187	14052	0	0.531	6112	0	0.0765	14065	0	0.4859	5005	0	0.2995	9098	0	0.1459	12428	0	0.1694	11063	0	0.2444
POTEG	Q6S5H5	1	4	0	0	1	0.0474	13534	0	0.0206	16923	0	0	19219	0	0.0012	18842	0	0.0023	15217	0	0.0449	15953	0	0.5541	4371	0	0.0075	18409	0	0.2524	9984	0	0.0011	19067	0	0.2048	10426	0	0	19283	0	0	19315	0	0.0465	14583	0	0.0005
AKR1C8P	Q5T2L2	0	3	0	0	1	0.0556	12964	0	0.0548	14319	0	0.0041	17938	0	0.0374	17856	0	0.2053	10716	0	0.3628	7457	0	0.5247	5365	0	0.0152	18142	0	0.531	6113	0	0.0081	18223	0	0.4511	5843	0	0.0207	18071	0	0.0009	18038	0	0.2976	8364	0	0.1378
NFKBID	A0A286YF31	0	7	0	0	1	0.0347	14554	0	0.1081	11465	0	0.2539	8176	0	0.1805	12530	0	0.1552	11557	0	0.3896	6845	0	0.6092	2433	0	0.2016	10346	0	0.4804	7016	0	0.1551	10938	0	0.47	5399	0	0.2383	11279	0	0.41	5666	0	0.3106	8117	0	0.1204
ANKRD39	Q53RE8	1	12	0	0	1	0.0202	16177	0	0.0273	16381	0	0.0453	16019	0	0.0324	17998	0	0.2848	9523	0	0.2525	9961	0	0.5659	3940	0	0.0572	16534	0	0.6023	4617	0	0.0422	15637	0	0.3716	7563	0	0.0325	17822	0	0.0272	16081	0	0.0761	13510	0	0.1306
ANKRD18B	A2A2Z9	1	2	0	0	1	0.0329	14734	0	0.0123	17620	0	0	18708	0	0.0068	18685	0	0.0001	15699	0	0.0782	14806	0	0.6042	2604	0	0.0049	18474	0	0.1846	10793	0	0.0024	18894	0	0.0849	12561	0	0	19171	0	0	18982	0	0.0007	18377	0	0
CCDC97	Q96F63	1	14	0	0	1	0.0096	17466	0	0.0297	16195	0	0.1196	13104	0	0.143	14209	0	0.3437	8590	0	0.2238	10620	0	0.7257	345	0	0.1316	13416	0	0.5313	6106	0	0.1041	12916	0	0.5221	4181	0	0.1616	13984	0	0.145	12465	0	0.3597	7090	0	0.1725
LRRIQ1	Q96JM4	1	8	0	0	1	0.0438	13805	0	0.1041	11646	0	0.1746	10994	0	0.2136	11237	0	0.0247	14229	0	0.2326	10411	0	0.6342	1700	0	0.2737	7752	0	0.0627	12665	0	0.1841	9837	0	0.1578	11235	0	0.2774	9869	0	0.5472	3241	0	0.0064	17400	0	0.004
CENPVL1	A0A0U1RR11	0	2	0	0	1	0.0105	17316	0	0.0125	17601	0	0.0151	17305	0	0.0314	18038	0	0.0116	14655	0	0.0529	15638	0	0.6674	995	0	0.0129	18214	0	0.1937	10683	0	0.0214	16948	0	0.5681	3077	0	0.0588	17132	0	0.0462	15435	0	0.1749	10928	0	0.0101
hCG_2039566	A0A0U1RR32	0	0	0	0	1	0.6586	124	0	0.2178	7284	0	0.0005	18387	0	0.1724	12875	0	0.234	10278	0	0.2433	10167	0	0.4962	6200	0	0.2242	9451	0	0.492	6828	0	0.1084	12763	0	0.5928	2491	0	0.1368	14801	0	0	18746	0	0.0533	14307	0	0.2136
ZRSR1	Q15695	0	0	0	0	1	0.0425	13908	0	0.0926	12203	0	0.092	14206	0	0.0674	16997	0	0.3308	8795	0	0.3707	7277	0	0.4775	6719	0	0.067	16124	0	0.6016	4633	0	0.0498	15260	0	0.34	8164	0	0.1125	15588	0	0.058	15031	0	0.2037	10269	0	0.2371
POTEB	Q495V5	1	7	0	0	1	0.0279	15244	0	0.0179	17122	0	0.0001	18543	0	0.0025	18784	0	0.0027	15184	0	0.0289	16605	0	0.5044	5942	0	0.0038	18501	0	0.2828	9686	0	0.0011	19065	0	0.2899	9063	0	0	19035	0	0.0052	17356	0	0.096	12906	0	0.0038
LRRC27	Q9C0I9	1	9	0	0	1	0.0131	16960	0	0.0073	18165	0	0.0275	16705	0	0.0835	16488	0	0.0691	13167	0	0.1259	13317	0	0.7166	415	0	0.0752	15800	0	0.5144	6462	0	0.0479	15352	0	0.2778	9262	0	0.119	15391	0	0.0594	14990	0	0.0383	14958	0	0.0183
SPRYD3	F8VWW7	1	10	0	0	1	0.1402	8893	0	0.1421	10041	0	0.1441	12174	0	0.1572	13588	0	0.5918	3990	0	0.6353	1282	0	0.6028	2643	0	0.175	11410	0	0.8104	371	0	0.2348	8089	0	0.416	6634	0	0.2444	11044	0	0.2338	9812	0	0.1884	10625	0	0.3299
ANKRD30BL	A7E2S9	1	4	0	0	1	0.026	15454	0	0.0204	16937	0	0.0031	18027	0	0.0025	18782	0	0.0125	14620	0	0.0567	15511	0	0.5598	4165	0	0.0058	18454	0	0.3299	9151	0	0.0015	19007	0	0.2744	9310	0	0.0008	18631	0	0.0112	16861	0	0.0916	13021	0	0.011
LRRC63	J3KQU2	1	2	0	0	1	0.0165	16563	0	0.0234	16695	0	0.084	14518	0	0.1329	14647	0	0.004	15062	0	0.1774	11856	0	0.6403	1530	0	0.1462	12718	0	0.2537	9970	0	0.0764	14070	0	0.2498	9719	0	0.1432	14596	0	0.281	8563	0	0.1219	12214	0	0.0063
DNAJC25	Q9H1X3	0	4	0	0	1	0.0646	12403	0	0.124	10784	0	0.1166	13225	0	0.1067	15709	0	0.0969	12635	0	0.1905	11498	0	0.56	4152	0	0.0587	16466	0	0.4982	6736	0	0.0209	16978	0	0.5282	4037	0	0.0638	16994	0	0.0748	14528	0	0.5999	2470	0	0.2544
DCAF4L1	Q3SXM0	1	7	0	0	1	0.1094	10168	0	0.1069	11524	0	0.1685	11216	0	0.2493	9985	0	0.057	13429	0	0.5207	3613	0	0.6863	705	0	0.1147	14207	0	0.1017	11904	0	0.2082	8981	0	0.4581	5664	0	0.3912	6051	0	0.4904	4184	0	0.0226	15987	0	0.0118
GOT1L1	Q8NHS2	0	7	0	0	1	0.0179	16421	0	0.0159	17308	0	0.0056	17818	0	0.0546	17337	0	0.2714	9713	0	0.3085	8663	0	0.5716	3758	0	0.0192	18013	0	0.6118	4372	0	0.0075	18292	0	0.5001	4681	0	0.0465	17479	0	0.0094	17005	0	0.4337	5541	0	0.2954
ZNF705G	A0A0G2JMF9	0	3	0	0	1	0.037	14348	0	0.0254	16529	0	0.0052	17850	0	0.0064	18691	0	0.0304	14066	0	0.1965	11337	0	0.5737	3683	0	0.0174	18065	0	0.3923	8392	0	0.0023	18911	0	0.3201	8528	0	0.0018	18563	0	0.0036	17554	0	0.14	11730	0	0.0429
WDR88	Q6ZMY6	1	3	0	0	1	0.0132	16951	0	0.0319	16027	0	0.0814	14612	0	0.0574	17254	0	0.0346	13962	0	0.1385	12946	0	0.6161	2224	0	0.0786	15666	0	0.4288	7925	0	0.0367	15929	0	0.3275	8400	0	0.079	16556	0	0.1385	12668	0	0.1286	12057	0	0.0213
TBC1D3L	A0A0G2JP35	0	2	0	0	1	0.0692	12141	0	0.0371	15599	0	0.0002	18495	0	0.0132	18537	0	0.0354	13936	0	0.3768	7144	0	0.6294	1827	0	0.0343	17452	0	0.3762	8603	0	0.007	18367	0	0.3286	8376	0	0.0014	18594	0	0.0001	18487	0	0.2931	8445	0	0.0352
GGTLC2	A0A0C4DG87	0	9	0	0	1	0.0817	11451	0	0.1173	11061	0	0.0202	17056	0	0.1134	15437	0	0.4087	7453	0	0.3065	8708	0	0.5067	5876	0	0.0795	15626	0	0.5318	6101	0	0.015	17464	0	0.3447	8061	0	0.022	18039	0	0.0153	16594	0	0.3925	6414	0	0.3537
SLC25A35	Q3KQZ1	0	9	0	0	1	0.0453	13674	0	0.0352	15755	0	0.0241	16860	0	0.0684	16962	0	0.6173	3478	0	0.5844	2182	0	0.5553	4327	0	0.0224	17903	0	0.749	1157	0	0.0436	15562	0	0.5408	3729	0	0.1378	14761	0	0.0055	17331	0	0.3954	6357	0	0.3918
TCERG1L	Q5VWI1	1	12	0	0	1	0.0445	13750	0	0.095	12089	0	0.1515	11886	0	0.085	16442	0	0.2965	9327	0	0.4715	4831	0	0.6281	1856	0	0.0784	15674	0	0.4333	7851	0	0.0475	15369	0	0.4149	6655	0	0.2395	11228	0	0.1046	13662	0	0.3035	8253	0	0.2275
PBDC1	Q9BVG4	1	18	0	0	1	0.0395	14141	0	0.0179	17120	0	0.0194	17087	0	0.0747	16779	0	0.3746	8053	0	0.3444	7878	0	0.6003	2733	0	0.0378	17312	0	0.5197	6353	0	0.0137	17616	0	0.3856	7288	0	0.1061	15778	0	0.0078	17128	0	0.2597	9135	0	0.2985
ABHD15	Q6UXT9	0	6	0	1	1	0.0894	11094	0	0.0915	12260	0	0.1137	13354	0	0.1416	14252	0	0.3324	8774	0	0.5443	3028	0	0.534	5065	0	0.201	10363	0	0.5829	5036	0	0.1851	9800	0	0.4423	6038	0	0.1373	14782	0	0.2398	9646	0	0.15	11474	0	0.1138
ZFAND2A	A8MYA3	0	8	0	0	1	0.0346	14563	0	0.0215	16838	0	0.0012	18257	0	0.0755	16752	0	0.262	9853	0	0.5049	3989	0	0.6468	1383	0	0.047	16931	0	0.5165	6425	0	0.0134	17647	0	0.4317	6279	0	0.0659	16938	0	0.0001	18420	0	0.5471	3383	0	0.337
WDR27	A2RRH5	1	12	0	2	1	0.0568	12881	0	0.1176	11047	0	0.147	12050	0	0.1213	15119	0	0.1378	11878	0	0.3648	7409	0	0.6272	1887	0	0.1684	11722	0	0.4425	7706	0	0.131	11852	0	0.2822	9182	0	0.2864	9557	0	0.328	7405	0	0.1191	12278	0	0.0507
GGTLC3	B5MD39	0	4	0	1	1	0.0813	11471	0	0.1074	11500	0	0.0138	17369	0	0.0965	16075	0	0.3913	7751	0	0.2965	8947	0	0.4931	6286	0	0.0741	15842	0	0.5234	6281	0	0.0133	17655	0	0.3596	7775	0	0.021	18064	0	0.012	16802	0	0.3941	6379	0	0.3334
EFCAB1	Q9HAE3	1	9	0	0	1	0.1082	10220	0	0.1428	10014	0	0.1783	10855	0	0.2288	10694	0	0.6768	2391	0	0.5717	2414	0	0.5335	5081	0	0.1322	13387	0	0.7024	2167	0	0.1409	11466	0	0.6122	2055	0	0.2937	9307	0	0.1277	12978	0	0.5473	3376	0	0.5297
ANKRD22	Q5VYY1	1	12	0	0	1	0.2031	6634	0	0.2679	5826	0	0.2864	7147	0	0.3015	8405	0	0.2886	9458	0	0.3865	6917	0	0.4502	7309	0	0.2169	9735	0	0.644	3610	0	0.2382	7988	0	0.5394	3762	0	0.185	13246	0	0.3594	6722	0	0.3768	6744	0	0.3015
TBC1D3B	A0A0G2JMF6	0	6	0	0	1	0.0708	12034	0	0.0381	15517	0	0.0001	18521	0	0.0125	18562	0	0.0329	14003	0	0.3645	7418	0	0.624	1977	0	0.0306	17604	0	0.3732	8639	0	0.0066	18409	0	0.3252	8451	0	0.0014	18596	0	0	19015	0	0.2852	8618	0	0.0321
ANKRD7	C9JIJ7	0	9	0	0	1	0.0241	15687	0	0.0268	16423	0	0.0255	16800	0	0.0056	18713	0	0.0237	14265	0	0.1001	14098	0	0.5729	3714	0	0.01	18324	0	0.4055	8224	0	0.0012	19056	0	0.3364	8230	0	0.0174	18152	0	0.0448	15478	0	0.1106	12508	0	0.0186
POTEM	A6NI47	1	4	0	0	1	0.0458	13642	0	0.0214	16851	0	0	19215	0	0.0011	18847	0	0.0027	15188	0	0.0487	15804	0	0.5549	4335	0	0.008	18392	0	0.2493	10027	0	0.0015	19003	0	0.2343	9962	0	0	19039	0	0.0001	18470	0	0.0519	14356	0	0.0006
CALML4	Q96GE6	0	6	0	0	1	0.0212	16043	0	0.0235	16679	0	0.0169	17222	0	0.0521	17405	0	0.178	11191	0	0.1895	11531	0	0.51	5781	0	0.0239	17838	0	0.558	5547	0	0.0117	17813	0	0.4023	6946	0	0.0719	16762	0	0.0122	16788	0	0.2525	9277	0	0.232
ABHD14A-ACY1	A0A1B0GW23	0	1	0	0	1	0.1087	10196	0	0.0815	12804	0	0.0274	16707	0	0.134	14595	0	0.5562	4673	0	0.4072	6405	0	0.491	6356	0	0.0578	16505	0	0.5549	5603	0	0.0175	17251	0	0.6018	2286	0	0.1461	14484	0	0.007	17195	0	0.5558	3230	0	0.4793
LRRC69	Q6ZNQ3	1	2	0	0	1	0.0233	15779	0	0.0391	15426	0	0.0699	15064	0	0.0707	16896	0	0.0442	13717	0	0.1812	11754	0	0.6023	2656	0	0.1259	13702	0	0.4058	8222	0	0.0434	15574	0	0.3524	7917	0	0.0588	17136	0	0.1697	11729	0	0.1771	10881	0	0.0205
POTEH	Q6S545	1	4	0	0	1	0.0569	12875	0	0.0228	16725	0	0	19218	0	0.0009	18862	0	0.0017	15282	0	0.0431	16014	0	0.529	5230	0	0.0114	18266	0	0.2357	10194	0	0.0013	19030	0	0.2183	10223	0	0	19038	0	0	19121	0	0.0366	15075	0	0.0004
AADACL4	Q5VUY2	0	3	0	0	1	0.0448	13721	0	0.1321	10449	0	0.205	9883	0	0.1503	13873	0	0.0071	14858	0	0.1248	13344	0	0.5285	5257	0	0.1526	12410	0	0.3019	9463	0	0.11	12692	0	0.4343	6223	0	0.2226	11859	0	0.3489	6946	0	0.3014	8298	0	0.0361
ANKRD18A	Q8IVF6	1	8	0	0	1	0.0368	14360	0	0.0142	17444	0	0	18709	0	0.0064	18690	0	0.0002	15606	0	0.0953	14253	0	0.6036	2623	0	0.0103	18308	0	0.1737	10935	0	0.0025	18884	0	0.0693	12937	0	0	19145	0	0	18972	0	0.0003	18495	0	0
GPATCH11	Q8N954	1	17	0	3	1	0.1016	10541	0	0.1496	9716	0	0.1838	10654	0	0.213	11257	0	0.3915	7747	0	0.3142	8536	0	0.4547	7212	0	0.0989	14927	0	0.6012	4643	0	0.1336	11767	0	0.421	6517	0	0.2446	11037	0	0.1406	12603	0	0.2801	8720	0	0.4274
SVOP	Q8N4V2	0	8	0	0	1	0.2703	4586	0	0.2779	5581	0	0.1599	11550	0	0.3713	6611	0	0.7844	830	0	0.614	1622	0	0.5925	3041	0	0.3134	6549	0	0.7746	760	0	0.2069	9017	0	0.4865	4993	0	0.2262	11718	0	0.1465	12410	0	0.6891	1214	0	0.6654
FRA10AC1	Q70Z53	1	17	0	5	1	0.0674	12245	0	0.1005	11809	0	0.1791	10829	0	0.1964	11875	0	0.5862	4102	0	0.5245	3522	0	0.6517	1280	0	0.1266	13665	0	0.686	2566	0	0.0846	13727	0	0.562	3253	0	0.3063	8847	0	0.1029	13727	0	0.6701	1440	0	0.5864
CALML6	Q8TD86	0	6	0	0	1	0.015	16719	0	0.013	17560	0	0.0008	18319	0	0.0596	17193	0	0.1258	12088	0	0.1932	11427	0	0.6041	2609	0	0.01	18325	0	0.5093	6559	0	0.0092	18093	0	0.3574	7824	0	0.0376	17704	0	0.0048	17406	0	0.2736	8845	0	0.1929
DQX1	Q8TE96	0	6	0	0	1	0.0205	16131	0	0.0476	14774	0	0.0488	15895	0	0.0438	17667	0	0.3517	8432	0	0.3391	7999	0	0.5945	2950	0	0.066	16154	0	0.6477	3504	0	0.0486	15321	0	0.4707	5379	0	0.1158	15488	0	0.0616	14916	0	0.3605	7076	0	0.2624
TRANK1	A0A2R8YEM9	1	11	0	0	1	0.1415	8846	0	0.1048	11612	0	0.1215	13055	0	0.2794	9023	0	0.017	14463	0	0.488	4425	0	0.6968	594	0	0.2901	7242	0	0.3062	9411	0	0.2766	6847	0	0.4894	4943	0	0.2813	9728	0	0.5183	3694	0	0.1186	12292	0	0.0015
ARMC3	Q5W041	1	9	0	1	1	0.1803	7434	0	0.1474	9802	0	0.1905	10411	0	0.2858	8820	0	0.4816	6058	0	0.5237	3547	0	0.6819	765	0	0.1415	12911	0	0.5516	5684	0	0.2071	9011	0	0.2581	9566	0	0.4723	3964	0	0.3053	7933	0	0.0753	13524	0	0.1747
ARMC7	Q9H6L4	1	12	0	22	1	0.1071	10283	0	0.1317	10468	0	0.1614	11492	0	0.1676	13085	0	0.6875	2208	0	0.4339	5757	0	0.6314	1778	0	0.0994	14890	0	0.6956	2348	0	0.1484	11170	0	0.4144	6668	0	0.4199	5257	0	0.1209	13175	0	0.128	12078	0	0.4816
VPS9D1	Q9Y2B5	0	5	0	2	1	0.0418	13954	0	0.0322	16008	0	0.0829	14557	0	0.2082	11442	0	0.1995	10813	0	0.5906	2036	0	0.7106	452	0	0.1898	10825	0	0.134	11468	0	0.293	6364	0	0.1087	12122	0	0.2381	11289	0	0.3865	6108	0	0.0163	16489	0	0.0176
GK5	Q6ZS86	0	6	0	0	1	0.0261	15435	0	0.0504	14601	0	0.1439	12181	0	0.1434	14185	0	0.5808	4207	0	0.4321	5797	0	0.6431	1468	0	0.0796	15622	0	0.6631	3113	0	0.0741	14162	0	0.5582	3350	0	0.2765	9906	0	0.0476	15379	0	0.5418	3477	0	0.5154
ZDHHC11B	F5H7P5	0	3	0	0	1	0.0431	13865	0	0.0428	15115	0	0.0036	17991	0	0.0334	17974	0	0.1409	11820	0	0.3726	7234	0	0.536	4985	0	0.0378	17313	0	0.5005	6694	0	0.0074	18319	0	0.3866	7274	0	0.011	18310	0	0.0028	17702	0	0.3624	7047	0	0.1459
DCAF4L2	Q8NA75	1	7	0	0	1	0.104	10423	0	0.1026	11715	0	0.1717	11099	0	0.2295	10665	0	0.0545	13470	0	0.4879	4430	0	0.6715	923	0	0.1039	14691	0	0.1043	11858	0	0.1949	9437	0	0.4258	6412	0	0.3605	7013	0	0.4477	4995	0	0.0262	15704	0	0.0157
ABHD1	Q96SE0	0	8	0	2	1	0.018	16408	0	0.0289	16252	0	0.0682	15127	0	0.0522	17403	0	0.3364	8710	0	0.3729	7227	0	0.5441	4713	0	0.0489	16853	0	0.4968	6750	0	0.0362	15954	0	0.5139	4380	0	0.0724	16739	0	0.0387	15686	0	0.2971	8372	0	0.2923
ADAD2	Q8NCV1	0	7	0	0	1	0.0057	18252	0	0.05	14622	0	0.1802	10787	0	0.1485	13951	0	0.1825	11109	0	0.549	2908	0	0.6725	905	0	0.1502	12510	0	0.5021	6669	0	0.1048	12885	0	0.1857	10774	0	0.229	11616	0	0.2677	8890	0	0.1626	11215	0	0.0949
DNAJC25-GNG10	A0A024R161	0	6	0	0	1	0.0238	15721	0	0.0221	16799	0	0.0014	18230	0	0.038	17837	0	0.0453	13685	0	0.0294	16584	0	0.5348	5033	0	0.0068	18430	0	0.4107	8163	0	0.0036	18757	0	0.5099	4479	0	0.0039	18474	0	0.001	18029	0	0.4847	4545	0	0.1391
TEX30	Q5JUR7	0	7	0	0	1	0.1446	8720	0	0.1501	9691	0	0.0593	15478	0	0.1613	13381	0	0.1186	12235	0	0.2256	10586	0	0.6313	1784	0	0.1429	12855	0	0.2603	9899	0	0.2618	7282	0	0.6776	824	0	0.1859	13213	0	0.3491	6937	0	0.0834	13267	0	0.0381
PQLC1	Q8N2U9	0	7	0	0	1	0.1048	10378	0	0.0857	12580	0	0.1691	11196	0	0.3039	8350	0	0.6403	3047	0	0.5271	3446	0	0.583	3355	0	0.1333	13332	0	0.6403	3708	0	0.1227	12159	0	0.5951	2434	0	0.3426	7602	0	0.0629	14876	0	0.6316	1970	0	0.638
SLC22A14	Q9Y267	0	8	0	3	1	0.0326	14754	0	0.0938	12145	0	0.1194	13120	0	0.0609	17157	0	0.0742	13056	0	0.302	8817	0	0.5319	5144	0	0.084	15475	0	0.3648	8765	0	0.0344	16058	0	0.3334	8286	0	0.0965	16086	0	0.1483	12359	0	0.1998	10350	1	0.0555
MFSD3	Q96ES6	0	6	0	0	1	0.0392	14162	0	0.0126	17598	0	0.0142	17349	0	0.0486	17522	0	0.1424	11798	0	0.084	14615	0	0.5896	3117	0	0.0607	16394	0	0.439	7748	0	0.0442	15521	0	0.3713	7570	0	0.0296	17880	0	0.0227	16277	0	0.0395	14904	0	0.0681
PPM1N	Q8N819	0	4	0	0	1	0.016	16612	0	0.0488	14690	0	0.0289	16645	0	0.0366	17877	0	0.1683	11341	0	0.2801	9348	0	0.5843	3310	0	0.0257	17770	0	0.519	6370	0	0.0067	18399	0	0.4015	6966	0	0.0407	17628	0	0.0088	17054	0	0.3191	7947	0	0.2059
ANKRD33B	A6NCL7	1	4	0	0	1	0.0517	13225	0	0.1176	11046	0	0.1634	11418	0	0.1181	15246	0	0.203	10754	0	0.3176	8460	0	0.6161	2225	0	0.1052	14625	0	0.4219	8017	0	0.0808	13888	0	0.476	5245	0	0.2341	11433	0	0.1855	11226	0	0.2579	9172	0	0.1355
RNF103-CHMP3	A0A140T963	0	3	0	0	1	0.0525	13178	0	0.0659	13653	0	0.0543	15682	0	0.0801	16599	0	0.431	7026	0	0.5035	4028	0	0.5779	3524	0	0.0621	16344	0	0.6059	4525	0	0.017	17294	0	0.2849	9139	0	0.0796	16541	0	0.0137	16687	0	0.4502	5183	0	0.4257
LRRC74A	Q0VAA2	1	3	0	0	1	0.0351	14526	0	0.0746	13176	0	0.1802	10786	0	0.1637	13263	0	0.285	9521	0	0.4073	6398	0	0.6236	1986	0	0.158	12188	0	0.4207	8040	0	0.1488	11154	0	0.3994	7010	0	0.3669	6830	0	0.2726	8750	0	0.3071	8188	0	0.1758
TLDC2	A0PJX2	1	3	0	0	1	0.0311	14895	0	0.0588	14088	0	0.0854	14454	0	0.0971	16058	0	0.3222	8926	0	0.4505	5357	0	0.5669	3904	0	0.0445	17045	0	0.651	3420	0	0.0132	17659	0	0.5127	4402	0	0.154	14225	0	0.0185	16459	0	0.3278	7773	0	0.4072
ARL16	Q0P5N6	0	7	0	3	1	0.0285	15178	0	0.0444	15001	0	0.0198	17074	0	0.0105	18614	0	0.0979	12621	0	0.258	9850	0	0.5849	3287	0	0.0441	17063	0	0.3697	8687	0	0.0188	17146	0	0.2737	9324	0	0.088	16303	0	0.0893	14102	0	0.132	11956	0	0.0171
GIN1	Q9NXP7	0	8	0	0	1	0.1849	7269	0	0.2093	7570	0	0.197	10135	0	0.2356	10456	0	0.2963	9332	0	0.3434	7896	0	0.5052	5913	0	0.2033	10280	0	0.6123	4358	0	0.2261	8364	0	0.4696	5410	0	0.2939	9296	0	0.3831	6172	0	0.138	11781	0	0.1458
ITIH6	Q6UXX5	0	2	0	0	1	0.0644	12418	0	0.1284	10603	0	0.117	13206	0	0.1044	15800	0	0.0237	14264	0	0.3782	7107	0	0.6111	2366	0	0.1402	12974	0	0.207	10504	0	0.073	14207	0	0.174	10947	0	0.195	12900	0	0.3674	6537	0	0.0126	16801	0	0.0022
TEX261	Q6UWH6	0	8	0	0	1	0.0852	11284	0	0.0488	14691	0	0.049	15891	0	0.0504	17467	0	0.607	3668	0	0.5513	2847	0	0.5391	4880	0	0.0521	16730	0	0.8134	351	0	0.1463	11263	0	0.4678	5458	0	0.1771	13491	0	0.0526	15212	0	0.189	10615	0	0.5917
GSTT4	A0A1W2PQM5	0	3	0	0	1	0.0189	16304	0	0.0387	15449	0	0.0777	14761	0	0.0599	17187	0	0.4274	7104	0	0.4653	4982	0	0.6258	1928	0	0.0686	16059	0	0.6217	4115	0	0.0699	14319	0	0.4522	5817	0	0.1279	15105	0	0.0663	14772	0	0.2573	9183	0	0.3099
DNAJC5G	Q8N7S2	0	3	0	0	1	0.0309	14917	0	0.0286	16278	0	0.0178	17175	0	0.0574	17257	0	0.1898	10980	0	0.3323	8141	0	0.566	3937	0	0.0291	17652	0	0.529	6156	0	0.0113	17862	0	0.366	7668	0	0.0573	17188	0	0.0054	17345	0	0.2993	8334	0	0.228
LRRC72	A6NJI9	1	3	0	0	1	0.0181	16397	0	0.0113	17718	0	0.0698	15072	0	0.135	14556	0	0.3186	8973	0	0.1971	11323	0	0.7698	154	0	0.1256	13715	0	0.5556	5592	0	0.1292	11915	0	0.2297	10036	0	0.1937	12956	0	0.1795	11424	0	0.0803	13372	0	0.1347
ZC3H6	P61129	0	8	0	0	1	0.2471	5243	0	0.2619	6003	0	0.3	6736	0	0.3159	8045	0	0.2049	10722	0	0.5493	2894	0	0.5784	3508	0	0.3416	5842	0	0.4999	6705	0	0.2938	6345	0	0.1145	12007	0	0.4066	5616	0	0.6371	1955	0	0.1237	12179	0	0.0829
ARL17B	I3L3L1	0	5	0	0	1	0.3806	2091	0	0.1403	10117	0	0	18887	0	0.0928	16213	0	0.1953	10886	0	0.3504	7743	0	0.3866	8423	0	0.1054	14617	0	0.4997	6709	0	0.1536	11002	0	0.6569	1167	0	0.0912	16225	0	0	19022	0	0.094	12957	0	0.2099
TCP11L1	E9PJ55	1	18	0	0	1	0.0735	11877	0	0.1051	11600	0	0.2109	9660	0	0.2173	11113	0	0.5062	5595	0	0.4411	5585	0	0.5895	3120	0	0.0976	14979	0	0.5735	5222	0	0.1109	12656	0	0.3982	7042	0	0.3431	7587	0	0.1643	11876	0	0.4227	5779	0	0.4258
LANCL3	Q6ZV70	1	3	0	0	1	0.1082	10224	0	0.1365	10274	0	0.1534	11820	0	0.2127	11271	0	0.3583	8322	0	0.4441	5521	0	0.5559	4305	0	0.1505	12501	0	0.6433	3628	0	0.09	13500	0	0.5553	3412	0	0.1511	14344	0	0.0985	13850	0	0.5812	2790	0	0.404
CNTD2	M0QZM5	0	4	0	0	1	0.0252	15544	0	0.0256	16506	0	0.0019	18158	0	0.0155	18475	0	0.0483	13625	0	0.2806	9340	0	0.5859	3249	0	0.0104	18303	0	0.3084	9385	0	0.0039	18726	0	0.25	9714	0	0.0034	18498	0	0.0069	17210	0	0.0427	14737	0	0.0211
CHKB-CPT1B	H3BT56	0	7	0	0	1	0.1113	10095	0	0.1112	11326	0	0.1481	12014	0	0.1366	14486	0	0.7398	1390	0	0.5227	3566	0	0.6156	2237	0	0.1204	13959	0	0.7121	1935	0	0.1707	10347	0	0.3659	7671	0	0.4702	4008	0	0.1404	12609	0	0.2067	10219	0	0.5739
PPIAL4F	A0A0H2UH34	0	2	0	0	1	0.1204	9684	0	0.0925	12206	0	0.0003	18449	0	0.2045	11592	0	0.193	10934	0	0.3729	7230	0	0.4578	7148	0	0.0713	15959	0	0.5243	6263	0	0.0399	15779	0	0.5824	2732	0	0.0434	17558	0	0	18768	0	0.3107	8112	0	0.1837
GLOD5	A6NK44	1	4	0	0	1	0.1084	10213	0	0.1785	8664	0	0.1798	10802	0	0.1256	14930	0	0.0927	12704	0	0.0939	14305	0	0.4844	6547	0	0.1169	14131	0	0.4247	7973	0	0.1596	10784	0	0.4125	6720	0	0.2019	12635	0	0.224	10093	0	0.067	13788	0	0.1007
SLC36A3	Q495N2	0	7	0	0	1	0.072	11968	0	0.1145	11172	0	0.1833	10670	0	0.139	14373	0	0.3457	8548	0	0.3815	7028	0	0.5072	5857	0	0.1326	13365	0	0.4904	6849	0	0.0903	13487	0	0.5369	3835	0	0.1903	13071	0	0.1439	12501	0	0.5791	2829	0	0.3519
USP17L23	D6RBM5	0	2	0	0	1	0.0166	16554	0	0.0291	16244	0	0.0211	17011	0	0.0759	16736	0	0.2068	10692	0	0.4123	6274	0	0.607	2503	0	0.0096	18341	0	0.5973	4724	0	0.0043	18693	0	0.4153	6649	0	0.0395	17661	0	0.009	17027	0	0.3279	7770	0	0.2297
PTGES3L-AARSD1	C9J5N1	0	9	0	0	1	0.056	12931	0	0.0802	12870	0	0.1547	11771	0	0.1496	13902	0	0.1949	10898	0	0.3007	8840	0	0.5439	4725	0	0.0924	15202	0	0.5792	5099	0	0.0841	13756	0	0.4118	6735	0	0.1907	13056	0	0.096	13919	0	0.1463	11560	0	0.2055
SMYD5	Q6GMV2	0	7	0	0	1	0.1047	10383	0	0.1035	11673	0	0.161	11517	0	0.1149	15376	0	0.6572	2752	0	0.6314	1337	0	0.6476	1366	0	0.1236	13790	0	0.7438	1248	0	0.1161	12427	0	0.3614	7741	0	0.3232	8258	0	0.1237	13096	0	0.1125	12452	0	0.3481
STX16-NPEPL1	H3BU86	0	2	0	0	1	0.0419	13952	0	0.1149	11157	0	0.0992	13926	0	0.1202	15163	0	0.4917	5844	0	0.3783	7103	0	0.4766	6746	0	0.0961	15041	0	0.6183	4193	0	0.053	15099	0	0.44	6081	0	0.224	11806	0	0.0345	15829	0	0.41	6075	0	0.4504
ACTRT3	Q9BYD9	1	7	0	0	1	0.0529	13143	0	0.0667	13604	0	0	18556	0	0.1096	15583	0	0.1132	12330	0	0.1733	11976	0	0.4596	7108	0	0.0173	18070	0	0.496	6762	0	0.0096	18060	0	0.3131	8647	0	0.0262	17943	0	0.0007	18109	0	0.0888	13112	0	0.0797
MTMR11	A4FU01	1	13	0	2	1	0.1049	10375	0	0.1511	9645	0	0.1807	10769	0	0.1738	12825	0	0.33	8807	0	0.6445	1154	0	0.6	2744	0	0.2669	8004	0	0.6018	4627	0	0.1754	10186	0	0.1438	11474	0	0.1624	13960	0	0.4295	5308	0	0.0595	14040	0	0.1286
ACP7	Q6ZNF0	0	5	0	0	1	0.0214	16014	0	0.0305	16136	0	0.0205	17049	0	0.0562	17290	0	0.4454	6756	0	0.4825	4569	0	0.5616	4085	0	0.024	17834	0	0.5635	5437	0	0.0181	17199	0	0.6178	1923	0	0.0272	17915	0	0.0025	17745	0	0.4836	4566	0	0.4262
KLHDC1	Q8N7A1	1	8	0	1	1	0.1737	7684	0	0.1948	8086	0	0.2245	9166	0	0.2644	9504	0	0.3401	8649	0	0.4427	5548	0	0.4848	6535	0	0.1622	12007	0	0.6496	3449	0	0.2407	7922	0	0.3956	7088	0	0.317	8460	0	0.3448	7037	0	0.3772	6732	0	0.2261
ANKRD36B	Q8N2N9	1	9	0	1	1	0.1052	10359	0	0.0239	16659	0	0	18689	0	0.0001	18937	0	0	16237	0	0.0502	15745	0	0.5024	6011	0	0.0111	18280	0	0.0806	12277	0	0.0004	19195	0	0.0688	12949	0	0	19196	0	0	18959	0	0.0002	18519	0	0
WDR97	A6NE52	1	3	0	0	1	0.0104	17335	0	0.004	19055	0	0.0309	16572	0	0.1059	15738	0	0.0004	15550	0	0.1908	11491	0	0.6634	1067	0	0.0984	14941	0	0.0505	12992	0	0.0666	14467	0	0.1991	10545	0	0.1403	14687	0	0.0448	15477	0	0.0042	17701	0	0.001
ANKRD65	E5RJM6	1	5	0	0	1	0.0522	13193	0	0.0382	15500	0	0.0009	18311	0	0.0219	18312	0	0.0519	13528	0	0.14	12913	0	0.3709	8616	0	0.0192	18018	0	0.3747	8623	0	0.0076	18285	0	0.4247	6442	0	0.0009	18618	0	0	18963	0	0.2294	9763	0	0.0347
EFCAB8	A0A096LNH2	1	1	0	0	1	0.0235	15752	0	0.0186	17072	0	0.0409	16174	0	0.065	17060	0	0.076	13024	0	0.2514	9991	0	0.6362	1646	0	0.0819	15553	0	0.4267	7953	0	0.0442	15523	0	0.3108	8706	0	0.1239	15230	0	0.0552	15120	0	0.1928	10520	0	0.0238
BSDC1	Q9NW68	1	16	0	0	1	0.2497	5174	0	0.1687	8989	0	0.2086	9748	0	0.3084	8248	0	0.2866	9491	0	0.4014	6566	0	0.5762	3599	0	0.1389	13049	0	0.456	7466	0	0.238	7995	0	0.4131	6706	0	0.3033	8965	0	0.4132	5603	0	0.1465	11554	0	0.2195
ANKRD36	A6QL64	1	12	0	0	1	0.146	8662	0	0.0189	17045	0	0	18619	0	0	19069	0	0	16208	0	0.1054	13934	0	0.5129	5697	0	0.0107	18293	0	0.0797	12293	0	0.0007	19176	0	0.036	14004	0	0	19197	0	0	18971	0	0	18808	0	0
TTC9	Q92623	0	8	0	0	1	0.1002	10594	0	0.0743	13193	0	0.0875	14375	0	0.2229	10892	0	0.3212	8939	0	0.5555	2746	0	0.6861	706	0	0.1067	14546	0	0.2978	9520	0	0.1692	10397	0	0.2807	9202	0	0.4039	5707	0	0.2878	8371	0	0.0545	14251	0	0.0843
ACTRT2	Q8TDY3	1	6	0	0	1	0.0624	12540	0	0.1157	11122	0	0.0006	18376	0	0.1019	15885	0	0.1417	11806	0	0.1694	12075	0	0.447	7359	0	0.0181	18045	0	0.4947	6784	0	0.0066	18413	0	0.3375	8203	0	0.0174	18154	0	0.0013	17976	0	0.0927	12987	0	0.0845
USP29	Q9HBJ7	0	9	0	1	1	0.0174	16460	0	0.0521	14479	0	0.0892	14308	0	0.1148	15382	0	0.0019	15266	0	0.2151	10846	0	0.6067	2515	0	0.1221	13881	0	0.134	11469	0	0.0666	14469	0	0.1497	11375	0	0.1645	13894	0	0.4062	5736	0	0.1107	12505	0	0.0068
TIGD3	Q6B0B8	0	6	0	0	1	0.0468	13575	0	0.0836	12679	0	0.1221	13033	0	0.1509	13840	0	0.4874	5930	0	0.5615	2611	0	0.6374	1616	0	0.1774	11309	0	0.6839	2610	0	0.1594	10798	0	0.3986	7031	0	0.1847	13255	0	0.2019	10750	0	0.0198	16206	0	0.2039
EPHX4	Q8IUS5	0	8	0	0	1	0.1345	9121	0	0.097	11992	0	0.1908	10404	0	0.2373	10396	0	0.5074	5576	0	0.3883	6871	0	0.5896	3118	0	0.1061	14582	0	0.4868	6904	0	0.1604	10743	0	0.5439	3656	0	0.3235	8252	0	0.1732	11620	0	0.5129	3991	0	0.4234
ANKRD20A4	Q4UJ75	1	1	0	0	1	0.0986	10667	0	0.0447	14981	0	0	18697	0	0.0001	18934	0	0.0002	15589	0	0.0502	15741	0	0.4838	6560	0	0.036	17389	0	0.193	10701	0	0.001	19085	0	0.1942	10637	0	0	19200	0	0	18978	0	0.0087	17153	0	0
C9orf85	Q96MD7	1	7	0	0	1	0.0095	17471	0	0.0096	17908	0	0.0257	16788	0	0.0205	18344	0	0.3347	8737	0	0.3148	8520	0	0.6389	1571	0	0.0114	18269	0	0.4445	7677	0	0.0156	17398	0	0.3756	7473	0	0.0267	17929	0	0.0106	16905	0	0.2646	9026	0	0.3102
ANKRD36C	Q5JPF3	0	2	0	1	1	0.1368	9022	0	0.0161	17300	0	0	18687	0	0	19070	0	0.0001	15712	0	0.1144	13647	0	0.5153	5635	0	0.0122	18237	0	0.0954	12012	0	0.0007	19167	0	0.0353	14039	0	0	19195	0	0	18970	0	0	18780	0	0
SCP2D1	Q9UJQ7	0	5	0	0	1	0.0308	14921	0	0.046	14886	0	0.1356	12508	0	0.1434	14187	0	0.4994	5711	0	0.4498	5375	0	0.601	2704	0	0.1082	14480	0	0.6108	4404	0	0.1082	12776	0	0.5006	4668	0	0.1755	13548	0	0.1336	12818	0	0.2756	8807	0	0.3766
SLC25A53	Q5H9E4	0	4	0	0	1	0.1306	9271	0	0.1864	8389	0	0.1716	11103	0	0.2056	11542	0	0.381	7929	0	0.4096	6335	0	0.4984	6116	0	0.1769	11329	0	0.611	4394	0	0.18	10022	0	0.4774	5211	0	0.1182	15415	0	0.2516	9308	0	0.31	8135	0	0.3312
TCP11X2	A0A2R8YGI6	1	2	0	0	1	0.023	15820	0	0.0413	15248	0	0.0856	14447	0	0.0767	16711	0	0.3848	7860	0	0.318	8449	0	0.5531	4418	0	0.0477	16905	0	0.5242	6266	0	0.0285	16430	0	0.3874	7254	0	0.1598	14036	0	0.0491	15329	0	0.2679	8955	0	0.3443
MARCOL	A0A1B0GUY1	1	0	0	0	1	0.0269	15357	0	0.0078	18115	0	0	19223	0	0.0197	18366	0	0.0095	14750	0	0.0342	16361	0	0.6457	1409	0	0.001	18579	0	0.0226	13879	0	0.0103	17968	0	0.1696	11026	0	0	19001	0	0	19181	0	0.0002	18504	0	0
TVP23A	A6NH52	0	4	0	0	1	0.0739	11851	0	0.0894	12379	0	0.1162	13247	0	0.1564	13611	0	0.6462	2944	0	0.5284	3401	0	0.442	7463	0	0.0722	15917	0	0.6992	2253	0	0.1003	13068	0	0.5215	4198	0	0.2284	11634	0	0.0438	15507	0	0.3758	6759	0	0.5283
ANKRD20A3	Q5VUR7	1	3	0	0	1	0.099	10651	0	0.045	14965	0	0	18705	0	0.0001	18952	0	0.0004	15546	0	0.0498	15757	0	0.4759	6761	0	0.0362	17376	0	0.1845	10795	0	0.001	19110	0	0.1857	10773	0	0	19182	0	0	18979	0	0.0084	17186	0	0
ANKRD20A2	Q5SQ80	1	2	0	0	1	0.0993	10630	0	0.0453	14940	0	0	18706	0	0.0001	18953	0	0.0003	15561	0	0.0488	15802	0	0.4767	6742	0	0.0358	17399	0	0.1859	10782	0	0.001	19097	0	0.1839	10794	0	0	19173	0	0	18980	0	0.0077	17255	0	0
TMEM62	Q0P6H9	0	9	0	0	1	0.0566	12890	0	0.0258	16493	0	0.1014	13836	0	0.1176	15264	0	0.4701	6280	0	0.3234	8330	0	0.7387	266	0	0.0879	15343	0	0.4687	7228	0	0.1008	13056	0	0.2377	9915	0	0.3599	7032	0	0.1296	12916	0	0.1486	11501	0	0.2991
ZNF853	P0CG23	0	4	0	0	1	0.0661	12302	0	0.0446	14989	0	0.0002	18475	0	0.0019	18800	0	0.0076	14839	0	0.1997	11253	0	0.4426	7445	0	0.0582	16486	0	0.3678	8716	0	0.0052	18595	0	0.1956	10605	0	0.0002	18722	0	0	18685	0	0.0076	17275	0	0.0023
ZNF766	G3XAE0	0	5	0	0	1	0.0262	15425	0	0.0296	16201	0	0.0308	16577	0	0.02	18363	0	0.0652	13255	0	0.2931	9022	0	0.604	2611	0	0.0291	17651	0	0.4566	7457	0	0.0045	18668	0	0.3446	8064	0	0.026	17946	0	0.0672	14742	0	0.3266	7797	0	0.0957
LIPJ	Q5W064	0	3	0	0	1	0.026	15438	0	0.0793	12921	0	0.0685	15119	0	0.0557	17304	0	0.1142	12319	0	0.1342	13088	0	0.4245	7815	0	0.0496	16826	0	0.4478	7611	0	0.0073	18328	0	0.4828	5082	0	0.0244	17985	0	0.0454	15463	0	0.4881	4483	0	0.2928
ANKRD20A1	Q5TYW2	1	8	0	1	1	0.0972	10728	0	0.0428	15118	0	0	18707	0	0.0001	18951	0	0.0002	15590	0	0.047	15860	0	0.482	6606	0	0.0345	17447	0	0.1818	10826	0	0.001	19098	0	0.1884	10732	0	0	19172	0	0	18981	0	0.0095	17065	0	0
TMEM53	Q6P2H8	1	10	0	1	1	0.1513	8463	0	0.2354	6725	0	0.2632	7853	0	0.279	9033	0	0.5336	5115	0	0.5591	2672	0	0.5454	4672	0	0.2073	10124	0	0.6651	3067	0	0.1775	10111	0	0.4085	6812	0	0.3594	7050	0	0.1853	11234	0	0.1625	11216	0	0.3975
RPS10-NUDT3	A0A1W2PQS6	0	6	0	0	1	0.3651	2402	0	0.1623	9251	0	0.0057	17809	0	0.0893	16315	0	0.3778	7995	0	0.3522	7691	0	0.3506	8882	0	0.0441	17064	0	0.4545	7489	0	0.0278	16465	0	0.5723	2971	0	0.0713	16783	0	0.0005	18165	0	0.2446	9458	0	0.3711
TCP11X1	A0A2R8YDF9	1	0	0	0	1	0.023	15819	0	0.0416	15215	0	0.0845	14494	0	0.0764	16720	0	0.3846	7863	0	0.3165	8483	0	0.5503	4506	0	0.047	16932	0	0.5171	6412	0	0.0277	16480	0	0.3846	7306	0	0.1595	14042	0	0.0482	15358	0	0.2695	8914	0	0.3444
NT5C1B-RDH14	C9J2C7	0	2	0	0	1	0.0293	15084	0	0.0721	13297	0	0.0291	16640	0	0.0088	18645	0	0.011	14682	0	0.1343	13083	0	0.4694	6910	0	0.0406	17205	0	0.1587	11121	0	0.005	18618	0	0.2277	10068	0	0.0135	18237	0	0.0953	13943	0	0.0145	16654	0	0.0123
ISOC1	Q96CN7	1	18	0	1	1	0.1185	9756	0	0.1499	9702	0	0.24	8620	0	0.2328	10557	0	0.3368	8704	0	0.2586	9833	0	0.3805	8502	0	0.1986	10458	0	0.5208	6335	0	0.1454	11304	0	0.584	2688	0	0.2844	9624	0	0.1573	12073	0	0.567	3041	0	0.5231
TVP23C	Q96ET8	0	6	0	0	1	0.0633	12485	0	0.0458	14900	0	0.0069	17714	0	0.0635	17096	0	0.3866	7826	0	0.4122	6278	0	0.4504	7304	0	0.0293	17644	0	0.502	6670	0	0.0153	17430	0	0.486	5003	0	0.1125	15585	0	0.0011	17999	0	0.3054	8214	0	0.2913
SGK494	Q96LW2	0	0	0	0	1	0.0817	11455	0	0.0965	12022	0	0.1034	13773	0	0.0547	17335	0	0.3081	9147	0	0.3551	7626	0	0.5468	4622	0	0.1227	13841	0	0.5215	6322	0	0.1045	12898	0	0.3267	8414	0	0.1219	15289	0	0.1829	11320	0	0.2391	9567	0	0.1352
KLHL33	A0A1B0GUB7	1	4	0	0	1	0.0931	10910	0	0.1804	8596	0	0.2575	8053	0	0.1504	13864	0	0.1231	12146	0	0.3902	6825	0	0.5207	5482	0	0.3043	6816	0	0.492	6827	0	0.1409	11473	0	0.2945	8998	0	0.1088	15695	0	0.5	3993	0	0.1174	12324	0	0.0469
ZNF615	A0A087X254	0	3	0	0	1	0.0392	14164	0	0.076	13091	0	0.1649	11352	0	0.1079	15657	0	0.3422	8620	0	0.4343	5749	0	0.6859	712	0	0.1286	13575	0	0.5539	5621	0	0.0653	14533	0	0.4463	5952	0	0.2681	10193	0	0.1422	12550	0	0.4172	5899	0	0.2441
ZNF541	A0A075B6F0	0	7	0	0	1	0.1027	10483	0	0.1841	8455	0	0.1718	11095	0	0.1655	13184	0	0.0999	12584	0	0.4408	5593	0	0.6082	2469	0	0.3392	5909	0	0.3499	8944	0	0.1816	9944	0	0.119	11917	0	0.2506	10836	0	0.5268	3567	0	0.0072	17316	0	0.0057
HSDL1	Q3SXM5	1	16	0	0	1	0.1262	9462	0	0.1743	8802	0	0.1868	10551	0	0.1415	14257	0	0.5971	3879	0	0.4953	4236	0	0.4655	6991	0	0.1708	11595	0	0.7121	1937	0	0.1472	11226	0	0.4966	4761	0	0.2398	11217	0	0.1285	12945	0	0.2868	8578	0	0.4637
MTHFD2L	Q9H903	0	7	0	3	1	0.0264	15403	0	0.0666	13615	0	0.1162	13250	0	0.1483	13965	0	0.4566	6560	0	0.4898	4374	0	0.5467	4630	0	0.0835	15492	0	0.5033	6647	0	0.0586	14838	0	0.6035	2255	0	0.2053	12521	0	0.0312	15936	0	0.5655	3070	0	0.4635
LRRC9	A0A2R8Y4H4	1	0	0	0	1	0.1	10602	0	0.1298	10534	0	0.1257	12870	0	0.1798	12566	0	0.1717	11284	0	0.3278	8252	0	0.5053	5912	0	0.2369	9002	0	0.4477	7612	0	0.2367	8029	0	0.3116	8685	0	0.1828	13305	0	0.42	5487	0	0.0346	15205	0	0.0105
GIMD1	A0A1W2PPB4	0	2	0	0	1	0.0302	14983	0	0.0177	17136	0	0.167	11268	0	0.3311	7629	0	0	16561	0	0.093	14333	0	0.6878	690	0	0.2835	7437	0	0.0003	15707	0	0.2373	8012	0	0.5171	4291	0	0.3064	8837	0	0.5191	3679	0	0.0944	12948	0	0.0017
TTC33	Q6PID6	1	11	0	1	1	0.2232	5979	0	0.1883	8326	0	0.0794	14690	0	0.2129	11263	0	0.2297	10348	0	0.4283	5886	0	0.6913	660	0	0.1135	14263	0	0.3946	8360	0	0.2787	6783	0	0.6938	646	0	0.3728	6628	0	0.3043	7955	0	0.2669	8974	0	0.1406
ACTL10	Q5JWF8	1	2	0	0	1	0.0328	14737	0	0.034	15842	0	0.0259	16782	0	0.0368	17872	0	0.0203	14361	0	0.1159	13610	0	0.5625	4051	0	0.0363	17372	0	0.4044	8236	0	0.0062	18464	0	0.136	11627	0	0.0311	17849	0	0.0386	15687	0	0.0068	17352	0	0.0086
CORO6	Q6QEF8	1	13	0	1	1	0.1244	9523	0	0.1083	11459	0	0.0877	14364	0	0.3309	7634	0	0.8378	346	0	0.5442	3030	0	0.4967	6176	0	0.1711	11578	0	0.7102	1974	0	0.0972	13177	0	0.6738	881	0	0.406	5642	0	0.0448	15476	0	0.6313	1981	0	0.7069
TSPYL6	Q8N831	0	6	0	0	1	0.014	16841	0	0.0238	16665	0	0.0553	15640	0	0.0688	16950	0	0.1111	12363	0	0.3192	8419	0	0.6282	1854	0	0.0438	17080	0	0.5519	5678	0	0.0203	17029	0	0.3125	8660	0	0.1021	15889	0	0.107	13592	0	0.1075	12596	0	0.0952
ACTL9	Q8TC94	1	4	0	0	1	0.0514	13244	0	0.0684	13511	0	0.0022	18121	0	0.0445	17639	0	0.0625	13313	0	0.1491	12647	0	0.4849	6530	0	0.0111	18282	0	0.4396	7738	0	0.0034	18778	0	0.2043	10436	0	0.0094	18342	0	0.0032	17631	0	0.0485	14480	0	0.0548
WDR86	Q86TI4	1	4	0	0	1	0.0881	11145	0	0.1044	11627	0	0.1569	11675	0	0.1287	14809	0	0.2485	10049	0	0.2202	10733	0	0.4443	7410	0	0.1644	11896	0	0.5246	6252	0	0.1341	11745	0	0.5343	3895	0	0.1873	13165	0	0.1945	10958	0	0.4385	5427	0	0.2239
ZNF461	A0A087WVP9	0	9	0	0	1	0.0169	16530	0	0.0495	14655	0	0.1249	12902	0	0.0743	16796	0	0.117	12265	0	0.3286	8237	0	0.6254	1942	0	0.1121	14315	0	0.4962	6760	0	0.0474	15378	0	0.3752	7485	0	0.1787	13435	0	0.1786	11460	0	0.3537	7198	0	0.1275
PODNL1	K7EPI2	1	1	0	0	1	0.102	10518	0	0.167	9043	0	0.2051	9880	0	0.1337	14604	0	0.0798	12958	0	0.2101	10984	0	0.4301	7696	0	0.2045	10233	0	0.4625	7339	0	0.1274	11986	0	0.2306	10022	0	0.2042	12559	0	0.3421	7094	0	0.0899	13076	0	0.0428
ZNF304	E7EQD3	0	7	0	0	1	0.0302	14988	0	0.0754	13132	0	0.1616	11484	0	0.105	15769	0	0.2507	10020	0	0.4216	6062	0	0.6638	1059	0	0.1371	13141	0	0.5282	6178	1	0.0737	14183	0	0.4253	6423	0	0.263	10385	0	0.1829	11323	0	0.3877	6511	0	0.1828
ZNF181	F8W889	0	6	0	0	1	0.0292	15094	0	0.0667	13607	0	0.1196	13106	0	0.0538	17359	0	0.1205	12201	0	0.3336	8114	0	0.6059	2545	0	0.1108	14367	0	0.4985	6730	0	0.0374	15893	0	0.346	8026	0	0.1372	14786	0	0.1678	11778	0	0.2956	8398	0	0.1
TVP23C-CDRT4	A0A0A6YYB9	0	3	0	0	1	0.1706	7783	0	0.129	10574	0	0.0846	14491	0	0.1977	11822	0	0.8186	490	0	0.5532	2804	0	0.4203	7892	0	0.1036	14712	0	0.7134	1900	0	0.1019	13004	0	0.5529	3457	0	0.2529	10740	0	0.0374	15731	0	0.4537	5114	0	0.6027
CASKIN2	Q8WXE0	1	18	0	0	1	0.2142	6243	0	0.221	7187	0	0.2624	7884	0	0.2694	9354	0	0.3549	8380	0	0.5408	3104	0	0.5578	4241	0	0.3402	5882	0	0.55	5713	0	0.3205	5632	0	0.2275	10073	0	0.41	5520	0	0.5525	3154	0	0.1343	11886	0	0.0997
ZNF285	K7EIK6	0	6	0	0	1	0.0232	15796	0	0.0333	15911	0	0.0594	15475	0	0.0278	18131	0	0.0621	13318	0	0.2895	9101	0	0.6087	2453	0	0.0465	16951	0	0.4549	7479	0	0.0099	18031	0	0.3401	8157	0	0.0782	16578	0	0.1233	13104	0	0.3239	7860	0	0.0771
ZNF570	K7EP39	0	5	0	0	1	0.0372	14335	0	0.076	13089	0	0.1255	12879	0	0.0672	17008	0	0.1681	11346	0	0.3376	8023	0	0.5965	2874	0	0.1292	13539	0	0.5469	5785	0	0.0504	15231	0	0.4046	6900	0	0.0838	16420	0	0.1651	11840	0	0.3238	7864	0	0.1841
ZFAND4	Q86XD8	1	10	0	0	1	0.16	8144	0	0.1916	8208	0	0.1923	10330	0	0.1892	12128	0	0.2025	10761	0	0.3035	8776	0	0.6244	1965	0	0.1857	10990	0	0.3063	9410	0	0.1862	9762	0	0.1719	10988	0	0.3955	5946	0	0.5073	3856	0	0.0832	13274	0	0.0438
SDR42E2	A6NKP2	0	3	0	0	1	0.0482	13479	0	0.0932	12180	0	0.1418	12266	0	0.1039	15820	0	0.0727	13080	0	0.1252	13329	0	0.3919	8347	0	0.0965	15025	0	0.3688	8697	0	0.0954	13261	0	0.4913	4897	0	0.1423	14629	0	0.1307	12893	0	0.426	5720	0	0.1756
RBMXL3	Q8N7X1	0	8	0	0	1	0.2379	5519	0	0.0512	14544	0	0	19125	0	0	19023	0	0.0005	15516	0	0.1461	12747	0	0.4924	6306	0	0.0319	17555	0	0.1765	10901	0	0.005	18621	0	0.0482	13542	0	0.0001	18795	0	0	19096	0	0	19138	0	0.0001
CORO7-PAM16	A0A0A6YYL4	0	2	0	0	1	0.0661	12304	0	0.1059	11566	0	0.1932	10296	0	0.1272	14870	0	0.4809	6076	0	0.4474	5442	0	0.5817	3406	0	0.1514	12454	0	0.5926	4836	0	0.1432	11376	0	0.3985	7033	0	0.2984	9134	0	0.1979	10861	0	0.2163	10023	0	0.2283
MYO1H	A0A140TA25	0	7	0	0	1	0.0771	11679	0	0.1376	10223	0	0.1727	11067	0	0.2767	9107	0	0.5922	3985	0	0.5269	3451	0	0.487	6478	0	0.165	11860	0	0.643	3639	0	0.1061	12840	0	0.5093	4491	0	0.3903	6077	0	0.0491	15331	0	0.4724	4763	0	0.4933
R3HCC1	A0A0R4J2E2	1	6	0	0	1	0.0352	14512	0	0.1045	11626	0	0.2299	8973	0	0.1802	12544	0	0.3331	8761	0	0.306	8720	0	0.6431	1467	0	0.1864	10960	0	0.4735	7135	0	0.1471	11232	0	0.1965	10584	0	0.4244	5139	0	0.3072	7878	0	0.0643	13869	0	0.1356
FAM200A	Q8TCP9	1	9	0	2	1	0.0122	17077	0	0.0359	15705	0	0.041	16168	0	0.1329	14644	0	0.1322	11972	0	0.2738	9487	0	0.7415	250	0	0.1072	14528	0	0.4402	7728	0	0.112	12616	0	0.2026	10465	0	0.2699	10136	0	0.1298	12907	0	0.0027	17957	0	0.0054
RPS6KL1	Q9Y6S9	0	8	0	0	1	0.1188	9745	0	0.1865	8383	0	0.2611	7941	0	0.1652	13200	0	0.2276	10386	0	0.5269	3450	0	0.5694	3829	0	0.3215	6338	0	0.4388	7751	0	0.2008	9225	0	0.1366	11608	0	0.401	5789	0	0.5173	3711	0	0.0613	13969	0	0.0528
R3HCC1L	Q7Z5L2	1	19	0	2	1	0.0108	17271	0	0.0385	15481	0	0.1983	10099	0	0.1786	12624	0	0.2034	10745	0	0.2626	9732	0	0.6511	1291	0	0.1495	12549	0	0.3651	8757	0	0.1227	12156	0	0.0975	12307	0	0.315	8541	0	0.2872	8396	0	0.0086	17156	0	0.0504
TTC12	J3KR69	1	20	0	0	1	0.1854	7252	0	0.2462	6419	0	0.3007	6717	0	0.2586	9690	0	0.103	12528	0	0.3581	7556	0	0.5217	5460	0	0.3264	6214	0	0.4626	7337	0	0.2112	8884	0	0.1969	10577	0	0.2864	9556	0	0.6522	1766	0	0.0934	12972	0	0.0296
FIGNL2	A6NMB9	0	4	0	0	1	0.0303	14974	0	0.0894	12378	0	0.0665	15195	0	0.0098	18626	0	0.0196	14379	0	0.137	12999	0	0.573	3712	0	0.0587	16468	0	0.3788	8570	0	0.0092	18092	0	0.2698	9377	0	0.0777	16592	0	0.0845	14233	0	0.0772	13475	0	0.0069
CIB3	Q96Q77	1	4	0	19	1	0.1213	9638	0	0.2153	7380	0	0.1244	12921	0	0.2963	8538	0	0.4862	5963	0	0.4095	6341	0	0.3978	8254	0	0.1081	14484	0	0.6195	4172	0	0.0493	15284	0	0.562	3254	0	0.1525	14276	0	0.0934	13987	0	0.5672	3038	0	0.5234
LRRC23	Q53EV4	1	12	0	0	1	0.0659	12323	0	0.1094	11412	0	0.1508	11908	0	0.1426	14225	0	0.4	7604	0	0.2879	9146	0	0.517	5589	0	0.1097	14422	0	0.5869	4944	0	0.0915	13421	0	0.5238	4141	0	0.2056	12511	0	0.1253	13050	0	0.4517	5152	0	0.3523
GPR75-ASB3	A0A0A6YYF3	0	4	0	0	1	0.1404	8886	0	0.1998	7894	0	0.2849	7203	0	0.2431	10208	0	0.0693	13163	0	0.2197	10743	0	0.4426	7443	0	0.2423	8784	0	0.3247	9207	0	0.2302	8222	0	0.3201	8527	0	0.2524	10754	0	0.5766	2771	0	0.0971	12872	0	0.0371
ZNF619	Q17RW3	0	5	0	0	1	0.0246	15612	0	0.0339	15850	0	0.0368	16322	0	0.0151	18484	0	0.0603	13357	0	0.2653	9671	0	0.5928	3027	0	0.0394	17251	0	0.4191	8063	0	0.0054	18582	0	0.3227	8485	0	0.0413	17609	0	0.0767	14476	0	0.3397	7502	0	0.0776
SLC22A10	Q63ZE4	0	5	0	0	1	0.0931	10908	0	0.1222	10845	0	0.0473	15954	0	0.0239	18248	0	0.2115	10617	0	0.3148	8521	0	0.4509	7294	0	0.0581	16492	0	0.4731	7147	0	0.0089	18129	0	0.375	7492	0	0.0198	18098	0	0.025	16171	0	0.2306	9742	0	0.1627
ZNF682	B9EG95	0	4	0	0	1	0.026	15444	0	0.0303	16160	0	0.0264	16754	0	0.0158	18470	0	0.1042	12494	0	0.3145	8526	0	0.5969	2853	0	0.0313	17579	0	0.4551	7476	0	0.0056	18553	0	0.3727	7533	0	0.038	17693	0	0.0508	15271	0	0.375	6779	0	0.1551
ANKRD62	A6NC57	1	0	0	0	1	0.0372	14327	0	0.0301	16170	0	0	18715	0	0.0026	18780	0	0.0012	15378	0	0.0994	14130	0	0.5342	5056	0	0.0147	18162	0	0.1609	11094	0	0.001	19086	0	0.0897	12459	0	0.0001	18751	0	0.0062	17268	0	0.0228	15974	0	0.0004
TMED7-TICAM2	A0A0A6YYA0	0	6	0	0	1	0.1642	8008	0	0.2283	6943	0	0.1426	12233	0	0.3803	6367	0	0.6243	3341	0	0.3833	6983	0	0.4316	7675	0	0.1699	11638	0	0.605	4547	0	0.0673	14428	0	0.5037	4592	0	0.2682	10187	0	0.1177	13274	0	0.5329	3620	0	0.688
SLC22A24	A0A087WWM3	0	4	0	0	1	0.1225	9595	0	0.1451	9902	0	0.0376	16291	0	0.0255	18195	0	0.2285	10365	0	0.3734	7219	0	0.386	8431	0	0.0556	16606	0	0.385	8495	0	0.0064	18439	0	0.3949	7103	0	0.0296	17879	0	0.0145	16638	0	0.228	9787	0	0.1327
hCG_2043426	F6QDS0	0	0	0	0	1	0.2946	3971	0	0.2273	6983	0	0.0447	16040	0	0.2641	9520	0	0.725	1610	0	0.522	3580	0	0.5264	5318	0	0.2574	8318	0	0.6432	3632	0	0.0535	15067	0	0.4891	4952	0	0.1008	15938	0	0.0588	15004	0	0.5477	3368	0	0.523
FAM214A	Q32MH5	1	7	0	6	1	0.2233	5977	0	0.2318	6847	0	0.3608	5165	0	0.3484	7158	0	0.409	7442	0	0.2363	10337	0	0.4668	6966	0	0.2268	9349	0	0.5156	6436	0	0.2612	7311	0	0.4573	5681	0	0.4686	4043	0	0.4882	4225	0	0.0941	12956	0	0.2938
ANKAR	Q7Z5J8	1	7	0	0	1	0.0971	10734	0	0.1266	10682	0	0.2416	8567	0	0.2369	10411	0	0.1904	10970	0	0.3013	8831	0	0.6652	1038	0	0.2962	7040	0	0.4045	8234	0	0.2803	6730	0	0.306	8810	0	0.2713	10098	0	0.4861	4277	0	0.2754	8811	0	0.0528
ZNF525	J3KR51	0	5	0	0	1	0.0289	15129	0	0.0332	15914	0	0.0186	17124	0	0.0096	18629	0	0.0652	13253	0	0.2618	9753	0	0.5607	4122	0	0.0358	17397	0	0.422	8015	0	0.0061	18491	0	0.3613	7743	0	0.0135	18243	0	0.0277	16070	0	0.3577	7123	0	0.1057
METTL27	Q8N6F8	1	7	0	1	1	0.0248	15584	0	0.0161	17299	0	0.0031	18028	0	0.0142	18507	0	0.0522	13523	0	0.024	16841	0	0.59	3102	0	0.0144	18175	0	0.1278	11537	0	0.0526	15115	0	0.6294	1676	0	0.0143	18219	0	0.0248	16183	0	0.0393	14909	0	0.0165
KIAA1147	C9J7X6	0	8	0	0	1	0.2144	6233	0	0.1975	7983	0	0.1045	13728	0	0.1531	13752	0	0.2485	10050	0	0.2691	9585	0	0.5764	3586	0	0.1698	11640	0	0.3704	8679	0	0.2692	7065	0	0.614	2011	0	0.2246	11785	0	0.1505	12278	0	0.3598	7087	0	0.3242
TTC6	G3V3A5	1	7	0	0	1	0.0248	15583	0	0.0649	13714	0	0.1832	10675	0	0.1803	12541	0	0.005	14982	0	0.243	10178	0	0.5753	3633	0	0.2084	10076	0	0.112	11741	0	0.1547	10951	0	0.218	10229	0	0.2671	10232	0	0.4293	5313	0	0.1231	12198	0	0.0006
METTL5	B8ZZC8	0	7	0	0	1	0.0796	11547	0	0.1232	10813	0	0.0973	13996	0	0.1012	15923	0	0.3478	8510	0	0.2664	9647	0	0.5244	5373	0	0.0533	16683	0	0.4421	7709	0	0.0141	17568	0	0.332	8308	0	0.0483	17432	0	0.0353	15804	0	0.4003	6252	0	0.3203
SDR42E1	Q8WUS8	0	7	0	0	1	0.0832	11383	0	0.1516	9629	0	0.1548	11766	0	0.1321	14685	0	0.1138	12323	0	0.1558	12468	0	0.3516	8871	0	0.0976	14977	0	0.3837	8508	0	0.1089	12739	0	0.491	4908	0	0.153	14253	0	0.1139	13387	0	0.5012	4231	0	0.2798
RAB42	Q8N4Z0	0	3	0	0	1	0.0561	12921	0	0.0357	15722	0	0.0048	17875	0	0.0506	17459	0	0.1952	10889	0	0.3342	8106	0	0.5022	6018	0	0.0362	17379	0	0.5186	6379	0	0.0078	18255	0	0.3255	8443	0	0.0504	17368	0	0.0044	17451	0	0.2934	8438	0	0.1749
TCP11L2	Q8N4U5	1	7	0	0	1	0.1261	9464	0	0.1583	9397	0	0.2974	6818	0	0.3619	6859	0	0.5781	4245	0	0.4795	4647	0	0.595	2924	0	0.161	12057	0	0.5841	5002	0	0.171	10341	0	0.4056	6879	0	0.4883	3597	0	0.2601	9076	0	0.5005	4244	0	0.4618
GUCD1	A0A087WVD9	1	12	0	0	1	0.0498	13373	0	0.0733	13245	0	0.1152	13284	0	0.0933	16200	0	0.2872	9480	0	0.2381	10296	0	0.5722	3740	0	0.1142	14233	0	0.4165	8102	0	0.0806	13895	0	0.2044	10434	0	0.2679	10202	0	0.0919	14024	0	0.0948	12940	0	0.2258
UBTD2	Q8WUN7	1	13	0	0	1	0.226	5885	0	0.2607	6044	0	0.2371	8718	0	0.3883	6181	0	0.7146	1771	0	0.4513	5330	0	0.5347	5038	0	0.2129	9908	0	0.6631	3112	0	0.2164	8694	0	0.7521	227	0	0.3789	6415	0	0.1212	13166	0	0.6341	1933	0	0.6775
ANKRD30B	Q9BXX2	1	4	0	0	1	0.1961	6888	0	0.0323	16000	0	0	18663	0	0	19058	0	0	16214	0	0.0609	15351	0	0.4966	6183	0	0.0534	16679	0	0.0424	13217	0	0.001	19088	0	0.0292	14307	0	0	19198	0	0	18974	0	0.0004	18463	0	0
C15orf40	Q8WUR7	1	9	0	0	1	0.0217	15971	0	0.0543	14352	0	0.1401	12342	0	0.0885	16343	0	0.4347	6951	0	0.266	9661	0	0.5853	3272	0	0.079	15650	0	0.5941	4796	0	0.0435	15564	0	0.4383	6119	0	0.1757	13540	0	0.0681	14717	0	0.3383	7538	0	0.3196
ZNF57	A0A087WUM7	0	6	0	0	1	0.0353	14509	0	0.0362	15685	0	0.0225	16949	0	0.019	18383	0	0.1158	12292	0	0.3437	7887	0	0.5927	3031	0	0.0345	17444	0	0.4482	7603	0	0.0064	18440	0	0.3774	7436	0	0.033	17804	0	0.0217	16322	0	0.3871	6522	0	0.1353
LRRC74B	Q6ZQY2	1	1	0	0	1	0.0147	16762	0	0.051	14560	0	0.1307	12688	0	0.0918	16237	0	0.2465	10085	0	0.3515	7713	0	0.5646	3986	0	0.1032	14732	0	0.5184	6383	0	0.0721	14239	0	0.4308	6291	0	0.1923	13004	0	0.1534	12195	0	0.3108	8110	0	0.1936
HNRNPA1P48	A0A2R8Y4L2	0	1	0	0	1	0.1152	9909	0	0.1825	8515	0	0.1891	10474	0	0.1382	14412	0	0.322	8927	0	0.1996	11259	0	0.3552	8822	0	0.1441	12803	0	0.6467	3533	0	0.121	12232	0	0.3197	8538	0	0.1308	15010	0	0.1854	11227	0	0.1269	12104	0	0.3293
ZNF211	A0A0A0MTK1	0	7	0	0	1	0.0213	16027	0	0.0409	15287	0	0.0787	14716	0	0.0314	18035	0	0.1292	12031	0	0.3299	8202	0	0.6077	2483	0	0.0649	16218	0	0.4697	7210	0	0.0105	17951	0	0.3883	7236	0	0.1105	15637	0	0.105	13646	0	0.3786	6703	0	0.1309
EFCAB14	O75071	1	12	0	0	1	0.1133	10004	0	0.0597	14042	0	0.0756	14856	0	0.413	5640	0	0.1258	12091	0	0.2381	10295	0	0.3585	8783	0	0.2355	9049	0	0.1932	10696	0	0.5009	2259	0	0.0113	15651	0	0.5964	1794	0	0.7757	542	0	0.0059	17448	0	0.0526
ZNF623	A0A0J9YW98	0	7	0	0	1	0.0509	13290	0	0.0958	12056	0	0.1385	12401	0	0.0732	16823	0	0.2955	9353	0	0.3638	7439	0	0.5776	3543	0	0.1295	13523	0	0.5575	5557	0	0.0496	15266	0	0.486	5004	0	0.1511	14345	0	0.1045	13665	0	0.4442	5300	0	0.306
SBK3	P0C264	0	4	0	0	1	0.0452	13685	0	0.0664	13626	0	0.1132	13376	0	0.0542	17347	0	0.1022	12544	0	0.427	5926	0	0.6134	2302	0	0.1129	14286	0	0.4265	7955	0	0.0261	16584	0	0.1979	10563	0	0.1706	13710	0	0.1057	13627	0	0.0802	13378	0	0.039
TVP23B	Q9NYZ1	0	9	0	0	1	0.2058	6532	0	0.1526	9602	0	0.1075	13597	0	0.2459	10094	0	0.8177	496	0	0.5691	2454	0	0.4164	7960	0	0.1217	13899	0	0.7217	1678	0	0.1389	11554	0	0.5347	3884	0	0.2593	10508	0	0.0804	14363	0	0.505	4165	0	0.619
KLF18	A0A0U1RQI7	0	2	0	0	1	0.1703	7805	0	0.0996	11858	0	0	19066	0	0	19285	0	0.0001	15695	0	0.177	11865	0	0.4317	7674	0	0.1028	14750	0	0.1718	10950	0	0.0011	19076	0	0.1177	11951	0	0	19308	0	0	18921	0	0	18885	0	0
LRRC1	Q9BTT6	1	23	0	1	1	0.1819	7378	0	0.2072	7634	0	0.2263	9100	0	0.4163	5567	0	0.6904	2159	0	0.606	1754	0	0.6407	1523	0	0.3238	6275	0	0.606	4518	0	0.1659	10526	0	0.7557	216	0	0.4102	5514	0	0.1727	11634	0	0.8303	179	0	0.6385
GIMAP1-GIMAP5	A0A087WTJ2	0	4	0	1	1	0.0106	17290	0	0.0054	18567	0	0	18986	0	0.0064	18692	0	0	16485	0	0.0113	17646	0	0.5768	3574	0	0.0003	18637	0	0.0001	16004	0	0.0008	19152	0	0.116	11983	0	0.0002	18709	0	0	18805	0	0.0084	17191	0	0
ZNF100	A0A075B7G6	0	7	0	0	1	0.0296	15050	0	0.0335	15889	0	0.0243	16851	0	0.0165	18452	0	0.1221	12164	0	0.3549	7630	0	0.6015	2688	0	0.0337	17481	0	0.4525	7523	0	0.0066	18404	0	0.3876	7248	0	0.0398	17655	0	0.0282	16054	0	0.3988	6285	0	0.1466
SENP3-EIF4A1	A0A087X0R7	0	4	0	0	1	0.1199	9706	0	0.1685	8995	0	0.1672	11255	0	0.1004	15947	0	0.4494	6691	0	0.4389	5631	0	0.4389	7525	0	0.1159	14166	0	0.6779	2760	0	0.2315	8183	0	0.3485	7991	0	0.1508	14351	0	0.3129	7736	0	0.1324	11944	0	0.216
C17orf113	A0A1B0GUU1	1	0	0	0	1	0.0152	16699	0	0.0853	12592	0	0.0854	14455	0	0.3901	6146	0	0.0293	14094	0	0.5698	2443	0	0.6553	1214	0	0.2068	10142	0	0.0108	14519	0	0.4206	3556	0	0.0533	13390	0	0.5419	2631	0	0.4365	5197	0	0.0197	16214	0	0.0045
SLC25A52	I3L0B8	0	6	0	0	1	0.1263	9456	0	0.2217	7164	0	0.1848	10615	0	0.1999	11751	0	0.5152	5465	0	0.3771	7134	0	0.473	6830	0	0.1317	13408	0	0.5667	5359	0	0.1155	12454	0	0.5555	3406	0	0.243	11091	0	0.1297	12914	0	0.5856	2711	0	0.583
ADGB	Q8N7X0	0	6	0	0	1	0.1049	10372	0	0.0909	12299	0	0.1648	11357	0	0.2331	10545	0	0.2834	9543	0	0.5373	3194	0	0.683	751	0	0.2418	8805	0	0.2449	10077	0	0.2576	7434	0	0.0874	12504	0	0.3988	5843	0	0.4758	4476	0	0.0614	13965	0	0.045
PYURF	Q96I23	0	7	0	5	1	0.0058	18250	0	0.0102	17843	0	0.0886	14331	0	0.1472	14016	0	0.0136	14579	0	0.0946	14277	0	0.6638	1061	0	0.1199	13981	0	0.0894	12111	0	0.1213	12222	0	0.4399	6086	0	0.2129	12221	0	0.2052	10645	0	0.0586	14077	0	0.0279
LINGO4	Q6UY18	1	5	0	0	1	0.2086	6423	0	0.2399	6595	0	0.2839	7237	0	0.2266	10758	0	0.1584	11509	0	0.3076	8685	0	0.3412	8990	0	0.323	6297	0	0.4579	7436	0	0.2234	8459	0	0.2827	9170	0	0.1486	14410	0	0.5369	3409	0	0.1957	10446	0	0.1235
TSPY10	P0CW01	0	2	0	0	1	0.0557	12958	0	0.0505	14599	0	0.0017	18182	0	0.0608	17159	0	0.1538	11591	0	0.1629	12267	0	0.5065	5880	0	0.0253	17780	0	0.4543	7491	0	0.031	16272	0	0.4776	5206	0	0.05	17375	0	0	18668	0	0.2622	9075	0	0.1742
TSPY4	P0CV99	0	3	0	0	1	0.0593	12715	0	0.0542	14360	0	0.0019	18165	0	0.065	17061	0	0.1571	11525	0	0.165	12206	0	0.5005	6056	0	0.0265	17736	0	0.4517	7537	0	0.0334	16121	0	0.4819	5101	0	0.0512	17347	0	0	18665	0	0.2586	9154	0	0.176
RASL12	Q9NYN1	0	8	0	0	1	0.1833	7320	0	0.2045	7739	0	0.222	9248	0	0.1839	12370	0	0.4769	6160	0	0.4065	6421	0	0.3449	8948	0	0.1761	11361	0	0.6273	4007	0	0.3022	6133	0	0.4268	6397	0	0.2543	10689	0	0.3172	7641	0	0.176	10903	0	0.2874
SATL1	A0A2R8Y5C1	0	4	0	0	1	0.0355	14493	0	0.0244	16613	0	0.0002	18487	0	0.0204	18353	0	0.073	13076	0	0.2364	10335	0	0.5393	4872	0	0.0127	18219	0	0.3213	9249	0	0.006	18496	0	0.1705	11007	0	0.0043	18457	0	0.0011	18006	0	0.1605	11254	0	0.0581
GCNA	Q96QF7	1	6	0	1	1	0.0315	14863	0	0.0201	16951	0	0.0002	18468	0	0.0377	17846	0	0.0628	13303	0	0.1902	11506	0	0.4858	6508	0	0.0176	18056	0	0.3343	9101	0	0.0095	18069	0	0.2189	10213	0	0.0112	18302	0	0.0004	18207	0	0.3043	8241	0	0.1195
NBEAL1	Q6ZS30	1	9	0	0	1	0.2876	4137	0	0.2526	6259	0	0.4642	3376	0	0.5064	3950	0	0.5961	3903	0	0.6425	1179	0	0.5796	3477	0	0.3141	6536	0	0.6867	2547	0	0.4231	3504	0	0.3869	7261	0	0.6069	1653	0	0.3535	6834	0	0.4826	4580	0	0.4692
MINDY4B	A8MYZ0	0	4	0	0	1	0.0056	18287	0	0.0089	17976	0	0.0304	16592	0	0.03	18066	0	0.3116	9090	0	0.1975	11308	0	0.7292	323	0	0.0429	17110	0	0.551	5693	0	0.0337	16102	0	0.2402	9875	0	0.0797	16538	0	0.0335	15866	0	0.0969	12877	0	0.1013
ANKRD45	Q5TZF3	1	5	0	1	1	0.0073	17901	0	0.0178	17131	0	0.0883	14343	0	0.2259	10784	0	0.1472	11711	0	0.2387	10287	0	0.5314	5155	0	0.2105	9997	0	0.0801	12285	0	0.2326	8148	0	0.0359	14010	0	0.3134	8592	0	0.3343	7261	0	0.0023	18016	0	0.0449
ANKRD55	Q3KP44	1	22	0	0	1	0.2385	5502	0	0.2534	6242	0	0.2826	7274	0	0.3528	7058	0	0.1582	11511	0	0.4385	5644	0	0.5066	5877	0	0.3612	5358	0	0.4449	7660	0	0.318	5694	0	0.2917	9042	0	0.3636	6928	0	0.6008	2440	0	0.1374	11801	0	0.0552
RGL3	A0A0A0MRX4	0	5	0	0	1	0.0534	13113	0	0.0756	13122	0	0.0752	14873	0	0.0607	17163	0	0.4446	6772	0	0.3972	6672	0	0.5396	4859	0	0.0614	16369	0	0.4716	7176	0	0.0562	14948	0	0.4769	5227	0	0.2603	10473	0	0.0565	15081	0	0.2785	8746	0	0.3088
HIGD2B	Q4VC39	1	1	0	0	1	0.0248	15593	0	0.0239	16660	0	0.0126	17416	0	0.0053	18721	0	0.2279	10375	0	0.4888	4402	0	0.5779	3526	0	0.0206	17971	0	0.545	5835	0	0.0214	16946	0	0.0604	13197	0	0.0118	18292	0	0.0022	17798	0	0.0114	16885	0	0.096
MYL5	Q02045	0	9	0	9	1	0.1159	9875	0	0.1198	10938	0	0.0747	14892	0	0.1205	15148	0	0.243	10143	0	0.2746	9474	0	0.413	7999	0	0.1184	14067	1	0.4962	6759	0	0.0205	17009	0	0.3909	7183	0	0.1685	13776	0	0.0354	15799	0	0.2892	8525	0	0.3883
LRRC2	Q9BYS8	1	14	0	0	1	0.2283	5802	0	0.209	7578	0	0.2318	8908	0	0.1865	12267	0	0.0922	12719	0	0.3031	8781	0	0.338	9019	0	0.2787	7590	0	0.332	9123	0	0.2823	6679	0	0.4535	5781	0	0.1167	15458	0	0.463	4716	0	0.2313	9725	0	0.0813
CDC20B	Q86Y33	0	6	0	12	1	0.0143	16795	0	0.045	14968	0	0.0793	14699	0	0.0527	17391	0	0.1485	11685	0	0.2668	9638	0	0.5739	3678	0	0.0937	15160	0	0.5047	6621	0	0.0359	15972	0	0.3861	7280	0	0.1178	15425	0	0.0997	13815	0	0.3457	7380	0	0.1438
PABPC1L2A	Q5JQF8	0	3	0	1	1	0.1353	9082	0	0.11	11389	0	0.0161	17257	0	0.3536	7039	0	0.5617	4562	0	0.3314	8164	0	0.4523	7260	0	0.0771	15726	0	0.5939	4805	0	0.0256	16624	0	0.6438	1397	0	0.2425	11111	0	0.014	16665	0	0.519	3895	0	0.5644
ZNF714	A0A087WU35	0	8	0	0	1	0.0382	14257	0	0.0361	15692	0	0.0184	17137	0	0.0219	18307	0	0.1226	12153	0	0.3436	7890	0	0.5668	3906	0	0.0447	17036	0	0.4263	7958	0	0.0111	17888	0	0.4121	6727	0	0.0424	17587	0	0.0106	16904	0	0.4378	5446	0	0.1819
SEC14L6	B5MCN3	1	2	0	0	1	0.0854	11275	0	0.0955	12067	0	0.1463	12079	0	0.1382	14411	0	0.57	4392	0	0.4721	4813	0	0.4982	6121	0	0.0745	15827	0	0.6144	4294	0	0.0874	13612	0	0.5189	4253	0	0.2273	11681	0	0.0405	15617	0	0.4698	4815	0	0.4465
ZCCHC10	Q8TBK6	1	14	0	34	1	0.0072	17914	0	0.0117	17683	0	0.0582	15524	0	0.0961	16098	0	0.2946	9370	0	0.2139	10878	0	0.7604	183	0	0.0667	16133	0	0.3696	8689	0	0.0703	14303	0	0.0713	12884	0	0.1843	13268	0	0.1122	13428	0	0.0056	17487	0	0.0834
ZNF73	O43830	0	2	0	0	1	0.0938	10869	0	0.0874	12493	0	0.0158	17271	0	0.0439	17662	0	0.1498	11660	0	0.28	9354	0	0.3794	8515	0	0.0827	15523	0	0.355	8891	0	0.0179	17216	0	0.5153	4340	0	0.0389	17672	0	0.0019	17853	0	0.4763	4689	0	0.2876
ARSK	Q6UWY0	0	8	0	2	1	0.2472	5239	0	0.2881	5318	0	0.3129	6364	0	0.3553	6994	0	0.2185	10519	0	0.3507	7735	0	0.4177	7941	0	0.1981	10477	0	0.3561	8878	0	0.2113	8881	0	0.2696	9381	0	0.2653	10296	0	0.4521	4920	0	0.2711	8896	0	0.1534
ZNF334	Q8N3P8	0	8	0	0	1	0.0264	15395	0	0.0332	15915	0	0.064	15301	0	0.0335	17971	0	0.1245	12120	0	0.3613	7485	0	0.6327	1745	0	0.0498	16816	0	0.443	7697	0	0.0097	18055	0	0.3506	7953	0	0.085	16384	0	0.0973	13891	0	0.3674	6938	0	0.1065
TRIM60	Q495X7	1	5	0	0	1	0.0102	17360	0	0.0502	14610	0	0.1568	11676	0	0.3367	7474	0	0	16640	0	0.1742	11951	0	0.6276	1873	0	0.2721	7811	0	0	16262	0	0.234	8110	0	0.444	6005	0	0.314	8567	0	0.4873	4246	0	0.0166	16462	0	0.0006
FKBP1C	Q5VVH2	0	0	0	0	1	0.0794	11553	0	0.061	13968	0	0.0168	17230	0	0.2778	9079	0	0.4976	5748	0	0.4311	5820	0	0.3702	8628	0	0.0551	16623	0	0.5856	4967	0	0.0152	17449	0	0.6472	1348	0	0.1864	13197	0	0.0035	17577	0	0.5303	3664	0	0.5187
SERPINA11	Q86U17	0	8	0	0	1	0.1238	9549	0	0.2101	7546	0	0.2555	8122	0	0.1601	13447	0	0.0703	13137	0	0.0439	15983	0	0.4393	7520	0	0.1976	10487	0	0.3321	9122	0	0.1009	13050	0	0.3984	7035	0	0.1515	14321	0	0.3895	6062	0	0.2102	10140	0	0.0993
ZNF880	Q6PDB4	0	4	0	0	1	0.0317	14845	0	0.0395	15404	0	0.0336	16455	0	0.0202	18357	0	0.1803	11155	0	0.3805	7050	0	0.601	2702	0	0.0357	17400	0	0.4652	7294	0	0.0077	18270	0	0.4118	6737	0	0.0635	17002	0	0.0284	16041	0	0.4279	5679	0	0.1908
ANKDD1B	A6NHY2	1	2	0	0	1	0.0663	12296	0	0.106	11564	0	0.1803	10785	0	0.1165	15317	0	0.2155	10560	0	0.218	10786	0	0.4471	7356	0	0.1411	12930	0	0.4017	8272	0	0.0937	13329	0	0.4001	6992	0	0.2492	10888	0	0.2435	9540	0	0.2995	8328	0	0.138
LRRC31	Q6UY01	1	9	0	0	1	0.04	14101	0	0.1435	9977	0	0.2216	9263	0	0.3205	7921	0	0.0009	15420	0	0.2658	9665	0	0.5507	4489	0	0.1698	11642	0	0.0115	14463	0	0.3166	5733	0	0.3748	7496	0	0.4467	4561	0	0.5636	2961	0	0.0379	14983	0	0.0034
ANKRD29	Q8N6D5	1	8	0	0	1	0.1816	7384	0	0.2146	7398	0	0.2498	8304	0	0.4189	5520	0	0.6344	3162	0	0.5449	3011	0	0.487	6480	0	0.2151	9818	0	0.6533	3346	0	0.2182	8640	0	0.6495	1299	0	0.3314	7971	0	0.1913	11049	0	0.4963	4318	0	0.5063
AGAP4	A0A087X0Z1	0	8	0	0	1	0.0525	13181	0	0.0654	13693	0	0.0365	16336	0	0.0698	16920	0	0.2735	9680	0	0.4419	5565	0	0.5474	4604	0	0.0766	15749	0	0.4597	7401	0	0.0172	17284	0	0.3866	7270	0	0.1307	15011	0	0.009	17025	0	0.4122	6022	0	0.2424
SLC49A3	Q6UXD7	0	8	0	0	1	0.0237	15735	0	0.0566	14209	0	0.0525	15767	0	0.043	17695	0	0.1147	12312	0	0.1772	11858	0	0.402	8188	0	0.0581	16494	0	0.4353	7810	0	0.0146	17513	0	0.4925	4865	0	0.0644	16978	0	0.0136	16699	0	0.3989	6281	0	0.2656
TSPY8	P0CW00	0	1	0	0	1	0.0534	13112	0	0.05	14624	0	0.0019	18164	0	0.055	17329	0	0.1603	11478	0	0.1801	11788	0	0.4947	6241	0	0.0228	17888	0	0.4454	7647	0	0.0312	16262	0	0.4581	5663	0	0.0582	17158	0	0.0001	18425	0	0.259	9145	0	0.1704
CREG2	Q8IUH2	0	5	0	0	1	0.0183	16373	0	0.0623	13883	0	0.0758	14847	0	0.0499	17480	0	0.2673	9780	0	0.1807	11768	0	0.6031	2631	0	0.0974	14988	0	0.6539	3330	0	0.1058	12850	0	0.2639	9479	0	0.1708	13704	0	0.0664	14769	0	0.0577	14112	0	0.1291
ZNF836	A0A0A0MR57	0	3	0	0	1	0.0313	14874	0	0.0447	14988	0	0.0828	14561	0	0.0544	17344	0	0.2282	10373	0	0.3914	6803	0	0.6692	961	0	0.0752	15801	0	0.4484	7600	0	0.0148	17484	0	0.4197	6558	0	0.1478	14431	0	0.0906	14061	0	0.4315	5587	0	0.1666
TIGD5	Q53EQ6	0	8	0	0	1	0.0932	10901	0	0.1123	11275	0	0.0647	15271	0	0.0559	17298	0	0.3793	7970	0	0.5121	3806	0	0.573	3708	0	0.0639	16269	0	0.5517	5682	0	0.0806	13898	0	0.2893	9076	0	0.106	15779	0	0.0814	14335	0	0.02	16189	0	0.0775
CXorf56	Q9H5V9	1	20	0	1	1	0.3105	3595	0	0.3071	4872	0	0.1967	10158	0	0.3316	7616	0	0.8849	106	0	0.7563	243	0	0.5369	4949	0	0.2627	8128	0	0.8158	329	0	0.2286	8278	0	0.2839	9155	0	0.4032	5731	0	0.1809	11382	0	0.5045	4172	0	0.6757
ZNF626	A0A087X1I5	0	4	0	0	1	0.0362	14412	0	0.047	14816	0	0.0271	16721	0	0.0267	18164	0	0.1592	11496	0	0.3529	7675	0	0.5571	4261	0	0.0478	16894	0	0.4497	7575	0	0.0084	18179	0	0.4258	6413	0	0.0525	17317	0	0.0169	16526	0	0.4501	5184	0	0.2121
RNF44	Q7L0R7	1	7	0	0	1	0.1748	7640	0	0.185	8429	0	0.305	6588	0	0.3287	7698	0	0.5489	4808	0	0.5716	2416	0	0.5173	5577	0	0.2311	9192	0	0.6594	3202	0	0.2392	7957	0	0.4624	5577	0	0.4087	5553	0	0.2747	8694	0	0.4122	6024	0	0.4107
WDR31	Q8NA23	1	7	0	0	1	0.1111	10103	0	0.1564	9461	0	0.1959	10185	0	0.1539	13716	0	0.1111	12365	0	0.2533	9945	0	0.4271	7767	0	0.2068	10139	0	0.4556	7471	0	0.1551	10939	0	0.429	6343	0	0.1221	15279	0	0.2949	8188	0	0.3018	8290	0	0.1524
SEL1L3	Q68CR1	1	12	0	2	1	0.2979	3869	0	0.3181	4607	0	0.3493	5427	0	0.4254	5390	0	0.2937	9388	0	0.6001	1857	0	0.4554	7201	0	0.3924	4709	0	0.5246	6253	0	0.3964	4017	0	0.3529	7907	0	0.3818	6339	0	0.6587	1686	0	0.3476	7328	0	0.1426
ZNF700	A0A087WVH9	0	4	0	0	1	0.0317	14841	0	0.037	15610	0	0.0326	16496	0	0.0234	18262	0	0.1418	11804	0	0.3577	7566	0	0.6113	2360	0	0.0377	17317	0	0.4229	8001	0	0.0061	18480	0	0.4012	6969	0	0.0503	17369	0	0.0287	16035	0	0.4194	5857	0	0.1451
ZNF587B	M0QY62	0	7	0	0	1	0.0489	13433	0	0.05	14625	0	0.0234	16903	0	0.0289	18098	0	0.1785	11183	0	0.3804	7051	0	0.5693	3830	0	0.0557	16598	0	0.4448	7666	0	0.0103	17978	0	0.4156	6642	0	0.0558	17232	0	0.0114	16843	0	0.4248	5740	0	0.1795
CLIP4	Q8N3C7	1	11	0	7	1	0.2932	4002	0	0.3082	4839	0	0.2898	7050	0	0.4121	5664	0	0.3257	8873	0	0.5029	4037	0	0.4119	8020	0	0.2779	7613	0	0.4927	6818	0	0.3328	5363	0	0.4352	6199	0	0.3555	7191	0	0.529	3532	0	0.3531	7207	0	0.2296
KDM4F	A0A1W2PPD8	0	2	0	0	1	0.0234	15776	0	0.024	16646	0	0.0124	17422	0	0.0279	18128	0	0.1501	11650	0	0.2334	10391	0	0.4689	6923	0	0.0193	18010	0	0.4338	7840	0	0.0058	18531	0	0.4286	6354	0	0.0239	17998	0	0.0051	17365	0	0.4581	5017	0	0.1996
LRRC58	Q96CX6	1	10	0	0	1	0.0534	13117	0	0.0705	13400	0	0.161	11514	0	0.1476	13996	0	0.4068	7488	0	0.3872	6902	0	0.6051	2579	0	0.1185	14059	0	0.4249	7971	0	0.0725	14224	0	0.4797	5159	0	0.2219	11886	0	0.1038	13695	0	0.3782	6710	0	0.3711
ZNF728	P0DKX0	0	4	0	0	1	0.0468	13577	0	0.0514	14536	0	0.0247	16832	0	0.0315	18033	0	0.1963	10866	0	0.3813	7034	0	0.5597	4171	0	0.0505	16794	0	0.4696	7211	0	0.01	18014	0	0.4199	6552	0	0.0654	16952	0	0.0125	16774	0	0.4275	5684	0	0.2139
CRIP3	Q6Q6R5	1	4	0	0	1	0.0794	11558	0	0.126	10702	0	0.1566	11687	0	0.117	15292	0	0.2408	10182	0	0.3442	7881	0	0.3368	9032	0	0.1113	14351	0	0.4309	7883	0	0.0704	14294	0	0.3248	8458	0	0.0964	16089	0	0.1102	13494	0	0.4579	5022	0	0.3132
TSPY2	A6NKD2	0	3	0	0	1	0.0532	13131	0	0.0477	14765	0	0.0018	18171	0	0.0548	17332	0	0.1589	11501	0	0.1769	11870	0	0.4929	6294	0	0.0235	17852	0	0.4344	7827	0	0.0319	16205	0	0.4533	5788	0	0.0542	17263	0	0	18666	0	0.2681	8948	0	0.1683
ANKRD10	Q9NXR5	1	8	0	1	1	0.1657	7961	0	0.2131	7447	0	0.2895	7062	0	0.2328	10556	0	0.0199	14373	0	0.1826	11718	0	0.3656	8695	0	0.2482	8599	0	0.2868	9640	0	0.2038	9125	0	0.361	7747	0	0.2678	10210	0	0.4602	4781	0	0.2007	10334	0	0.035
ARID3C	A6NKF2	0	6	0	1	1	0.0514	13248	0	0.077	13035	0	0.0712	15025	0	0.0533	17377	0	0.28	9587	0	0.0558	15538	0	0.4176	7943	0	0.0511	16765	0	0.3621	8804	0	0.0165	17329	0	0.5674	3104	0	0.0663	16923	0	0.0298	15985	0	0.4106	6061	0	0.3563
TMEM256	Q8N2U0	1	11	0	1	1	0.051	13281	0	0.0482	14727	0	0.0358	16367	0	0.0441	17657	0	0.4369	6912	0	0.216	10823	0	0.6101	2406	0	0.0655	16184	0	0.6295	3947	0	0.0519	15148	0	0.2886	9086	0	0.0205	18081	0	0.0201	16387	0	0.0787	13430	0	0.2309
RAB34	E7ES60	1	46	0	0	1	0.0605	12649	0	0.0785	12966	0	0.0779	14753	0	0.0523	17401	0	0.2954	9354	1	0.4847	4507	0	0.581	3429	0	0.1041	14677	0	0.4495	7580	0	0.0308	16293	0	0.2185	10219	0	0.1526	14268	0	0.0149	16614	0	0.2136	10072	0	0.1285
RGPD4	Q7Z3J3	0	7	0	0	1	0.1285	9354	0	0.1873	8354	0	0.0679	15137	0	0.0266	18168	0	0.1539	11587	0	0.417	6161	0	0.5366	4964	0	0.13	13501	0	0.2524	9983	0	0.0316	16231	0	0.0281	14368	0	0.1111	15624	0	0.0832	14283	0	0.0099	17017	0	0.0334
SLC45A4	E7EV90	0	6	0	0	1	0.1959	6899	0	0.2361	6704	0	0.2737	7549	0	0.275	9172	0	0.3616	8265	0	0.4976	4175	0	0.42	7898	0	0.2767	7661	0	0.3927	8383	0	0.1615	10702	0	0.2717	9350	0	0.3508	7349	0	0.2009	10771	0	0.2163	10024	0	0.2208
LRRC73	Q5JTD7	1	3	0	0	1	0.1672	7912	0	0.0826	12734	0	0.0791	14706	0	0.1898	12108	0	0.0922	12718	0	0.3695	7310	0	0.6239	1979	0	0.2003	10389	0	0.1768	10897	0	0.2878	6514	0	0.6623	1076	0	0.322	8302	0	0.3022	8009	0	0.3511	7246	0	0.0343
ANKMY1	J3KQ21	1	10	0	0	1	0.0408	14025	0	0.0505	14596	0	0.0622	15374	0	0.0752	16762	0	0.0376	13882	0	0.188	11573	0	0.5262	5322	0	0.1213	13921	0	0.2762	9748	0	0.0759	14092	0	0.2243	10118	0	0.1289	15069	0	0.1265	13018	0	0.1251	12143	0	0.0089
ARL10	Q8N8L6	0	6	0	0	1	0.0556	12963	0	0.1183	11015	0	0.1145	13323	0	0.049	17509	0	0.0097	14740	0	0.1587	12382	0	0.3711	8614	0	0.165	11863	0	0.2796	9719	0	0.0579	14869	0	0.14	11536	0	0.1122	15598	0	0.2158	10329	0	0.0135	16738	0	0.0064
PGGHG	E7EMA9	0	8	0	0	1	0.0725	11931	0	0.0527	14436	0	0.09	14287	0	0.0835	16494	0	0.1392	11851	0	0.2037	11153	0	0.4977	6144	0	0.1197	13988	0	0.2988	9505	0	0.1002	13070	0	0.3775	7433	0	0.1611	13996	0	0.1028	13728	0	0.0665	13801	0	0.1717
PRELID2	Q8N945	0	8	0	0	1	0.0805	11507	0	0.0804	12862	0	0.0591	15490	0	0.2101	11369	0	0.4586	6520	0	0.2411	10220	0	0.4382	7542	0	0.0868	15382	0	0.4121	8148	0	0.2247	8415	0	0.2326	9988	0	0.3158	8515	0	0.2924	8255	0	0.0126	16794	0	0.0913
BPIFC	Q8NFQ6	0	6	0	2	1	0.0636	12472	0	0.1381	10194	0	0.1447	12151	0	0.3137	8092	0	0	18163	0	0.1699	12064	0	0.6086	2454	0	0.269	7919	0	0.0018	15303	0	0.3115	5881	0	0.6353	1566	0	0.2869	9541	0	0.6449	1857	0	0.0203	16158	0	0.0007
ZNF107	A0A0B4J2G0	0	9	0	0	1	0.035	14537	0	0.0416	15222	0	0.0484	15915	0	0.0284	18108	0	0.2046	10728	0	0.3819	7015	0	0.6272	1886	0	0.0461	16973	0	0.4335	7844	0	0.0083	18204	0	0.414	6680	0	0.0761	16643	0	0.0283	16048	0	0.4284	5670	0	0.1726
ZNF66	A0A0G2JMG9	0	5	0	0	1	0.0418	13957	0	0.0557	14268	0	0.0298	16612	0	0.0379	17839	0	0.2275	10389	0	0.397	6679	0	0.5508	4482	0	0.0509	16772	0	0.47	7208	0	0.0099	18024	0	0.4433	6019	0	0.082	16477	0	0.0107	16897	0	0.4483	5211	0	0.2414
CLEC18C	F5H550	0	5	0	0	1	0.2529	5081	0	0.2816	5491	0	0.2483	8343	0	0.1794	12591	0	0.4349	6947	0	0.3818	7018	0	0.506	5896	0	0.1707	11599	0	0.5155	6441	0	0.2493	7681	0	0.2183	10224	0	0.3291	8063	0	0.4113	5638	0	0.0527	14332	0	0.2169
HSPE1-MOB4	S4R3N1	0	1	0	0	1	0.2371	5545	0	0.1669	9048	0	0.1015	13834	0	0.3841	6277	0	0.6531	2821	0	0.5375	3190	0	0.4364	7584	0	0.234	9088	0	0.5169	6419	0	0.0225	16864	0	0.6395	1495	0	0.2503	10844	0	0.0533	15175	0	0.7697	473	0	0.8147
TTC39A	Q5SRH9	1	7	0	0	1	0.2247	5935	0	0.22	7211	0	0.324	6093	0	0.5457	3346	0	0.6666	2577	0	0.4518	5314	0	0.4995	6079	0	0.2251	9413	0	0.5432	5870	0	0.2317	8175	0	0.4168	6615	0	0.4455	4589	0	0.2664	8928	0	0.4536	5116	0	0.6378
KCTD14	Q9BQ13	1	6	0	2	1	0.0284	15191	0	0.1276	10629	0	0.2307	8945	0	0.1203	15155	0	0.066	13235	0	0.038	16211	0	0.4567	7168	0	0.0883	15336	0	0.2357	10193	0	0.0668	14460	0	0.2689	9389	0	0.1471	14460	0	0.2567	9167	0	0.3646	7004	0	0.1151
ZNF726	A0A0A0MR41	0	4	0	0	1	0.0391	14172	0	0.046	14885	0	0.0348	16403	0	0.0318	18021	0	0.2236	10453	0	0.4133	6256	0	0.6008	2713	0	0.0458	16987	0	0.4575	7444	0	0.0091	18100	0	0.4291	6341	0	0.0745	16677	0	0.0162	16556	0	0.4588	5004	0	0.214
FAM169A	Q9Y6X4	1	8	0	0	1	0.1236	9556	0	0.071	13363	0	0.0817	14598	0	0.3012	8412	0	0.1571	11526	0	0.1307	13192	0	0.25	9906	0	0.2023	10322	0	0.1891	10742	0	0.4426	3175	0	0.012	15572	0	0.4685	4045	0	0.7201	1025	0	0.0047	17625	0	0.1227
LENG9	Q96B70	1	9	0	0	1	0.0143	16808	0	0.0059	18460	0	0.0011	18279	0	0.0282	18116	0	0.0042	15044	0	0.0785	14795	0	0.2933	9501	0	0.006	18447	0	0.0161	14170	0	0.0091	18104	0	0.1479	11406	0	0.0179	18140	0	0.0015	17927	0	0.0098	17031	0	0.0005
RAB19	A4D1S5	0	4	0	1	1	0.0859	11246	0	0.1306	10504	0	0.0491	15886	0	0.0734	16819	0	0.3148	9027	0	0.3729	7228	0	0.3475	8919	0	0.0972	14994	0	0.4908	6844	0	0.0257	16621	0	0.3026	8866	0	0.0591	17124	0	0.0288	16030	0	0.3244	7848	0	0.1865
TMEM56-RWDD3	S4R434	0	4	0	0	1	0.0124	17051	0	0.011	17752	0	0.0492	15882	0	0.0955	16122	0	0	16000	0	0.0001	18932	0	0.5519	4451	0	0.0748	15814	0	0	16645	0	0.0753	14117	0	0.6494	1304	0	0.0222	18033	0	0.0289	16024	0	0.2832	8660	0	0.0079
TBC1D31	Q96DN5	1	13	0	1	1	0.1856	7243	0	0.188	8332	0	0.2757	7487	0	0.302	8394	0	0.4927	5825	0	0.411	6305	0	0.4881	6445	0	0.2222	9535	0	0.4974	6744	0	0.2101	8923	0	0.5336	3910	0	0.4726	3957	0	0.2865	8410	0	0.456	5056	0	0.3367
SH3D21	A4FU49	1	9	0	3	1	0.0219	15946	0	0.0115	17695	0	0.0254	16802	0	0.098	16028	0	0.0054	14962	0	0.0753	14895	0	0.2617	9798	0	0.0456	16996	0	0.0475	13091	0	0.0487	15314	0	0.0104	15769	0	0.0839	16415	0	0.1884	11122	0	0.005	17574	0	0.001
ANKDD1A	Q495B1	1	6	0	0	1	0.0853	11281	0	0.106	11561	0	0.1923	10329	0	0.1432	14199	0	0.2908	9426	0	0.288	9144	0	0.4626	7048	0	0.1353	13219	0	0.4404	7726	0	0.0856	13679	0	0.4227	6486	0	0.2229	11848	0	0.2032	10703	0	0.4148	5962	0	0.2275
UBQLNL	Q8IYU4	0	7	0	0	1	0.0152	16698	0	0.0374	15578	0	0.0523	15780	0	0.0452	17614	0	0.0963	12643	0	0.0702	15034	0	0.4996	6078	0	0.0545	16642	0	0.2759	9751	0	0.0268	16537	0	0.1932	10650	0	0.0708	16796	0	0.067	14749	0	0.2064	10224	0	0.0497
TTC13	Q8NBP0	1	9	0	0	1	0.3872	1961	0	0.4279	2541	0	0.3388	5698	0	0.3698	6644	0	0.2559	9943	0	0.5689	2459	0	0.2743	9683	0	0.4017	4536	0	0.4038	8245	0	0.3621	4731	0	0.4655	5508	0	0.2938	9304	0	0.407	5723	0	0.5321	3632	0	0.2427
ANKRD34B	A5PLL1	1	2	0	0	1	0.1361	9054	0	0.1926	8173	0	0.2392	8652	0	0.2075	11471	0	0.0475	13643	0	0.1925	11445	0	0.4333	7639	0	0.1475	12654	0	0.2698	9805	0	0.178	10096	0	0.2393	9890	0	0.2954	9241	0	0.4176	5525	0	0.3095	8147	0	0.0513
GATD1	Q8NB37	1	10	0	1	1	0.1818	7379	0	0.1442	9952	0	0.0729	14954	0	0.2217	10933	0	0.3372	8697	0	0.5383	3172	0	0.469	6921	0	0.17	11632	0	0.2956	9552	0	0.2168	8679	0	0.3329	8293	0	0.2508	10824	0	0.2127	10431	0	0.2898	8508	0	0.2121
ANKRD35	Q8N283	1	10	0	0	1	0.1115	10085	0	0.1978	7970	0	0.1914	10378	0	0.1702	12975	0	0.0196	14383	0	0.3077	8682	0	0.4214	7867	0	0.3747	5078	0	0.1799	10854	0	0.1986	9309	0	0.1528	11318	0	0.1923	13000	0	0.6156	2243	0	0.0056	17489	0	0.0015
MCRIP2	Q9BUT9	1	16	0	5	1	0.0358	14464	0	0.0171	17198	0	0.04	16205	0	0.1387	14385	0	0.2796	9594	0	0.0696	15053	0	0.2354	10052	0	0.1011	14820	0	0.163	11068	0	0.1838	9850	0	0.024	14576	0	0.5105	3180	0	0.2877	8378	0	0.0182	16340	0	0.2317
RTL5	Q5HYW3	1	6	0	0	1	0.0046	18581	0	0.0104	17823	0	0.2065	9818	0	0.42	5498	0	0	17153	0	0.3311	8172	0	0.5406	4835	0	0.1047	14648	0	0	19071	0	0.2603	7346	0	0.3869	7260	0	0.111	15627	0	0.1439	12498	0	0	18623	0	0
NEK5	Q6P3R8	0	7	0	0	1	0.0433	13844	0	0.0614	13942	0	0.1068	13627	0	0.0554	17315	0	0.062	13321	0	0.2109	10956	0	0.4832	6579	0	0.0894	15296	0	0.3249	9204	0	0.0537	15058	0	0.2229	10150	0	0.1254	15195	0	0.1397	12634	0	0.1185	12296	0	0.0475
GDPD4	Q6W3E5	0	2	0	0	1	0.0204	16140	0	0.0683	13516	0	0.196	10179	0	0.1542	13700	0	0.0001	15644	0	0.1962	11343	0	0.2936	9498	0	0.1818	11137	0	0.0315	13551	0	0.1189	12320	0	0.0629	13112	0	0.2114	12275	0	0.3184	7616	0	0.0075	17284	0	0.0048
ADAM7	C9JK28	0	9	0	0	1	0.0443	13763	0	0.1193	10965	0	0.2266	9093	0	0.1402	14313	0	0.2315	10323	0	0.2256	10587	0	0.4699	6899	0	0.1311	13447	0	0.2995	9494	0	0.081	13874	0	0.2549	9628	0	0.2149	12155	0	0.2617	9042	0	0.2484	9368	0	0.2248
KCTD4	Q8WVF5	1	8	0	1	1	0.348	2746	0	0.3964	3100	0	0.2553	8128	0	0.1905	12083	0	0.2686	9756	0	0.2743	9479	0	0.4204	7890	0	0.2368	9009	0	0.5587	5536	0	0.2607	7334	0	0.1762	10904	0	0.272	10076	0	0.3388	7155	0	0.2669	8973	0	0.1448
WDSUB1	Q8N9V3	0	8	0	0	1	0.2872	4146	0	0.2686	5802	0	0.2424	8546	0	0.3134	8100	0	0.6496	2891	0	0.6176	1557	0	0.4748	6796	0	0.2314	9180	0	0.7041	2127	0	0.2958	6293	0	0.4526	5805	0	0.3374	7763	0	0.3298	7371	0	0.4539	5110	0	0.4416
SBK2	P0C263	0	4	0	0	1	0.1455	8684	0	0.1941	8113	0	0.1228	13002	0	0.0598	17190	0	0.3131	9052	0	0.4799	4633	0	0.4707	6886	0	0.2241	9454	0	0.4788	7047	0	0.0632	14618	0	0.2383	9902	0	0.1662	13843	0	0.0881	14133	0	0.1755	10914	0	0.1271
TDRD12	A0A2R8Y872	0	6	0	0	1	0.1743	7663	0	0.3053	4911	0	0.3217	6155	0	0.1857	12298	0	0.1376	11883	0	0.564	2565	0	0.5531	4414	0	0.4145	4278	0	0.3532	8917	0	0.2048	9091	0	0.0307	14235	0	0.4754	3890	0	0.5702	2859	0	0.0333	15284	0	0.0177
ZNF385D	Q9H6B1	1	15	0	0	1	0.3464	2793	0	0.279	5560	0	0.1001	13884	0	0.335	7526	0	0.2574	9918	0	0.3011	8834	0	0.5534	4400	0	0.2237	9469	0	0.251	10008	0	0.5306	1882	0	0.1748	10928	0	0.6081	1638	0	0.6951	1293	0	0.0364	15089	0	0.1198
ZNF385C	C9J6X6	1	4	0	0	1	0.0752	11773	0	0.0515	14523	0	0.0944	14120	0	0.2603	9638	0	0.062	13322	0	0.0968	14211	0	0.2836	9610	0	0.1915	10750	0	0.0824	12241	0	0.3816	4321	0	0.0245	14548	0	0.5831	1994	0	0.6137	2266	0	0.0142	16676	0	0.1046
MORN1	Q5T089	1	7	0	0	1	0.0174	16463	0	0.0224	16765	0	0.0259	16774	0	0.0475	17545	0	0.0507	13554	0	0.0239	16848	0	0.4985	6107	0	0.0536	16668	0	0.2169	10392	0	0.0301	16328	0	0.3667	7660	0	0.1158	15490	0	0.0591	15002	0	0.2839	8645	0	0.019
ANKRD46	Q86W74	1	15	0	0	1	0.3081	3653	0	0.3829	3328	0	0.3069	6525	0	0.4241	5422	0	0.3752	8039	0	0.3931	6763	0	0.1812	10560	0	0.3662	5244	0	0.5493	5731	0	0.2506	7643	0	0.6084	2149	0	0.1766	13507	0	0.2742	8703	0	0.5702	2986	0	0.3798
RBM46	Q8TBY0	0	7	0	0	1	0.3242	3281	0	0.4155	2753	0	0.3534	5327	0	0.5145	3825	0	0.6085	3639	0	0.5297	3364	0	0.4543	7222	0	0.4243	4089	0	0.6795	2715	0	0.3023	6132	0	0.5587	3335	0	0.4082	5572	0	0.361	6680	0	0.5427	3463	0	0.5982
CCNI2	Q6ZMN8	0	6	0	0	1	0.011	17232	0	0.0314	16068	0	0.0316	16544	0	0.049	17511	0	0.0015	15316	0	0.0204	17043	0	0.6035	2624	0	0.0274	17705	0	0.0177	14083	0	0.0294	16370	0	0.452	5823	0	0.0958	16110	0	0.2487	9390	0	0.0196	16226	0	0.0014
MPP3	D3DX46	1	23	0	0	1	0.2741	4486	0	0.2709	5751	0	0.3711	4979	0	0.519	3763	0	0.5804	4211	0	0.5621	2598	0	0.5336	5080	0	0.3344	6032	0	0.6166	4232	0	0.2798	6746	0	0.4476	5920	0	0.563	2268	0	0.3655	6567	0	0.6157	2235	0	0.51
KLHDC7B	Q96G42	1	5	0	0	1	0.0449	13710	0	0.1815	8556	0	0.1996	10054	0	0.1207	15140	0	0.0031	15155	0	0.068	15109	0	0.4474	7351	0	0.2474	8625	0	0.0919	12076	0	0.1079	12784	0	0.3345	8262	0	0.1449	14517	0	0.5141	3752	0	0.0861	13187	0	0.0066
TEX47	Q8TBZ9	1	4	0	0	1	0.0056	18292	0	0.0105	17808	0	0.0904	14269	0	0.2082	11437	0	0.1113	12358	0	0.171	12029	0	0.686	708	0	0.1875	10914	0	0.0743	12421	0	0.2002	9248	0	0.0269	14422	0	0.2114	12278	0	0.3309	7343	0	0.0027	17942	0	0.0398
RAB44	Q7Z6P3	0	3	0	5	1	0.0628	12510	0	0.1276	10626	0	0.2038	9920	0	0.1344	14579	0	0	16733	0	0.3587	7550	0	0.5352	5022	0	0.2201	9616	0	0.1379	11409	0	0.0723	14229	0	0.0276	14383	0	0.1889	13108	0	0.4062	5737	0	0.0097	17043	0	0.0003
ANKRD31	D6RJB7	1	3	0	0	1	0.0874	11178	0	0.1423	10031	0	0.1834	10665	0	0.2042	11598	0	0.0004	15540	0	0.3693	7314	0	0.5415	4811	0	0.3642	5291	0	0.0598	12740	0	0.145	11320	0	0.0205	14813	0	0.3311	7977	0	0.5938	2520	0	0.0002	18520	0	0.0002
CRISPLD1	Q9H336	0	9	0	3	1	0.3902	1918	0	0.4238	2609	0	0.3854	4658	0	0.434	5221	0	0.2915	9417	0	0.5008	4096	0	0.2923	9520	0	0.3393	5907	0	0.5584	5541	0	0.3474	5037	0	0.2633	9487	0	0.2923	9365	0	0.4978	4038	0	0.2878	8553	0	0.1641
FAM200B	P0CF97	1	7	0	0	1	0.0106	17294	0	0.0353	15748	0	0.0648	15267	0	0.158	13548	0	0.1197	12217	0	0.25	10026	0	0.7155	424	0	0.1192	14013	0	0.2581	9919	0	0.1255	12051	0	0.045	13657	0	0.2964	9208	0	0.1856	11222	0	0.0043	17678	0	0.0066
TTC39C	Q8N584	1	7	0	0	1	0.3515	2661	0	0.3193	4582	0	0.4672	3328	0	0.6569	1881	0	0.7628	1081	0	0.631	1347	0	0.5276	5285	0	0.3177	6436	0	0.6705	2906	0	0.4231	3506	0	0.3509	7949	0	0.6252	1427	0	0.4047	5767	0	0.5364	3570	0	0.6055
LRRC30	A6NM36	0	1	0	0	1	0.1559	8296	0	0.254	6219	0	0.2579	8043	0	0.1275	14859	0	0.0191	14402	0	0.1941	11405	0	0.2741	9686	0	0.2555	8378	0	0.3158	9309	0	0.1723	10296	0	0.2025	10466	0	0.1042	15836	0	0.4119	5627	0	0.1576	11313	0	0.0861
ZNF814	B7Z6K7	0	5	0	0	1	0.0508	13298	0	0.0514	14534	0	0.0236	16889	0	0.0489	17514	0	0.2108	10630	0	0.4204	6095	0	0.546	4653	0	0.0717	15942	0	0.4034	8249	0	0.0131	17682	0	0.444	6007	0	0.0776	16595	0	0.0039	17520	0	0.477	4678	0	0.2042
CDKL4	Q5MAI5	0	6	0	0	1	0.0317	14839	0	0.0233	16696	0	0.0078	17667	0	0.049	17508	0	0.2747	9663	0	0.3695	7309	0	0.5069	5867	0	0.03	17628	0	0.3799	8552	0	0.0131	17678	0	0.5267	4057	0	0.0461	17492	0	0.0012	17979	0	0.4312	5591	0	0.2585
OGFOD2	Q6N063	0	8	0	0	1	0.0838	11362	0	0.0481	14738	0	0.0572	15565	0	0.1383	14409	0	0.102	12548	0	0.0842	14612	0	0.6043	2602	0	0.1092	14440	0	0.2469	10053	0	0.1727	10279	0	0.3925	7154	0	0.2101	12340	0	0.2514	9315	0	0.2165	10022	0	0.1307
TMEM41A	Q96HV5	1	11	0	2	1	0.0474	13537	0	0.1036	11664	0	0.1224	13018	0	0.1111	15528	0	0.1224	12158	0	0.3432	7899	0	0.332	9083	0	0.0936	15162	0	0.4983	6732	0	0.0485	15323	0	0.3079	8773	0	0.0871	16327	0	0.0869	14160	0	0.5464	3400	0	0.2742
pk	D4Q8H0	0	0	0	0	1	0.3325	3079	0	0.336	4249	0	0.2916	6993	0	0.3532	7048	0	0.4719	6250	0	0.5856	2148	0	0.4609	7076	0	0.3154	6496	0	0.5833	5023	0	0.3743	4491	0	0.4908	4918	0	0.3683	6786	0	0.3543	6819	0	0.5967	2528	0	0.3956
LRTM1	Q9HBL6	0	7	0	0	1	0.1235	9558	0	0.2118	7487	0	0.2732	7558	0	0.1822	12458	0	0.0336	13988	0	0.0458	15910	0	0.3651	8701	0	0.2155	9801	0	0.1707	10964	0	0.1391	11545	0	0.3289	8367	0	0.2404	11194	0	0.4593	4795	0	0.2726	8861	0	0.0634
SLC10A5	Q5PT55	0	6	0	0	1	0.0152	16694	0	0.0502	14609	0	0.1365	12479	0	0.0897	16299	0	0.0691	13168	0	0.0535	15616	0	0.5693	3832	0	0.1078	14500	0	0.1857	10785	0	0.0577	14885	0	0.2462	9776	0	0.0894	16267	0	0.2085	10555	0	0.1914	10553	0	0.0783
IRGC	Q6NXR0	0	6	0	0	1	0.0101	17382	0	0.0215	16842	0	0.0468	15967	0	0.2794	9025	0	0.003	15166	0	0.4993	4132	0	0.5814	3419	0	0.2426	8772	0	0.0503	13001	0	0.3519	4945	0	0.5975	2380	0	0.06	17104	0	0.2832	8500	0	0.0426	14749	0	0.0047
TDRD15	B5MCY1	1	3	0	0	1	0.1068	10292	0	0.2534	6241	0	0.2549	8149	0	0.2546	9813	0	0.0983	12614	0	0.4828	4560	0	0.5901	3101	0	0.3736	5098	0	0.1564	11153	0	0.2605	7343	0	0.0629	13109	0	0.4887	3591	0	0.7135	1097	0	0.002	18085	0	0.0052
CCDC38	Q502W7	1	9	0	1	1	0.0013	19297	0	0.0156	17330	0	0.0933	14166	0	0.1987	11793	0	0.0285	14120	0	0.1684	12117	0	0.6543	1231	0	0.1629	11970	0	0.0315	13549	0	0.177	10128	0	0.0769	12770	0	0.2342	11432	0	0.2542	9225	0	0.0121	16836	0	0.0172
LACTBL1	H0Y608	1	1	0	0	1	0.1943	6942	0	0.3084	4827	0	0.2152	9480	0	0.2815	8972	0	0.0035	15119	0	0.2526	9960	0	0.3015	9413	0	0.17	11630	0	0.0834	12224	0	0.2123	8848	0	0.2097	10345	0	0.2706	10115	0	0.3636	6618	0	0.0998	12810	0	0.004
FAM136A	E7EQY1	1	22	0	0	1	0.0228	15847	0	0.0311	16089	0	0.0129	17401	0	0.0433	17686	0	0.1562	11545	0	0.0767	14850	0	0.5909	3085	0	0.0158	18116	0	0.4589	7417	0	0.0073	18326	0	0.4253	6428	0	0.0307	17856	0	0.037	15747	0	0.2904	8497	0	0.1307
HHIPL2	Q6UWX4	1	9	0	2	1	0.1315	9221	0	0.2051	7713	0	0.1191	13128	0	0.2959	8550	0	0.0012	15381	0	0.0334	16408	0	0.5303	5187	0	0.1779	11287	0	0.0035	15085	0	0.1992	9282	0	0.5913	2526	0	0.3095	8734	0	0.3269	7423	0	0.1533	11407	0	0.0046
TSPY3	A0A087WSY7	0	1	0	0	1	0.0628	12512	0	0.0494	14663	0	0.0096	17561	0	0.0955	16126	0	0.2683	9763	0	0.1961	11344	0	0.4271	7764	0	0.0233	17864	0	0.3551	8890	0	0.0179	17214	0	0.4164	6623	0	0.0955	16117	0	0.0007	18107	0	0.2101	10143	0	0.312
SS18L2	Q9UHA2	0	7	0	0	1	0.2153	6192	0	0.3652	3672	0	0.1884	10499	0	0.2845	8857	0	0.4798	6101	0	0.1437	12808	0	0.5082	5833	0	0.1439	12810	0	0.5277	6182	0	0.1713	10325	0	0.252	9685	0	0.3876	6147	0	0.1566	12106	0	0.1986	10375	0	0.3909
FPGT-TNNI3K	V9GXZ4	0	7	0	0	1	0.2331	5655	0	0.3518	3955	0	0.2863	7150	0	0.3543	7023	0	0.0952	12655	0	0.4872	4452	0	0.4933	6281	0	0.3561	5475	0	0.2507	10012	0	0.2359	8048	0	0.4317	6277	0	0.4022	5764	0	0.431	5283	0	0.268	8951	0	0.0559
PLPPR1	Q8TBJ4	0	8	0	1	1	0.41	1584	0	0.4226	2630	0	0.5663	2029	0	0.4484	4975	0	0.5643	4509	0	0.5618	2605	0	0.3132	9288	0	0.3891	4785	0	0.645	3581	0	0.4777	2608	0	0.4003	6989	0	0.4047	5678	0	0.4224	5432	0	0.5127	3995	0	0.5149
KLHL14	Q9P2G3	1	11	0	4	1	0.3682	2341	0	0.3728	3511	0	0.3262	6026	0	0.4806	4378	0	0.2324	10310	0	0.3759	7162	0	0.3537	8844	0	0.3907	4751	0	0.4705	7196	0	0.338	5241	0	0.5522	3468	0	0.345	7537	0	0.4582	4814	0	0.529	3696	0	0.1397
ANKRD37	Q7Z713	1	5	0	3	1	0.0957	10794	0	0.0441	15022	0	0.0907	14262	0	0.1698	12989	0	0.0438	13732	0	0.0858	14561	0	0.5688	3849	0	0.1324	13375	0	0.0555	12870	0	0.1841	9841	0	0.6368	1542	0	0.2187	12014	0	0.2621	9032	0	0.1357	11838	0	0.0354
LRRC10B	A6NIK2	1	3	0	0	1	0.0989	10658	0	0.1649	9142	0	0.137	12460	0	0.0451	17619	0	0.1165	12280	0	0.1921	11456	0	0.3024	9399	0	0.1369	13154	0	0.23	10269	0	0.1043	12904	0	0.2773	9277	0	0.1146	15527	0	0.2221	10148	0	0.1524	11420	0	0.0571
PPM1J	Q5JR12	0	9	0	0	1	0.1422	8818	0	0.1641	9164	0	0.2491	8329	0	0.2973	8505	0	0.6416	3019	0	0.5571	2716	0	0.5382	4901	0	0.1853	11008	0	0.6605	3175	0	0.2166	8689	0	0.5084	4503	0	0.3989	5838	0	0.1917	11041	0	0.4736	4743	0	0.4677
MFSD12	Q6NUT3	0	9	0	1	1	0.077	11687	0	0.216	7344	0	0.1089	13553	0	0.0957	16114	0	0.2025	10759	0	0.0678	15115	0	0.5712	3767	0	0.0636	16285	0	0.3489	8952	0	0.0408	15730	0	0.3147	8622	0	0.0831	16443	0	0.0485	15349	0	0.4481	5216	0	0.2063
HNRNPUL2-BSCL2	H3BQZ7	0	4	0	0	1	0.0992	10639	0	0.2337	6792	0	0.2278	9059	0	0.2172	11118	0	0.4375	6903	0	0.1886	11548	0	0.5019	6025	0	0.1793	11236	0	0.6142	4299	0	0.1541	10979	0	0.4746	5276	0	0.3264	8143	0	0.2691	8846	0	0.388	6503	0	0.2809
PDZD9	Q8IXQ8	1	4	0	0	1	0.007	17968	0	0.0176	17143	0	0.1234	12971	0	0.2517	9910	0	0.0469	13659	0	0.2036	11154	0	0.3407	8996	0	0.2404	8867	0	0.0561	12847	0	0.2833	6652	0	0.0107	15729	0	0.3174	8450	0	0.5602	3009	0	0.0028	17938	0	0.0335
SYS1-DBNDD2	H3BUS1	0	3	0	0	1	0.0365	14385	0	0.018	17108	0	0.0243	16850	0	0.0283	18109	0	0.47	6283	0	0.1054	13936	0	0.674	888	0	0.0217	17932	0	0.6029	4603	0	0.0755	14110	0	0.1981	10560	0	0.2884	9489	0	0.0328	15890	0	0.0243	15863	0	0.1995
PLEKHH1	Q9ULM0	1	8	0	0	1	0.2602	4877	0	0.2909	5258	0	0.4888	3007	0	0.5372	3472	0	0.6943	2099	0	0.6764	796	0	0.5884	3171	0	0.3649	5281	0	0.535	6038	0	0.3726	4525	0	0.3976	7049	0	0.7032	676	0	0.4266	5369	0	0.3929	6405	0	0.4824
ZNF99	A0A0A0MS76	0	4	0	0	1	0.0627	12518	0	0.0657	13675	0	0.0286	16656	0	0.0411	17744	0	0.212	10612	0	0.3935	6750	0	0.508	5839	0	0.0716	15948	0	0.3887	8437	0	0.0113	17863	0	0.4051	6886	0	0.0698	16831	0	0.0056	17316	0	0.4152	5948	0	0.1831
ANKRD34A	Q69YU3	1	5	0	0	1	0.2543	5038	0	0.2797	5533	0	0.1845	10631	0	0.204	11607	0	0.3334	8757	0	0.5486	2919	0	0.3907	8369	0	0.2506	8519	0	0.6968	2309	0	0.2849	6604	0	0.4083	6818	0	0.2511	10804	0	0.3374	7186	0	0.1436	11632	0	0.1715
IQCA1L	A6NCM1	1	3	0	0	1	0.0193	16273	0	0.0143	17436	0	0.0518	15796	0	0.0174	18427	0	0.2745	9665	0	0.403	6525	0	0.6359	1657	0	0.0586	16472	0	0.4254	7966	0	0.0121	17774	0	0.3358	8239	0	0.0576	17183	0	0.0107	16898	0	0.3424	7446	0	0.2308
hCG_2002594	B4DJ62	0	0	0	0	1	0.2014	6700	0	0.2921	5222	0	0.1236	12960	0	0.3416	7335	0	0.6576	2739	0	0.4206	6090	0	0.2566	9848	0	0.2861	7351	0	0.5068	6592	0	0.0365	15946	0	0.4372	6151	0	0.1071	15750	0	0.0896	14089	0	0.642	1820	0	0.6057
DIP2C	A0A0U1RQW6	1	22	0	0	1	0.3205	3368	0	0.3524	3938	0	0.3249	6072	0	0.6812	1649	0	0.7827	853	0	0.4385	5642	0	0.492	6319	0	0.3834	4907	0	0.5589	5531	0	0.2065	9030	0	0.7609	198	0	0.4102	5517	0	0.2875	8385	0	0.8652	91	0	0.7632
PSKH2	Q96QS6	0	8	0	0	1	0.0584	12773	0	0.0998	11848	0	0.0931	14174	0	0.0462	17581	0	0.1845	11078	0	0.1545	12508	0	0.2824	9626	0	0.0758	15783	0	0.2924	9571	0	0.0252	16652	0	0.3817	7351	0	0.1039	15843	0	0.0434	15518	0	0.3296	7733	0	0.2296
ANKRD42	E9PIL2	1	6	0	0	1	0.1455	8679	0	0.1488	9742	0	0.2324	8890	0	0.1639	13252	0	0.1415	11811	0	0.1752	11925	0	0.2293	10098	0	0.2185	9673	0	0.3778	8581	0	0.1809	9972	0	0.3779	7421	0	0.0951	16128	0	0.3467	6998	0	0.2115	10110	0	0.1128
MROH1	Q8NDA8	1	9	0	0	1	0.149	8555	0	0.251	6292	0	0.2435	8507	0	0.1926	12009	0	0.2874	9477	0	0.1328	13132	0	0.4115	8026	0	0.2439	8736	0	0.4672	7254	0	0.2524	7581	0	0.5429	3677	0	0.2702	10123	0	0.3335	7284	0	0.3994	6270	0	0.2507
MYCBPAP	H0Y7R1	0	7	0	0	1	0.0072	17912	0	0.0127	17587	0	0.0839	14521	0	0.179	12605	0	0.1157	12295	0	0.1335	13107	0	0.642	1490	0	0.1587	12157	0	0.0409	13254	0	0.1725	10288	0	0.0394	13865	0	0.2294	11602	0	0.2943	8206	0	0.0207	16128	0	0.0733
C3orf67	A0A2U3TZK7	1	5	0	0	1	0.039	14175	0	0.0785	12968	0	0.1785	10850	0	0.1919	12036	0	0.0737	13065	0	0.1466	12726	0	0.5384	4896	0	0.1603	12085	0	0.1611	11088	0	0.1899	9620	0	0.1927	10667	0	0.3094	8736	0	0.3619	6655	0	0.1266	12111	0	0.0257
PWWP2B	Q6NUJ5	1	11	0	2	1	0.0289	15127	0	0.0407	15296	0	0.0214	16995	0	0.0872	16381	0	0.1051	12478	0	0.0072	17990	0	0.5673	3897	0	0.0561	16585	0	0.0442	13164	0	0.062	14671	0	0.3707	7585	0	0.4324	4923	0	0.1122	13426	0	0.0191	16262	0	0.057
TMEM45A	J3KQ06	1	11	0	0	1	0.0256	15495	0	0.0292	16238	0	0.115	13296	0	0.1417	14250	0	0.0445	13709	0	0.0156	17350	0	0.6312	1789	0	0.0714	15958	0	0.1126	11732	0	0.1434	11373	0	0.5132	4389	0	0.4564	4337	0	0.3332	7293	0	0.0349	15190	0	0.0683
ATXN7L1	Q9ULK2	1	17	0	3	1	0.1704	7800	0	0.0834	12694	0	0.1256	12875	0	0.2155	11172	0	0.398	7640	0	0.6365	1259	0	0.6702	942	0	0.1903	10805	0	0.3975	8326	0	0.264	7217	0	0.041	13803	0	0.5169	3071	0	0.399	5877	0	0.0033	17861	0	0.1261
SETD9	Q8NE22	0	7	0	3	1	0.1143	9958	0	0.069	13482	0	0.1098	13521	0	0.2491	10000	0	0.3175	8988	0	0.1973	11317	0	0.6549	1221	0	0.0638	16271	0	0.1519	11211	0	0.219	8602	0	0.3725	7542	0	0.5023	3335	0	0.2649	8962	0	0.2487	9357	0	0.1501
ARL9	A0A1W2PS79	0	2	0	0	1	0.0568	12877	0	0.1313	10481	0	0.0846	14489	0	0.01	18624	0	0.0207	14347	0	0.1397	12919	0	0.2838	9608	0	0.1055	14613	0	0.1916	10719	0	0.0113	17866	0	0.149	11385	0	0.04	17647	0	0.0576	15039	0	0.0392	14912	0	0.0219
NPHP3-ACAD11	A0A0J9YXS1	0	3	0	0	1	0.2281	5806	0	0.3239	4492	0	0.213	9572	0	0.303	8370	0	0.2325	10307	0	0.2755	9453	0	0.1156	11382	0	0.2782	7608	0	0.3661	8747	0	0.1231	12139	0	0.5277	4045	0	0.0582	17156	0	0.1527	12209	0	0.6402	1848	0	0.3627
FAM117A	Q9C073	1	7	0	0	1	0.0862	11233	0	0.0632	13827	0	0.0838	14525	0	0.2952	8572	0	0.156	11551	0	0.113	13692	0	0.1736	10623	0	0.2028	10302	0	0.1684	10994	0	0.3653	4670	0	0.0112	15660	0	0.5557	2380	0	0.6461	1843	0	0.0085	17175	0	0.1883
LRRC57	Q8N9N7	1	15	0	2	1	0.2363	5572	0	0.288	5324	0	0.173	11054	0	0.3733	6559	0	0.6598	2694	0	0.5071	3934	0	0.427	7770	0	0.2085	10072	0	0.4742	7122	0	0.1831	9877	0	0.632	1628	0	0.2848	9614	0	0.227	9992	0	0.6351	1918	0	0.674
LINGO3	P0C6S8	1	4	0	0	1	0.2478	5218	0	0.3573	3831	0	0.2935	6939	0	0.3234	7849	0	0.0782	12990	0	0.2933	9017	0	0.1828	10539	0	0.3324	6079	0	0.2446	10082	0	0.1728	10276	0	0.3044	8841	0	0.2056	12506	0	0.346	7013	0	0.45	5188	0	0.1262
MFSD11	O43934	1	7	0	0	1	0.336	3012	0	0.3985	3063	0	0.3264	6021	0	0.4935	4162	0	0.7252	1604	0	0.663	936	0	0.4607	7080	0	0.3785	5006	0	0.6547	3315	0	0.2503	7649	0	0.5389	3775	0	0.321	8337	0	0.2232	10120	0	0.7161	939	0	0.6482
WDR83OS	Q9Y284	1	7	0	0	1	0.5448	307	0	0.2546	6205	0	0.0999	13895	0	0.2648	9490	0	0.8339	373	0	0.58	2254	0	0.5028	5996	0	0.0794	15631	0	0.6719	2878	0	0.0286	16425	0	0.3944	7111	0	0.0705	16807	0	0.0096	16992	0	0.1803	10803	0	0.5748
PHF21B	Q96EK2	1	12	0	0	1	0.2427	5372	0	0.4336	2443	0	0.3312	5905	0	0.3741	6530	0	0.1265	12073	0	0.3971	6677	0	0.313	9291	0	0.4559	3543	0	0.3114	9352	0	0.2733	6935	0	0.3215	8507	0	0.4456	4584	0	0.4836	4337	0	0.1297	12025	0	0.068
FOXD4L3	Q6VB84	0	6	0	0	1	0.1524	8417	0	0.0873	12499	0	0.0026	18077	0	0.05	17477	0	0.0354	13939	0	0.2085	11021	0	0.2937	9496	0	0.0453	17007	0	0.076	12376	0	0.0121	17777	0	0.1212	11883	0	0.0031	18512	0	0.0004	18228	0	0.0132	16761	0	0.0188
FOXD4L6	Q3SYB3	0	9	0	1	1	0.1513	8465	0	0.0877	12479	0	0.0027	18070	0	0.0495	17498	0	0.0347	13959	0	0.2075	11054	0	0.2944	9489	0	0.0453	17008	0	0.0753	12394	0	0.0118	17804	0	0.1198	11905	0	0.0031	18513	0	0.0004	18226	0	0.013	16774	0	0.0179
FOXD4L5	Q5VV16	0	4	0	0	1	0.1531	8387	0	0.0885	12431	0	0.0027	18069	0	0.0494	17499	0	0.0339	13980	0	0.2078	11045	0	0.2893	9555	0	0.0468	16943	0	0.0748	12408	0	0.012	17786	0	0.1191	11916	0	0.0029	18516	0	0.0004	18218	0	0.0123	16818	0	0.0175
IQCA1	A0A0A0MSY6	0	9	0	0	1	0.0529	13145	0	0.0396	15399	0	0.1349	12534	0	0.0582	17231	0	0.3479	8506	0	0.4219	6054	0	0.5935	2986	0	0.1056	14605	0	0.4251	7970	0	0.0353	16006	0	0.3753	7482	0	0.1295	15048	0	0.0296	15989	0	0.4655	4894	0	0.3093
FOXD4L4	Q8WXT5	0	7	0	0	1	0.1542	8352	0	0.0889	12411	0	0.0026	18073	0	0.0513	17429	0	0.0361	13919	0	0.2099	10988	0	0.291	9535	0	0.0464	16955	0	0.0766	12361	0	0.0123	17757	0	0.1224	11855	0	0.0034	18501	0	0.0004	18227	0	0.0127	16787	0	0.0188
UNC93A	Q86WB7	1	5	0	2	1	0.1041	10411	0	0.2475	6387	0	0.1723	11083	0	0.228	10712	0	0.4277	7097	0	0.3045	8754	0	0.4751	6784	0	0.1735	11478	0	0.508	6575	0	0.0322	16187	0	0.5806	2778	0	0.1792	13415	0	0.0568	15064	0	0.7207	892	0	0.454
CCNJL	Q8IV13	0	6	0	0	1	0.0608	12633	0	0.1652	9122	0	0.1629	11435	0	0.1167	15308	0	0.0618	13330	0	0.207	11073	0	0.4052	8137	0	0.1869	10946	0	0.2842	9670	0	0.1522	11045	0	0.138	11577	0	0.1805	13375	0	0.2571	9154	0	0.0201	16182	0	0.0706
LRRC28	Q86X40	1	9	0	0	1	0.3421	2887	0	0.3638	3699	0	0.3581	5212	0	0.3846	6266	0	0.2358	10255	0	0.4841	4521	0	0.2801	9646	0	0.3159	6481	0	0.333	9114	0	0.3989	3960	0	0.3787	7403	0	0.3036	8950	0	0.5275	3554	0	0.3493	7288	0	0.1684
FAM204A	Q9H8W3	1	12	0	1	1	0.056	12929	0	0.0418	15198	0	0.133	12612	0	0.3058	8315	0	0.1174	12250	0	0.2636	9711	0	0.3517	8870	0	0.1693	11671	0	0.0807	12275	0	0.3519	4944	0	0.0601	13208	0	0.4099	5522	0	0.5027	3932	0	0.0096	17047	0	0.0649
GDAP1L1	Q96MZ0	1	10	0	0	1	0.3721	2244	0	0.416	2742	0	0.2623	7887	0	0.1786	12626	0	0.349	8481	0	0.5936	1978	0	0.4409	7488	0	0.3092	6686	0	0.5741	5208	0	0.3302	5415	0	0.1531	11311	0	0.5555	2383	0	0.2414	9594	0	0.0697	13689	0	0.1948
SLC22A25	Q6T423	0	8	0	0	1	0.1455	8685	0	0.1958	8054	0	0.048	15928	0	0.0251	18212	0	0.164	11412	0	0.0757	14886	0	0.2904	9539	0	0.0504	16799	0	0.3029	9450	0	0.0063	18451	0	0.3946	7107	0	0.0308	17855	0	0.0191	16429	0	0.2047	10249	0	0.1038
TTC38	Q5R3I4	1	9	0	1	1	0.1123	10043	0	0.1366	10270	0	0.1103	13496	0	0.2282	10706	0	0.1018	12552	0	0.1065	13899	0	0.6087	2452	0	0.1315	13421	0	0.0921	12071	0	0.2071	9012	0	0.6123	2052	0	0.3784	6435	0	0.2511	9329	0	0.5857	2708	0	0.0709
ANKEF1	Q9NU02	1	8	0	0	1	0.2253	5908	0	0.2275	6973	0	0.3379	5721	0	0.297	8515	0	0.0375	13883	0	0.2423	10197	0	0.3153	9266	0	0.2585	8271	0	0.215	10427	0	0.2576	7435	0	0.2432	9815	0	0.2785	9831	0	0.5101	3810	0	0.3155	8013	0	0.0496
C2orf68	Q2NKX9	1	12	0	0	1	0.0079	17774	0	0.0432	15090	0	0.1148	13308	0	0.3451	7239	0	0.0701	13139	0	0.2999	8856	0	0.3412	8991	0	0.3308	6119	0	0.0667	12584	0	0.4612	2856	0	0.0686	12957	0	0.5196	3014	0	0.6562	1713	0	0.005	17580	0	0.0228
BTBD8	A0A1B0GUL6	1	7	0	0	1	0.1409	8872	0	0.3028	4962	0	0.3524	5346	0	0.1988	11784	0	0.0682	13195	0	0.2088	11014	0	0.4012	8200	0	0.3662	5243	0	0.1217	11611	0	0.1709	10342	0	0.0773	12758	0	0.4585	4288	0	0.6021	2425	0	0.0406	14844	0	0.0159
C7orf25	Q9BPX7	1	11	0	2	1	0.3352	3028	0	0.4034	2967	0	0.3806	4755	0	0.4135	5627	0	0.7832	849	0	0.4159	6191	0	0.3345	9062	0	0.2814	7507	0	0.704	2134	0	0.3596	4778	0	0.5193	4245	0	0.6853	824	0	0.3071	7883	0	0.446	5264	0	0.629
PNMA6E	A0A0J9YXQ4	1	1	0	0	1	0.0436	13824	0	0.0189	17046	0	0	18678	0	0.0014	18831	0	0.003	15157	0	0.0016	18605	0	0.3407	8995	0	0.0147	18164	0	0.0835	12222	0	0.0018	18965	0	0.0355	14031	0	0.0001	18846	0	0	18995	0	0.009	17132	0	0.0012
GPR108	Q9NPR9	1	11	0	0	1	0.1031	10456	0	0.1319	10457	0	0.1695	11175	0	0.1551	13662	0	0.4684	6311	0	0.2323	10418	0	0.4174	7947	0	0.1205	13955	0	0.3835	8510	0	0.0421	15643	0	0.4507	5850	0	0.2962	9215	0	0.0612	14930	0	0.3805	6657	0	0.4071
CDRT1	O95170	1	9	0	0	1	0.1511	8474	0	0.1658	9094	0	0.1115	13441	0	0.0242	18235	0	0.0554	13456	0	0.2369	10321	0	0.391	8365	0	0.1162	14157	0	0.2137	10442	0	0.0692	14343	0	0.0713	12883	0	0.0577	17180	0	0.2191	10243	0	0.1376	11794	0	0.0186
MORN3	Q6PF18	1	9	0	18	1	0.1465	8646	0	0.1251	10735	0	0.1995	10058	0	0.2514	9919	0	0.6172	3480	0	0.2648	9680	0	0.3929	8330	0	0.1516	12450	0	0.5561	5579	0	0.1693	10396	0	0.682	776	0	0.3327	7914	0	0.1444	12490	0	0.6605	1569	0	0.5144
LRGUK	A0A2R8YEJ5	0	7	0	0	1	0.0728	11914	0	0.0624	13879	0	0.0014	18232	0	0.0012	18843	0	0.0744	13052	0	0.2898	9094	0	0.3811	8496	0	0.0548	16635	0	0.2388	10149	0	0.0067	18400	0	0.0783	12742	0	0.0427	17578	0	0.0068	17215	0	0.0931	12977	0	0.0123
ATXN7L2	Q5T6C5	1	11	0	0	1	0.0372	14329	0	0.0333	15913	0	0.105	13708	0	0.1852	12310	0	0.3947	7694	0	0.584	2195	0	0.6687	973	0	0.2415	8818	0	0.4663	7278	0	0.2563	7476	0	0.0237	14597	0	0.3757	6510	0	0.2999	8060	0	0.0032	17869	0	0.0907
TMEM222	Q9H0R3	1	15	0	0	1	0.1307	9264	0	0.1798	8615	0	0.1053	13699	0	0.1801	12549	0	0.5783	4243	0	0.361	7493	0	0.4503	7305	0	0.1065	14559	0	0.5911	4863	0	0.0388	15827	0	0.568	3080	0	0.1016	15912	0	0.0503	15284	0	0.7119	987	0	0.6094
TRIM6-TRIM34	B2RNG4	0	6	0	0	1	0.011	17245	0	0.0071	18203	0	0.0052	17847	0	0.0135	18531	0	0.0002	15626	0	0.1002	14095	0	0.5332	5095	0	0.0253	17784	0	0.0001	15877	0	0.0044	18683	0	0.281	9199	0	0.0406	17636	0	0.0135	16700	0	0.0013	18238	0	0.0004
RNF208	Q9H0X6	0	8	0	8	1	0.0743	11825	0	0.0632	13828	0	0.0794	14689	0	0.5796	2854	0	0	17332	0	0.334	8107	0	0.5645	3990	0	0.3904	4756	0	0.0026	15191	0	0.521	1995	0	0.3909	7184	0	0.3928	6017	0	0.5346	3440	0	0.2632	9056	0	0.0011
KLHL34	Q8N239	1	9	0	1	1	0.1326	9181	0	0.2568	6140	0	0.308	6494	0	0.1938	11969	0	0.0251	14221	0	0.0449	15952	0	0.3118	9301	0	0.2805	7537	0	0.2493	10026	0	0.117	12384	0	0.3798	7386	0	0.2111	12292	0	0.4782	4433	0	0.3828	6616	0	0.0585
STPG2	Q8N412	1	7	0	0	1	0.0031	19013	0	0.008	18084	0	0.0384	16264	0	0.1575	13576	0	0.049	13610	0	0.161	12318	0	0.5054	5908	0	0.1091	14447	0	0.0303	13589	0	0.1399	11519	0	0.0133	15436	0	0.3162	8500	0	0.148	12365	0	0.0023	18023	0	0.0106
BTBD19	C9JJ37	1	1	0	0	1	0.08	11530	0	0.0997	11851	0	0.1564	11690	0	0.1326	14658	0	0.2046	10727	0	0.1068	13887	0	0.3898	8390	0	0.1744	11427	0	0.4186	8070	0	0.1318	11829	0	0.329	8366	0	0.1058	15789	0	0.2222	10144	0	0.3813	6642	0	0.1666
BROX	Q5VW32	1	17	0	5	1	0.3822	2061	0	0.4832	1784	0	0.3023	6665	0	0.5666	3040	0	0.5918	3992	0	0.4493	5393	0	0.3612	8745	0	0.3129	6568	0	0.5045	6627	0	0.3023	6131	0	0.4654	5509	0	0.3686	6775	0	0.2841	8471	0	0.5485	3353	0	0.6195
LRRC20	Q8TCA0	1	16	0	1	1	0.2555	4998	0	0.2679	5824	0	0.2367	8733	0	0.2908	8678	0	0.5984	3846	0	0.3716	7259	0	0.3752	8566	0	0.2068	10143	0	0.6693	2941	0	0.2426	7871	0	0.5912	2530	0	0.2688	10166	0	0.2049	10662	0	0.5692	3004	0	0.5305
MIPOL1	Q8TD10	1	23	0	39	1	0.1259	9474	0	0.0905	12317	0	0.1499	11945	0	0.5654	3060	0	0.0619	13326	0	0.2158	10828	0	0.2572	9837	0	0.2671	7993	0	0.0534	12923	0	0.6046	1097	0	0.0081	16121	0	0.4895	3579	0	0.8235	204	0	0.0069	17336	0	0.026
C1orf198	Q9H425	1	14	0	1	1	0.0105	17305	0	0.0402	15346	0	0.1001	13887	0	0.2132	11253	0	0.08	12950	0	0.1872	11586	0	0.2383	10021	0	0.1331	13340	0	0.0386	13320	0	0.2363	8040	0	0.0093	15933	0	0.636	1293	0	0.4616	4748	0	0.0098	17021	0	0.0709
TMEM245	Q9H330	1	16	0	1	1	0.1951	6925	0	0.2309	6866	0	0.323	6124	0	0.3486	7152	0	0.6121	3581	0	0.3595	7530	0	0.6036	2622	0	0.2946	7089	0	0.5386	5959	0	0.2709	7021	0	0.4959	4774	0	0.5367	2721	0	0.2534	9256	0	0.6151	2245	0	0.3888
TMEM136	Q6ZRR5	1	4	0	0	1	0.2414	5409	0	0.2654	5899	0	0.143	12217	0	0.1042	15809	0	0.2798	9591	0	0.1801	11786	0	0.5029	5992	0	0.1738	11464	0	0.4186	8072	0	0.2456	7784	0	0.3165	8595	0	0.2894	9455	0	0.2369	9722	0	0.2875	8562	0	0.2537
GOLGA6L7	A0A1B0GV03	1	0	0	0	1	0.1697	7827	0	0.0182	17095	0	0	19292	0	0	19086	0	0	16032	0	0.0025	18484	0	0.3648	8704	0	0.0005	18605	0	0.004	15042	0	0.0009	19129	0	0.1091	12113	0	0	19158	0	0	18750	0	0.0097	17044	0	0
MRO	Q9BYG7	1	8	0	0	1	0.0484	13471	0	0.2358	6711	0	0.2105	9673	0	0.1797	12570	0	0.1887	10991	0	0.2257	10583	0	0.44	7501	0	0.2308	9207	0	0.4341	7832	0	0.3045	6076	0	0.4041	6906	0	0.2105	12313	0	0.5111	3794	0	0.0013	18235	0	0.037
NUP210L	Q5VU65	0	6	0	0	1	0.1563	8279	0	0.3208	4553	0	0.3621	5150	0	0.2996	8463	0	0.4658	6369	0	0.1458	12753	0	0.4249	7809	0	0.2511	8505	0	0.6294	3948	0	0.2966	6266	0	0.3905	7195	0	0.5439	2595	0	0.3683	6514	0	0.1985	10378	0	0.2386
KIAA2026	Q5HYC2	1	8	0	0	1	0.0904	11042	0	0.0323	15995	0	0.0715	15008	0	0.2148	11196	0	0.2207	10489	0	0.1067	13892	0	0.3128	9294	0	0.1848	11031	0	0.1894	10741	0	0.3293	5436	0	0.01	15829	0	0.53	2827	0	0.6643	1614	0	0.0036	17811	0	0.1797
ARL6IP6	Q8N6S5	1	12	0	0	1	0.0048	18497	0	0.0114	17702	0	0.0949	14097	0	0.2643	9509	0	0.0459	13678	0	0.2069	11076	0	0.3214	9194	0	0.2616	8157	0	0.0344	13459	0	0.3361	5284	0	0.0315	14191	0	0.1713	13692	0	0.5013	3969	0	0.0021	18069	0	0.0099
GOLGA6L6	A8MZA4	1	2	0	0	1	0.1327	9177	0	0.0186	17067	0	0	19291	0	0	19100	0	0	16005	0	0.127	13287	0	0.3278	9124	0	0.0188	18029	0	0.0484	13061	0	0.0042	18696	0	0.0263	14451	0	0	19157	0	0	18748	0	0.0001	18582	0	0
C2orf80	Q0P641	1	5	0	0	1	0.0212	16031	0	0.0193	17017	0	0.3164	6278	0	0.7463	1081	0	0	19173	0	0.2878	9151	0	0.281	9635	0	0.615	1273	0	0.0003	15752	0	0.5589	1583	0	0.0089	15993	0	0.1859	13212	0	0.6197	2182	0	0.0309	15420	0	0.0037
KLHL28	J3KNY7	1	8	0	0	1	0.3202	3377	0	0.4017	3001	0	0.3039	6621	0	0.4709	4554	0	0.4015	7577	0	0.2582	9845	0	0.3721	8598	0	0.3381	5940	0	0.5138	6477	0	0.1851	9802	0	0.6139	2013	0	0.1735	13614	0	0.2426	9570	0	0.6766	1352	0	0.4115
LRRC53	A6NM62	1	3	0	0	1	0.0202	16180	0	0.0553	14288	0	0.0163	17249	0	0.0551	17325	0	0.0001	15692	0	0.0553	15548	0	0.4602	7095	0	0.0338	17480	0	0.0048	14975	0	0.0239	16754	0	0.0682	12968	0	0.0647	16967	0	0.1773	11497	0	0.0049	17603	0	0
TMEM45B	Q96B21	1	17	0	0	1	0.0695	12121	0	0.0662	13635	0	0.1127	13399	0	0.1625	13322	0	0.1129	12332	0	0.033	16426	0	0.601	2707	0	0.106	14584	0	0.136	11437	0	0.2096	8936	0	0.593	2487	0	0.5376	2711	0	0.3878	6087	0	0.0421	14773	0	0.1589
DENND5B	G3V1S3	0	6	0	0	1	0.3333	3067	0	0.3392	4187	0	0.4615	3424	0	0.6011	2560	0	0.7878	801	0	0.4968	4198	0	0.4958	6210	0	0.3408	5859	0	0.5595	5522	0	0.4286	3416	0	0.6166	1955	0	0.6134	1566	0	0.3943	5962	0	0.7154	948	0	0.5627
UBALD1	Q8TB05	1	6	0	0	1	0.1366	9035	0	0.2108	7519	0	0.0142	17350	0	0.2667	9432	0	0.5234	5307	0	0.2865	9180	0	0.1179	11342	0	0.0847	15451	0	0.2435	10097	0	0.2812	6707	0	0.1129	12039	0	0.4973	3424	0	0.1857	11214	0	0.0295	15498	0	0.2026
CFAP47	Q6ZTR5	1	12	0	0	1	0.0024	19187	0	0.0063	18359	0	0.0285	16663	0	0.0831	16505	0	0.0166	14475	0	0.0507	15715	0	0.6314	1780	0	0.0798	15620	0	0.0056	14902	0	0.0732	14202	0	0.0105	15754	0	0.1551	14189	0	0.0794	14399	0	0.0158	16529	0	0.0096
RNFT2	Q96EX2	1	7	0	0	1	0.3311	3115	0	0.4181	2701	0	0.3383	5713	0	0.4499	4938	0	0.7565	1158	0	0.4743	4768	0	0.4124	8009	0	0.338	5942	0	0.717	1803	0	0.3665	4644	0	0.6206	1865	0	0.7008	699	0	0.2587	9114	0	0.575	2898	0	0.6053
KLHL29	Q96CT2	1	21	0	0	1	0.4473	1088	0	0.4451	2283	0	0.3581	5214	0	0.4725	4526	0	0.2997	9278	0	0.5052	3985	0	0.3287	9113	0	0.4564	3535	0	0.5076	6585	0	0.4453	3130	0	0.4584	5659	0	0.3893	6106	0	0.5527	3149	0	0.424	5757	0	0.2307
PGBD2	Q6P3X8	1	4	0	0	1	0.0128	16994	0	0.1069	11526	0	0.157	11669	0	0.178	12653	0	0.0963	12644	0	0.2553	9908	0	0.5407	4834	0	0.0539	16657	0	0.2021	10570	0	0.1273	11995	0	0.1136	12024	0	0.0836	16428	0	0.1173	13286	0	0.0525	14334	0	0.0133
LRRC24	Q50LG9	0	8	0	0	1	0.0437	13811	0	0.2334	6802	0	0.1534	11817	0	0.0498	17485	0	0.0367	13905	0	0.0229	16901	0	0.3128	9293	0	0.1647	11877	0	0.2356	10199	0	0.0515	15169	0	0.3792	7393	0	0.0701	16819	0	0.2898	8316	0	0.1196	12269	0	0.0405
IQANK1	A0A1B0GTG1	0	1	0	0	1	0.0538	13088	0	0.0357	15720	0	0.0008	18330	0	0.0105	18612	0	0.0272	14164	0	0.0032	18397	0	0.2667	9754	0	0.0105	18298	0	0.0912	12088	0	0.0056	18547	0	0.3764	7450	0	0.0006	18648	0	0.0006	18132	0	0.2968	8377	0	0.0377
LRRC36	Q1X8D7	1	4	0	0	1	0.0029	19065	0	0.0083	18053	0	0.0923	14199	0	0.1945	11944	0	0.0912	12739	0	0.2755	9452	0	0.3491	8905	0	0.2189	9659	0	0.0485	13057	0	0.2065	9028	0	0.0763	12780	0	0.1902	13074	0	0.3487	6952	0	0.001	18312	0	0.0088
KLHL38	Q2WGJ6	1	8	0	24	1	0.2742	4482	0	0.431	2500	0	0.3476	5481	0	0.3473	7182	0	0.185	11073	0	0.3432	7900	0	0.2656	9765	0	0.3349	6016	0	0.3837	8509	0	0.2213	8524	0	0.4429	6026	0	0.2077	12434	0	0.4904	4183	0	0.4467	5248	0	0.197
KBTBD11	O94819	1	6	0	0	1	0.0711	12011	0	0.2277	6968	0	0.0738	14915	0	0.023	18278	0	0.0186	14417	0	0.0073	17972	0	0.2513	9892	0	0.0906	15254	0	0.2513	10000	0	0.0339	16084	0	0.3503	7959	0	0.067	16904	0	0.1065	13605	0	0.061	13982	0	0.0175
CPED1	A4D0V7	1	20	0	1	1	0.0842	11339	0	0.0295	16211	0	0.0638	15310	0	0.2409	10269	0	0.2721	9701	0	0.1345	13078	0	0.3536	8845	0	0.148	12637	0	0.2384	10155	0	0.3638	4699	0	0.0234	14622	0	0.5723	2150	0	0.6388	1932	0	0.0054	17524	0	0.1371
WDR17	Q8IZU2	1	7	0	0	1	0.3512	2669	0	0.3221	4525	0	0.3168	6262	0	0.3602	6884	0	0.2351	10261	0	0.4994	4131	0	0.3756	8559	0	0.3643	5290	0	0.2674	9828	0	0.3703	4569	0	0.3128	8654	0	0.4658	4104	0	0.339	7148	0	0.4774	4671	0	0.1297
NIM1K	Q8IY84	0	7	0	4	1	0.1604	8135	0	0.2501	6308	0	0.1756	10949	0	0.1716	12914	0	0.2651	9818	0	0.2855	9203	0	0.2785	9655	0	0.1794	11230	0	0.369	8694	0	0.1531	11010	0	0.4521	5821	0	0.1743	13592	0	0.1739	11597	0	0.5841	2740	0	0.387
REX1BD	Q96EN9	1	13	0	2	1	0.0071	17940	0	0.0148	17399	0	0.0691	15090	0	0.2407	10275	0	0.0291	14101	0	0.2012	11228	0	0.2765	9664	0	0.1692	11681	0	0.0169	14132	0	0.2513	7623	0	0.0237	14596	0	0.3899	6094	0	0.3398	7138	0	0.0023	18014	0	0.0101
CFAP97	Q9P2B7	1	7	0	0	1	0.0203	16160	0	0.0161	17290	0	0.0768	14803	0	0.1884	12165	0	0.0791	12973	0	0.1254	13325	0	0.4398	7508	0	0.1926	10714	0	0.0388	13313	0	0.2249	8406	0	0.0908	12434	0	0.3011	9033	0	0.4809	4388	0	0.0027	17960	0	0.0758
PGBD4	Q96DM1	1	3	0	0	1	0.0193	16269	0	0.0133	17530	0	0.0004	18423	0	0.0467	17571	0	0.0203	14359	0	0.0292	16595	0	0.5605	4131	0	0.0059	18448	0	0.0585	12775	0	0.017	17299	0	0.1595	11206	0	0.0014	18597	0	0.0053	17349	0	0.1956	10450	0	0.0102
ZNF474	Q6S9Z5	1	4	0	0	1	0.0045	18595	0	0.0076	18141	0	0.0571	15572	0	0.1117	15507	0	0.1412	11816	0	0.055	15556	0	0.5936	2982	0	0.0993	14900	0	0.0253	13771	0	0.0775	14019	0	0.1229	11839	0	0.1308	15008	0	0.1299	12906	0	0.0836	13264	0	0.0584
KLHL35	Q6PF15	1	8	0	2	1	0.1708	7777	0	0.3127	4724	0	0.2506	8284	0	0.2381	10362	0	0.1627	11434	0	0.1192	13515	0	0.2408	9990	0	0.2283	9301	0	0.3518	8928	0	0.1081	12778	0	0.406	6872	0	0.1738	13608	0	0.2542	9224	0	0.3489	7304	0	0.1449
SLC18B1	Q6NT16	0	5	0	0	1	0.1837	7303	0	0.1976	7977	0	0.2664	7745	0	0.2659	9458	0	0.3502	8465	0	0.2987	8888	0	0.3557	8817	0	0.1939	10644	0	0.2159	10415	0	0.1527	11029	0	0.4633	5556	0	0.3395	7696	0	0.2389	9670	0	0.6358	1909	0	0.3656
KLHDC8A	Q8IYD2	1	7	0	0	1	0.359	2519	0	0.5495	1068	0	0.3446	5550	0	0.3037	8355	0	0.0495	13590	0	0.1364	13020	0	0.1091	11499	0	0.3888	4793	0	0.3636	8781	0	0.2743	6916	0	0.5455	3617	0	0.2057	12504	0	0.4352	5218	0	0.4754	4710	0	0.1229
QRICH2	A0A1B0GW36	1	6	0	0	1	0.0347	14553	0	0.0914	12263	0	0.0242	16855	0	0.0377	17847	0	0.0048	14996	0	0.0261	16729	0	0.4476	7350	0	0.0618	16351	0	0.154	11183	0	0.0177	17227	0	0.0995	12278	0	0.0876	16312	0	0.0616	14915	0	0.017	16434	0	0.0021
LIMS4	A0A0J9YXC7	1	4	0	0	1	0.349	2726	0	0.3517	3958	0	0.2102	9687	0	0.6299	2215	0	0.7865	813	0	0.4797	4642	0	0.2934	9499	0	0.3816	4946	0	0.4446	7671	0	0.1154	12456	0	0.5891	2575	0	0.3317	7958	0	0.3315	7331	0	0.7448	660	0	0.8051
B3GNT9	Q6UX72	0	7	0	2	1	0.1834	7315	0	0.2586	6091	0	0.2527	8216	0	0.1743	12809	0	0.194	10909	0	0.1193	13513	0	0.2565	9849	0	0.1945	10621	0	0.3334	9111	0	0.1407	11481	0	0.0867	12513	0	0.1969	12829	0	0.288	8363	0	0.063	13913	0	0.0867
OVCH1	Q7RTY7	0	2	0	0	1	0.0237	15737	0	0.0717	13326	0	0.0913	14238	0	0.0437	17675	0	0.0012	15382	0	0.0168	17255	0	0.2708	9726	0	0.0519	16733	0	0.0154	14209	0	0.028	16461	0	0.1925	10669	0	0.1347	14882	0	0.2375	9705	0	0.0816	13321	0	0.0064
RSPH14	Q9UHP6	1	10	0	12	1	0.0035	18911	0	0.0137	17494	0	0.0575	15555	0	0.1257	14925	0	0.0399	13824	0	0.0662	15175	0	0.5965	2870	0	0.0926	15195	0	0.0146	14270	0	0.1157	12447	0	0.0813	12652	0	0.2558	10634	0	0.1645	11870	0	0.0646	13857	0	0.0519
MROH2A	A0A087WT58	1	4	0	0	1	0.0616	12586	0	0.2644	5926	0	0.1486	11993	0	0.0513	17432	0	0.0456	13681	0	0.0911	14392	0	0.26	9810	0	0.1323	13382	0	0.2599	9902	0	0.1182	12348	0	0.3045	8839	0	0.0882	16291	0	0.3759	6353	0	0.0216	16057	0	0.015
FOXB1	Q99853	0	7	0	6	1	0.4232	1392	0	0.4519	2193	0	0.3284	5967	0	0.4474	4991	0	0.3961	7671	0	0.5334	3274	0	0.2505	9899	0	0.3062	6753	0	0.4094	8175	0	0.2542	7533	0	0.2847	9145	0	0.1674	13808	0	0.4357	5210	0	0.1496	11483	0	0.2952
PLPPR2	Q96GM1	0	8	0	0	1	0.2814	4290	0	0.3604	3760	0	0.3316	5892	0	0.2213	10944	0	0.3982	7633	0	0.2291	10495	0	0.1984	10369	0	0.2678	7966	0	0.5146	6457	0	0.3115	5880	0	0.4648	5528	0	0.3164	8490	0	0.3067	7891	0	0.392	6427	0	0.3299
BOLA2-SMG1P6	H3BVE0	0	4	0	0	1	0.1803	7437	0	0.0422	15162	0	0.0041	17940	0	0.0115	18585	0	0.3821	7914	0	0.0007	18760	0	0.0012	16516	0	0.0249	17794	0	0.029	13625	0	0.0669	14455	0	0.0042	16977	0	0.0686	16868	0	0.0363	15778	0	0.0654	13830	0	0.3287
GPATCH2L	Q9NWQ4	1	13	0	20	1	0.2464	5258	0	0.1914	8221	0	0.1383	12412	0	0.5642	3075	0	0.1617	11450	0	0.1872	11587	0	0.0872	11910	0	0.2827	7472	0	0.138	11404	0	0.5484	1697	0	0.0098	15858	0	0.7512	394	0	0.791	405	0	0.0235	15923	0	0.1497
ARSJ	Q5FYB0	0	9	0	2	1	0.2387	5497	0	0.3201	4569	0	0.3328	5863	0	0.4006	5895	0	0.4003	7598	0	0.3605	7507	0	0.2982	9445	0	0.3147	6522	0	0.3885	8441	0	0.1683	10423	0	0.4288	6347	0	0.2485	10911	0	0.1952	10937	0	0.5325	3628	0	0.4189
NT5DC4	Q86YG4	0	4	0	0	1	0.0736	11874	0	0.1093	11418	0	0.0769	14800	0	0.1398	14334	0	0.4006	7591	0	0.2188	10767	0	0.3712	8612	0	0.0721	15919	0	0.3038	9435	0	0.0078	18254	0	0.5593	3316	0	0.1148	15521	0	0.0093	17014	0	0.7739	445	0	0.4788
ZBED8	Q8IZ13	1	13	0	3	1	0.0349	14544	0	0.11	11387	0	0.145	12135	0	0.2218	10929	0	0.3732	8078	0	0.4097	6331	0	0.6759	853	0	0.1863	10966	0	0.4371	7781	0	0.2164	8695	0	0.0609	13173	0	0.4341	4875	0	0.2465	9459	0	0.001	18307	0	0.0381
NIPSNAP3A	Q9UFN0	1	19	0	3	1	0.242	5393	0	0.2065	7662	0	0.4413	3732	0	0.4185	5525	0	0.6537	2806	0	0.4392	5621	0	0.3302	9096	0	0.2312	9190	0	0.5387	5957	0	0.2642	7209	0	0.348	7998	0	0.528	2864	0	0.3232	7515	0	0.3544	7192	0	0.4898
MAGEB10	Q96LZ2	1	5	0	0	1	0.0157	16638	0	0.0208	16911	0	0.0638	15309	0	0.1084	15638	0	0.2078	10681	0	0.1989	11273	0	0.6611	1101	0	0.0962	15034	0	0.291	9590	0	0.0547	15006	0	0.1201	11901	0	0.1544	14214	0	0.0943	13968	0	0.0055	17502	0	0.0199
TLE7	A0A1W2PR48	0	0	0	0	1	0.0431	13864	0	0.1318	10463	0	0.0606	15439	0	0.0282	18113	0	0.0611	13342	0	0.1627	12272	0	0.386	8430	0	0.0197	17993	0	0.0829	12229	0	0.0016	18996	0	0.1408	11522	0	0.0096	18339	0	0.0883	14125	0	0.1332	11919	0	0.0598
MFSD1	Q9H3U5	0	7	0	0	1	0.1691	7858	0	0.2195	7231	0	0.1956	10197	0	0.2381	10363	0	0.5299	5188	0	0.543	3059	0	0.389	8399	0	0.1633	11945	0	0.3981	8321	0	0.0842	13745	0	0.5845	2671	0	0.109	15686	0	0.0636	14850	0	0.5548	3250	0	0.4906
SEC14L5	O43304	1	5	0	0	1	0.204	6606	0	0.292	5227	0	0.4071	4280	0	0.5031	4007	0	0.5358	5077	0	0.4752	4744	0	0.3693	8642	0	0.3707	5158	0	0.4222	8011	0	0.2172	8670	0	0.6751	857	0	0.4878	3608	0	0.2654	8948	0	0.7681	484	0	0.5822
MAGEB1	P43366	1	13	0	0	1	0.024	15696	0	0.036	15700	0	0.0613	15415	0	0.0979	16033	0	0.1689	11333	0	0.1848	11660	0	0.593	3015	0	0.0946	15115	0	0.3167	9304	0	0.0481	15345	0	0.0666	13004	0	0.1527	14262	0	0.0774	14453	0	0.0027	17964	0	0.0177
CCDC112	Q8NEF3	1	10	0	4	1	0.0527	13168	0	0.0209	16890	0	0.0713	15019	0	0.1603	13435	0	0.2182	10524	0	0.1617	12298	0	0.5955	2903	0	0.1237	13786	0	0.1343	11461	0	0.1864	9755	0	0.0794	12702	0	0.2413	11161	0	0.2824	8518	0	0.1419	11679	0	0.1497
HHIPL1	Q96JK4	0	8	0	0	1	0.2167	6156	0	0.4401	2351	0	0.2978	6805	0	0.2816	8968	0	0.1377	11880	0	0.0222	16937	0	0.1168	11360	0	0.3472	5707	0	0.3323	9119	0	0.1476	11201	0	0.4064	6858	0	0.2361	11358	0	0.1989	10836	0	0.2565	9196	0	0.1357
LEKR1	J3KP02	1	15	0	0	1	0.0208	16085	0	0.0143	17438	0	0.1173	13194	0	0.3688	6672	0	0.0003	15588	0	0.2285	10509	0	0.2282	10106	0	0.3126	6585	0	0.0003	15709	0	0.4428	3169	0	0.0117	15604	0	0.3526	7278	0	0.4396	5141	0	0.049	14452	0	0.003
TMEM209	Q96SK2	1	18	0	0	1	0.2856	4194	0	0.2652	5900	0	0.3386	5707	0	0.3875	6203	0	0.6055	3704	0	0.3865	6916	0	0.416	7962	0	0.2658	8042	0	0.5199	6351	0	0.3175	5707	0	0.4402	6077	0	0.5817	2016	0	0.3116	7771	0	0.4763	4691	0	0.3738
KLHL32	Q96NJ5	1	13	0	0	1	0.382	2068	0	0.405	2935	0	0.4517	3571	0	0.5647	3067	0	0.3233	8905	0	0.4249	5978	0	0.3411	8992	0	0.4332	3921	0	0.3917	8401	0	0.3793	4373	0	0.5296	4013	0	0.4252	5116	0	0.4453	5039	0	0.6185	2195	0	0.293
PLD4	F5H2B5	0	9	0	0	1	0.0812	11475	0	0.227	6990	0	0.134	12574	0	0.1265	14892	0	0.2682	9764	0	0.0771	14838	0	0.3807	8499	0	0.0958	15050	0	0.4184	8076	0	0.0203	17025	0	0.5147	4355	0	0.1531	14249	0	0.0659	14790	0	0.5197	3879	0	0.4063
HSBP1L1	C9JCN9	0	5	0	0	1	0.0156	16646	0	0.0397	15390	0	0.2381	8688	0	0.8328	478	0	0	16373	0	0.317	8467	0	0.2271	10115	0	0.559	2027	0	0.0009	15498	0	0.659	626	0	0.0214	14754	0	0.5433	2604	0	0.6685	1552	0	0.0585	14082	0	0.0034
ZBTB34	A0A0C4DFQ2	0	7	0	0	1	0.4834	698	0	0.6709	245	0	0.3254	6055	0	0.1681	13063	0	0.0485	13621	0	0.4363	5707	0	0.1051	11551	0	0.4333	3919	0	0.3204	9258	0	0.3472	5042	0	0.1466	11428	0	0.0965	16085	0	0.4966	4063	0	0.1064	12627	0	0.0749
KIAA0930	Q6ICG6	1	17	0	0	1	0.3627	2445	0	0.4084	2879	0	0.4728	3240	0	0.6172	2365	0	0.7804	873	0	0.4632	5029	0	0.3104	9318	0	0.3428	5808	0	0.5981	4707	0	0.384	4259	0	0.6631	1068	0	0.6871	807	0	0.3292	7386	0	0.6944	1158	0	0.7212
GSE1	Q14687	1	41	0	10	1	0.1051	10364	0	0.038	15523	0	0.0861	14427	0	0.2628	9560	0	0.1793	11169	0	0.1993	11265	0	0.288	9570	0	0.2873	7315	0	0.1083	11802	0	0.4789	2596	0	0.2479	9748	0	0.4566	4333	0	0.6425	1890	0	0.0092	17104	0	0.0536
SMIM13	P0DJ93	1	4	0	0	1	0.2099	6388	0	0.0473	14800	0	0.2407	8594	0	0.9542	36	0	0	19064	0	0.0867	14530	0	0.1313	11131	0	0.472	3289	0	0.0021	15266	0	0.7089	285	0	0.0048	16812	0	0.4386	4765	0	0.8432	132	0	0.1571	11321	0	0.0087
SRL	Q86TD4	0	6	0	0	1	0.0556	12967	0	0.1213	10882	0	0.1733	11034	0	0.0602	17180	0	0.2935	9391	0	0.1141	13656	0	0.3147	9276	0	0.097	14999	0	0.3581	8848	0	0.0234	16793	0	0.2962	8965	0	0.1871	13175	0	0.052	15231	0	0.2521	9290	0	0.214
RNF224	P0DH78	1	1	0	0	1	0.0113	17193	0	0.0369	15621	0	0.15	11939	0	0.4258	5381	0	0	17339	0	0.1132	13686	0	0.498	6133	0	0.3539	5533	0	0	19307	0	0.3251	5531	0	0.2642	9474	0	0.4278	5046	0	0.3612	6672	0	0.2337	9686	0	0.0031
KLHDC7A	Q5VTJ3	1	5	0	0	1	0.0559	12941	0	0.1849	8430	0	0.2257	9117	0	0.1878	12195	0	0.0203	14360	0	0.1041	13986	0	0.4068	8105	0	0.3131	6563	0	0.215	10429	0	0.1654	10544	0	0.3131	8645	0	0.3351	7835	0	0.6554	1723	0	0.0156	16553	0	0.0242
MINOS1-NBL1	R4GNA1	0	0	0	0	1	0.1442	8735	0	0.1163	11106	0	0.2715	7595	0	0.3774	6449	0	0.55	4787	0	0.3819	7016	0	0.2206	10168	0	0.072	15928	0	0.4533	7507	0	0.1953	9425	0	0.2385	9901	0	0.3944	5973	0	0.1065	13604	0	0.3045	8233	0	0.6542
C2orf76	Q3KRA6	1	4	0	0	1	0.072	11965	0	0.0203	16944	0	0.0638	15312	0	0.1788	12614	0	0.2731	9685	0	0.4261	5953	0	0.3004	9422	0	0.0685	16063	0	0.2881	9623	0	0.1864	9757	0	0.4009	6976	0	0.3219	8305	0	0.1872	11161	0	0.0801	13381	0	0.2987
C2CD2	Q9Y426	1	10	0	2	1	0.0361	14424	0	0.0541	14367	0	0.1431	12213	0	0.2368	10416	0	0.0289	14106	0	0.0608	15355	0	0.1423	10982	0	0.1475	12658	0	0.0137	14323	0	0.3176	5704	0	0.0096	15890	0	0.6235	1444	0	0.5859	2621	0	0.0096	17056	0	0.0827
TMEM80	E9PQJ9	0	8	0	0	1	0.0123	17056	0	0.0067	18270	0	0.0011	18282	0	0.0059	18708	0	0.0369	13898	0	0.0102	17721	0	0.459	7121	0	0.0055	18461	0	0.0012	15424	0	0.0071	18356	0	0.0614	13160	0	0.0306	17860	0	0.0005	18167	0	0.0101	17003	0	0.0212
EFCAB3	Q8N7B9	0	5	0	0	1	0.0012	19298	0	0.0338	15863	0	0.3464	5512	0	0.8187	553	0	0.0002	15633	0	0.3902	6827	0	0.2643	9775	0	0.639	1012	0	0	18822	0	0.6298	885	0	0.0235	14608	0	0.4404	4719	0	0.6465	1836	0	0.014	16695	0	0.0003
CCSER1	Q9C0I3	1	16	0	0	1	0.0532	13127	0	0.0677	13548	0	0.3686	5018	0	0.9222	103	0	0	17323	0	0.2073	11059	0	0.1546	10834	0	0.5204	2555	0	0.0002	15815	0	0.6613	613	0	0.0081	16127	0	0.6208	1474	0	0.7668	608	0	0.095	12934	0	0.0059
WDR37	Q9Y2I8	1	23	0	0	1	0.3756	2188	0	0.4039	2957	0	0.418	4097	0	0.6255	2268	0	0.6973	2046	0	0.6572	997	0	0.447	7358	0	0.3895	4774	0	0.6282	3984	0	0.3099	5938	0	0.4585	5654	0	0.4978	3413	0	0.3048	7941	0	0.5604	3157	0	0.6132
IQCK	Q8N0W5	1	12	0	0	1	0.0112	17199	0	0.0114	17706	0	0.0683	15123	0	0.1631	13286	0	0.2092	10652	0	0.0767	14847	0	0.3528	8855	0	0.1264	13674	0	0.0582	12782	0	0.1483	11179	0	0.0201	14853	0	0.4809	3773	0	0.2857	8428	0	0.0072	17313	0	0.1818
PLD5	Q8N7P1	1	10	0	0	1	0.2881	4126	0	0.4433	2311	0	0.3045	6601	0	0.3569	6961	0	0.5702	4385	0	0.225	10599	0	0.2966	9463	0	0.3211	6351	0	0.5491	5734	0	0.2866	6561	0	0.5718	2982	0	0.4301	4979	0	0.2777	8644	0	0.5518	3293	0	0.4804
C4orf46	Q504U0	1	12	0	3	1	0.0049	18467	0	0.0259	16491	0	0.2309	8940	0	0.6533	1921	0	0	19132	0	0.2885	9127	0	0.2142	10229	0	0.532	2398	0	0	18424	0	0.5124	2104	0	0.0096	15883	0	0.406	5637	0	0.5027	3928	0	0.0484	14487	0	0.0003
ATP5MF-PTCD1	G3V325	0	6	0	0	1	0.0536	13100	0	0.1235	10797	0	0.1777	10879	0	0.1151	15365	0	0.227	10399	0	0.2131	10898	0	0.4992	6087	0	0.1136	14257	0	0.2014	10583	0	0.0916	13416	0	0.2602	9528	0	0.2912	9404	0	0.17	11719	0	0.1955	10453	0	0.1693
MDH1B	Q5I0G3	0	3	0	0	1	0.1088	10194	0	0.1806	8588	0	0.2814	7317	0	0.1818	12476	0	0.1525	11607	0	0.0699	15041	0	0.3715	8606	0	0.2044	10239	0	0.1655	11035	0	0.145	11317	0	0.3139	8634	0	0.2896	9447	0	0.3425	7086	0	0.4419	5351	0	0.1855
ANKRD60	Q9BZ19	1	4	0	0	1	0.0161	16609	0	0.0499	14630	0	0.0835	14534	0	0.0287	18103	0	0.0053	14971	0	0.0029	18420	0	0.2687	9741	0	0.0415	17170	0	0.0557	12862	0	0.0114	17857	0	0.4262	6403	0	0.0392	17667	0	0.0837	14262	0	0.3276	7775	0	0.0255
WSCD2	Q2TBF2	1	8	0	0	1	0.4199	1449	0	0.4203	2667	0	0.3938	4505	0	0.3799	6375	0	0.5303	5179	0	0.6411	1195	0	0.2956	9477	0	0.2924	7161	0	0.6017	4629	0	0.3508	4969	0	0.2725	9338	0	0.2966	9201	0	0.3253	7469	0	0.3117	8092	0	0.4096
TPRX1	D2CFI5	0	4	0	0	1	0.1085	10206	0	0.0327	15965	0	0	18587	0	0.0001	18943	0	0.0001	15682	0	0	19169	0	0.2857	9592	0	0.0076	18406	0	0.0173	14110	0	0.0021	18924	0	0.0952	12360	0	0.0001	18768	0	0	18992	0	0.0075	17288	0	0
COMMD3-BMI1	R4GMX3	0	5	0	2	1	0.2353	5589	0	0.3118	4741	0	0.1654	11334	0	0.1611	13408	0	0.5615	4564	0	0.3545	7641	0	0.3593	8771	0	0.1489	12577	0	0.5774	5145	0	0.1174	12374	0	0.3594	7780	0	0.158	14088	0	0.0858	14184	0	0.3803	6660	0	0.3775
CCDC70	Q6NSX1	1	12	0	4	1	0.0244	15643	0	0.0267	16433	0	0.1085	13565	0	0.179	12606	0	0.0379	13873	0	0.1411	12881	0	0.5481	4582	0	0.1937	10658	0	0.0716	12478	0	0.1759	10172	0	0.1634	11142	0	0.1785	13444	0	0.3443	7049	0	0.0052	17542	0	0.0103
GOLGA6L1	Q8N7Z2	1	2	0	0	1	0.1072	10273	0	0.0202	16948	0	0	19284	0	0	19033	0	0	16045	0	0.1735	11968	0	0.3457	8942	0	0.0196	18000	0	0.0317	13539	0	0.004	18715	0	0.027	14419	0	0.0001	18904	0	0	18740	0	0.002	18083	0	0
SPEM3	A0A1B0GUW6	0	1	0	0	1	0.0159	16623	0	0.0079	18100	0	0	19285	0	0.0376	17851	0	0	18328	0	0.0131	17511	0	0.4465	7365	0	0.0004	18618	0	0.0004	15631	0	0.0112	17881	0	0.1243	11811	0	0.0003	18697	0	0.0001	18497	0	0.0006	18401	0	0
CARMIL3	Q8ND23	1	7	0	1	1	0.1722	7731	0	0.2332	6807	0	0.2946	6901	0	0.2887	8729	0	0.6461	2946	0	0.548	2939	0	0.5094	5800	0	0.2981	6983	0	0.5661	5370	0	0.2885	6482	0	0.4215	6509	0	0.5055	3267	0	0.2818	8539	0	0.362	7054	0	0.3734
UBALD2	Q8IYN6	1	3	0	0	1	0.1486	8577	0	0.1863	8392	0	0.0057	17804	0	0.2419	10246	0	0.5433	4933	0	0.2045	11132	0	0.0579	12619	0	0.0473	16921	0	0.1697	10982	0	0.1718	10317	0	0.0754	12805	0	0.3873	6158	0	0.1118	13441	0	0.0451	14636	0	0.1424
FAM47C	Q5HY64	1	2	0	0	1	0.13	9296	0	0.0257	16500	0	0	19305	0	0	19300	0	0	18513	0	0.0004	18824	0	0.3147	9277	0	0.0017	18546	0	0.0002	15754	0	0.0011	19071	0	0.1045	12199	0	0	18937	0	0	19306	0	0.0202	16170	0	0
TMEM249	Q2WGJ8	1	1	0	0	1	0.004	18720	0	0.0068	18246	0	0.0171	17209	0	0.117	15296	0	0.0267	14175	0	0.2003	11246	0	0.2066	10296	0	0.14	12988	0	0.0145	14281	0	0.145	11316	0	0.1291	11733	0	0.1315	14985	0	0.0872	14151	0	0.0039	17759	0	0.0092
FER1L6	Q2WGJ9	0	2	0	0	1	0.2575	4946	0	0.2882	5316	0	0.3482	5462	0	0.4089	5718	0	0.7246	1615	0	0.5229	3559	0	0.6292	1830	0	0.3221	6321	0	0.5294	6149	0	0.3193	5664	0	0.4184	6579	0	0.6573	1091	0	0.2759	8677	0	0.5034	4196	0	0.4584
CFAP99	A0A0U1RQC7	1	1	0	0	1	0.0059	18218	0	0.0106	17792	0	0.0526	15760	0	0.1132	15443	0	0.0153	14519	0	0.0509	15709	0	0.4668	6964	0	0.0971	14997	0	0.0036	15076	0	0.1062	12831	0	0.0839	12582	0	0.2032	12585	0	0.1522	12224	0	0.0619	13949	0	0.0345
GOLGA6L2	Q8N9W4	1	4	0	0	1	0.2007	6715	0	0.0448	14975	0	0	19287	0	0	19052	0	0.0002	15595	0	0.1165	13598	0	0.293	9508	0	0.0944	15121	0	0.0538	12910	0	0.0065	18423	0	0.0288	14325	0	0.0005	18654	0	0	18743	0	0.0068	17358	0	0.0002
ARSH	Q5FYA8	0	1	0	2	1	0.1386	8948	0	0.2705	5763	0	0.1989	10081	0	0.2007	11718	0	0.0586	13387	0	0.1225	13424	0	0.1504	10882	0	0.1428	12856	0	0.0991	11942	0	0.0957	13249	0	0.3274	8404	0	0.1336	14916	0	0.1239	13082	0	0.6109	2311	0	0.2043
FAM198A	Q9UFP1	1	0	0	1	1	0.0329	14735	0	0.0398	15386	0	0.4478	3623	0	0.859	342	0	0	18665	0	0.1744	11947	0	0.1556	10823	0	0.5495	2172	0	0.0001	15890	0	0.6286	895	0	0.0057	16578	0	0.4984	3403	0	0.7373	860	0	0.0886	13116	0	0.0097
C1orf112	Q9NSG2	1	12	0	0	1	0.1055	10343	0	0.0528	14428	0	0.1021	13808	0	0.3083	8251	0	0.1991	10818	0	0.1152	13626	0	0.2209	10163	0	0.1382	13086	0	0.1343	11460	0	0.3912	4125	0	0.0046	16864	0	0.7595	356	0	0.6786	1456	0	0.0101	17000	0	0.0972
CEP85L	Q5SZL2	1	19	0	1	1	0.1477	8605	0	0.0495	14653	0	0.2893	7068	0	0.9747	7	0	0.3794	7964	0	0.1059	13918	0	0.1478	10916	0	0.5665	1895	0	0.0009	15480	0	0.707	291	0	0.0097	15859	0	0.5581	2345	0	0.8473	123	0	0.1697	11054	0	0.0074
CCDC138	Q96M89	1	15	0	0	1	0.0469	13567	0	0.0213	16862	0	0.2589	8015	0	0.7376	1152	0	0.0001	15653	0	0.2512	9994	0	0.1631	10735	0	0.3416	5839	0	0.0002	15764	0	0.5627	1545	0	0.0067	16381	0	0.4552	4357	0	0.5543	3113	0	0.1182	12307	0	0.0048
TMEM40	Q8WWA1	1	9	0	0	1	0.0035	18895	0	0.0073	18176	0	0.1585	11609	0	0.509	3899	0	0	15888	0	0.1835	11697	0	0.1989	10363	0	0.4078	4413	0	0	16405	0	0.3866	4208	0	0.0022	17671	0	0.2893	9459	0	0.3677	6524	0	0.0235	15927	0	0.0003
OGFRL1	Q5TC84	0	6	0	0	1	0.0241	15683	0	0.0162	17285	0	0.1354	12521	0	0.2597	9662	0	0	17568	0	0.0708	15016	0	0.3	9426	0	0.1105	14383	0	0.0137	14326	0	0.2049	9084	0	0.4732	5312	0	0.2217	11898	0	0.2831	8504	0	0.3004	8311	0	0.0049
MFSD14A	Q96MC6	0	8	0	0	1	0.3345	3046	0	0.4661	1987	0	0.2087	9743	0	0.5689	3003	0	0.6212	3397	0	0.4586	5126	0	0.4105	8043	0	0.2913	7197	0	0.4597	7400	0	0.093	13364	0	0.6036	2252	0	0.1563	14149	0	0.1166	13308	0	0.8313	175	0	0.7329
GOLGA6L22	H0YM25	1	3	0	0	1	0.1687	7867	0	0.063	13836	0	0	19289	0	0	19051	0	0	16046	0	0.1288	13244	0	0.2192	10185	0	0.0417	17155	0	0.0317	13542	0	0.0039	18729	0	0.0237	14593	0	0.0001	18898	0	0	18744	0	0.0106	16955	0	0
GAB4	A0A2R8Y714	1	2	0	0	1	0.0521	13198	0	0.1426	10021	0	0.0665	15196	0	0.0517	17422	0	0.1813	11136	0	0.5395	3142	0	0.4891	6414	0	0.0589	16457	0	0.0827	12234	0	0.0279	16464	0	0.0347	14063	0	0.1522	14290	0	0.0524	15220	0	0.0049	17601	0	0.0331
ARMH4	Q86TY3	1	9	0	0	1	0.003	19040	0	0.0223	16779	0	0.3176	6236	0	0.6915	1549	0	0	16495	0	0.2553	9907	0	0.1806	10565	0	0.5306	2424	0	0	16123	0	0.4878	2458	0	0.0033	17256	0	0.4353	4843	0	0.5494	3210	0	0.0248	15812	0	0.0004
RSPRY1	Q96DX4	1	15	0	0	1	0.3134	3538	0	0.3208	4554	0	0.2866	7142	0	0.4421	5078	0	0.7153	1757	0	0.3887	6861	0	0.2885	9565	0	0.2882	7289	0	0.5124	6506	0	0.2777	6818	0	0.5717	2984	0	0.52	3007	0	0.2518	9299	0	0.7262	833	0	0.6585
C18orf63	Q68DL7	1	0	0	0	1	0.0374	14315	0	0.0562	14236	0	0.11	13508	0	0.222	10922	0	0.2268	10402	0	0.1414	12875	0	0.3158	9258	0	0.1612	12052	0	0.0762	12368	0	0.2212	8527	0	0.0451	13653	0	0.6325	1336	0	0.6163	2230	0	0.0032	17875	0	0.0704
KIAA0232	Q92628	1	16	0	0	1	0.2593	4896	0	0.206	7674	0	0.1731	11053	0	0.623	2295	0	0.109	12408	0	0.1673	12141	0	0.0792	12055	0	0.2486	8587	0	0.0333	13488	0	0.5942	1207	0	0.0069	16335	0	0.7126	608	0	0.8334	164	0	0.0213	16085	0	0.0633
TANGO6	Q9C0B7	1	11	0	0	1	0.1472	8623	0	0.1481	9767	0	0.2648	7793	0	0.2261	10779	0	0.5876	4082	0	0.6522	1051	0	0.5739	3676	0	0.2245	9436	0	0.4561	7465	0	0.2552	7506	0	0.0623	13130	0	0.3631	6943	0	0.3326	7304	0	0.0366	15070	0	0.1514
RSPH10B	P0C881	1	5	0	0	1	0.2338	5641	0	0.1593	9352	0	0.0543	15684	0	0.0185	18399	0	0.0974	12630	0	0.0173	17228	0	0.0923	11806	0	0.0421	17137	0	0.2205	10359	0	0.0459	15455	0	0.3311	8325	0	0.0163	18176	0	0.112	13435	0	0.2459	9432	0	0.0563
RSPH10B2	B2RC85	1	7	0	0	1	0.2401	5447	0	0.1599	9329	0	0.0534	15728	0	0.0183	18404	0	0.099	12595	0	0.0173	17233	0	0.0908	11830	0	0.0407	17202	0	0.2203	10362	0	0.0444	15516	0	0.328	8388	0	0.0153	18202	0	0.1083	13553	0	0.2475	9385	0	0.0571
C2orf16	C9JG08	1	11	0	0	1	0.054	13077	0	0.0435	15066	0	0	19061	0	0.0431	17692	0	0	19193	0	0.0653	15215	0	0.3338	9064	0	0.0014	18554	0	0	18388	0	0.0177	17236	0	0.0088	16002	0	0	19298	0	0	18610	0	0	18620	0	0
SLX4IP	Q5VYV7	1	13	0	2	1	0.0203	16161	0	0.0509	14567	0	0.4693	3299	0	0.8579	347	0	0	19057	0	0.2761	9442	0	0.1265	11197	0	0.6194	1230	0	0	18304	0	0.6068	1073	0	0.0049	16778	0	0.5165	3079	0	0.7458	783	0	0.0575	14118	0	0.0056
CCDC148	B8ZZV3	1	10	0	0	1	0.0416	13972	0	0.0147	17401	0	0.0619	15390	0	0.1458	14074	0	0.1016	12556	0	0.0999	14114	0	0.4885	6429	0	0.1067	14551	0	0.0463	13123	0	0.1959	9402	0	0.0371	13948	0	0.186	13205	0	0.2546	9213	0	0.0355	15138	0	0.0446
CNPPD1	Q9BV87	0	7	0	0	1	0.1723	7727	0	0.2211	7185	0	0.3703	4994	0	0.3418	7330	0	0.5198	5374	0	0.2179	10792	0	0.3496	8899	0	0.1971	10513	0	0.3572	8858	0	0.2022	9176	0	0.2368	9928	0	0.5234	2948	0	0.3278	7407	0	0.0781	13453	0	0.3129
CEP95	Q96GE4	1	17	0	5	1	0.0343	14589	0	0.0208	16907	0	0.1005	13871	0	0.2265	10759	0	0.0422	13771	0	0.2106	10965	0	0.4972	6160	0	0.1774	11308	0	0.02	13993	0	0.2676	7121	0	0.0792	12715	0	0.323	8266	0	0.4155	5563	0	0.0182	16343	0	0.0121
TOGARAM1	G3XAE9	0	9	0	0	1	0.1234	9565	0	0.174	8818	0	0.2116	9621	0	0.2294	10667	0	0.1058	12460	0	0.264	9702	0	0.4212	7873	0	0.2634	8106	0	0.1965	10648	0	0.2846	6612	0	0.135	11651	0	0.3226	8277	0	0.5248	3595	0	0.1565	11336	0	0.0225
C2orf73	Q8N5S3	1	4	0	0	1	0.0016	19276	0	0.0224	16759	0	0.2531	8201	0	0.6903	1559	0	0	19161	0	0.3396	7989	0	0.1922	10437	0	0.6089	1338	0	0	18363	0	0.5328	1858	0	0.0123	15524	0	0.4543	4379	0	0.5387	3373	0	0.0285	15548	0	0.0002
FAM216B	Q8N7L0	1	5	0	0	1	0.0027	19121	0	0.0131	17550	0	0.2302	8963	0	0.6293	2224	0	0	18170	0	0.345	7861	0	0.1959	10395	0	0.563	1949	0	0	17222	0	0.4372	3255	0	0.0052	16689	0	0.3296	8039	0	0.4734	4526	0	0.0092	17098	0	0
PKHD1L1	Q86WI1	0	8	0	5	1	0.0281	15225	0	0.0449	14973	0	0.1517	11878	0	0.2923	8642	0	0.0035	15113	0	0.256	9889	0	0.3232	9170	0	0.36	5393	0	0.0049	14961	0	0.272	6976	0	0.3864	7277	0	0.219	12000	0	0.5431	3306	0	0.009	17131	0	0.0007
SRRM3	A0A087WXA3	0	7	0	0	1	0.0225	15879	0	0.0338	15866	0	0.0029	18043	0	0.0138	18520	0	0.0522	13522	0	0.3355	8082	0	0.4499	7315	0	0.0087	18369	0	0.0622	12674	0	0.0046	18658	0	0.0908	12433	0	0.0103	18324	0	0.0018	17880	0	0.1325	11941	0	0.0485
BLOC1S5-TXNDC5	H3BN57	0	4	0	0	1	0.1088	10195	0	0.0874	12497	0	0.104	13751	0	0.2823	8943	0	0.1249	12111	0	0.0355	16309	0	0.0611	12515	0	0.1238	13778	0	0.0694	12529	0	0.3407	5193	0	0.0092	15951	0	0.5658	2235	0	0.5501	3202	0	0.0178	16375	0	0.1914
TOGARAM2	Q6ZUX3	1	4	0	0	1	0.0229	15833	0	0.0737	13225	0	0.1581	11630	0	0.1536	13739	0	0.056	13442	0	0.1007	14085	0	0.3171	9247	0	0.1575	12202	0	0.0617	12687	0	0.1535	11003	0	0.2233	10142	0	0.2407	11183	0	0.3075	7871	0	0.2571	9191	0	0.0478
FAM104A	Q969W3	1	12	0	1	1	0.0048	18517	0	0.0515	14519	0	0.3722	4954	0	0.7667	919	0	0	19203	0	0.2505	10015	0	0.1476	10919	0	0.5003	2848	0	0	17059	0	0.5681	1479	0	0.0025	17544	0	0.5525	2441	0	0.6145	2255	0	0.0604	14004	0	0.0031
PCED1A	Q9H1Q7	1	11	0	3	1	0.0154	16666	0	0.0387	15456	0	0.0955	14075	0	0.2126	11276	0	0.1254	12100	0	0.2107	10962	0	0.2009	10341	0	0.2385	8936	0	0.0376	13347	0	0.2345	8098	0	0.258	9571	0	0.284	9645	0	0.4549	4871	0	0.0016	18179	0	0.0224
OGFOD3	Q6PK18	0	5	0	1	1	0.0811	11481	0	0.0786	12958	0	0.1147	13312	0	0.1011	15925	0	0.5321	5151	0	0.3422	7932	0	0.5922	3055	0	0.1179	14082	0	0.3543	8901	0	0.1263	12023	0	0.2431	9817	0	0.3387	7717	0	0.1031	13721	0	0.4031	6200	0	0.3648
FAM186A	A6NE01	1	4	0	0	1	0.0454	13663	0	0.0262	16464	0	0.0003	18435	0	0.0186	18394	0	0.0001	15754	0	0.0866	14531	0	0.3795	8514	0	0.0057	18456	0	0.0103	14551	0	0.002	18952	0	0.0031	17319	0	0.0018	18560	0	0.0004	18183	0	0.0005	18430	0	0
FAM227B	Q96M60	1	9	0	0	1	0.0008	19316	0	0.0133	17528	0	0.122	13035	0	0.3372	7453	0	0.0001	15705	0	0.2808	9334	0	0.2039	10321	0	0.2921	7173	0	0	17275	0	0.2669	7140	0	0.0039	17036	0	0.198	12795	0	0.2707	8802	0	0.0038	17776	0	0
PLEKHG4B	A0A1B0GW72	0	7	0	0	1	0.0707	12042	0	0.0602	14021	0	0.0712	15023	0	0.0413	17732	0	0.0983	12611	0	0.3822	7009	0	0.3362	9042	0	0.0259	17760	0	0.0609	12711	0	0.0103	17970	0	0.0482	13541	0	0.0541	17265	0	0.0506	15278	0	0.0497	14429	0	0.0603
CYB561D1	E9PQU0	0	9	0	0	1	0.1439	8754	0	0.1374	10231	0	0.119	13129	0	0.159	13490	0	0.4984	5733	0	0.3893	6851	0	0.4724	6843	0	0.1614	12042	0	0.5262	6211	0	0.1972	9351	0	0.2578	9574	0	0.327	8121	0	0.161	11974	0	0.1642	11174	0	0.2947
ZZEF1	O43149	1	15	0	0	1	0.3763	2178	0	0.3799	3378	0	0.3272	5999	0	0.3618	6860	0	0.375	8043	0	0.7875	130	0	0.4551	7208	0	0.486	3071	0	0.2468	10054	0	0.4621	2841	0	0.0055	16615	0	0.501	3358	0	0.5462	3255	0	0.0386	14943	0	0.1353
CCDC173	Q0VFZ6	1	4	0	0	1	0.0116	17143	0	0.0158	17319	0	0.1057	13688	0	0.1961	11894	0	0.0271	14166	0	0.1526	12555	0	0.407	8102	0	0.1705	11608	0	0.0137	14325	0	0.216	8711	0	0.0488	13523	0	0.2104	12318	0	0.3294	7381	0	0.0421	14775	0	0.0194
KBTBD3	Q8NAB2	1	7	0	0	1	0.3702	2292	0	0.5153	1409	0	0.4088	4257	0	0.3734	6553	0	0.183	11101	0	0.2452	10115	0	0.2732	9696	0	0.4056	4454	0	0.226	10311	0	0.2971	6249	0	0.3734	7517	0	0.4275	5053	0	0.4832	4344	0	0.4462	5259	0	0.1343
C11orf1	E9PMC1	1	9	0	0	1	0.005	18454	0	0.0228	16735	0	0.4012	4387	0	0.6413	2074	0	0	18105	0	0.1669	12150	0	0.1497	10890	0	0.487	3058	0	0	16225	0	0.4646	2808	0	0.0058	16551	0	0.2889	9471	0	0.5516	3180	0	0.0503	14409	0	0.0064
TMEM247	A6NEH6	1	2	0	0	1	0.0051	18404	0	0.026	16479	0	0.324	6092	0	0.6987	1483	0	0	15807	0	0.317	8468	0	0.1836	10531	0	0.6216	1199	0	0	16477	0	0.5183	2031	0	0.0098	15856	0	0.241	11169	0	0.5649	2940	0	0.0213	16083	0	0.0005
SHISA4	Q96DD7	1	6	0	0	1	0.1635	8024	0	0.0841	12649	0	0.0671	15165	0	0.346	7210	0	0.0648	13263	0	0.2402	10250	0	0.1856	10513	0	0.3608	5370	0	0.0739	12432	0	0.5692	1470	0	0.1396	11542	0	0.3458	7517	0	0.6232	2136	0	0.0404	14855	0	0.0371
NHSL2	A0A0J9YY34	0	5	0	0	1	0.0185	16340	0	0.0262	16467	0	0.2974	6821	0	0.7518	1031	0	0.0001	15676	0	0.284	9247	0	0.1885	10478	0	0.6186	1235	0	0.0003	15724	0	0.648	719	0	0.0391	13883	0	0.2712	10102	0	0.6464	1838	0	0.0586	14076	0	0.0119
KLHL23	Q8NBE8	1	18	0	1	1	0.4677	840	0	0.5944	667	0	0.3117	6393	0	0.2932	8625	0	0.2433	10138	0	0.2148	10853	0	0.1132	11424	0	0.3944	4670	0	0.4689	7225	0	0.3187	5676	0	0.4691	5421	0	0.1058	15790	0	0.5246	3600	0	0.4394	5410	0	0.2755
CCDC77	Q9BR77	1	16	0	2	1	0.0352	14518	0	0.0167	17230	0	0.0979	13972	0	0.1558	13639	0	0.0939	12678	0	0.0673	15136	0	0.4208	7881	0	0.0904	15266	0	0.0308	13573	0	0.1613	10709	0	0.1282	11750	0	0.2386	11266	0	0.239	9667	0	0.1497	11481	0	0.0845
SUSD5	O60279	0	5	0	0	1	0.0251	15545	0	0.0494	14669	0	0.4764	3190	0	0.8155	576	0	0	18144	0	0.1588	12378	0	0.128	11174	0	0.5844	1645	0	0	18654	0	0.5912	1237	0	0.005	16740	0	0.3848	6242	0	0.7104	1130	0	0.0749	13534	0	0.0083
CCDC73	Q6ZRK6	1	6	0	0	1	0.0044	18625	0	0.0368	15633	0	0.4157	4135	0	0.7781	838	0	0	17076	0	0.274	9484	0	0.1501	10886	0	0.5734	1783	0	0	18186	0	0.5747	1413	0	0.0043	16948	0	0.4819	3748	0	0.647	1829	0	0.0468	14561	0	0.0026
TTC9B	Q8N6N2	1	6	0	0	1	0.0903	11046	0	0.0842	12641	0	0.1098	13520	0	0.1963	11880	0	0.0881	12801	0	0.4804	4623	0	0.3641	8715	0	0.1229	13831	0	0.0643	12633	0	0.2387	7974	0	0.063	13108	0	0.2371	11323	0	0.3648	6580	0	0.0293	15505	0	0.0128
C9orf84	A6PVK7	0	0	0	0	1	0.0069	17981	0	0.0325	15977	0	0.1312	12675	0	0.3955	6025	0	0.0212	14330	0	0.2567	9875	0	0.1823	10546	0	0.3683	5193	0	0.0004	15627	0	0.4482	3070	0	0.0119	15588	0	0.367	6823	0	0.5531	3140	0	0.0038	17764	0	0.003
KLHL30	Q0D2K2	1	5	0	0	1	0.3245	3271	0	0.3898	3204	0	0.3138	6340	0	0.3136	8093	0	0.1682	11343	0	0.1706	12043	0	0.196	10393	0	0.3414	5849	0	0.3252	9198	0	0.2646	7203	0	0.4569	5691	0	0.202	12632	0	0.4412	5105	0	0.4268	5693	0	0.1825
TEX36	Q5VZQ5	1	7	0	0	1	0.0318	14831	0	0.0386	15462	0	0.383	4708	0	0.8096	612	0	0	18380	0	0.2472	10075	0	0.1412	11001	0	0.6451	940	0	0	18500	0	0.6056	1090	0	0.0152	15247	0	0.4683	4049	0	0.6846	1389	0	0.0873	13157	0	0.0093
C1orf216	Q8TAB5	1	6	0	30	1	0.0555	12974	0	0.03	16177	0	0.3365	5754	0	0.77	892	0	0.381	7928	0	0.2662	9654	0	0.1899	10456	0	0.6421	978	0	0.0012	15411	0	0.6497	706	0	0.0319	14168	0	0.2411	11166	0	0.66	1669	0	0.0877	13151	0	0.0145
ANKRD34C	P0C6C1	1	2	0	0	1	0.2063	6514	0	0.2112	7505	0	0.2889	7080	0	0.2619	9585	0	0.2572	9926	0	0.3573	7579	0	0.2719	9708	0	0.3055	6776	0	0.3954	8353	0	0.2202	8558	0	0.2778	9264	0	0.3041	8927	0	0.3494	6923	0	0.328	7769	0	0.1702
C12orf50	Q8NA57	0	9	0	1	1	0.01	17395	0	0.0232	16705	0	0.2902	7042	0	0.7773	841	0	0	18362	0	0.2847	9230	0	0.1961	10392	0	0.5085	2714	0	0.0008	15522	0	0.6623	603	0	0.0161	15158	0	0.2319	11514	0	0.6245	2120	0	0.0261	15714	0	0.0032
JPH4	A0A087WWT0	0	9	0	0	1	0.1138	9980	0	0.1575	9415	0	0.1427	12230	0	0.097	16060	0	0.4438	6783	0	0.241	10224	0	0.4602	7094	0	0.1348	13253	0	0.3823	8521	0	0.0905	13477	0	0.4334	6242	0	0.1995	12746	0	0.1261	13029	0	0.5424	3469	1	0.3706
ADPRHL1	A0A0U1RQK4	0	6	0	0	1	0.0465	13598	0	0.0176	17142	0	0	18929	0	0.0001	18969	0	0.0001	15738	0	0.0181	17174	0	0.3302	9095	0	0.0018	18541	0	0.0003	15685	0	0.0007	19173	0	0.0155	15229	0	0	19142	0	0	19154	0	0.0034	17849	0	0.0017
KIAA1549L	Q6ZVL6	1	12	0	0	1	0.075	11792	0	0.0551	14300	0	0.3888	4591	0	0.872	277	0	0	18609	0	0.141	12885	0	0.1162	11378	0	0.578	1722	0	0.0002	15783	0	0.6203	962	0	0.0106	15743	0	0.5308	2812	0	0.7284	933	0	0.1715	11021	0	0.0068
SMIM5	Q71RC9	1	5	0	0	1	0.021	16069	0	0.0553	14284	0	0.3812	4739	0	0.7399	1132	0	0	19023	0	0.2061	11094	0	0.1221	11277	0	0.5385	2306	0	0	18103	0	0.5351	1840	0	0.0084	16070	0	0.4917	3533	0	0.6171	2218	0	0.1235	12187	0	0.0061
C3orf14	Q9HBI5	1	8	0	0	1	0.0972	10730	0	0.0579	14136	0	0.4343	3827	0	0.9564	30	0	0	19179	0	0.1274	13275	0	0.0932	11788	0	0.4755	3236	0	0.0001	15953	0	0.6844	447	0	0.0025	17529	0	0.4715	3981	0	0.8429	133	0	0.1045	12685	0	0.0134
ISM2	Q6H9L7	1	7	0	0	1	0.0175	16451	0	0.0097	17895	0	0.005	17866	0	0.0182	18405	0	0.0527	13505	0	0.0003	18847	0	0.067	12350	0	0.0101	18313	0	0.0001	15948	0	0.0161	17366	0	0.0038	17082	0	0.0658	16942	0	0.0025	17753	0	0.0055	17511	0	0.0663
C3orf18	Q9UK00	1	5	0	0	1	0.0839	11357	0	0.0852	12596	0	0.1493	11966	0	0.3418	7326	0	0.1264	12079	0	0.0786	14791	0	0.0942	11768	0	0.1733	11486	0	0.0494	13034	0	0.305	6070	0	0.0091	15960	0	0.649	1179	0	0.6428	1886	0	0.0174	16406	0	0.1211
CYHR1	E9PJD7	1	14	0	0	1	0.1064	10306	0	0.0545	14340	0	0.0704	15046	0	0.0274	18142	0	0.5076	5573	0	0.2834	9265	0	0.4167	7954	0	0.0525	16715	0	0.6051	4545	0	0.0915	13419	0	0.1825	10821	0	0.1442	14552	0	0.011	16878	0	0.048	14502	0	0.3588
TMEM211	Q6ICI0	1	5	0	0	1	0.0065	18082	0	0.0984	11914	0	0.1696	11173	0	0.3261	7781	0	0.0057	14937	0	0.2857	9199	0	0.1779	10584	0	0.2613	8169	0	0.0075	14767	0	0.3206	5630	0	0.0149	15271	0	0.4999	3380	0	0.6419	1900	0	0.0022	18043	0	0.0035
C9orf116	Q5BN46	0	8	0	1	1	0.0258	15476	0	0.0084	18037	0	0.0676	15149	0	0.136	14510	0	0.4723	6246	0	0.164	12234	0	0.5338	5073	0	0.1268	13656	0	0.3386	9056	0	0.1352	11698	0	0.0239	14586	0	0.2725	10055	0	0.1469	12399	0	0.0082	17202	0	0.2071
TTC22	Q5TAA0	1	4	0	0	1	0.052	13208	0	0.0533	14405	0	0.2902	7041	0	0.878	246	0	0	16035	0	0.2821	9296	0	0.1819	10550	0	0.6405	988	0	0.0008	15507	0	0.6896	401	0	0.056	13310	0	0.5239	2937	0	0.6955	1286	0	0.1291	12043	0	0.0052
PURG	Q9UJV8	0	8	0	1	1	0.3133	3545	0	0.5524	1047	0	0.4448	3684	0	0.4986	4077	0	0.256	9942	0	0.0485	15812	0	0.1378	11048	0	0.4172	4229	0	0.3528	8922	0	0.2139	8794	0	0.2842	9152	0	0.5095	3196	0	0.4279	5346	0	0.1345	11878	0	0.189
C4orf47	A7E2U8	1	7	0	1	1	0.044	13787	0	0.0229	16718	0	0.0793	14700	0	0.1582	13539	0	0.42	7241	0	0.1255	13324	0	0.3256	9148	0	0.0926	15193	0	0.1041	11861	0	0.1798	10027	0	0.0494	13498	0	0.3878	6141	0	0.2329	9834	0	0.0303	15452	0	0.2381
SPATA48	A4D263	1	4	0	0	1	0.0181	16404	0	0.0169	17216	0	0.148	12019	0	0.4054	5796	0	0.0002	15601	0	0.1924	11448	0	0.2006	10346	0	0.4496	3645	0	0.0003	15743	0	0.4393	3232	0	0.0189	14937	0	0.3292	8055	0	0.5373	3400	0	0.0381	14971	0	0.0051
RWDD2B	P57060	1	19	0	10	1	0.1259	9471	0	0.1344	10355	0	0.2093	9714	0	0.2233	10878	0	0.5065	5590	0	0.3385	8010	0	0.3843	8460	0	0.1453	12742	0	0.5008	6692	0	0.1434	11372	0	0.4083	6819	0	0.2942	9286	0	0.213	10423	0	0.4039	6185	0	0.3969
MAPK1IP1L	Q8NDC0	1	18	0	19	1	0.0125	17027	0	0.1072	11512	0	0.5207	2576	0	0.9475	45	0	0	17204	0	0.4463	5473	0	0.1358	11070	0	0.6978	492	0	0.0001	15925	0	0.6773	498	0	0.011	15691	0	0.5955	1813	0	0.7996	341	0	0.0408	14830	0	0.0023
TMEM212	A6NML5	0	8	0	0	1	0.0116	17139	0	0.0218	16813	0	0.2943	6911	0	0.7473	1071	0	0	15765	0	0.2467	10083	0	0.2001	10352	0	0.5688	1860	0	0	16440	0	0.6033	1108	0	0.0184	14964	0	0.2804	9766	0	0.5868	2610	0	0.0504	14405	0	0.0024
SHISAL2A	Q6UWV7	1	4	0	0	1	0.0322	14801	0	0.0472	14810	0	0.3104	6427	0	0.7354	1160	0	0.0001	15743	0	0.2099	10989	0	0.1321	11124	0	0.5281	2462	0	0.0006	15579	0	0.5711	1449	0	0.0305	14245	0	0.4393	4747	0	0.5762	2778	0	0.1236	12184	0	0.0053
HEATR4	Q86WZ0	1	7	0	0	1	0.0027	19136	0	0.0069	18228	0	0.1061	13666	0	0.2961	8543	0	0	16559	0	0.2222	10674	0	0.2045	10314	0	0.3055	6778	0	0	17542	0	0.2771	6831	0	0.0297	14281	0	0.1515	14325	0	0.264	8992	0	0.0045	17654	0	0.0002
C11orf94	C9JXX5	1	1	0	0	1	0.0022	19216	0	0.0538	14373	0	0.2292	9001	0	0.7323	1183	0	0.0002	15612	0	0.384	6966	0	0.1659	10700	0	0.6436	959	0	0	16308	0	0.6025	1115	0	0.0576	13279	0	0.494	3482	0	0.5577	3051	0	0.0631	13907	0	0.0005
EFCAB5	A4FU69	1	6	0	0	1	0.0036	18847	0	0.0188	17054	0	0.1408	12313	0	0.3183	7976	0	0.0015	15311	0	0.2161	10821	0	0.1734	10625	0	0.3334	6053	0	0	18908	0	0.2943	6328	0	0.031	14221	0	0.2741	9986	0	0.3814	6210	0	0.0034	17845	0	0.0017
FAM180B	Q6P0A1	1	1	0	0	1	0.0027	19113	0	0.037	15609	0	0.3644	5100	0	0.6848	1613	0	0	18548	0	0.315	8518	0	0.133	11110	0	0.5319	2400	0	0	17297	0	0.4938	2386	0	0.0022	17648	0	0.442	4673	0	0.558	3044	0	0.0262	15709	0	0.0005
GOLGA6L10	A0A0M3HER8	1	4	0	0	1	0.1213	9637	0	0.0368	15628	0	0	19286	0	0	19054	0	0	16470	0	0.009	17819	0	0.1173	11353	0	0.0312	17582	0	0.0121	14429	0	0.0044	18677	0	0.0723	12870	0	0.0001	18764	0	0	18742	0	0.0371	15043	0	0
RNF212B	A8MTL3	0	3	0	0	1	0.0149	16732	0	0.0384	15485	0	0.1571	11665	0	0.2554	9791	0	0.1037	12510	0	0.1913	11482	0	0.267	9752	0	0.226	9381	0	0.0162	14158	0	0.2854	6588	0	0.044	13705	0	0.4492	4497	0	0.5586	3035	0	0.0013	18237	0	0.0096
CCDC82	Q8N4S0	1	13	0	0	1	0.0069	17998	0	0.0166	17245	0	0.2791	7383	0	0.4994	4066	0	0	17104	0	0.4934	4279	0	0.1194	11328	0	0.2899	7248	0	0	18298	0	0.3749	4476	0	0.0031	17332	0	0.3046	8915	0	0.3393	7143	0	0.0569	14141	0	0.0039
N4BP2L1	Q5TBK1	1	7	0	0	1	0.084	11352	0	0.1268	10664	0	0.2368	8729	0	0.2067	11503	0	0.275	9657	0	0.0635	15273	0	0.281	9637	0	0.1594	12132	0	0.2117	10464	0	0.1017	13015	0	0.4232	6472	0	0.2222	11872	0	0.177	11509	0	0.2654	9005	0	0.3155
C19orf71	A6NCJ1	1	1	0	0	1	0.005	18440	0	0.0185	17077	0	0.126	12857	0	0.5366	3479	0	0	19082	0	0.2694	9572	0	0.1569	10810	0	0.4635	3414	0	0	16352	0	0.4256	3471	0	0.0161	15160	0	0.3807	6374	0	0.3361	7223	0	0.0335	15273	0	0.0002
UBAP1L	F5GYI3	0	4	0	0	1	0.0144	16794	0	0.0221	16798	0	0.1025	13801	0	0.2323	10575	0	0.015	14527	0	0.2201	10736	0	0.1207	11300	0	0.1902	10811	0	0.0002	15822	0	0.3085	5975	0	0.0258	14484	0	0.3323	7927	0	0.313	7733	0	0.0158	16534	0	0.0131
CXorf38	Q8TB03	1	6	0	0	1	0.0263	15418	0	0.0335	15894	0	0.2342	8830	0	0.7898	740	0	0	17579	0	0.4056	6450	0	0.1669	10688	0	0.5694	1845	0	0.0021	15259	0	0.6946	371	0	0.0295	14291	0	0.3902	6079	0	0.603	2415	0	0.0535	14293	0	0.0031
TMEM207	Q6UWW9	1	6	0	0	1	0.0046	18559	0	0.024	16639	0	0.4203	4059	0	0.6399	2094	0	0	15971	0	0.1785	11824	0	0.1098	11482	0	0.443	3773	0	0	16437	0	0.409	3769	0	0.0007	18558	0	0.3479	7448	0	0.5357	3423	0	0.0346	15206	0	0.0015
PCP4L1	A6NKN8	1	8	0	0	1	0.0335	14664	0	0.0372	15590	0	0.1899	10436	0	0.6647	1806	0	0	17392	0	0.2975	8913	0	0.1843	10523	0	0.6096	1332	0	0.0009	15495	0	0.5931	1216	0	0.0648	13065	0	0.3014	9020	0	0.5305	3509	0	0.1112	12490	0	0.0038
KBTBD2	Q8IY47	1	11	0	0	1	0.5211	428	0	0.6482	336	0	0.2961	6852	0	0.4129	5641	0	0.1317	11987	0	0.2722	9517	0	0.0811	12019	0	0.458	3500	0	0.3153	9314	0	0.2309	8202	0	0.4234	6469	0	0.0803	16526	0	0.4839	4327	0	0.4883	4477	0	0.1597
TMEM268	Q5VZI3	1	13	0	0	1	0.1304	9281	0	0.1252	10731	0	0.0462	15988	0	0.296	8548	0	0.048	13634	0	0.2377	10304	0	0.1225	11268	0	0.1554	12287	0	0.1049	11853	0	0.5983	1157	0	0.0085	16051	0	0.1876	13153	0	0.7283	937	0	0.0093	17092	0	0.0217
TRIM75P	A6NK02	1	2	0	1	1	0.008	17742	0	0.0243	16620	0	0.2438	8491	0	0.4872	4257	0	0	16646	0	0.2136	10882	0	0.1055	11547	0	0.3267	6205	0	0	16282	0	0.3564	4853	0	0.001	18318	0	0.2954	9243	0	0.3986	5887	0	0.1212	12226	0	0.0029
TMEM82	A0PJX8	1	2	0	0	1	0.0941	10861	0	0.0399	15373	0	0.2377	8700	0	0.7542	1013	0	0	15762	0	0.1748	11941	0	0.1441	10964	0	0.5831	1660	0	0.0014	15385	0	0.6333	852	0	0.0609	13177	0	0.3891	6115	0	0.5978	2472	0	0.1862	10673	0	0.0096
C1orf100	Q5SVJ3	1	5	0	0	1	0.0009	19306	0	0.03	16172	0	0.3017	6687	0	0.7071	1418	0	0	19080	0	0.4035	6513	0	0.1614	10753	0	0.6122	1308	0	0	18445	0	0.5544	1633	0	0.0185	14955	0	0.414	5415	0	0.5524	3158	0	0.0281	15568	0	0.0002
CCDC81	Q6ZN84	1	5	0	1	1	0.0071	17942	0	0.0089	17968	0	0.0776	14768	0	0.186	12280	0	0.0522	13521	0	0.2083	11030	0	0.409	8063	0	0.2041	10249	0	0.0227	13876	0	0.2491	7688	0	0.1262	11775	0	0.1433	14594	0	0.2908	8290	0	0.0106	16960	0	0.0174
LEXM	Q3ZCV2	1	3	0	0	1	0.0084	17671	0	0.0131	17545	0	0.0749	14885	0	0.2266	10756	0	0.0665	13225	0	0.1997	11256	0	0.2614	9802	0	0.2684	7946	0	0.0348	13443	0	0.2986	6211	0	0.0785	12738	0	0.2541	10696	0	0.4116	5633	0	0.0043	17687	0	0.0343
TMEM25	E9PKP3	1	15	0	0	1	0.0218	15968	0	0.0294	16221	0	0.201	10011	0	0.5978	2614	0	0.0002	15610	0	0.289	9110	0	0.1703	10660	0	0.4821	3131	0	0.0022	15243	0	0.5752	1409	0	0.0583	13259	0	0.2562	10614	0	0.5934	2526	0	0.0242	15865	0	0.0039
IQCF5	A8MTL0	0	3	0	0	1	0.0017	19272	0	0.028	16322	0	0.2668	7735	0	0.7356	1159	0	0	15769	0	0.4156	6201	0	0.1753	10611	0	0.6701	704	0	0	17398	0	0.6043	1099	0	0.0365	13972	0	0.3874	6157	0	0.5796	2722	0	0.02	16190	0	0.0001
C10orf82	Q8WW14	1	6	0	0	1	0.0034	18958	0	0.0243	16621	0	0.1297	12726	0	0.3805	6360	0	0.0113	14672	0	0.3147	8522	0	0.2157	10214	0	0.3786	5005	0	0.0015	15362	0	0.3708	4562	0	0.0593	13227	0	0.3042	8923	0	0.4857	4286	0	0.0011	18295	0	0.0019
KRCC1	Q9NPI7	1	9	0	0	1	0.003	19041	0	0.0176	17148	0	0.3186	6212	0	0.6831	1626	0	0	18177	0	0.3242	8321	0	0.1607	10764	0	0.6081	1348	0	0	17928	0	0.5021	2239	0	0.007	16322	0	0.2304	11570	0	0.5405	3346	0	0.0119	16849	0	0.0004
TCAF2C	A0A1B0GVM2	0	0	0	2	1	0.0738	11854	0	0.0201	16952	0	0.0668	15177	0	0.1762	12729	0	0.0595	13371	0	0.0838	14625	0	0.2989	9438	0	0.1533	12384	0	0.023	13863	0	0.2493	7680	0	0.3419	8119	0	0.1312	14997	0	0.3396	7140	0	0.1055	12648	0	0.0354
C10orf105	Q8TEF2	1	1	0	0	1	0.0216	15983	0	0.0327	15962	0	0.374	4909	0	0.6452	2031	0	0	18048	0	0.1391	12930	0	0.1092	11496	0	0.5287	2451	0	0.0001	16034	0	0.4741	2664	0	0.0047	16824	0	0.3672	6819	0	0.5468	3248	0	0.1202	12248	0	0.0084
LUZP2	Q86TE4	1	13	0	0	1	0.0815	11465	0	0.0495	14650	0	0.2797	7368	0	0.7591	973	0	0	18934	0	0.0603	15373	0	0.0675	12341	0	0.3109	6631	0	0.0001	16049	0	0.5164	2058	0	0.0033	17242	0	0.4043	5689	0	0.6094	2342	0	0.147	11540	0	0.0044
SUSD1	Q6UWL2	1	16	0	0	1	0.1253	9496	0	0.2359	6708	0	0.3215	6161	0	0.16	13453	0	0.0204	14356	0	0.1076	13861	0	0.3374	9025	0	0.27	7878	0	0.0587	12768	0	0.2609	7322	0	0.1171	11962	0	0.2345	11421	0	0.503	3925	0	0.0799	13391	0	0.0314
TMEM262	E9PQX1	1	1	0	0	1	0.0039	18743	0	0.021	16888	0	0.2173	9411	0	0.644	2047	0	0.3794	7956	0	0.3119	8592	0	0.1776	10587	0	0.6168	1253	0	0	16544	0	0.5442	1745	0	0.0397	13859	0	0.1593	14044	0	0.517	3714	0	0.0115	16884	0	0.0003
TRABD	J3KPT4	1	21	0	0	1	0.1688	7864	0	0.3814	3349	0	0.2278	9057	0	0.3278	7729	0	0.4078	7469	0	0.1098	13787	0	0.263	9783	0	0.298	6986	0	0.4324	7865	0	0.0821	13840	0	0.5463	3600	0	0.2446	11036	0	0.1051	13645	0	0.7614	533	0	0.51
C8orf34	Q49A92	1	11	0	0	1	0.0359	14447	0	0.08	12885	0	0.3314	5898	0	0.8994	160	0	0	18839	0	0.1239	13375	0	0.0721	12233	0	0.3972	4620	0	0	18660	0	0.6371	811	0	0.006	16501	0	0.6597	1073	0	0.7178	1049	0	0.1343	11888	0	0.0038
C1orf53	Q5VUE5	1	5	0	0	1	0.0066	18071	0	0.0068	18252	0	0.0146	17332	0	0.052	17409	0	0.0117	14653	0	0.0326	16445	0	0.3592	8775	0	0.0419	17147	0	0.0063	14844	0	0.033	16151	0	0.0917	12420	0	0.0992	16008	0	0.0542	15147	0	0.1201	12252	0	0.0061
TMEM69	Q5SWH9	1	5	0	0	1	0.0288	15139	0	0.0277	16351	0	0.1703	11155	0	0.1829	12426	0	0.0047	15008	0	0.0698	15047	0	0.2929	9511	0	0.1753	11395	0	0.0089	14653	0	0.1989	9299	0	0.2274	10075	0	0.1292	15056	0	0.4451	5043	0	0.0207	16131	0	0.0364
PTX4	Q96A99	1	3	0	0	1	0.0115	17157	0	0.0098	17887	0	0.0694	15082	0	0.1237	15003	0	0.1113	12359	0	0.0799	14746	0	0.4179	7937	0	0.1428	12858	0	0.1934	10690	0	0.1247	12091	0	0.0111	15673	0	0.2088	12387	0	0.1589	12028	0	0.0041	17721	0	0.0345
FAM71C	Q8NEG0	1	7	0	8	1	0.0049	18469	0	0.0228	16726	0	0.3504	5397	0	0.6781	1683	0	0	18477	0	0.2532	9949	0	0.138	11043	0	0.5309	2418	0	0	16808	0	0.4971	2321	0	0.0032	17281	0	0.3709	6694	0	0.5256	3583	0	0.0377	15009	0	0.0006
TMEM42	Q69YG0	1	3	0	0	1	0.0036	18857	0	0.0176	17147	0	0.0931	14170	0	0.1505	13858	0	0.0621	13317	0	0.2254	10589	0	0.4032	8168	0	0.1961	10542	0	0.0918	12078	0	0.1975	9339	0	0.0258	14486	0	0.2009	12688	0	0.1642	11881	0	0.0018	18132	0	0.0084
KCTD18	Q6PI47	1	11	0	0	1	0.1255	9487	0	0.2337	6791	0	0.348	5468	0	0.2617	9597	0	0.0949	12659	0	0.1244	13356	0	0.3208	9203	0	0.2324	9149	0	0.1746	10920	0	0.1921	9547	0	0.0825	12618	0	0.3632	6940	0	0.4665	4646	0	0.2612	9105	0	0.0624
FAM181A	Q8N9Y4	1	6	0	0	1	0.0464	13603	0	0.0628	13848	0	0.2986	6785	0	0.7766	846	0	0	18544	0	0.1936	11417	0	0.1053	11549	0	0.5032	2806	0	0.0002	15792	0	0.6015	1128	0	0.0258	14485	0	0.5001	3371	0	0.5873	2604	0	0.155	11368	0	0.0077
DCDC5	Q6ZRR9	0	0	0	0	1	0.0037	18838	0	0.0144	17427	0	0.152	11864	0	0.4097	5704	0	0	17499	0	0.3034	8778	0	0.2007	10344	0	0.4522	3605	0	0	18752	0	0.3551	4885	0	0.0087	16032	0	0.2524	10755	0	0.4065	5731	0	0.0028	17939	0	0.0002
TTC29	G5E9Z5	1	12	0	0	1	0.0528	13157	0	0.0219	16806	0	0.1022	13805	0	0.1602	13445	0	0.0671	13215	0	0.096	14225	0	0.3511	8876	0	0.1609	12062	0	0.0631	12657	0	0.183	9883	0	0.0184	14963	0	0.1459	14488	0	0.2481	9408	0	0.1318	11962	0	0.0536
CD164L2	Q6UWJ8	1	9	0	0	1	0.0313	14880	0	0.0273	16380	0	0.2199	9322	0	0.7503	1049	0	0	17350	0	0.2732	9497	0	0.1636	10728	0	0.6192	1231	0	0.0006	15573	0	0.6665	569	0	0.0536	13380	0	0.3426	7600	0	0.6313	2037	0	0.0956	12919	0	0.0091
PLPPR3	Q6T4P5	0	8	0	0	1	0.314	3526	0	0.3541	3899	0	0.2373	8712	0	0.1499	13891	0	0.092	12721	0	0.0661	15176	0	0.0951	11747	0	0.1634	11944	0	0.191	10723	0	0.178	10094	0	0.2445	9800	0	0.1205	15343	0	0.2487	9392	0	0.1953	10457	0	0.144
FAM89A	Q96GI7	1	5	0	0	1	0.0046	18582	0	0.0113	17724	0	0.056	15610	0	0.0897	16294	0	0.0164	14484	0	0.0406	16104	0	0.1207	11298	0	0.062	16345	0	0.0074	14772	0	0.0875	13605	0	0.0064	16422	0	0.2891	9464	0	0.1841	11279	0	0.0113	16895	0	0.0214
C2orf70	A6NJV1	1	2	0	1	1	0.0137	16880	0	0.0099	17869	0	0.0662	15205	0	0.1892	12133	0	0.0722	13090	0	0.1586	12383	0	0.242	9981	0	0.2017	10343	0	0.0553	12876	0	0.2333	8130	0	0.0645	13068	0	0.2244	11790	0	0.3095	7815	0	0.0063	17403	0	0.0723
CCDC150	Q8NCX0	1	4	0	2	1	0.0072	17909	0	0.0142	17445	0	0.1511	11897	0	0.4028	5855	0	0.0007	15487	0	0.2741	9483	0	0.1963	10386	0	0.5069	2737	0	0.0003	15703	0	0.3841	4256	0	0.0188	14944	0	0.2055	12514	0	0.5452	3278	0	0.0445	14657	0	0.0014
CCDC172	P0C7W6	1	10	0	12	1	0.0679	12212	0	0.0597	14044	0	0.4661	3345	0	0.9355	62	0	0	17194	0	0.1316	13169	0	0.0981	11675	0	0.5194	2567	0	0	18057	0	0.6732	527	0	0.0042	16974	0	0.5052	3278	0	0.8136	256	0	0.1302	12010	0	0.0058
BCLAF3	A2AJT9	1	4	0	0	1	0.0559	12933	0	0.0505	14597	0	0.4617	3421	0	0.8768	256	0	0	18589	0	0.1464	12730	0	0.0935	11782	0	0.557	2056	0	0	16529	0	0.6219	951	0	0.0047	16841	0	0.5473	2532	0	0.7538	712	0	0.1442	11614	0	0.0081
WFDC3	Q8IUB2	0	7	0	0	1	0.0131	16959	0	0.0371	15600	0	0.068	15133	0	0.2045	11589	0	0.0096	14748	0	0.1643	12225	0	0.1569	10809	0	0.2075	10117	0	0.0006	15574	0	0.1747	10209	0	0.0786	12734	0	0.3406	7660	0	0.2477	9424	0	0.0017	18140	0	0.0029
PLEKHS1	Q5SXH7	1	8	0	2	1	0.0057	18275	0	0.0295	16215	0	0.1032	13778	0	0.2015	11688	0	0.0856	12850	0	0.1322	13155	0	0.3232	9169	0	0.1953	10576	0	0.3435	9006	0	0.2357	8054	0	0.0036	17141	0	0.3903	6078	0	0.3903	6046	0	0.0022	18041	0	0.0268
C2orf69	Q8N8R5	1	6	0	0	1	0.0798	11540	0	0.2218	7160	0	0.2243	9169	0	0.2181	11083	0	0.3394	8666	0	0.059	15426	0	0.46	7098	0	0.1726	11511	0	0.4373	7778	0	0.1326	11801	0	0.2901	9060	0	0.4211	5219	0	0.236	9755	0	0.3045	8232	0	0.2081
COLCA2	A8K830	1	15	0	1	1	0.0103	17350	0	0.0357	15725	0	0.493	2944	0	0.7035	1449	0	0.3794	7958	0	0.2603	9794	0	0.1172	11354	0	0.6061	1366	0	0	19249	0	0.5023	2237	0	0.0034	17200	0	0.2959	9224	0	0.6119	2302	0	0.0704	13656	0	0.0064
C11orf52	Q96A22	1	10	0	2	1	0.007	17963	0	0.0476	14768	0	0.299	6772	0	0.6703	1754	0	0.3794	7962	0	0.2399	10261	0	0.1069	11534	0	0.5597	2015	0	0	16215	0	0.526	1929	0	0.0119	15577	0	0.4728	3949	0	0.5334	3464	0	0.1063	12634	0	0.0028
GOLGA6L4	A6NEF3	1	5	0	0	1	0.1142	9963	0	0.0398	15382	0	0	19290	0	0	19078	0	0	16025	0	0.0215	16981	0	0.1594	10778	0	0.0409	17194	0	0.0073	14778	0	0.0033	18785	0	0.0432	13734	0	0	19156	0	0	18747	0	0.0175	16395	0	0
SPATA1	Q5VX52	1	8	0	0	1	0.0086	17627	0	0.0293	16229	0	0.0876	14368	0	0.2286	10700	0	0.0145	14544	0	0.1993	11263	0	0.1586	10786	0	0.2311	9195	0	0.0149	14261	0	0.2746	6906	0	0.0276	14382	0	0.4489	4508	0	0.4513	4937	0	0.0103	16980	0	0.0142
TMX2-CTNND1	H3BSU7	0	4	0	0	1	0.0746	11809	0	0.0901	12337	0	0.0068	17719	0	0.0452	17615	0	0.1497	11662	0	0.0913	14383	0	0.0097	15011	0	0.0514	16749	0	0.1099	11779	0	0.4399	3220	0	0.0252	14507	0	0.132	14963	0	0.2394	9658	0	0.0331	15296	0	0.1356
R3HDM4	Q96D70	1	3	0	0	1	0.1813	7401	0	0.2051	7714	0	0.2849	7202	0	0.4015	5875	0	0.1457	11744	0	0.1276	13271	0	0.1522	10865	0	0.179	11246	0	0.0476	13084	0	0.3653	4666	0	0.098	12297	0	0.6714	951	0	0.6449	1856	0	0.0226	15985	0	0.0336
METTL24	Q5JXM2	0	0	0	0	1	0.0553	12985	0	0.0202	16950	0	0.0825	14569	0	0.1492	13919	0	0.0317	14031	0	0.0582	15446	0	0.3552	8823	0	0.0874	15364	0	0.0058	14883	0	0.191	9584	0	0.0365	13971	0	0.2305	11561	0	0.2911	8282	0	0.1252	12140	0	0.0253
CCDC198	F5GWJ3	1	12	0	0	1	0.0042	18672	0	0.0124	17613	0	0.2025	9962	0	0.4958	4124	0	0	16871	0	0.1508	12610	0	0.1126	11432	0	0.4341	3904	0	0	18064	0	0.3338	5338	0	0.0018	17857	0	0.3064	8838	0	0.3555	6797	0	0.0321	15357	0	0.0003
CXorf58	Q96LI9	1	6	0	0	1	0.002	19251	0	0.0046	18805	0	0.0524	15770	0	0.2068	11501	0	0	17596	0	0.1345	13074	0	0.2605	9808	0	0.169	11695	0	0	18747	0	0.1577	10852	0	0.0796	12701	0	0.1855	13228	0	0.1273	12993	0	0.0155	16562	0	0
TMEM51	Q9NW97	1	17	0	1	1	0.1193	9722	0	0.0678	13542	0	0.4277	3934	0	0.8692	292	0	0	15903	0	0.1139	13662	0	0.1111	11456	0	0.5863	1620	0	0.0001	15938	0	0.7059	300	0	0.0064	16423	0	0.3471	7479	0	0.8006	334	0	0.1596	11271	0	0.0208
ERICH6B	Q5W0A0	1	5	0	0	1	0.0181	16395	0	0.0071	18212	0	0.0013	18244	0	0.0555	17314	0	0	18968	0	0.0071	18000	0	0.3878	8409	0	0.017	18080	0	0.0151	14242	0	0.0076	18283	0	0.0584	13256	0	0.0178	18144	0	0.0196	16400	0	0.0005	18425	0	0.0007
NDUFC2-KCTD14	A0A087WUM3	0	2	0	0	1	0.0052	18387	0	0.0164	17266	0	0.2021	9974	0	0.4293	5324	0	0	18002	0	0.0245	16816	0	0.0789	12062	0	0.3064	6747	0	0	16864	0	0.318	5691	0	0.0021	17691	0	0.1756	13543	0	0.3207	7570	0	0.0343	15218	0	0.0012
MUM1L1	Q5H9M0	1	0	0	1	1	0.0099	17403	0	0.069	13481	0	0.5876	1788	0	0.8747	267	0	0	16945	0	0.2851	9211	0	0.1049	11557	0	0.6424	973	0	0	16799	0	0.6158	990	0	0.0037	17117	0	0.4878	3609	0	0.7575	682	0	0.0369	15051	0	0.0068
MS4A18	H0YCH9	1	0	0	0	1	0.0235	15756	0	0.0222	16791	0	0.0001	18533	0	0.0261	18182	0	0.0001	15687	0	0.1159	13611	0	0.322	9187	0	0.0026	18521	0	0.0033	15110	0	0.0059	18518	0	0.0052	16696	0	0.0007	18640	0	0.0057	17305	0	0.0789	13415	0	0.0004
CYYR1	Q96J86	1	12	0	0	1	0.069	12148	0	0.0668	13601	0	0.5054	2767	0	0.9944	2	0	0	17406	0	0.1547	12495	0	0.0537	12754	0	0.5203	2556	0	0.0001	15935	0	0.678	494	0	0.0042	16970	0	0.6355	1295	0	0.8501	112	0	0.1445	11605	0	0.0068
ARMC12	Q5T9G4	1	7	0	1	1	0.0238	15727	0	0.0251	16556	0	0.2791	7387	0	0.8124	593	0	0.0001	15735	0	0.2958	8970	0	0.1871	10499	0	0.5734	1787	0	0.0004	15636	0	0.7073	290	0	0.0341	14097	0	0.254	10701	0	0.6674	1572	0	0.0539	14273	0	0.0062
SMIM10	Q96HG1	1	2	0	0	1	0.0053	18363	0	0.0145	17421	0	0.2858	7172	0	0.5756	2910	0	0	19070	0	0.2092	11006	0	0.0999	11640	0	0.4499	3639	0	0	18083	0	0.4355	3289	0	0.0105	15749	0	0.3217	8320	0	0.4327	5257	0	0.0615	13964	0	0.0008
ERICH3	Q5RHP9	1	3	0	0	1	0.005	18449	0	0.0065	18311	0	0.0655	15234	0	0.1823	12451	0	0.0056	14942	0	0.1605	12328	0	0.122	11280	0	0.1819	11130	0	0.0003	15751	0	0.1519	11050	0	0.0022	17647	0	0.2602	10477	0	0.2468	9446	0	0.0005	18433	0	0.0011
ZNF654	A0A1B0GWA0	0	2	0	0	1	0.1719	7741	0	0.1469	9827	0	0.1855	10587	0	0.6806	1656	0	0.0081	14815	0	0.1536	12533	0	0.4627	7042	0	0.3885	4797	0	0.0015	15357	0	0.6409	773	0	0.2129	10300	0	0.5649	2247	0	0.8768	54	0	0.0331	15301	0	0.0075
MANSC4	A6NHS7	1	1	0	0	1	0.0426	13897	0	0.0448	14979	0	0.4305	3884	0	0.751	1038	0	0	18918	0	0.1496	12639	0	0.0883	11888	0	0.5367	2324	0	0.0001	15905	0	0.5706	1454	0	0.0045	16884	0	0.4277	5047	0	0.6664	1590	0	0.1604	11256	0	0.0107
PLAC9	Q5JTB6	1	7	0	1	1	0.0045	18601	0	0.0157	17324	0	0.1355	12517	0	0.3824	6317	0	0	17917	0	0.1022	14039	0	0.0859	11933	0	0.3113	6625	0	0	18906	0	0.2762	6860	0	0.0011	18235	0	0.3073	8812	0	0.2591	9099	0	0.0538	14281	0	0.0004
FAM184B	Q9ULE4	1	6	0	0	1	0.0007	19318	0	0.0417	15210	0	0.1706	11140	0	0.4501	4934	0	0	18642	0	0.3294	8219	0	0.1333	11102	0	0.4856	3080	0	0	17238	0	0.4157	3641	0	0.0086	16036	0	0.3957	5936	0	0.5446	3285	0	0.0478	14506	0	0.0004
KBTBD12	Q3ZCT8	1	6	0	0	1	0.3567	2562	0	0.4648	2004	0	0.4394	3762	0	0.4502	4932	0	0.2494	10039	0	0.2741	9482	0	0.1083	11516	0	0.4519	3612	0	0.3304	9143	0	0.3361	5282	0	0.4543	5755	0	0.2711	10103	0	0.5294	3527	0	0.4409	5370	0	0.219
C8orf88	P0DMB2	0	3	0	0	1	0.1144	9953	0	0.0153	17358	0	0.2265	9096	0	0.9078	142	0	0	18818	0	0.3062	8714	0	0.1584	10792	0	0.5785	1714	0	0.0041	15034	0	0.7348	152	0	0.0148	15289	0	0.1864	13196	0	0.7153	1080	0	0.0536	14289	0	0.0031
TEPP	Q6URK8	1	4	0	0	1	0.0034	18939	0	0.0151	17373	0	0.1981	10105	0	0.5853	2769	0	0	18368	0	0.2598	9808	0	0.1625	10741	0	0.5231	2513	0	0	18477	0	0.5021	2238	0	0.0267	14438	0	0.274	9993	0	0.4321	5270	0	0.0367	15068	0	0.0006
IQCF2	Q8IXL9	0	6	0	1	1	0.0028	19090	0	0.0112	17730	0	0.1601	11545	0	0.5586	3165	0	0	15872	0	0.2945	8998	0	0.1342	11086	0	0.549	2177	0	0	17407	0	0.4562	2948	0	0.0143	15340	0	0.2834	9661	0	0.4029	5798	0	0.0222	16012	0	0.0001
TMEM156	Q8N614	1	1	0	0	1	0.004	18741	0	0.0364	15669	0	0.5002	2840	0	0.7893	743	0	0	15907	0	0.3324	8136	0	0.1131	11427	0	0.6389	1013	0	0	16550	0	0.5635	1539	0	0.0033	17244	0	0.3706	6704	0	0.6663	1592	0	0.0218	16044	0	0.0019
CFAP77	Q6ZQR2	1	9	0	1	1	0.0095	17475	0	0.0158	17317	0	0.1527	11840	0	0.3074	8272	0	0	17029	0	0.1513	12593	0	0.1338	11091	0	0.2694	7903	0	0	19131	0	0.3197	5646	0	0.0364	13980	0	0.3182	8420	0	0.3247	7483	0	0.0567	14156	0	0.0019
LCN15	Q6UWW0	0	4	0	0	1	0.0089	17552	0	0.0434	15079	0	0.3756	4873	0	0.6308	2208	0	0	19295	0	0.1813	11752	0	0.0691	12313	0	0.4408	3800	0	0	17757	0	0.448	3073	0	0.0036	17146	0	0.4153	5379	0	0.5281	3547	0	0.1056	12647	0	0.0025
PGPEP1L	A0A1B0GWH3	0	3	0	0	1	0.0899	11070	0	0.148	9775	0	0.1711	11122	0	0.1737	12829	0	0.287	9485	0	0.2657	9667	0	0.0814	12013	0	0.1439	12809	0	0.0544	12900	0	0.0368	15925	0	0.3982	7041	0	0.1284	15084	0	0.0842	14247	0	0.4889	4466	0	0.3337
TTC16	Q8NEE8	1	4	0	0	1	0.0017	19269	0	0.0053	18610	0	0.0499	15860	0	0.1916	12048	0	0	16053	0	0.1194	13510	0	0.2326	10074	0	0.1635	11937	0	0	16589	0	0.1435	11370	0	0.1428	11493	0	0.188	13141	0	0.1	13808	0	0.0401	14865	0	0
CXorf36	Q9H7Y0	1	0	0	0	1	0.1045	10391	0	0.0459	14895	0	0.0726	14968	0	0.2658	9464	0	0.2736	9679	0	0.0687	15085	0	0.1688	10674	0	0.1426	12864	0	0.1395	11382	0	0.3378	5246	0	0.0218	14724	0	0.7951	209	0	0.5366	3414	0	0.0159	16526	0	0.231
VSTM2A	B5MCX6	0	9	0	0	1	0.0914	10996	0	0.0469	14827	0	0.2658	7762	0	0.7097	1399	0	0	15861	0	0.02	17073	0	0.0627	12473	0	0.3162	6474	0	0	16293	0	0.5659	1504	0	0.0076	16214	1	0.3989	5841	0	0.5737	2814	0	0.2169	10011	0	0.0188
PRSS41	Q7RTY9	0	1	0	2	1	0.0323	14784	0	0.0607	13998	0	0.0286	16654	0	0.0044	18737	0	0.0095	14751	0	0.0017	18587	0	0.1313	11130	0	0.0141	18177	0	0.0172	14112	0	0.0018	18966	0	0.3642	7706	0	0.003	18515	0	0.0648	14818	0	0.1717	11016	0	0.0219
C5orf51	A6NDU8	1	11	0	2	1	0.1481	8596	0	0.1272	10644	0	0.1367	12470	0	0.487	4264	0	0.0598	13364	0	0.1688	12101	0	0.0735	12195	0	0.2586	8264	0	0.0893	12112	0	0.5423	1767	0	0.01	15831	0	0.6115	1593	0	0.8182	228	0	0.0301	15459	0	0.056
SMIM11A	P58511	1	11	0	0	1	0.1531	8386	0	0.0445	14996	0	0.2334	8849	0	0.888	214	0	0	19067	0	0.1239	13374	0	0.0927	11799	0	0.4483	3670	0	0.0011	15443	0	0.7026	319	0	0.0056	16603	0	0.4712	3987	0	0.7683	598	0	0.1902	10580	0	0.012
CCDC18	J3KP97	1	9	0	0	1	0.0481	13490	0	0.0383	15492	0	0.2907	7021	0	0.708	1406	0	0.0001	15713	0	0.1702	12059	0	0.1185	11335	0	0.4913	2991	0	0.0003	15684	0	0.5867	1296	0	0.0115	15631	0	0.2153	12135	0	0.7135	1096	0	0.1351	11863	0	0.005
PCED1B	Q96HM7	1	7	0	1	1	0.0124	17047	0	0.0121	17637	0	0.0356	16380	0	0.1549	13678	0	0.0324	14016	0	0.0874	14499	0	0.1672	10687	0	0.1335	13315	0	0.0064	14833	0	0.0909	13459	0	0.1364	11616	0	0.2612	10449	0	0.2154	10352	0	0.0008	18352	0	0.0042
KIAA0408	Q6ZU52	1	13	0	4	1	0.0179	16419	0	0.0562	14240	0	0.5732	1946	0	0.8153	577	0	0	18641	0	0.2447	10134	0	0.0802	12036	0	0.6287	1106	0	0	17465	0	0.5623	1553	0	0.0019	17809	0	0.4075	5592	0	0.7168	1063	0	0.0643	13872	0	0.008
C4orf45	Q96LM5	1	3	0	0	1	0.0037	18826	0	0.0136	17503	0	0.2362	8760	0	0.5662	3045	0	0	19199	0	0.213	10902	0	0.1099	11481	0	0.4073	4421	0	0	18431	0	0.405	3846	0	0.0027	17462	0	0.3651	6883	0	0.3815	6208	0	0.0203	16165	0	0.0005
WSCD1	Q658N2	0	5	0	0	1	0.3065	3688	0	0.2968	5104	0	0.3922	4535	0	0.3579	6940	0	0.3538	8392	0	0.4852	4489	0	0.2678	9748	0	0.2921	7174	0	0.2959	9550	0	0.2621	7273	0	0.165	11106	0	0.361	6995	0	0.2883	8355	0	0.3465	7357	0	0.3226
TPSG1	Q9NRR2	0	7	0	2	1	0.0498	13370	0	0.0654	13694	0	0.0352	16390	0	0.0041	18746	0	0.0184	14421	0	0.0017	18577	0	0.1008	11624	0	0.0258	17765	0	0.0183	14056	0	0.0044	18679	0	0.3755	7475	0	0.001	18610	0	0.0425	15540	0	0.2269	9803	0	0.0495
SLFNL1	Q499Z3	1	6	0	0	1	0.0033	18976	0	0.0145	17417	0	0.1417	12273	0	0.532	3551	0	0	19167	0	0.2645	9688	0	0.1306	11144	0	0.4807	3156	0	0	18271	0	0.461	2859	0	0.0117	15607	0	0.2551	10663	0	0.3717	6439	0	0.0419	14785	0	0.0002
FAM174A	Q8TBP5	1	7	0	0	1	0.0058	18241	0	0.0051	18678	0	0.065	15256	0	0.1974	11836	0	0.0229	14284	0	0.1767	11878	0	0.217	10201	0	0.1674	11766	0	0.0075	14764	0	0.16	10759	0	0.015	15270	0	0.2445	11043	0	0.2241	10086	0	0.0011	18288	0	0.0091
IGSF6	O95976	0	8	0	4	1	0.0085	17638	0	0.0326	15969	0	0.4683	3308	0	0.7024	1457	0	0.0001	15719	0	0.2287	10505	0	0.0905	11837	0	0.578	1721	0	0	17682	0	0.5071	2168	0	0.0034	17199	0	0.2884	9490	0	0.6029	2416	0	0.0595	14036	0	0.0069
LRRC56	A0A0G2JLS1	1	4	0	0	1	0.0097	17440	0	0.029	16251	0	0.114	13339	0	0.1092	15600	0	0.041	13792	0	0.0532	15626	0	0.2405	9998	0	0.1016	14802	0	0.024	13826	0	0.0783	13986	0	0.2059	10411	0	0.1398	14695	0	0.1468	12402	0	0.174	10950	0	0.025
TMEM160	Q9NX00	1	15	0	0	1	0.0011	19303	0	0.1073	11504	0	0.2274	9070	0	0.7865	765	0	0	15911	0	0.4654	4979	0	0.101	11622	0	0.6505	891	0	0.0002	15825	0	0.6345	835	0	0.0778	12748	0	0.5822	2009	0	0.5713	2842	0	0.0565	14161	0	0.0003
DZANK1	Q9NVP4	1	9	0	0	1	0.0882	11141	0	0.0221	16794	0	0.0884	14336	0	0.2374	10387	0	0.0371	13892	0	0.0729	14963	0	0.161	10760	0	0.1974	10494	0	0.0228	13873	0	0.3226	5583	0	0.0697	12926	0	0.3503	7364	0	0.404	5780	0	0.0271	15635	0	0.0615
RBM44	A0A0A0MR46	0	4	0	0	1	0.0032	19005	0	0.0313	16073	0	0.3408	5647	0	0.6366	2142	0	0	16855	0	0.3155	8508	0	0.1039	11570	0	0.5407	2281	0	0	19172	0	0.4472	3095	0	0.0024	17580	0	0.3904	6073	0	0.4936	4135	0	0.0278	15589	0	0.0004
CCDC152	Q4G0S7	1	2	0	0	1	0.1441	8744	0	0.073	13257	0	0.4058	4304	0	0.9135	125	0	0	17214	0	0.0972	14191	0	0.072	12235	0	0.4783	3193	0	0.0002	15814	0	0.6936	380	0	0.004	17018	0	0.3512	7333	0	0.8115	269	0	0.1335	11911	0	0.0091
VWA3B	Q502W6	1	8	0	0	1	0.0185	16341	0	0.012	17652	0	0.1242	12933	0	0.3371	7458	0	0.0001	15666	0	0.1113	13750	0	0.231	10086	0	0.3284	6158	0	0.0001	15913	0	0.3379	5242	0	0.0369	13961	0	0.2487	10902	0	0.4066	5730	0	0.1312	11985	0	0.003
CCDC169	A6NNP5	1	3	0	0	1	0.0148	16739	0	0.0263	16458	0	0.0705	15043	0	0.2273	10730	0	0.0243	14240	0	0.1624	12285	0	0.1678	10683	0	0.1719	11548	0	0.0181	14067	0	0.2615	7300	0	0.1314	11709	0	0.4845	3687	0	0.3747	6373	0	0.0155	16561	0	0.027
LNP1	C9J587	1	5	0	0	1	0.0055	18308	0	0.0316	16054	0	0.4297	3899	0	0.6955	1516	0	0	18770	0	0.2578	9853	0	0.0875	11904	0	0.5372	2322	0	0	17724	0	0.4918	2408	0	0.0016	17971	0	0.3677	6806	0	0.5801	2718	0	0.0384	14956	0	0.001
FSIP1	Q8NA03	1	15	0	0	1	0.0029	19072	0	0.0224	16764	0	0.1704	11147	0	0.3951	6032	0	0	16106	0	0.2336	10386	0	0.13	11156	0	0.447	3695	0	0	17018	0	0.3889	4167	0	0.0092	15957	0	0.3959	5932	0	0.4732	4529	0	0.0225	15993	0	0.0007
CCDC160	A6NGH7	1	3	0	0	1	0.005	18456	0	0.0082	18056	0	0.145	12136	0	0.519	3762	0	0	17216	0	0.2366	10329	0	0.1391	11024	0	0.4626	3427	0	0	18042	0	0.3828	4296	0	0.0071	16289	0	0.2939	9297	0	0.3325	7307	0	0.0209	16118	0	0.0001
FAM193B	Q96PV7	1	19	0	3	1	0.1114	10092	0	0.1457	9881	0	0.049	15890	0	0.1647	13225	0	0.1395	11848	0	0.0966	14215	0	0.0392	13269	0	0.0981	14956	0	0.102	11897	0	0.3126	5845	0	0.0876	12503	0	0.3269	8124	0	0.4916	4164	0	0.0118	16857	0	0.0839
C5orf34	Q96MH7	1	6	0	0	1	0.0215	15998	0	0.0207	16913	0	0.2226	9223	0	0.4306	5303	0	0	19225	0	0.1706	12042	0	0.098	11679	0	0.3566	5468	0	0	18628	0	0.4995	2281	0	0.0064	16428	0	0.449	4506	0	0.575	2794	0	0.0678	13755	0	0.0033
SMIM30	A4D0T7	1	3	0	0	1	0.001	19305	0	0.0821	12767	0	0.2264	9098	0	0.7205	1277	0	0	19011	0	0.4416	5572	0	0.0491	12919	0	0.4643	3398	0	0	18070	0	0.5396	1793	0	0.0043	16928	0	0.6343	1311	0	0.5028	3926	0	0.0391	14918	0	0.0002
CCDC146	Q8IYE0	1	14	0	1	1	0.0452	13678	0	0.0273	16382	0	0.126	12858	0	0.1784	12635	0	0.0441	13719	0	0.1032	14010	0	0.2856	9594	0	0.1652	11855	0	0.063	12659	0	0.1876	9711	0	0.0343	14089	0	0.2078	12428	0	0.2443	9520	0	0.1455	11577	0	0.0454
NWD2	Q9ULI1	0	5	0	0	1	0.4832	701	0	0.5481	1079	0	0.5409	2321	0	0.6154	2392	0	0.6558	2780	0	0.7067	522	0	0.3115	9308	0	0.4459	3717	0	0.5473	5775	0	0.5081	2156	0	0.3501	7963	0	0.6198	1483	0	0.5024	3939	0	0.4161	5935	0	0.5007
TEX49	A0A1B0GTD5	1	1	0	0	1	0.0011	19302	0	0.0339	15852	0	0.1364	12484	0	0.591	2703	0	0	18437	0	0.3837	6975	0	0.0979	11681	0	0.5616	1977	0	0	18472	0	0.4977	2314	0	0.0301	14259	0	0.5431	2611	0	0.3979	5901	0	0.0636	13894	0	0.0001
CCDC15	E9PKB1	1	10	0	0	1	0.023	15822	0	0.013	17563	0	0.008	17648	0	0.043	17697	0	0.0002	15627	0	0.2211	10707	0	0.3958	8292	0	0.0374	17327	0	0.0017	15328	0	0.0098	18038	0	0.0151	15264	0	0.0462	17491	0	0.0317	15923	0	0.008	17225	0	0.0004
TMEM35B	Q8NCS4	1	4	0	0	1	0.0122	17072	0	0.0073	18183	0	0.0806	14645	0	0.1784	12639	0	0.1785	11182	0	0.1541	12519	0	0.3977	8257	0	0.1451	12754	0	0.1705	10966	0	0.1484	11167	0	0.0045	16878	0	0.2206	11938	0	0.213	10424	0	0.0021	18066	0	0.039
ODF3L2	Q3SX64	1	10	0	1	1	0.0221	15930	0	0.012	17643	0	0.0548	15660	0	0.1122	15481	0	0.3358	8716	0	0.175	11930	0	0.5471	4614	0	0.1095	14430	0	0.2845	9662	0	0.0939	13319	0	0.0217	14731	0	0.1233	15256	0	0.0975	13881	0	0.0035	17838	0	0.118
CSTL1	Q9H114	0	9	0	0	1	0.0061	18183	0	0.0113	17723	0	0.1662	11294	0	0.4503	4930	0	0	17318	0	0.1296	13221	0	0.0874	11906	0	0.4226	4126	0	0	19200	0	0.3921	4101	0	0.0049	16765	0	0.2273	11685	0	0.3446	7041	0	0.0692	13703	0	0.0006
ZC3HAV1L	Q96H79	1	19	0	1	1	0.009	17543	0	0.0612	13953	0	0.4219	4025	0	0.7526	1024	0	0	16271	0	0.2595	9815	0	0.0877	11900	0	0.631	1080	0	0	16407	0	0.5767	1388	0	0.0129	15475	0	0.5181	3049	0	0.6275	2076	0	0.1138	12418	0	0.0047
RWDD2A	Q9UIY3	1	8	0	0	1	0.2635	4787	0	0.2433	6498	0	0.2547	8155	0	0.3394	7392	0	0.6968	2054	0	0.3934	6754	0	0.4072	8096	0	0.2116	9955	0	0.5255	6231	0	0.2816	6695	0	0.435	6203	0	0.4457	4580	0	0.2911	8281	0	0.4416	5357	0	0.5114
FAM133A	Q8N9E0	1	6	0	9	1	0.0091	17528	0	0.0204	16932	0	0.0436	16073	0	0.1219	15093	0	0.0039	15079	0	0.0419	16064	0	0.0994	11651	0	0.0523	16723	0	0.0002	15824	0	0.1139	12522	0	0.0024	17579	0	0.2276	11667	0	0.2457	9482	0	0.0027	17958	0	0.0156
ERICH6	Q7L0X2	1	6	0	0	1	0.0052	18394	0	0.0182	17098	0	0.1093	13541	0	0.2544	9825	0	0.0054	14960	0	0.148	12683	0	0.1329	11113	0	0.2547	8407	0	0.0004	15633	0	0.2748	6899	0	0.0255	14499	0	0.3528	7270	0	0.4373	5181	0	0.0027	17947	0	0.0051
ZAR1L	A6NP61	1	6	0	0	1	0.0312	14888	0	0.0609	13980	0	0.5446	2284	0	0.8401	441	0	0	16286	0	0.1368	13004	0	0.0542	12734	0	0.5871	1609	0	0	16501	0	0.5659	1503	0	0.0039	17027	0	0.5034	3313	0	0.7108	1124	0	0.1552	11365	0	0.0061
C2CD6	Q53TS8	1	10	0	12	1	0.0073	17905	0	0.0047	18775	0	0.036	16360	0	0.1691	13021	0	0.0007	15481	0	0.1078	13849	0	0.1362	11062	0	0.1484	12614	0	0.0002	15763	0	0.0955	13256	0	0.0059	16530	0	0.1937	12953	0	0.1196	13209	0	0.0004	18450	0	0.0006
HEATR9	A2RTY3	0	4	0	0	1	0.003	19058	0	0.0407	15301	0	0.3516	5361	0	0.7354	1161	0	0	16490	0	0.4345	5746	0	0.1224	11271	0	0.662	772	0	0	17543	0	0.552	1654	0	0.0114	15643	0	0.3883	6132	0	0.604	2400	0	0.0069	17335	0	0.0002
KIAA1257	A0A2R8YFM9	1	8	0	0	1	0.0021	19232	0	0.005	18703	0	0.0286	16658	0	0.1029	15852	0	0	18606	0	0.05	15751	0	0.3006	9418	0	0.1007	14841	0	0	17477	0	0.081	13872	0	0.0152	15252	0	0.1435	14582	0	0.0525	15218	0	0.0281	15574	0	0.0001
ANKRD40	Q6AI12	1	16	0	5	1	0.2387	5499	0	0.217	7306	0	0.2222	9237	0	0.2481	10026	0	0.5566	4662	0	0.3321	8150	0	0.2617	9796	0	0.1571	12227	0	0.4474	7618	0	0.344	5121	0	0.3652	7686	0	0.4746	3902	0	0.3892	6069	0	0.1978	10393	0	0.3276
TMEM233	B4DJY2	1	4	0	0	1	0.1458	8668	0	0.0648	13728	0	0.3516	5362	0	0.8147	582	0	0	15797	0	0.1755	11913	0	0.076	12137	0	0.6187	1234	0	0.0039	15059	0	0.6854	438	0	0.0168	15088	0	0.3432	7582	0	0.7168	1064	0	0.2534	9253	0	0.0173
C12orf29	Q8N999	0	8	0	0	1	0.2415	5408	0	0.2196	7227	0	0.2306	8947	0	0.525	3660	0	0.0904	12756	0	0.099	14142	0	0.0457	13036	0	0.2311	9193	0	0.0249	13792	0	0.6025	1116	0	0.0062	16458	0	0.6403	1246	0	0.7714	572	0	0.0401	14864	0	0.0775
LRRC43	Q8N309	1	2	0	0	1	0.0037	18827	0	0.0061	18404	0	0.0554	15634	0	0.1099	15574	0	0.0104	14711	0	0.0331	16425	0	0.1617	10746	0	0.0859	15411	0	0.0013	15394	0	0.0987	13128	0	0.0084	16085	0	0.1676	13805	0	0.1313	12871	0	0.014	16692	0	0.013
CCDC180	Q9P1Z9	1	12	0	1	1	0.004	18718	0	0.0071	18198	0	0.0736	14919	0	0.1902	12093	0	0.0104	14709	0	0.1597	12350	0	0.252	9885	0	0.2488	8580	0	0	18062	0	0.1568	10879	0	0.0105	15750	0	0.1454	14502	0	0.2839	8478	0	0.002	18095	0	0.0006
ZNF559-ZNF177	S4R3Q2	0	8	0	0	1	0.0027	19119	0	0.0194	17007	0	0.3025	6654	0	0.6273	2247	0	0	16587	0	0.3024	8799	0	0.0944	11764	0	0.4839	3104	0	0	16310	0	0.4346	3301	0	0.0026	17506	0	0.4354	4840	0	0.454	4887	0	0.0243	15861	0	0.0001
CFAP45	Q9UL16	1	12	0	2	1	0.0481	13489	0	0.0375	15565	0	0.1193	13121	0	0.152	13802	0	0.4712	6263	0	0.1709	12034	0	0.4079	8087	0	0.1596	12124	0	0.241	10124	0	0.1883	9685	0	0.1741	10944	0	0.2536	10714	0	0.179	11446	0	0.2697	8912	0	0.2741
NIPSNAP3B	Q9BS92	1	12	0	0	1	0.206	6527	0	0.1891	8297	0	0.4555	3507	0	0.3335	7574	0	0.587	4091	0	0.4737	4776	0	0.3498	8892	0	0.2251	9414	0	0.3097	9375	0	0.2477	7738	0	0.219	10210	0	0.5339	2754	0	0.2921	8261	0	0.3282	7761	0	0.445
FAM222A	Q5U5X8	1	5	0	0	1	0.0439	13798	0	0.0893	12386	0	0.264	7816	0	0.7954	691	0	0	18398	0	0.2618	9756	0	0.0698	12296	0	0.6312	1079	0	0.0007	15548	0	0.6337	843	0	0.0658	13037	0	0.5895	1907	0	0.5946	2517	0	0.2185	9973	0	0.0057
PRSS45	Q7RTY3	0	0	0	0	1	0.0509	13291	0	0.1252	10728	0	0.2127	9580	0	0.1013	15918	0	0.036	13923	0	0.0349	16336	0	0.1709	10647	0	0.1235	13800	0	0.0476	13089	0	0.0491	15294	0	0.4205	6533	0	0.0911	16228	0	0.251	9332	0	0.2796	8728	0	0.0726
C15orf65	H3BRN8	1	0	0	0	1	0.0907	11028	0	0.0318	16034	0	0.3182	6221	0	0.6503	1960	0	0	19119	0	0.1558	12472	0	0.1001	11637	0	0.5754	1762	0	0.0001	15910	0	0.5513	1664	0	0.0174	15038	0	0.2956	9238	0	0.5786	2738	0	0.2309	9732	0	0.0136
TMEM61	Q8N0U2	1	4	0	0	1	0.0054	18356	0	0.0118	17663	0	0.1632	11427	0	0.4633	4683	0	0	15979	0	0.1948	11386	0	0.062	12492	0	0.3659	5251	0	0	16653	0	0.3095	5949	0	0.0017	17916	0	0.4194	5274	0	0.3197	7592	0	0.0458	14611	0	0.0002
TMEM269	A0A1B0GVZ9	1	0	0	0	1	0.0278	15249	0	0.0366	15656	0	0.2522	8230	0	0.5619	3112	0	0	15886	0	0.105	13952	0	0.0798	12043	0	0.4528	3596	0	0.0001	15867	0	0.5504	1675	0	0.0155	15221	0	0.1778	13465	0	0.458	4818	0	0.1546	11380	0	0.0147
CCDC9B	Q6ZUT6	0	8	0	1	1	0.0024	19173	0	0.0342	15832	0	0.3471	5495	0	0.6519	1938	0	0	17134	0	0.2901	9087	0	0.0744	12176	0	0.5727	1797	0	0	18300	0	0.47	2723	0	0.0075	16228	0	0.4212	5217	0	0.5256	3584	0	0.0528	14325	0	0.0004
AXDND1	Q5T1B0	1	8	0	0	1	0.004	18726	0	0.0208	16904	0	0.144	12180	0	0.2831	8910	0	0.0001	15661	0	0.1647	12217	0	0.1115	11452	0	0.2052	10199	0	0	16600	0	0.2437	7846	0	0.0382	13913	0	0.2581	10550	0	0.2834	8491	0	0.012	16845	0	0.0024
TMPRSS12	Q86WS5	0	5	0	0	1	0.0507	13307	0	0.1	11832	0	0.1089	13554	0	0.0374	17858	0	0.0275	14157	0	0.0026	18460	0	0.1261	11199	0	0.0559	16592	0	0.0314	13554	0	0.0077	18268	0	0.3858	7287	0	0.0321	17825	0	0.1484	12357	0	0.1578	11306	0	0.0474
ZNF839	A8K0R7	0	9	0	0	1	0.0074	17854	0	0.0057	18502	0	0.042	16134	0	0.1361	14504	0	0.0035	15115	0	0.0744	14920	0	0.1288	11168	0	0.1055	14611	0	0.0002	15797	0	0.0953	13270	0	0.0024	17552	0	0.3269	8126	0	0.2074	10581	0	0.0012	18257	0	0.0079
CATSPER4	J3KNU1	0	8	0	0	1	0.0232	15798	0	0.0589	14083	0	0.1338	12580	0	0.1325	14665	0	0.0721	13093	0	0.1237	13388	0	0.2718	9709	0	0.1767	11332	0	0.0491	13041	0	0.1084	12762	0	0.1851	10781	0	0.1	15973	0	0.2484	9401	0	0.2329	9697	0	0.0319
C20orf96	Q9NUD7	1	7	0	0	1	0.0038	18811	0	0.0057	18488	0	0.1337	12586	0	0.414	5619	0	0	19264	0	0.1632	12253	0	0.0819	12002	0	0.3859	4858	0	0	18474	0	0.2705	7035	0	0.0015	17987	0	0.3501	7374	0	0.2834	8492	0	0.0321	15352	0	0.0001
ZBBX	A8MT70	1	5	0	0	1	0.003	19037	0	0.012	17646	0	0.1607	11526	0	0.3514	7092	0	0	16311	0	0.1987	11280	0	0.1076	11523	0	0.4115	4333	0	0	16506	0	0.2869	6554	0	0.0027	17449	0	0.2703	10121	0	0.3801	6244	0	0.0085	17173	0	0.0001
NKAPD1	Q6ZUT1	1	18	0	10	1	0.0189	16308	0	0.1031	11693	0	0.461	3432	0	0.6072	2491	0	0	17957	0	0.1932	11426	0	0.0832	11983	0	0.508	2719	0	0	16805	0	0.5658	1508	0	0.0307	14229	0	0.3987	5847	0	0.7315	910	0	0.0176	16388	0	0.0131
CCDC96	Q2M329	1	6	0	0	1	0.01	17396	0	0.0051	18667	0	0.0171	17213	0	0.0659	17033	0	0.0089	14780	0	0.0233	16880	0	0.3158	9259	0	0.0605	16400	0	0.0353	13422	0	0.0325	16175	0	0.0181	14995	0	0.0662	16932	0	0.0214	16337	0	0.0064	17397	0	0.0048
RIPOR3	Q96MK2	1	7	0	0	1	0.2033	6628	0	0.1991	7919	0	0.4013	4384	0	0.3873	6207	0	0.0377	13878	0	0.0864	14541	0	0.1004	11631	0	0.187	10931	0	0.0134	14347	0	0.356	4864	0	0.0427	13749	0	0.4632	4173	0	0.8339	162	0	0.0055	17514	0	0.0151
ARMH1	Q6PIY5	1	3	0	0	1	0.0105	17319	0	0.0114	17703	0	0.098	13971	0	0.1971	11848	0	0.017	14461	0	0.0594	15410	0	0.1586	10787	0	0.1345	13264	0	0.0059	14876	0	0.1829	9886	0	0.068	12977	0	0.2257	11739	0	0.2305	9906	0	0.1383	11777	0	0.0178
PRSS27	Q9BQR3	0	8	0	0	1	0.1028	10474	0	0.1474	9801	0	0.1393	12377	0	0.057	17278	0	0.0828	12902	0	0.0067	18037	0	0.0957	11737	0	0.1052	14626	0	0.0669	12578	0	0.0268	16539	0	0.4732	5314	0	0.0473	17451	0	0.095	13952	0	0.3181	7961	0	0.152
CDR1	P51861	1	12	0	1	1	0.0114	17177	0	0.0079	18109	0	0.0072	17691	0	0.0968	16070	0	0	16765	0	0.017	17241	0	0.0026	16077	0	0.0101	18316	0	0	18233	0	0.0303	16319	0	0.0342	14096	0	0.0241	17992	0	0.0365	15770	0	0.0003	18491	0	0
UBL4B	Q8N7F7	0	8	0	3	1	0.0102	17372	0	0.0215	16841	0	0.1763	10929	0	0.2341	10506	0	0.0389	13842	0	0.2085	11022	0	0.2461	9945	0	0.2293	9264	0	0.0785	12319	0	0.2697	7049	0	0.0121	15556	0	0.4127	5457	0	0.3376	7181	0	0.0015	18185	0	0.0134
PRSS38	A1L453	0	3	0	0	1	0.0369	14358	0	0.0918	12240	0	0.1011	13842	0	0.0222	18297	0	0.0302	14074	0	0.0019	18552	0	0.1037	11574	0	0.0319	17553	0	0.0267	13708	0	0.0055	18558	0	0.4005	6985	0	0.011	18307	0	0.0995	13821	0	0.2769	8782	0	0.0721
FAM71F2	Q6NXP2	1	4	0	0	1	0.0036	18868	0	0.0222	16783	0	0.2371	8715	0	0.6502	1964	0	0	18473	0	0.3079	8678	0	0.1175	11350	0	0.5987	1461	0	0	16817	0	0.543	1760	0	0.0201	14852	0	0.3337	7884	0	0.4969	4057	0	0.0286	15546	0	0.0004
VRTN	Q9H8Y1	0	6	0	0	1	0.0592	12716	0	0.059	14080	0	0.4259	3965	0	0.8126	592	0	0	15922	0	0.2109	10952	0	0.0417	13176	0	0.3525	5577	0	0	16158	0	0.5179	2036	0	0.0038	17094	0	0.5469	2539	0	0.5921	2543	0	0.1825	10761	0	0.0062
EFCAB10	J3KR52	1	4	0	0	1	0.005	18442	0	0.0092	17943	0	0.0646	15275	0	0.128	14839	0	0.0041	15061	0	0.077	14843	0	0.2781	9656	0	0.0853	15426	0	0.0017	15323	0	0.1093	12720	0	0.1107	12077	0	0.131	15001	0	0.1218	13141	0	0.034	15243	0	0.0169
C8orf74	Q6P047	1	5	0	3	1	0.0027	19120	0	0.0173	17176	0	0.1826	10699	0	0.5856	2766	0	0	18821	0	0.2453	10113	0	0.1079	11518	0	0.4926	2972	0	0	18692	0	0.463	2830	0	0.0151	15261	0	0.4226	5181	0	0.3727	6418	0	0.035	15187	0	0.0002
MPHOSPH9	Q99550	1	28	0	3	1	0.063	12503	0	0.0412	15261	0	0.3065	6543	0	0.6127	2433	0	0.0002	15611	0	0.1353	13050	0	0.0839	11970	0	0.5098	2698	0	0	17015	0	0.593	1217	0	0.0044	16904	0	0.5678	2209	0	0.8144	252	0	0.1327	11935	0	0.0081
C1orf87	Q8N0U7	1	9	0	0	1	0.0023	19205	0	0.0119	17656	0	0.1562	11706	0	0.3807	6353	0	0	19251	0	0.2959	8969	0	0.1247	11224	0	0.4781	3197	0	0	18503	0	0.3176	5705	0	0.0046	16858	0	0.2676	10217	0	0.3716	6446	0	0.0075	17281	0	0
FAM110D	Q8TAY7	1	3	0	0	1	0.0097	17443	0	0.0821	12765	0	0.4645	3371	0	0.8542	373	0	0	19291	0	0.3768	7145	0	0.0791	12058	0	0.6718	687	0	0	17065	0	0.6322	862	0	0.0383	13907	0	0.5904	1888	0	0.6965	1275	0	0.0771	13481	0	0.0028
MANSC1	Q9H8J5	1	6	0	0	1	0.0036	18860	0	0.0147	17408	0	0.2604	7968	0	0.5375	3469	0	0	18917	0	0.19	11509	0	0.0697	12298	0	0.4375	3858	0	0	17811	0	0.357	4834	0	0.0009	18385	0	0.3577	7110	0	0.4161	5556	0	0.0295	15497	0	0.0003
HNRNPCL4	P0DMR1	0	1	0	0	1	0.2465	5254	0	0.2261	7028	0	0.1996	10053	0	0.2077	11465	0	0.6373	3096	0	0.1328	13135	0	0.1938	10416	0	0.1213	13922	0	0.5013	6681	0	0.1975	9342	0	0.4009	6975	0	0.2442	11048	0	0.0987	13838	0	0.1106	12511	0	0.4121
FAM71D	Q8N9W8	1	9	0	0	1	0.0039	18754	0	0.0317	16046	0	0.3571	5245	0	0.6665	1788	0	0	18457	0	0.3283	8244	0	0.0903	11840	0	0.5882	1600	0	0	16854	0	0.4665	2780	0	0.0038	17091	0	0.365	6889	0	0.5203	3661	0	0.0253	15774	0	0.0004
MCRIP1	I3L4Q0	0	8	0	0	1	0.0864	11225	1	0.0602	14015	1	0.3752	4879	0	0.843	431	0	0	17117	0	0.1528	12549	0	0.0743	12181	0	0.628	1117	1	0.0004	15660	0	0.6416	768	0	0.0393	13870	0	0.5269	2879	0	0.6648	1611	0	0.3133	8053	0	0.0119
OVCH2	A0A087X1V8	0	3	0	0	1	0.1852	7258	0	0.2267	7003	0	0.2632	7854	0	0.1761	12737	0	0.0767	13015	0	0.0337	16393	0	0.1075	11526	0	0.2221	9538	0	0.0657	12603	0	0.1533	11006	0	0.397	7058	0	0.1059	15784	0	0.3479	6971	0	0.2604	9122	0	0.0961
PRSS48	Q7RTY5	0	8	0	0	1	0.0334	14681	0	0.0684	13510	0	0.0757	14851	0	0.0131	18543	0	0.0062	14905	0	0.0033	18394	0	0.1019	11609	0	0.0163	18102	0	0.0162	14162	0	0.0043	18686	0	0.3277	8397	0	0.0129	18261	0	0.1074	13576	0	0.175	10926	0	0.0237
FAM129C	Q86XR2	1	4	0	0	1	0.0041	18691	0	0.033	15937	0	0.3215	6158	0	0.6333	2180	0	0	19052	0	0.203	11173	0	0.0635	12444	0	0.4393	3828	0	0	17120	0	0.4525	3007	0	0.0029	17373	0	0.4763	3876	0	0.456	4853	0	0.0377	15003	0	0.0008
TMED6	Q8WW62	0	7	0	0	1	0.3505	2684	0	0.298	5084	0	0.5038	2788	0	0.3996	5925	0	0.5977	3868	0	0.5611	2621	0	0.1602	10772	0	0.3152	6505	0	0.4841	6945	0	0.4089	3771	0	0.0355	14033	0	0.474	3915	0	0.4264	5373	0	0.0134	16741	0	0.2498
LYSMD1	Q96S90	1	7	0	5	1	0.0688	12156	0	0.0859	12574	0	0.1778	10876	0	0.1768	12700	0	0.509	5547	0	0.623	1452	0	0.4398	7506	0	0.173	11497	0	0.4702	7205	0	0.172	10303	0	0.097	12320	0	0.236	11369	0	0.208	10571	0	0.0406	14845	0	0.2788
C14orf119	Q9NWQ9	1	8	0	2	1	0.0103	17355	0	0.0115	17697	0	0.1062	13657	0	0.1805	12531	0	0.2599	9881	0	0.1461	12744	0	0.1989	10364	0	0.1639	11916	0	0.0934	12048	0	0.1528	11024	0	0.029	14315	0	0.2404	11193	0	0.2856	8430	0	0.0023	18025	0	0.1582
C11orf53	A0A1C7CYV6	1	6	0	0	1	0.0152	16704	0	0.042	15180	0	0.4277	3935	0	0.6409	2080	0	0	18087	0	0.045	15949	0	0.0444	13078	0	0.3374	5955	0	0	16207	0	0.437	3256	0	0.0018	17877	0	0.3572	7130	0	0.5214	3646	0	0.1322	11949	0	0.0061
CCDC60	Q8IWA6	1	12	0	1	1	0.0033	18979	0	0.0358	15717	0	0.26	7980	0	0.507	3935	0	0	17078	0	0.3353	8083	0	0.107	11530	0	0.5864	1619	0	0	18097	0	0.4957	2349	0	0.0175	15029	0	0.4817	3754	0	0.6344	1993	0	0.029	15528	0	0.0013
RUFY4	C9J235	0	7	0	0	1	0.0081	17719	0	0.011	17751	0	0.0994	13921	0	0.1749	12790	0	0.002	15258	0	0.1079	13848	0	0.11	11479	0	0.1603	12086	0	0.0004	15662	0	0.127	12005	0	0.0047	16826	0	0.1792	13417	0	0.2838	8482	0	0.0007	18374	0	0.0142
C11orf98	A0A0B4J220	1	7	0	0	1	0.0226	15872	0	0.048	14742	0	0.3008	6713	0	0.7849	780	0	0	18281	0	0.2997	8864	0	0.1225	11266	0	0.6277	1122	0	0.0003	15730	0	0.6715	537	0	0.0625	13123	0	0.4206	5236	0	0.6047	2389	0	0.1248	12152	0	0.0047
FAM83F	Q8NEG4	1	5	0	0	1	0.0841	11344	0	0.0506	14589	0	0.4457	3664	0	0.7938	705	0	0	16744	0	0.0698	15046	0	0.0474	12974	0	0.5582	2041	0	0.0001	15886	0	0.5903	1250	0	0.0067	16382	0	0.3853	6221	0	0.6747	1497	0	0.2295	9758	0	0.0173
FAM151A	Q8WW52	1	12	0	3	1	0.0439	13794	0	0.1124	11271	0	0.1997	10052	0	0.1761	12735	0	0.2245	10439	0	0.166	12177	0	0.3095	9325	0	0.2631	8114	0	0.0634	12648	0	0.1564	10897	0	0.0997	12274	0	0.2082	12410	0	0.3203	7580	0	0.2327	9698	0	0.0849
TMEM218	E9PI23	0	5	0	0	1	0.0062	18164	0	0.0087	17998	0	0.0636	15317	0	0.2602	9645	0	0	15840	0	0.0447	15961	0	0.0763	12128	0	0.259	8251	0	0	16395	0	0.2022	9172	0	0.0047	16837	0	0.19	13081	0	0.1449	12471	0	0.0624	13931	0	0.0007
KLHL26	Q53HC5	1	19	0	0	1	0.3253	3247	0	0.507	1505	0	0.3613	5157	0	0.4045	5812	0	0.2361	10252	0	0.2607	9787	0	0.1204	11307	0	0.4438	3761	0	0.2773	9735	0	0.1838	9846	0	0.4234	6467	0	0.1769	13498	0	0.3126	7741	0	0.6378	1877	0	0.3157
C9orf135	Q5VTT2	1	9	0	2	1	0.0009	19312	0	0.012	17641	0	0.1449	12140	0	0.3706	6627	0	0	18761	0	0.259	9824	0	0.1532	10853	0	0.4003	4563	0	0.0001	16078	0	0.3584	4801	0	0.0382	13917	0	0.2493	10887	0	0.361	6679	0	0.0084	17187	0	0.0002
KANSL1L	A0AUZ9	0	6	0	0	1	0.126	9468	0	0.2723	5709	0	0.4168	4118	0	0.2556	9782	0	0.1463	11735	0	0.2704	9554	0	0.2322	10078	0	0.5263	2479	0	0.4777	7064	0	0.5149	2075	0	0.006	16504	0	0.3852	6227	0	0.5287	3538	0	0.0017	18137	0	0.0728
C1orf226	A1L170	1	9	0	0	1	0.0178	16422	0	0.0282	16299	0	0.2612	7939	0	0.591	2702	0	0	19296	0	0.2552	9909	0	0.0916	11819	0	0.5994	1452	0	0.0003	15744	0	0.5477	1705	0	0.0355	14032	0	0.2933	9319	0	0.4936	4133	0	0.1436	11633	0	0.0068
PLEKHO2	Q8TD55	0	9	0	3	1	0.053	13135	0	0.0759	13094	0	0.5348	2399	0	0.9209	107	0	0	18008	0	0.2328	10408	0	0.0558	12677	0	0.7119	422	0	0	18857	0	0.6698	547	0	0.0135	15412	0	0.5597	2320	0	0.7949	374	0	0.1442	11621	0	0.0107
DLEU7	Q6UYE1	1	17	0	0	1	0.0044	18626	0	0.0181	17105	0	0.3409	5645	0	0.5649	3065	0	0	17855	0	0.2401	10252	0	0.0882	11893	0	0.538	2312	0	0	18948	0	0.4439	3154	0	0.0108	15710	0	0.2852	9597	0	0.4567	4844	0	0.0607	13985	0	0.0011
C12orf40	Q86WS4	1	3	0	1	1	0.0028	19101	0	0.0063	18366	0	0.1765	10923	0	0.4444	5039	0	0	18285	0	0.2115	10943	0	0.0642	12420	0	0.4218	4138	0	0	16276	0	0.287	6550	0	0.0014	18031	0	0.3591	7063	0	0.2958	8166	0	0.0191	16261	0	0.0001
FHAD1	B1AJZ9	1	8	0	0	1	0.0016	19278	0	0.0183	17091	0	0.1778	10877	0	0.3952	6031	0	0	16255	0	0.2725	9509	0	0.115	11395	0	0.45	3635	0	0	16793	0	0.3258	5513	0	0.0058	16555	0	0.2585	10534	0	0.4107	5658	0	0.0179	16373	0	0
C4orf17	Q53FE4	1	13	0	0	1	0.0027	19124	0	0.0161	17291	0	0.2141	9522	0	0.5443	3370	0	0	19258	0	0.3039	8766	0	0.0799	12039	0	0.4887	3037	0	0	18426	0	0.3895	4158	0	0.0058	16537	0	0.4119	5476	0	0.3807	6229	0	0.0251	15789	0	0.0001
DBNDD1	H3BLZ2	1	8	0	0	1	0.0756	11757	0	0.0387	15454	0	0.2571	8068	0	0.6098	2465	0	0	17475	0	0.1823	11728	0	0.0941	11770	0	0.5616	1975	0	0.0019	15300	0	0.588	1279	0	0.054	13373	0	0.2361	11362	0	0.488	4229	0	0.2385	9584	0	0.0142
AMDHD1	Q96NU7	0	9	0	3	1	0.0982	10677	0	0.1528	9591	0	0.1466	12066	0	0.1399	14323	0	0.1206	12195	0	0.0502	15744	0	0.3441	8962	0	0.0732	15882	0	0.0737	12439	0	0.0822	13836	0	0.4318	6276	0	0.1161	15481	0	0.083	14287	0	0.6017	2440	0	0.1528
ARMH2	H3BNL8	1	0	0	0	1	0.0037	18820	0	0.0295	16218	0	0.1922	10337	0	0.5858	2764	0	0	16475	0	0.3027	8786	0	0.0974	11694	0	0.5379	2313	0	0	16143	0	0.4669	2773	0	0.0139	15366	0	0.4401	4730	0	0.3992	5868	0	0.0585	14081	0	0.0001
CXorf57	B1AQ74	0	0	0	0	1	0.0033	18964	0	0.0343	15827	0	0.3034	6634	0	0.4271	5363	0	0	17581	0	0.1826	11719	0	0.0361	13405	0	0.2199	9622	0	0	18830	0	0.273	6944	0	0.0006	18695	0	0.2863	9560	0	0.3488	6948	0	0.0855	13210	0	0.0021
KIAA1024L	P59773	0	0	0	0	1	0.1486	8574	0	0.0748	13165	0	0.4203	4057	0	0.8564	352	0	0	18620	0	0.073	14959	0	0.0428	13138	0	0.5688	1861	0	0.0001	15861	0	0.6299	883	0	0.0041	16998	0	0.3908	6062	0	0.772	562	0	0.2262	9815	0	0.0103
C19orf67	A6NJJ6	1	1	0	0	1	0.0039	18753	0	0.0293	16226	0	0.297	6828	0	0.6756	1704	0	0	19083	0	0.3111	8606	0	0.1102	11474	0	0.6129	1302	0	0	16368	0	0.5905	1246	0	0.0249	14532	0	0.2727	10046	0	0.569	2878	0	0.04	14872	0	0.0008
CCDC83	Q8IWF9	1	6	0	0	1	0.0114	17166	0	0.0212	16870	0	0.1899	10433	0	0.389	6167	0	0	17105	0	0.2073	11060	0	0.1243	11236	0	0.4479	3677	0	0	18289	0	0.4102	3749	0	0.0392	13876	0	0.3087	8759	0	0.485	4300	0	0.0255	15752	0	0.0029
FAM219B	Q5XKK7	1	8	0	0	1	0.0847	11305	0	0.0786	12962	0	0.5268	2502	0	0.8944	179	0	0	18425	0	0.0717	14994	0	0.0452	13050	0	0.5453	2224	0	0	17228	0	0.6308	874	0	0.0052	16716	0	0.5539	2414	0	0.7633	632	0	0.272	8874	0	0.0123
VSTM2B	A6NLU5	1	5	0	0	1	0.01	17399	0	0.0594	14058	0	0.3133	6356	0	0.6776	1689	0	0	15854	0	0.1384	12953	0	0.0459	13028	0	0.4164	4247	0	0	16549	0	0.5112	2118	0	0.0088	16003	0	0.5055	3268	0	0.4827	4358	0	0.1274	12092	0	0.0033
UBE2F-SCLY	H3BSR4	0	2	0	0	1	0.2913	4052	0	0.1473	9804	0	0.3701	4997	0	0.4666	4626	0	0.5477	4835	0	0.5582	2688	0	0.3656	8692	0	0.1213	13919	0	0.1211	11624	0	0.163	10647	0	0.0305	14241	0	0.2716	10089	0	0.2084	10559	0	0.0888	13113	0	0.3483
TTC14	Q96N46	1	12	0	0	1	0.154	8357	0	0.168	9007	0	0.325	6065	0	0.2377	10379	0	0.4146	7337	0	0.2333	10392	0	0.3346	9055	0	0.2229	9512	0	0.1801	10852	0	0.202	9184	0	0.0427	13751	0	0.4128	5455	0	0.3658	6563	0	0.2545	9230	0	0.1553
ZMYND12	Q9H0C1	1	6	0	0	1	0.0287	15149	0	0.0221	16793	0	0.0817	14600	0	0.1898	12113	0	0.0011	15396	0	0.0713	15000	0	0.204	10319	0	0.1769	11326	0	0.0015	15347	0	0.2141	8791	0	0.3144	8625	0	0.0674	16896	0	0.2422	9581	0	0.2391	9569	0	0.0145
MAB21L4	C9JEK0	0	3	0	0	1	0.0129	16982	0	0.0542	14353	0	0.3275	5996	0	0.6396	2098	0	0	18923	0	0.2357	10348	0	0.0576	12632	0	0.4967	2906	0	0	17794	0	0.4931	2395	0	0.008	16142	0	0.4078	5583	0	0.4957	4085	0	0.1204	12242	0	0.003
SHISAL2B	A6NKW6	1	2	0	0	1	0.0843	11327	0	0.0389	15444	0	0.3353	5788	0	0.8888	208	0	0	18719	0	0.2619	9752	0	0.0978	11686	0	0.6394	1008	0	0.0022	15254	0	0.716	243	0	0.052	13426	0	0.482	3744	0	0.7392	834	0	0.1573	11320	0	0.0054
C8orf48	Q96LL4	1	6	0	3	1	0.0069	17994	0	0.0093	17941	0	0.1342	12563	0	0.3674	6709	0	0	18806	0	0.0784	14798	0	0.0539	12747	0	0.2785	7599	0	0	18664	0	0.2076	9001	0	0.0012	18193	0	0.2971	9183	0	0.2586	9115	0	0.0254	15767	0	0.0002
TTMP	Q5BVD1	1	0	0	2	1	0.0109	17249	0	0.0362	15681	0	0.4548	3518	0	0.6879	1578	0	0	16077	0	0.1551	12484	0	0.0556	12688	0	0.5454	2222	0	0	16676	0	0.52	2008	0	0.0044	16925	0	0.3182	8423	0	0.5902	2563	0	0.0675	13765	0	0.0056
WDR93	Q6P2C0	0	5	0	0	1	0.0077	17803	0	0.0172	17182	0	0.2651	7783	0	0.4151	5593	0	0	16410	0	0.178	11839	0	0.0747	12167	0	0.4079	4409	0	0.0001	15941	0	0.4109	3729	0	0.0077	16194	0	0.4142	5410	0	0.5538	3122	0	0.0562	14178	0	0.0031
LRIT2	A6NDA9	1	3	0	0	1	0.1599	8149	0	0.3809	3359	0	0.3577	5229	0	0.2511	9931	0	0.0281	14135	0	0.0399	16134	0	0.2177	10197	0	0.3319	6091	0	0.0504	12994	0	0.1634	10633	0	0.1509	11354	0	0.3875	6151	0	0.5861	2617	0	0.0909	13046	0	0.0393
TMEM171	Q8WVE6	1	11	0	1	1	0.0138	16865	0	0.0581	14124	0	0.6205	1445	0	0.8391	448	0	0	15935	0	0.1768	11872	0	0.0348	13459	0	0.4837	3109	0	0	16574	0	0.5805	1355	0	0.0008	18473	0	0.3848	6239	0	0.7088	1156	0	0.0693	13702	0	0.0064
ODF3L1	Q8IXM7	1	4	0	0	1	0.0172	16493	0	0.0149	17395	0	0.0754	14868	0	0.145	14112	0	0.4875	5928	0	0.2115	10945	0	0.4832	6580	0	0.1468	12684	0	0.373	8642	0	0.1298	11893	0	0.0136	15400	0	0.1544	14213	0	0.1555	12142	0	0.0045	17656	0	0.2132
TMEM52B	Q4KMG9	1	9	0	1	1	0.0848	11303	0	0.0616	13934	0	0.4862	3047	0	0.7625	949	0	0	16031	0	0.0854	14576	0	0.0434	13109	0	0.5691	1850	0	0	16643	0	0.5592	1579	0	0.0025	17541	0	0.2487	10904	0	0.6856	1377	0	0.1256	12127	0	0.0214
C15orf41	H3BS01	1	15	0	0	1	0.3039	3748	0	0.3328	4306	0	0.2162	9447	0	0.1334	14618	0	0.487	5935	0	0.4134	6255	0	0.3454	8945	0	0.2213	9587	0	0.5561	5580	0	0.2456	7783	0	0.0077	16197	0	0.316	8506	0	0.155	12153	0	0.0337	15265	0	0.096
C14orf132	A0A1B0GWH2	1	7	0	0	1	0.0702	12069	0	0.0539	14371	0	0.2577	8047	0	0.6304	2212	0	0	18245	0	0.0326	16441	0	0.0356	13421	0	0.3827	4919	0	0	16713	0	0.484	2527	0	0.0152	15255	0	0.3608	7004	0	0.4821	4366	0	0.2684	8940	0	0.0061
SPDYE4	A6NLX3	0	2	0	0	1	0.0075	17847	0	0.0067	18273	0	0.0743	14903	0	0.1339	14600	0	0.0387	13852	0	0.0617	15327	0	0.1167	11365	0	0.108	14492	0	0.0052	14938	0	0.1113	12640	0	0.0081	16134	0	0.2725	10056	0	0.2179	10275	0	0.0041	17726	0	0.0479
SAMD3	Q8N6K7	1	12	0	5	1	0.1524	8416	0	0.0704	13402	0	0.248	8359	0	0.7864	767	0	0	18933	0	0.0822	14663	0	0.0632	12456	0	0.3637	5302	0	0.0019	15302	0	0.6852	439	0	0.004	17020	0	0.2878	9512	0	0.7248	967	0	0.172	11008	0	0.0099
GTSF1L	Q9H1H1	1	1	0	0	1	0.007	17971	0	0.0229	16721	0	0.1179	13167	0	0.2009	11710	0	0.0046	15013	0	0.1345	13077	0	0.0654	12393	0	0.2323	9150	0	0.0016	15338	0	0.2694	7061	0	0.0106	15732	0	0.2652	10307	0	0.4342	5238	0	0.0084	17183	0	0.0246
PPDPFL	Q8WWR9	0	5	0	0	1	0.0086	17635	0	0.0096	17903	0	0.3002	6727	0	0.328	7721	0	0	17751	0	0.0789	14779	0	0.043	13123	0	0.2925	7160	0	0	18973	0	0.1985	9311	0	0.0006	18679	0	0.1414	14653	0	0.3157	7666	0	0.0995	12818	0	0.0019
LRTM2	Q8N967	0	4	0	0	1	0.3784	2141	0	0.458	2092	0	0.3746	4893	0	0.3195	7948	0	0.0483	13626	0	0.1707	12040	0	0.068	12331	0	0.3542	5525	0	0.0876	12149	0	0.2315	8180	0	0.2299	10034	0	0.266	10271	0	0.4493	4967	0	0.4221	5791	0	0.1582
ABHD18	A0A2R8YEZ0	1	3	0	0	1	0.2918	4040	0	0.4766	1855	0	0.3316	5891	0	0.3692	6661	0	0.6303	3232	0	0.2166	10813	0	0.2798	9647	0	0.3589	5421	0	0.4631	7326	0	0.1943	9467	0	0.5102	4471	0	0.3273	8110	0	0.1772	11499	0	0.7563	569	0	0.5611
MAGEB3	O15480	1	9	0	0	1	0.0152	16696	0	0.0378	15539	0	0.1911	10384	0	0.1772	12686	0	0.286	9501	0	0.2749	9466	0	0.431	7684	0	0.1599	12111	0	0.2007	10593	0	0.1495	11131	0	0.017	15076	0	0.2903	9426	0	0.2219	10156	0	0.0019	18113	0	0.0228
STMND1	H3BQB6	0	2	0	0	1	0.0027	19130	0	0.0143	17440	0	0.3074	6510	0	0.5801	2844	0	0	18168	0	0.2406	10233	0	0.0632	12453	0	0.4961	2915	0	0	18543	0	0.3706	4565	0	0.0017	17909	0	0.3259	8160	0	0.4397	5140	0	0.0215	16065	0	0.0004
TSGA13	Q96PP4	1	10	0	0	1	0.0018	19256	0	0.0179	17121	0	0.1884	10497	0	0.5568	3193	0	0	16103	0	0.3304	8188	0	0.0838	11973	0	0.5349	2350	0	0	16166	0	0.4303	3382	0	0.0122	15537	0	0.3952	5953	0	0.3919	6017	0	0.0266	15673	0	0
CCDC191	Q8NCU4	1	4	0	0	1	0.0172	16492	0	0.0506	14581	0	0.2621	7890	0	0.2022	11665	0	0.1314	11990	0	0.1676	12137	0	0.2822	9628	0	0.2615	8162	0	0.1463	11296	0	0.2384	7980	0	0.0057	16570	0	0.3322	7932	0	0.336	7227	0	0.0017	18136	0	0.0529
KRBOX1	C9JBD0	0	8	0	0	1	0.0058	18234	0	0.0041	19029	0	0.1065	13639	0	0.2982	8484	0	0	18194	0	0.1232	13399	0	0.0543	12726	0	0.2836	7432	0	0	17930	0	0.1736	10239	0	0.0009	18431	0	0.2542	10693	0	0.2029	10719	0	0.0325	15331	0	0.0001
VMO1	Q7Z5L0	1	8	0	2	1	0.0742	11832	0	0.1303	10517	0	0.1925	10326	0	0.1513	13824	0	0.0433	13746	0	0.022	16952	0	0.0923	11805	0	0.1098	14415	0	0.0117	14455	0	0.1567	10884	0	0.1213	11880	0	0.2198	11975	0	0.4144	5581	0	0.0747	13538	0	0.0332
CCDC110	E7EUS2	1	9	0	0	1	0.0025	19157	0	0.0256	16511	0	0.3328	5857	0	0.7168	1325	0	0	17315	0	0.3499	7749	0	0.1096	11489	0	0.6109	1315	0	0	18140	0	0.6132	1019	0	0.0285	14337	0	0.2926	9359	0	0.5848	2643	0	0.0236	15918	0	0.0006
ALS2CR12	Q96Q35	1	0	0	6	1	0.0032	18996	0	0.0041	18998	0	0.0993	13923	0	0.3337	7567	0	0	16319	0	0.1741	11956	0	0.0842	11963	0	0.3862	4857	0	0	16720	0	0.2444	7819	0	0.0107	15726	0	0.2103	12324	0	0.1838	11286	0	0.0254	15765	0	0.0001
FAM184A	Q8NB25	1	18	0	2	1	0.2509	5140	0	0.176	8733	0	0.2585	8030	0	0.2714	9290	0	0.0868	12827	0	0.2642	9697	0	0.2913	9532	0	0.2377	8966	0	0.0227	13874	0	0.3285	5445	0	0.0771	12765	0	0.4515	4439	0	0.4283	5341	0	0.334	7634	0	0.0166
TEX26	Q8N6G2	1	5	0	0	1	0.0015	19285	0	0.0225	16751	0	0.1835	10663	0	0.5477	3324	0	0	18393	0	0.311	8611	0	0.0732	12203	0	0.5029	2817	0	0	18506	0	0.4255	3473	0	0.0185	14953	0	0.4545	4373	0	0.37	6474	0	0.0361	15107	0	0.0001
PNMA3	Q9UL41	0	8	0	0	1	0.0014	19292	0	0.0103	17833	0	0.2083	9759	0	0.5231	3688	0	0	17971	0	0.3621	7468	0	0.0534	12761	0	0.4964	2911	0	0	18871	0	0.3798	4362	0	0.0035	17171	0	0.4113	5491	0	0.3733	6397	0	0.016	16507	0	0
LRRIQ3	A6PVS8	1	10	0	2	1	0.0016	19279	0	0.0161	17296	0	0.1484	12004	0	0.3502	7119	0	0.0001	15749	0	0.2861	9191	0	0.0989	11661	0	0.3982	4596	0	0	17815	0	0.2746	6903	0	0.0046	16861	0	0.19	13082	0	0.3208	7567	0	0.0091	17115	0	0
SCRG1	O75711	0	9	0	3	1	0.1093	10175	0	0.0692	13468	0	0.3903	4563	0	0.9312	78	0	0	18978	0	0.1091	13811	0	0.0377	13336	0	0.4605	3465	0	0.0003	15693	0	0.6873	423	0	0.0049	16787	0	0.558	2348	0	0.8011	331	0	0.2165	10020	0	0.0038
PRSS58	Q8IYP2	0	7	0	0	1	0.0406	14037	0	0.0887	12423	0	0.1846	10624	0	0.1084	15641	0	0.0337	13984	0	0.0546	15573	0	0.136	11066	0	0.1322	13385	0	0.0331	13496	0	0.0595	14802	0	0.3049	8830	0	0.0927	16185	0	0.1713	11678	0	0.1957	10447	0	0.0612
CLUL1	F5GWQ8	0	9	0	0	1	0.0288	15143	0	0.1296	10542	0	0.3978	4429	0	0.56	3140	0	0	17766	0	0.0816	14685	0	0.0413	13190	0	0.3588	5422	0	0	19254	0	0.4425	3178	0	0.0622	13139	0	0.5206	2995	0	0.6423	1893	0	0.0216	16063	0	0.0036
TCTEX1D4	Q5JR98	0	5	0	4	1	0.0151	16707	0	0.0257	16504	0	0.0592	15483	0	0.061	17152	0	0.268	9768	0	0.0649	15222	0	0.227	10116	0	0.0867	15384	0	0.2228	10345	0	0.0573	14906	0	0.0888	12473	0	0.0573	17191	0	0.0778	14439	0	0.1772	10875	0	0.1072
TCTEX1D1	Q8N7M0	0	5	0	2	1	0.071	12021	0	0.0978	11946	0	0.162	11462	0	0.1376	14437	0	0.4047	7521	0	0.0912	14385	0	0.2114	10254	0	0.106	14587	0	0.1422	11344	0	0.0969	13190	0	0.1059	12179	0	0.1711	13696	0	0.1446	12483	0	0.4368	5473	0	0.2604
CCDC157	Q569K6	1	4	0	0	1	0.015	16718	0	0.0212	16869	0	0.0833	14540	0	0.2618	9592	0	0	17230	0	0.1216	13453	0	0.1003	11633	0	0.3114	6624	0	0	18051	0	0.249	7691	0	0.4002	6990	0	0.2643	10345	0	0.3525	6855	0	0.0097	17039	0	0.0009
IFITM10	A6NMD0	1	7	0	0	1	0.042	13933	0	0.099	11889	0	0.3047	6597	0	0.8007	663	0	0	16297	0	0.1916	11466	0	0.0248	13926	0	0.5529	2129	0	0	17566	0	0.5804	1360	0	0.0265	14447	0	0.6738	936	0	0.5791	2729	0	0.2398	9550	0	0.0042
FAM187A	A6NFU0	1	2	0	0	1	0.2801	4324	0	0.3103	4787	0	0.2542	8170	0	0.4362	5181	0	0.0178	14437	0	0.1242	13362	0	0.0605	12536	0	0.2961	7041	0	0.0165	14145	0	0.4987	2294	0	0.1179	11943	0	0.543	2613	0	0.6738	1509	0	0.0517	14365	0	0.0306
KRBOX4	Q5JUW0	0	8	0	0	1	0.0032	19004	0	0.0052	18635	0	0.1791	10827	0	0.3893	6160	0	0	18184	0	0.1668	12154	0	0.0494	12903	0	0.3473	5703	0	0	17929	0	0.2436	7848	0	0.0011	18240	0	0.3176	8445	0	0.299	8077	0	0.034	15238	0	0.0002
PRR15L	Q9BU68	1	4	0	0	1	0.1977	6828	0	0.036	15697	0	0.2108	9664	0	0.7796	822	0	0	16918	0	0.1625	12278	0	0.0941	11771	0	0.5865	1617	0	0.0002	15851	0	0.7224	204	0	0.0214	14749	0	0.0653	16955	0	0.6282	2069	0	0.1698	11050	0	0.0113
C18orf54	J3KS56	0	9	0	0	1	0.0975	10711	0	0.0198	16982	0	0.2748	7518	0	0.7281	1211	0	0	19163	0	0.2116	10937	0	0.1025	11596	0	0.531	2415	0	0.0003	15733	0	0.6246	930	0	0.0125	15510	0	0.1473	14449	0	0.5962	2491	0	0.1253	12134	0	0.0036
FAM221B	A6H8Z2	1	3	0	0	1	0.0023	19195	0	0.0058	18467	0	0.0644	15281	0	0.2036	11624	0	0	18399	0	0.1165	13599	0	0.1389	11026	0	0.2487	8581	0	0	17254	0	0.1422	11421	0	0.0076	16205	0	0.1353	14858	0	0.1736	11611	0	0.0568	14150	0	0
INSYN2B	A6NMK8	1	4	0	0	1	0.0389	14185	0	0.0452	14952	0	0.4999	2843	0	0.8288	491	0	0	16400	0	0.1397	12918	0	0.0446	13075	0	0.5367	2325	0	0	17361	0	0.615	1003	0	0.0036	17147	0	0.502	3340	0	0.715	1083	0	0.1545	11383	0	0.0125
FAM167B	Q9BTA0	1	5	0	0	1	0.09	11066	0	0.0644	13754	0	0.4699	3285	0	0.8951	177	0	0	18439	0	0.0824	14657	0	0.0432	13116	0	0.516	2612	0	0.0002	15819	0	0.6289	893	0	0.0089	15998	0	0.5556	2382	0	0.7419	809	0	0.2621	9076	0	0.0068
C11orf97	A0A1B0GVM6	1	3	0	0	1	0.0068	18017	0	0.0174	17169	0	0.1436	12196	0	0.4258	5380	0	0	18291	0	0.0979	14174	0	0.0615	12508	0	0.4302	3986	0	0	16341	0	0.4125	3696	0	0.0099	15841	0	0.2542	10695	0	0.3278	7410	0	0.1387	11767	0	0.0009
MAGEB17	A8MXT2	1	2	0	0	1	0.0207	16101	0	0.0217	16829	0	0.0763	14824	0	0.1206	15142	0	0.2185	10520	0	0.1567	12442	0	0.3748	8570	0	0.0977	14976	0	0.142	11347	0	0.0635	14608	0	0.0259	14479	0	0.2214	11908	0	0.111	13468	0	0.0021	18072	0	0.0257
ITPRID1	A0A087WUB1	0	6	0	0	1	0.0026	19140	0	0.0062	18387	0	0.1708	11136	0	0.468	4602	0	0	15976	0	0.2192	10756	0	0.048	12955	0	0.3879	4816	0	0	17516	0	0.31	5934	0	0.0037	17124	0	0.4386	4764	0	0.3029	7989	0	0.0167	16458	0	0
METTL26	Q96S19	1	7	0	0	1	0.0822	11431	0	0.0591	14075	0	0.0802	14665	0	0.0775	16682	0	0.5892	4051	0	0.2409	10225	0	0.228	10107	0	0.0534	16681	0	0.2914	9585	0	0.0613	14713	0	0.3083	8766	0	0.0689	16853	0	0.0234	16247	0	0.4555	5067	0	0.4771
MAGEB5	Q9BZ81	1	1	0	0	1	0.0244	15642	0	0.0262	16466	0	0.062	15386	0	0.112	15496	0	0.0643	13275	0	0.0397	16141	0	0.1957	10397	0	0.1112	14356	0	0.0545	12895	0	0.0668	14457	0	0.0223	14684	0	0.2649	10319	0	0.1715	11673	0	0.0016	18183	0	0.005
ZSWIM3	Q96MP5	1	7	0	0	1	0.0154	16679	0	0.0104	17820	0	0.067	15168	0	0.2099	11377	0	0.0674	13210	0	0.2376	10308	0	0.1344	11083	0	0.2979	6989	0	0.0358	13402	0	0.3062	6029	0	0.0453	13646	0	0.1316	14979	0	0.4957	4086	0	0.0052	17539	0	0.0192
MKRN2OS	H3BPM6	1	2	0	0	1	0.2098	6392	0	0.3733	3502	0	0.5654	2044	0	0.4763	4455	0	0.4876	5922	0	0.1085	13824	0	0.1225	11267	0	0.403	4507	0	0.2977	9521	0	0.4126	3692	0	0.0401	13837	0	0.5904	1889	0	0.2921	8260	0	0.0413	14808	0	0.2343
CASC1	F8W8F9	1	11	0	0	1	0.0222	15918	0	0.0489	14689	0	0.1484	12002	0	0.1203	15154	0	0.1956	10878	0	0.0764	14864	0	0.3329	9072	0	0.1308	13463	0	0.084	12211	0	0.1183	12344	0	0.0404	13823	0	0.2392	11246	0	0.186	11205	0	0.0818	13315	0	0.0888
KIAA0040	Q15053	1	11	0	0	1	0.0277	15256	0	0.0393	15414	0	0.3853	4661	0	0.6064	2499	0	0	18516	0	0.0732	14952	0	0.0405	13231	0	0.356	5477	0	0	17469	0	0.4789	2595	0	0.0026	17492	0	0.2707	10112	0	0.487	4250	0	0.1697	11059	0	0.0077
TMEM81	Q6P7N7	1	2	0	0	1	0.037	14347	0	0.042	15179	0	0.6006	1643	0	0.8382	451	0	0	15794	0	0.1343	13084	0	0.041	13208	0	0.4603	3467	0	0	16701	0	0.5914	1235	0	0.0012	18221	0	0.403	5737	0	0.7506	738	0	0.1231	12199	0	0.0102
AKAIN1	J3KS16	0	2	0	0	1	0.0261	15430	0	0.0463	14867	0	0.5509	2204	0	0.6829	1627	0	0	16545	0	0.1447	12774	0	0.0413	13191	0	0.5595	2018	0	0	16594	0	0.4513	3023	0	0.0018	17829	0	0.3226	8279	0	0.5887	2587	0	0.1422	11664	0	0.0104
CCDC171	Q6TFL3	1	6	0	0	1	0.1998	6751	0	0.172	8876	0	0.1812	10750	0	0.7727	875	0	0	17193	0	0.1032	14006	0	0.0718	12240	0	0.3092	6685	0	0.0044	15006	0	0.6884	413	0	0.0778	12750	0	0.2924	9363	0	0.8018	327	0	0.0671	13783	0	0.0023
C7orf31	Q8N865	1	9	0	2	1	0.0134	16921	0	0.0179	17116	0	0.0919	14211	0	0.311	8166	0	0	18778	0	0.2304	10467	0	0.1107	11463	0	0.4432	3772	0	0.0001	15912	0	0.3749	4475	0	0.0578	13275	0	0.2302	11576	0	0.3648	6581	0	0.0401	14866	0	0.001
DTHD1	A0A1W2PR94	1	7	0	0	1	0.0134	16924	0	0.0292	16233	0	0.2572	8065	0	0.4243	5416	0	0	16751	0	0.1704	12046	0	0.0458	13033	0	0.4479	3676	0	0.0001	16056	0	0.4104	3746	0	0.0139	15378	0	0.5025	3329	0	0.5707	2851	0	0.0674	13768	0	0.0017
IQCF3	P0C7M6	0	4	0	0	1	0.0018	19266	0	0.0061	18406	0	0.1597	11563	0	0.4637	4674	0	0	15855	0	0.3033	8779	0	0.0538	12751	0	0.453	3592	0	0	17397	0	0.3501	4989	0	0.0057	16586	0	0.4494	4493	0	0.2936	8227	0	0.0268	15655	0	0
NRM	Q8IXM6	1	18	0	6	1	0.036	14439	0	0.097	11994	0	0.1357	12503	0	0.1575	13575	0	0.2793	9604	0	0.2017	11217	0	0.3167	9252	0	0.2428	8763	0	0.4563	7462	0	0.2292	8254	0	0.0222	14702	0	0.2322	11503	0	0.2246	10077	0	0.006	17445	0	0.0807
C3orf20	Q8ND61	1	12	0	1	1	0.0018	19267	0	0.0096	17905	0	0.1103	13495	0	0.3419	7323	0	0	19180	0	0.2294	10491	0	0.0848	11953	0	0.4485	3666	0	0	18352	0	0.2998	6184	0	0.0111	15683	0	0.321	8336	0	0.3102	7802	0	0.0179	16366	0	0
LOC100505841	A0A1B0GTH9	0	0	0	0	1	0.1096	10161	0	0.072	13299	0	0.0641	15298	0	0.1431	14206	0	0.4276	7100	0	0.1331	13120	0	0.3062	9356	0	0.0661	16151	0	0.1086	11797	0	0.1676	10449	0	0.2958	8971	0	0.1786	13438	0	0.1206	13182	0	0.4118	6038	0	0.3679
FAM198B	Q6UWH4	1	0	0	1	1	0.1685	7873	0	0.0766	13057	0	0.4897	2991	0	0.8648	309	0	0	18664	0	0.0293	16594	0	0.0263	13840	0	0.4025	4522	0	0.0001	15904	0	0.6016	1125	0	0.0023	17606	0	0.3959	5931	0	0.7569	690	0	0.256	9203	0	0.0123
MAGEB4	O15481	1	14	0	15	1	0.0183	16375	0	0.0247	16593	0	0.1069	13623	0	0.1391	14370	0	0.2621	9851	0	0.1768	11875	0	0.3714	8608	0	0.119	14033	0	0.1583	11126	0	0.0857	13678	0	0.0311	14217	0	0.2194	11985	0	0.1351	12769	0	0.0026	17968	0	0.0371
DCAF12L1	Q5VU92	1	5	0	1	1	0.0911	11007	0	0.0978	11948	0	0.2427	8529	0	0.1361	14505	0	0.5028	5651	0	0.2196	10746	0	0.3464	8935	0	0.1468	12690	0	0.1842	10798	0	0.1234	12133	0	0.1354	11639	0	0.3567	7150	0	0.1486	12347	0	0.094	12958	0	0.2726
KCTD19	Q17RG1	1	5	0	0	1	0.1526	8407	0	0.1187	10998	0	0.0382	16267	0	0.1833	12405	0	0.3073	9163	0	0.2554	9904	0	0.0867	11920	0	0.2263	9372	0	0.2034	10558	0	0.4261	3460	0	0.2069	10394	0	0.173	13629	0	0.7462	781	0	0.0017	18150	0	0.078
FAM155B	O75949	0	2	0	0	1	0.0754	11765	0	0.0871	12514	0	0.0416	16151	0	0.1449	14119	0	0.0246	14231	0	0.1794	11800	0	0.0432	13113	0	0.1935	10666	0	0.0245	13806	0	0.4954	2356	0	0.0661	13026	0	0.1563	14151	0	0.4762	4469	0	0.0275	15609	0	0.0223
FAM229A	H3BQW9	1	3	0	0	1	0.0067	18038	0	0.0174	17170	0	0.0896	14298	0	0.4254	5392	0	0	18370	0	0.2147	10858	0	0.0714	12254	0	0.4049	4465	0	0	17208	0	0.3982	3972	0	0.0204	14824	0	0.2909	9415	0	0.2467	9452	0	0.0678	13753	0	0.0001
ASTE1	D6RG30	0	8	0	0	1	0.1096	10157	0	0.1624	9242	0	0.2919	6987	0	0.2185	11065	0	0.5752	4302	0	0.6576	994	0	0.4081	8085	0	0.2159	9789	0	0.3974	8328	0	0.3042	6081	0	0.0521	13422	0	0.4593	4267	0	0.252	9292	0	0.0054	17519	0	0.2389
PLAC8L1	A1L4L8	1	4	0	0	1	0.0435	13834	0	0.0152	17363	0	0.1518	11874	0	0.382	6327	0	0	17894	0	0.1376	12978	0	0.0786	12069	0	0.4447	3750	0	0.0005	15596	0	0.5045	2207	0	0.0402	13834	0	0.0573	17189	0	0.4975	4045	0	0.0476	14520	0	0.0036
C8orf76	Q96K31	1	7	0	0	1	0.0482	13484	0	0.0211	16882	0	0.1016	13828	0	0.2026	11659	0	0.0319	14025	0	0.1136	13674	0	0.1009	11623	0	0.2246	9435	0	0.0348	13442	0	0.3093	5955	0	0.0726	12865	0	0.3314	7970	0	0.5287	3540	0	0.011	16923	0	0.0442
FAM124B	Q9H5Z6	1	8	0	28	1	0.0113	17194	0	0.0899	12348	0	0.5923	1740	0	0.7899	739	0	0	19297	0	0.1096	13795	0	0.0353	13434	0	0.4442	3756	0	0	17118	0	0.5444	1742	0	0.0026	17490	0	0.5347	2740	0	0.6676	1569	0	0.0895	13090	0	0.0065
TEX43	Q6ZNM6	1	1	0	0	1	0.0031	19034	0	0.0212	16872	0	0.1123	13418	0	0.4368	5172	0	0	18385	0	0.3351	8090	0	0.0739	12188	0	0.3405	5873	0	0.0003	15714	0	0.5033	2229	0	0.0081	16118	0	0.1042	15837	0	0.3614	6669	0	0.0445	14659	0	0.0001
CCDC122	Q5T0U0	1	14	0	0	1	0.0655	12346	0	0.0871	12506	0	0.6103	1552	0	0.9368	57	0	0	17182	0	0.1195	13509	0	0.0333	13516	0	0.5792	1705	0	0	18192	0	0.6795	486	0	0.0026	17483	0	0.538	2700	0	0.8645	70	0	0.1623	11219	0	0.0239
FAM163B	P0C2L3	1	5	0	3	1	0.1973	6849	0	0.0802	12867	0	0.3179	6232	0	0.8384	450	0	0	18128	0	0.0489	15795	0	0.0354	13428	0	0.6208	1216	0	0.0003	15718	0	0.6328	856	0	0.037	13955	0	0.488	3605	0	0.6986	1254	0	0.4528	5133	0	0.0138
KBTBD4	A0A075B6T4	1	11	0	0	1	0.4666	851	0	0.6736	229	0	0.379	4786	0	0.2707	9313	0	0.0372	13889	0	0.2296	10486	0	0.0503	12865	0	0.4888	3035	0	0.0536	12916	0	0.3649	4678	0	0.1782	10883	0	0.2001	12726	0	0.5774	2761	0	0.3188	7952	0	0.0715
TEX9	Q8N6V9	1	10	0	2	1	0.0526	13172	0	0.0631	13834	0	0.1753	10958	0	0.1514	13822	0	0.202	10767	0	0.107	13875	0	0.2188	10188	0	0.154	12357	0	0.1119	11745	0	0.1609	10725	0	0.1078	12137	0	0.292	9375	0	0.2006	10781	0	0.3066	8199	0	0.1728
PTGES3L	E9PB15	0	5	0	0	1	0.0505	13324	0	0.0269	16408	0	0.3664	5059	0	0.5833	2799	0	0	17011	0	0.0169	17250	0	0.0321	13568	0	0.3548	5506	0	0	18803	0	0.4302	3388	0	0.0037	17126	0	0.2283	11640	0	0.4345	5232	0	0.1895	10602	0	0.0104
SLC6A16	Q9GZN6	0	5	0	2	1	0.0293	15082	0	0.0398	15384	0	0.0621	15378	0	0.0248	18218	0	0.0662	13230	0	0.0157	17343	0	0.2039	10322	0	0.0199	17984	0	0.0408	13257	0	0.0071	18346	0	0.2464	9772	0	0.0309	17851	0	0.0504	15280	0	0.3272	7780	0	0.1204
INMT-MINDY4	F8WBC2	0	3	0	0	1	0.0282	15208	0	0.0461	14884	0	0.0584	15515	0	0.0838	16474	0	0.0594	13373	0	0.003	18414	0	0.0708	12266	0	0.0692	16040	0	0.0049	14968	0	0.0922	13392	0	0.112	12057	0	0.1822	13323	0	0.2355	9768	0	0.0058	17473	0	0.0209
PROSER2	Q86WR7	1	10	0	1	1	0.0088	17592	0	0.0221	16797	0	0.2084	9755	0	0.4149	5600	0	0	16895	0	0.0329	16435	0	0.0263	13837	0	0.2591	8246	0	0	18742	0	0.2638	7219	0	0.0017	17886	0	0.2111	12288	0	0.2765	8665	0	0.0466	14572	0	0.0013
VWA3A	A6NCI4	1	4	0	0	1	0.0334	14675	0	0.0151	17374	0	0.1095	13528	0	0.2852	8839	0	0	15997	0	0.0658	15187	0	0.2435	9972	0	0.274	7747	0	0.0001	15945	0	0.2969	6255	0	0.3774	7435	0	0.2511	10810	0	0.3375	7185	0	0.2893	8524	0	0.002
CYB5D1	Q6P9G0	1	5	0	0	1	0.0197	16218	0	0.0171	17197	0	0.0518	15795	0	0.0838	16475	0	0.3382	8680	0	0.1534	12538	0	0.2068	10291	0	0.0954	15076	0	0.208	10498	0	0.1186	12331	0	0.2925	9031	0	0.0492	17396	0	0.0688	14695	0	0.2491	9347	0	0.3115
CTRB2	Q6GPI1	0	9	0	4	1	0.2571	4956	0	0.2704	5764	0	0.1771	10906	0	0.1371	14463	0	0.1504	11646	0	0.0298	16559	0	0.0465	13010	0	0.1854	11006	0	0.1397	11377	0	0.0835	13779	0	0.518	4275	0	0.0256	17963	0	0.1394	12644	0	0.3635	7031	0	0.2193
GSTCD	Q8NEC7	1	18	0	6	1	0.1154	9901	0	0.1294	10554	0	0.2259	9113	0	0.1482	13969	0	0.4299	7050	0	0.1464	12733	0	0.2151	10222	0	0.1903	10806	0	0.2255	10317	0	0.2201	8564	0	0.0303	14253	0	0.3554	7194	0	0.1716	11669	0	0.3116	8095	0	0.218
LNX2	Q8N448	1	33	0	7	1	0.3688	2328	0	0.3585	3806	0	0.5144	2661	0	0.4364	5178	0	0.2251	10429	0	0.3832	6986	0	0.089	11877	0	0.3666	5236	0	0.1956	10657	0	0.3686	4602	0	0.3347	8259	0	0.3386	7721	0	0.3716	6443	0	0.638	1872	0	0.2847
EVA1B	Q9NVM1	1	7	0	1	1	0.0439	13792	0	0.0667	13608	0	0.4599	3447	0	0.8128	591	0	0	18780	0	0.1848	11662	0	0.044	13091	0	0.5675	1885	0	0.0001	15968	0	0.6148	1008	0	0.0157	15204	0	0.4962	3449	0	0.6496	1806	0	0.1966	10417	0	0.0083
C2orf81	G3XAA6	1	1	0	0	1	0.0031	19029	0	0.0041	19015	0	0.097	14017	0	0.2316	10605	0	0	19174	0	0.1749	11933	0	0.0537	12755	0	0.2268	9347	0	0	18365	0	0.1689	10411	0	0.0103	15779	0	0.2244	11789	0	0.1502	12291	0	0.0097	17041	0	0
C15orf39	Q6ZRI6	1	17	0	1	1	0.0047	18525	0	0.0245	16608	0	0.1679	11233	0	0.5316	3556	0	0	19114	0	0.2712	9538	0	0.0621	12489	0	0.5286	2452	0	0	16479	0	0.4565	2941	0	0.0244	14558	0	0.3753	6525	0	0.3804	6237	0	0.0537	14282	0	0.0004
MPND	M0R189	0	4	0	0	1	0.0184	16357	0	0.0207	16915	0	0.0279	16690	0	0.0191	18380	0	0.2339	10281	0	0.146	12750	0	0.237	10034	0	0.0331	17505	0	0.1919	10714	0	0.0404	15746	0	0.1747	10932	0	0.0256	17959	0	0.0099	16962	0	0.0248	15814	0	0.1171
RBM43	Q6ZSC3	0	6	0	0	1	0.0066	18050	0	0.0328	15953	0	0.4384	3780	0	0.5702	2989	0	0	16857	0	0.1519	12571	0	0.0403	13235	0	0.5136	2649	0	0	19174	0	0.379	4383	0	0.0013	18121	0	0.2655	10289	0	0.4845	4309	0	0.0564	14169	0	0.0041
HHLA1	C9JY47	1	4	0	0	1	0.0045	18588	0	0.0165	17259	0	0.2549	8150	0	0.4035	5839	0	0	15781	0	0.0676	15122	0	0.0346	13464	0	0.3497	5646	0	0	17579	0	0.2613	7306	0	0.0011	18273	0	0.2752	9952	0	0.3291	7389	0	0.0495	14437	0	0.0007
C19orf70	A0A140TA86	0	0	0	0	1	0.0262	15426	0	0.0485	14701	0	0.3851	4667	0	0.6654	1799	0	0	18992	0	0.136	13029	0	0.0318	13581	0	0.567	1892	0	0	16304	0	0.4992	2285	0	0.0108	15720	0	0.4353	4844	0	0.5241	3611	0	0.2378	9605	0	0.0107
IFFO1	A0A087WZ16	1	17	0	0	1	0.1278	9382	0	0.1123	11274	0	0.4007	4393	0	0.9947	1	0	0	16361	0	0.1216	13454	0	0.0355	13425	0	0.6723	681	0	0.0005	15611	0	0.7242	193	0	0.0248	14541	0	0.749	401	0	0.8234	205	0	0.3639	7020	0	0.0069
SKIDA1	Q1XH10	1	7	0	0	1	0.0083	17673	0	0.0173	17180	0	0.0651	15251	0	0.1195	15184	0	0.0113	14678	0	0.0079	17919	0	0.0387	13299	0	0.0969	15002	0	0.0001	15878	0	0.2225	8486	0	0.012	15562	0	0.2054	12516	0	0.2706	8809	0	0.0057	17482	0	0.0194
PRR14L	Q5THK1	1	18	0	0	1	0.0035	18890	0	0.0354	15743	0	0.3817	4730	0	0.6506	1955	0	0	16920	0	0.3268	8267	0	0.047	12989	0	0.5282	2459	0	0	18691	0	0.4369	3259	0	0.0013	18136	0	0.4138	5427	0	0.5248	3596	0	0.0197	16210	0	0.0003
RETREG2	Q8NC44	1	18	0	2	1	0.0765	11716	0	0.0472	14809	0	0.1541	11798	0	0.2714	9292	0	0.0177	14441	0	0.1064	13902	0	0.0546	12718	0	0.2603	8207	0	0.0234	13848	0	0.3443	5112	0	0.0566	13299	0	0.5917	1866	0	0.6629	1633	0	0.0273	15620	0	0.0449
TMEM37	E7EMC0	0	5	0	0	1	0.0937	10876	0	0.0571	14179	0	0.5448	2281	0	0.8072	628	0	0	15939	0	0.0442	15974	0	0.0219	14103	0	0.5305	2426	0	0	16426	0	0.5514	1662	0	0.0022	17638	0	0.3651	6888	0	0.6962	1278	0	0.224	9865	0	0.0166
SMIM7	B7WNH4	1	3	0	0	1	0.128	9374	0	0.0981	11932	0	0.1503	11925	0	0.2516	9912	0	0.1734	11251	0	0.0341	16366	0	0.0608	12528	0	0.1081	14488	0	0.0081	14710	0	0.2111	8888	0	0.2372	9922	0	0.5132	3139	0	0.3657	6564	0	0.1649	11160	0	0.1232
WASHC2D	Q5SRD0	0	0	0	0	1	0.0075	17839	0	0.0355	15732	0	0.2684	7676	0	0.4178	5537	0	0	15810	0	0.0507	15714	0	0.0263	13843	0	0.28	7557	0	0	16617	0	0.3716	4547	0	0.0022	17661	0	0.1379	14757	0	0.3505	6895	0	0.0418	14788	0	0.0034
SIRPB2	Q5JXA9	1	7	0	0	1	0.0039	18769	0	0.007	18220	0	0.2906	7027	0	0.481	4371	0	0	18814	0	0.2642	9700	0	0.0398	13251	0	0.4366	3868	0	0	18230	0	0.2887	6478	0	0.0005	18766	0	0.2799	9778	0	0.3904	6043	0	0.0196	16229	0	0.0001
C6orf163	Q5TEZ5	1	3	0	0	1	0.0169	16524	0	0.0344	15814	0	0.558	2127	0	0.8172	564	0	0	18808	0	0.2556	9900	0	0.0613	12513	0	0.6618	774	0	0.0001	15966	0	0.6499	702	0	0.012	15571	0	0.4105	5509	0	0.7481	760	0	0.1401	11724	0	0.0199
TMEM243	C9JY04	1	11	0	0	1	0.0196	16230	0	0.0112	17739	0	0.0556	15624	0	0.0995	15979	0	0.0215	14321	0	0.0041	18314	0	0.0716	12247	0	0.0651	16207	0	0.0062	14854	0	0.1349	11711	0	0.021	14779	0	0.1373	14777	0	0.1833	11303	0	0.0099	17013	0	0.078
FAM160A1	Q05DH4	1	9	0	0	1	0.3426	2876	0	0.2871	5349	0	0.5469	2253	0	0.6144	2408	0	0.7189	1717	0	0.6139	1624	0	0.2463	9940	0	0.3036	6838	0	0.2627	9878	0	0.4342	3312	0	0.328	8391	0	0.6654	1008	0	0.457	4840	0	0.5194	3887	0	0.5115
DCAF12L2	Q5VW00	1	5	0	0	1	0.1414	8851	0	0.1271	10651	0	0.2687	7672	0	0.1572	13587	0	0.5843	4136	0	0.298	8901	0	0.3349	9052	0	0.1789	11250	0	0.2832	9682	0	0.1658	10528	0	0.1584	11223	0	0.4083	5568	0	0.1637	11897	0	0.1108	12502	0	0.3421
UMAD1	C9J7I0	1	9	0	0	1	0.1075	10259	0	0.0752	13143	0	0.4826	3098	0	0.9052	147	0	0.0001	15750	0	0.1342	13087	0	0.0342	13484	0	0.6543	856	0	0.0002	15854	0	0.6369	812	0	0.011	15696	0	0.5294	2836	0	0.7907	406	0	0.2274	9796	0	0.0053
TMEM130	Q8N3G9	1	12	0	1	1	0.0901	11061	0	0.1187	10994	0	0.1974	10125	0	0.4776	4427	0	0.0066	14881	0	0.2321	10425	0	0.0469	12996	0	0.4614	3452	0	0.021	13947	0	0.5851	1312	0	0.0406	13818	0	0.5627	2271	0	0.7991	344	0	0.0337	15266	0	0.0263
GLCCI1	Q86VQ1	1	36	0	0	1	0.1116	10081	0	0.1471	9816	0	0.2324	8891	0	0.2424	10229	0	0.1767	11206	0	0.0341	16370	0	0.0844	11958	0	0.1734	11480	0	0.2153	10423	0	0.2591	7390	0	0.0017	17901	0	0.6811	860	0	0.3624	6646	0	0.0136	16725	0	0.0958
C1orf158	Q8N1D5	1	4	0	0	1	0.0729	11909	0	0.0225	16752	0	0.0854	14459	0	0.2054	11555	0	0.0183	14423	0	0.1089	13814	0	0.0786	12071	0	0.2357	9043	0	0.0283	13651	0	0.3011	6156	0	0.0489	13518	0	0.3009	9042	0	0.4133	5600	0	0.0256	15745	0	0.0635
GPR179	A0A087WW83	0	7	0	0	1	0.0326	14762	0	0.1552	9507	0	0.3597	5184	0	0.1909	12070	0	0.1488	11679	0	0.1983	11287	0	0.2186	10192	0	0.2664	8012	0	0.0559	12858	0	0.1788	10068	0	0.0165	15122	0	0.2765	9903	0	0.5019	3951	0	0.0514	14378	0	0.0325
THEGL	P0DJG4	1	2	0	0	1	0.0032	19008	0	0.0082	18058	0	0.1838	10657	0	0.461	4725	0	0	18503	0	0.1866	11610	0	0.0343	13482	0	0.3502	5632	0	0	18438	0	0.294	6333	0	0.001	18349	0	0.3962	5919	0	0.2826	8512	0	0.0302	15458	0	0.0001
TMEM232	C9JQI7	1	10	0	0	1	0.0009	19308	0	0.0123	17617	0	0.1286	12762	0	0.3504	7116	0	0	15795	0	0.2359	10344	0	0.0991	11655	0	0.4027	4514	0	0	16508	0	0.3344	5323	0	0.0214	14753	0	0.3097	8725	0	0.3351	7243	0	0.0058	17468	0	0
RNF223	E7ERA6	1	0	0	0	1	0.0654	12350	0	0.1746	8788	0	0.0577	15540	0	0.0681	16970	0	0.004	15067	0	0.0376	16228	0	0.3261	9144	0	0.095	15092	0	0.0009	15476	0	0.1295	11903	0	0.2014	10496	0	0.1922	13007	0	0.3039	7967	0	0.0313	15395	0	0.01
KLHDC9	Q8NEP7	0	8	0	1	1	0.0054	18336	0	0.0081	18081	0	0.0736	14923	0	0.3495	7130	0	0	18590	0	0.3186	8435	0	0.0935	11783	0	0.4534	3583	0	0.0008	15512	0	0.3879	4184	0	0.0582	13261	0	0.1046	15826	0	0.3341	7268	0	0.0899	13077	0	0.0007
FAM243A	B9A014	1	2	0	0	1	0.0927	10930	0	0.0616	13928	0	0.3368	5746	0	0.8067	632	0	0	18488	0	0.128	13260	0	0.0644	12418	0	0.6092	1337	0	0.0001	15873	0	0.6908	394	0	0.0174	15036	0	0.3183	8416	0	0.7226	998	0	0.2105	10131	0	0.0232
EFCAB12	Q6NXP0	1	8	0	1	1	0.0022	19222	0	0.0172	17183	0	0.1784	10853	0	0.3786	6408	0	0	17260	0	0.2628	9724	0	0.0655	12391	0	0.4359	3877	0	0	18892	0	0.322	5594	0	0.0046	16862	0	0.3826	6314	0	0.3936	5976	0	0.0132	16760	0	0.0001
PNMA5	Q96PV4	0	7	0	33	1	0.0033	18973	0	0.0049	18711	0	0.2168	9428	0	0.4569	4799	0	0	17973	0	0.2581	9848	0	0.053	12778	0	0.4379	3851	0	0	18870	0	0.2955	6296	0	0.002	17774	0	0.3348	7847	0	0.3103	7799	0	0.011	16924	0	0
IFIT1B	Q5T764	0	6	0	1	1	0.0261	15428	0	0.0505	14598	0	0.2595	8000	0	0.2803	9002	0	0.002	15254	0	0.0758	14883	0	0.0428	13134	0	0.2095	10038	0	0.0002	15827	0	0.3214	5612	0	0.0035	17170	0	0.2654	10292	0	0.5444	3288	0	0.0536	14292	0	0.0139
C7orf57	J3KQX6	1	3	0	0	1	0.0055	18314	0	0.0071	18207	0	0.085	14471	0	0.2222	10913	0	0	18827	0	0.0537	15607	0	0.0578	12621	0	0.2913	7196	0	0	18635	0	0.2131	8823	0	0.0054	16644	0	0.1815	13347	0	0.2029	10718	0	0.0627	13922	0	0.0005
C11orf87	Q6NUJ2	1	6	0	8	1	0.027	15336	0	0.0674	13567	0	0.5621	2076	0	0.7858	772	0	0	18183	0	0.2043	11136	0	0.0224	14076	0	0.6224	1182	0	0	16202	0	0.5203	2005	0	0.0059	16529	0	0.4606	4233	0	0.6524	1764	0	0.1649	11162	0	0.0054
FAM124A	Q86V42	1	11	0	24	1	0.0411	14015	0	0.0822	12759	0	0.6258	1379	0	0.8867	220	0	0	19255	0	0.0914	14379	0	0.0221	14095	0	0.5446	2232	0	0	17117	0	0.5827	1338	0	0.0049	16770	0	0.5169	3069	0	0.7495	746	0	0.1949	10471	0	0.0075
EXOC1L	A0A1B0GW35	1	2	0	0	1	0.1832	7323	0	0.0879	12464	0	0.2426	8535	0	0.7851	774	0	0	18793	0	0.2204	10722	0	0.0514	12829	0	0.4044	4480	0	0.0257	13744	0	0.732	163	0	0.01	15828	0	0.3854	6214	0	0.6493	1807	0	0.2081	10193	0	0.0031
ERICH2	A1L162	1	4	0	3	1	0.0072	17913	0	0.01	17852	0	0.0959	14064	0	0.1871	12232	0	0.0429	13756	0	0.1639	12236	0	0.296	9472	0	0.1644	11894	0	0.2522	9988	0	0.153	11013	0	0.0049	16769	0	0.1854	13234	0	0.1999	10806	0	0.0005	18419	0	0.0108
FAM228B	P0C875	1	6	0	0	1	0.0038	18813	0	0.0291	16240	0	0.3769	4845	0	0.5867	2754	0	0	18371	0	0.2114	10946	0	0.0391	13277	0	0.5194	2569	0	0	17278	0	0.4408	3207	0	0.0032	17280	0	0.3176	8444	0	0.4865	4266	0	0.0625	13929	0	0.0017
TMEM54	Q969K7	1	11	0	0	1	0.0828	11398	0	0.0448	14978	0	0.2926	6969	0	0.8347	467	0	0	16017	0	0.2359	10345	0	0.0842	11964	0	0.6277	1123	0	0.0009	15485	0	0.7317	164	0	0.0493	13502	0	0.3219	8309	0	0.6889	1345	0	0.1617	11232	0	0.0133
FAM185A	Q8N0U4	1	6	0	1	1	0.1019	10519	0	0.1785	8662	0	0.2353	8789	0	0.1223	15071	0	0.1199	12212	0	0.0884	14465	0	0.1324	11121	0	0.1932	10681	0	0.3873	8457	0	0.2728	6953	0	0.003	17364	0	0.1981	12790	0	0.1791	11438	0	0.0079	17229	0	0.138
C10orf53	Q8N6V4	1	5	0	0	1	0.0724	11936	0	0.014	17469	0	0.0536	15717	0	0.1873	12223	0	0.0782	12993	0	0.1179	13553	0	0.1301	11155	0	0.176	11365	0	0.0764	12366	0	0.2746	6905	0	0.1594	11209	0	0.2847	9617	0	0.2997	8062	0	0.0443	14665	0	0.1162
FAM163A	Q96GL9	1	8	0	0	1	0.1382	8961	0	0.1051	11598	0	0.3803	4759	0	0.8131	587	0	0	18129	0	0.0825	14649	0	0.0483	12944	0	0.592	1557	0	0.0003	15720	0	0.7204	215	0	0.011	15692	0	0.2813	9731	0	0.7715	569	0	0.2586	9157	0	0.0364
TEX38	Q6PEX7	1	2	0	0	1	0.0041	18704	0	0.0211	16877	0	0.1418	12269	0	0.47	4569	0	0	18386	0	0.2817	9308	0	0.0696	12303	0	0.5309	2417	0	0	18498	0	0.4211	3545	0	0.0145	15317	0	0.2203	11947	0	0.3359	7232	0	0.0396	14894	0	0.0001
C5orf49	A4QMS7	1	2	0	0	1	0.0281	15223	0	0.0108	17783	0	0.1626	11449	0	0.3382	7423	0	0	19001	0	0.059	15422	0	0.0561	12669	0	0.2895	7261	0	0.0001	15982	0	0.2981	6220	0	0.0484	13538	0	0.2329	11483	0	0.3405	7123	0	0.1615	11236	0	0.0034
SMIM10L2A	P0DMW4	1	8	0	0	1	0.0621	12557	0	0.0328	15957	0	0.3204	6181	0	0.7168	1328	0	0	19068	0	0.2431	10172	0	0.0751	12157	0	0.6067	1359	0	0.002	15274	0	0.6556	653	0	0.0556	13319	0	0.3434	7579	0	0.6094	2341	0	0.2024	10295	0	0.0142
FAM166A	Q6J272	1	4	0	1	1	0.0306	14943	0	0.1355	10317	0	0.3152	6309	0	0.2004	11735	0	0.0781	12995	0	0.1929	11436	0	0.1552	10826	0	0.3397	5896	0	0.3346	9097	0	0.4058	3828	0	0.016	15169	0	0.2844	9626	0	0.4076	5712	0	0.0042	17702	0	0.0643
APCDD1L	Q8NCL9	1	9	0	0	1	0.0492	13412	0	0.0222	16781	0	0.0823	14581	0	0.1535	13743	0	0.2655	9813	0	0.0049	18216	0	0.0553	12695	0	0.059	16452	0	0.0117	14452	0	0.1643	10592	0	0.0087	16021	0	0.4948	3467	0	0.2323	9855	0	0.0193	16246	0	0.2886
CXorf65	A6NEN9	1	3	0	0	1	0.005	18430	0	0.0059	18437	0	0.0918	14217	0	0.275	9170	0	0	17639	0	0.1426	12841	0	0.0484	12936	0	0.3018	6890	0	0	18831	0	0.234	8109	0	0.0089	15999	0	0.2015	12655	0	0.1605	11987	0	0.0615	13959	0	0.0003
TTC24	A2A3L6	1	1	0	0	1	0.0094	17490	0	0.0297	16192	0	0.1243	12928	0	0.1711	12931	0	0.1057	12465	0	0.1345	13076	0	0.2129	10242	0	0.1943	10626	0	0.0757	12385	0	0.1421	11424	0	0.0085	16060	0	0.1995	12747	0	0.2422	9578	0	0.0708	13641	0	0.0466
KCT2	Q8NC54	1	0	0	0	1	0.0087	17607	0	0.0613	13950	0	0.6159	1492	0	0.8066	633	0	0	18351	0	0.1892	11539	0	0.0456	13037	0	0.6127	1304	0	0	17499	0	0.5917	1230	0	0.0038	17101	0	0.4411	4701	0	0.7178	1048	0	0.0872	13159	0	0.0162
RIIAD1	C9JPK7	1	5	0	0	1	0.0046	18564	0	0.0068	18259	0	0.0543	15683	0	0.217	11124	0	0	17351	0	0.1265	13298	0	0.0705	12278	0	0.2325	9145	0	0	19293	0	0.1746	10211	0	0.0165	15124	0	0.1942	12939	0	0.1336	12816	0	0.0187	16303	0	0.0005
CCDC89	Q8N998	1	5	0	0	1	0.0228	15841	0	0.0096	17901	0	0.1618	11470	0	0.3179	7986	0	0	17127	0	0.106	13916	0	0.0767	12114	0	0.3657	5254	0	0	18301	0	0.3899	4152	0	0.0423	13767	0	0.2027	12606	0	0.4289	5320	0	0.0563	14173	0	0.0066
TMEM140	Q9NV12	1	12	0	1	1	0.0085	17649	0	0.024	16648	0	0.234	8839	0	0.4232	5435	0	0	16006	0	0.0747	14911	0	0.0324	13552	0	0.4166	4241	0	0	16372	0	0.3927	4086	0	0.0033	17257	0	0.1615	13985	0	0.3696	6480	0	0.1084	12568	0	0.0075
ASPHD1	Q5U4P2	0	7	0	0	1	0.0938	10867	0	0.2466	6414	0	0.2929	6959	0	0.201	11707	0	0.1226	12155	0	0.1169	13582	0	0.1094	11490	0	0.2613	8171	0	0.0769	12354	0	0.2242	8430	0	0.1365	11612	0	0.199	12762	0	0.2695	8836	0	0.1419	11683	0	0.1217
FAM71F1	Q96KD3	1	10	0	0	1	0.0051	18410	0	0.0332	15921	0	0.2555	8121	0	0.6073	2490	0	0	18442	0	0.344	7886	0	0.0662	12367	0	0.5557	2074	0	0	16814	0	0.6086	1063	0	0.0254	14501	0	0.1699	13726	0	0.5601	3012	0	0.0308	15423	0	0.001
KIAA0825	Q8IV33	1	13	0	0	1	0.1348	9102	0	0.1892	8292	0	0.3859	4650	0	0.1946	11942	0	0.1806	11148	0	0.1423	12851	0	0.1887	10474	0	0.3611	5361	0	0.3608	8818	0	0.3675	4623	0	0.0066	16386	0	0.318	8431	0	0.3581	6753	0	0.0054	17522	0	0.0968
LOC100996750	A0A140TA64	0	2	0	0	1	0.044	13788	0	0.0045	18863	0	0	19176	0	0.0002	18932	0	0.0016	15304	0	0.0003	18864	0	0.2658	9762	0	0.0041	18494	0	0.0057	14890	0	0.0017	18971	0	0.1479	11404	0	0.0002	18732	0	0	19009	0	0.0035	17826	0	0.004
C1orf174	Q8IYL3	1	12	0	4	1	0.0046	18557	0	0.0138	17490	0	0.3044	6611	0	0.4775	4429	0	0	19048	0	0.1663	12165	0	0.0403	13236	0	0.4306	3976	0	0	18453	0	0.3002	6173	0	0.0022	17659	0	0.2683	10185	0	0.3699	6475	0	0.0523	14341	0	0.0008
RIBC1	Q8N443	1	9	0	7	1	0.0063	18122	0	0.0055	18558	0	0.0614	15408	0	0.0789	16635	0	0.181	11142	0	0.0894	14443	0	0.3802	8507	0	0.0731	15883	0	0.0463	13124	0	0.047	15406	0	0.1135	12028	0	0.1028	15871	0	0.0648	14820	0	0.201	10328	0	0.1521
TMEM52	Q8NDY8	1	2	0	0	1	0.0049	18462	0	0.0168	17225	0	0.1159	13259	0	0.311	8163	0	0	15988	0	0.0477	15838	0	0.0262	13848	0	0.358	5438	0	0	16642	0	0.2582	7419	0	0.0025	17521	0	0.3152	8534	0	0.2017	10757	0	0.1221	12211	0	0.0008
FAM227A	A0A0A0MRD0	1	5	0	0	1	0.0046	18563	0	0.004	19067	0	0.0463	15983	0	0.1647	13224	0	0	18377	0	0.0929	14335	0	0.0576	12631	0	0.1727	11506	0	0	17255	0	0.1007	13059	0	0.0014	18077	0	0.1822	13322	0	0.0973	13890	0	0.0057	17485	0	0
TMEM125	Q96AQ2	1	3	0	0	1	0.011	17243	0	0.0947	12101	0	0.5242	2530	0	0.7908	730	0	0	15968	0	0.2293	10493	0	0.0272	13796	0	0.5933	1531	0	0	16634	0	0.5766	1391	0	0.008	16137	0	0.572	2156	0	0.6354	1980	0	0.1267	12109	0	0.0069
CCDC183	Q5T5S1	1	8	0	0	1	0.0037	18818	0	0.0166	17243	0	0.0985	13946	0	0.3648	6784	0	0	17200	0	0.2028	11182	0	0.0667	12357	0	0.4668	3361	0	0	18058	0	0.3991	3957	0	0.0355	14028	0	0.3372	7765	0	0.3462	7011	0	0.0678	13750	0	0
TMEM252	Q8N6L7	1	5	0	0	1	0.0045	18586	0	0.0524	14458	0	0.5807	1852	0	0.7801	816	0	0	15969	0	0.2897	9096	0	0.0295	13681	0	0.5949	1501	0	0	16493	0	0.5658	1506	0	0.0032	17277	0	0.4815	3759	0	0.6663	1591	0	0.0905	13056	0	0.0073
KIAA1755	Q5JYT7	1	5	0	0	1	0.0488	13436	0	0.2622	5992	0	0.4936	2932	0	0.2209	10966	0	0.0478	13639	0	0.172	11999	0	0.1146	11403	0	0.4391	3833	0	0.0176	14090	0	0.2684	7095	0	0.0159	15178	0	0.3008	9046	0	0.6865	1369	0	0.0137	16724	0	0.0157
TM4SF18	Q96CE8	0	8	0	0	1	0.0889	11121	0	0.0814	12810	0	0.6232	1412	0	0.9669	11	0	0	15859	0	0.0549	15562	0	0.0134	14666	0	0.3992	4578	0	0	16323	0	0.6896	402	0	0.0025	17534	0	0.5423	2623	0	0.8528	101	0	0.2029	10284	0	0.0142
DNAAF3	A0A0C4DH81	0	9	0	0	1	0.0042	18656	0	0.0041	19038	0	0.0076	17670	0	0.0233	18267	0	0.0432	13752	0	0.0428	16032	0	0.348	8914	0	0.0334	17493	0	0.0391	13302	0	0.0197	17077	0	0.0525	13409	0	0.0521	17328	0	0.0083	17086	0	0.0568	14151	0	0.0114
C11orf16	Q9NQ32	1	9	0	0	1	0.0049	18472	0	0.0259	16487	0	0.3844	4681	0	0.5442	3374	0	0	18107	0	0.2165	10814	0	0.0393	13267	0	0.453	3593	0	0	16242	0	0.3357	5298	0	0.0009	18420	0	0.2862	9563	0	0.4448	5048	0	0.015	16601	0	0.0008
ZHX1-C8orf76	Q96EF9	1	3	0	0	1	0.0464	13608	0	0.0155	17336	0	0.0954	14082	0	0.1772	12684	0	0.0155	14510	0	0.0789	14781	0	0.0722	12230	0	0.2207	9599	0	0.0096	14604	0	0.2792	6766	0	0.052	13427	0	0.1999	12733	0	0.4403	5126	0	0.0098	17030	0	0.0311
TMEM71	E5RJJ0	1	4	0	0	1	0.0035	18891	0	0.0224	16761	0	0.3492	5432	0	0.4914	4188	0	0	15953	0	0.1124	13715	0	0.028	13758	0	0.3545	5518	0	0	16724	0	0.2992	6197	0	0.0008	18469	0	0.356	7175	0	0.4293	5312	0	0.0217	16047	0	0.0008
CTAGE5	O15320	0	0	0	0	1	0.168	7887	0	0.2765	5609	0	0.4675	3320	0	0.2686	9378	0	0.2458	10094	0	0.2876	9157	0	0.177	10595	0	0.3539	5537	0	0.2165	10403	0	0.3684	4607	0	0.0072	16284	0	0.6823	850	0	0.4149	5572	0	0.0064	17394	0	0.0665
ADAMTS19	A0A1X7SBR9	0	9	0	0	1	0.3481	2745	0	0.4327	2466	0	0.657	1072	0	0.5333	3527	0	0.5255	5269	0	0.273	9502	0	0.1925	10434	0	0.4831	3115	0	0.181	10837	0	0.4001	3945	0	0.2969	8957	0	0.6341	1315	0	0.447	5011	0	0.5005	4242	0	0.3639
CCDC43	Q86WV7	1	14	0	0	1	0.1188	9746	0	0.1961	8041	0	0.2371	8717	0	0.1234	15024	0	0.2242	10446	0	0.0825	14652	0	0.1094	11493	0	0.2491	8568	0	0.3873	8456	0	0.2268	8341	0	0.0029	17401	0	0.2064	12483	0	0.1928	11009	0	0.0119	16850	0	0.0807
RIBC2	A0A087X0F7	1	15	0	0	1	0.0235	15757	0	0.0263	16460	0	0.1095	13531	0	0.0858	16415	0	0.3453	8557	0	0.1197	13503	0	0.2828	9621	0	0.1168	14139	0	0.0688	12548	0	0.0805	13901	0	0.2524	9678	0	0.1773	13485	0	0.0981	13859	0	0.3809	6650	0	0.321
ITPRIPL2	Q3MIP1	1	4	0	0	1	0.0188	16311	0	0.0346	15798	0	0.4454	3673	0	0.7893	744	0	0	15786	0	0.2968	8932	0	0.0711	12259	0	0.6504	892	0	0.0002	15768	0	0.6978	352	0	0.0263	14456	0	0.2806	9757	0	0.6927	1314	0	0.0945	12944	0	0.0169
CFAP58	Q5T655	1	12	0	2	1	0.1312	9235	0	0.1103	11371	0	0.2406	8600	0	0.1611	13402	0	0.5255	5267	0	0.195	11374	0	0.1872	10498	0	0.1597	12117	0	0.2837	9674	0	0.1488	11151	0	0.2178	10233	0	0.253	10737	0	0.1382	12673	0	0.4303	5614	0	0.336
MAGEE2	Q8TD90	1	10	0	0	1	0.0415	13974	0	0.1615	9275	0	0.2207	9293	0	0.2178	11097	0	0.2131	10591	0	0.5148	3743	0	0.2533	9871	0	0.2792	7574	0	0.2468	10055	0	0.2363	8042	0	0.0279	14379	0	0.4011	5787	0	0.382	6200	0	0.0032	17876	0	0.0076
KRTAP16-1	A8MUX0	0	5	0	2	1	0.0065	18096	0	0.0102	17844	0	0.1022	13806	0	0.177	12694	0	0.0002	15622	0	0.1792	11806	0	0.2251	10130	0	0.1603	12083	0	0.0303	13591	0	0.1212	12227	0	0.0285	14340	0	0.1263	15162	0	0.1747	11578	0	0.0031	17890	0	0.001
C21orf62	H7BYF8	1	8	0	0	1	0.0072	17918	0	0.061	13972	0	0.4753	3206	0	0.6725	1728	0	0	19313	0	0.1656	12191	0	0.0224	14073	0	0.4947	2935	0	0	18487	0	0.4617	2843	0	0.0031	17316	0	0.5222	2970	0	0.5582	3041	0	0.2116	10108	0	0.0039
ARMCX5	Q6P1M9	1	15	0	1	1	0.0018	19264	0	0.0877	12476	0	0.5817	1843	0	0.8549	367	0	0	16487	0	0.4981	4167	0	0.0599	12554	0	0.6703	701	0	0	16607	0	0.6197	965	0	0.0008	18466	0	0.5497	2480	0	0.7442	791	0	0.0049	17609	0	0.0002
TMEM260	Q9NX78	1	8	0	0	1	0.1993	6771	0	0.0977	11953	0	0.2156	9469	0	0.424	5426	0	0	15993	0	0.0093	17796	0	0.0531	12771	0	0.3312	6107	0	0.0001	15988	0	0.3672	4631	0	0.0177	15017	0	0.1716	13678	0	0.4317	5277	0	0.4991	4274	0	0.0088
MFSD6L	Q8IWD5	0	3	0	0	1	0.0539	13084	0	0.2303	6883	0	0.4093	4246	0	0.1664	13133	0	0.0605	13353	0	0.0821	14665	0	0.1028	11588	0	0.3038	6833	0	0.0229	13867	0	0.1447	11332	0	0.0579	13269	0	0.2058	12500	0	0.4586	4807	0	0.1473	11532	0	0.0901
C6orf118	Q5T5N4	1	9	0	0	1	0.0034	18925	0	0.0042	18994	0	0.0663	15202	0	0.2365	10424	0	0	18791	0	0.1365	13017	0	0.0543	12732	0	0.2849	7387	0	0	18598	0	0.1874	9721	0	0.0048	16795	0	0.2805	9759	0	0.1552	12149	0	0.0138	16715	0	0
KRTAP4-8	A0A0G2JLE6	0	5	0	0	1	0.0185	16352	0	0.0013	19313	0	0	19002	0	0.0007	18883	0	0.0002	15628	0	0.0004	18830	0	0.3052	9365	0	0.0005	18609	1	0.0015	15351	0	0.0014	19020	0	0.1095	12100	0	0.0002	18735	0	0	18847	0	0.0024	18008	0	0.0032
CCDC17	Q96LX7	1	5	0	3	1	0.0041	18710	0	0.0041	19021	0	0.0979	13973	0	0.2439	10165	0	0	17179	0	0.1602	12335	0	0.0586	12589	0	0.33	6133	0	0	18049	0	0.1655	10539	0	0.0023	17624	0	0.1379	14756	0	0.2021	10745	0	0.0041	17723	0	0
C4orf19	Q8IY42	1	11	0	4	1	0.0053	18377	0	0.0048	18748	0	0.1957	10196	0	0.4063	5781	0	0	19228	0	0.1755	11912	0	0.0299	13669	0	0.3576	5443	0	0	18427	0	0.2175	8666	0	0.0007	18571	0	0.2681	10195	0	0.2817	8545	0	0.0175	16400	0	0
C6orf52	Q5T4I8	1	1	0	0	1	0.0041	18684	0	0.0587	14093	0	0.4619	3418	0	0.6804	1660	0	0	18767	0	0.2589	9827	0	0.021	14141	0	0.4029	4509	0	0	18609	0	0.4466	3108	0	0.001	18350	0	0.4394	4745	0	0.5473	3239	0	0.039	14928	0	0.0009
CNTD1	Q8N815	0	5	0	0	1	0.2153	6193	0	0.2831	5460	0	0.4255	3971	0	0.3677	6699	0	0.2446	10120	0	0.0497	15762	0	0.0303	13646	0	0.1678	11749	0	0.0156	14190	0	0.3778	4406	0	0.033	14134	0	0.481	3770	0	0.6632	1628	0	0.0093	17095	0	0.1265
PET117	Q6UWS5	0	6	0	1	1	0.0729	11906	0	0.1483	9754	0	0.2215	9270	0	0.2038	11612	0	0.1934	10923	0	0.1949	11379	0	0.1731	10630	0	0.2686	7935	0	0.4194	8059	0	0.3265	5495	0	0.0112	15656	0	0.4966	3442	0	0.2257	10036	0	0.0149	16613	0	0.0837
CCDC34	Q96HJ3	1	14	0	0	1	0.0098	17428	0	0.0116	17688	0	0.1889	10480	0	0.1737	12827	0	0.0022	15237	0	0.0634	15275	0	0.0782	12075	0	0.189	10860	0	0.003	15138	0	0.1604	10741	0	0.006	16514	0	0.2017	12645	0	0.3201	7584	0	0.0013	18231	0	0.0211
SMIM19	Q96E16	1	5	0	0	1	0.1525	8413	0	0.0795	12906	0	0.2876	7118	0	0.8746	268	0	0	19042	0	0.1482	12676	0	0.0404	13232	0	0.3929	4701	0	0.0023	15225	0	0.7847	37	0	0.0054	16648	0	0.3572	7128	0	0.7478	765	0	0.1594	11277	0	0.0101
CCSMST1	Q4G0I0	1	0	0	0	1	0.0068	18015	0	0.0102	17841	0	0.2489	8337	0	0.4218	5468	0	0	17402	0	0.1364	13023	0	0.0258	13872	0	0.3452	5751	0	0	18322	0	0.2429	7861	0	0.001	18353	0	0.1915	13028	0	0.2914	8273	0	0.0415	14796	0	0.0008
SMIM12	Q96EX1	1	6	0	0	1	0.4209	1433	0	0.4606	2060	0	0.1169	13208	0	0.3888	6170	0	0.4046	7523	0	0.3282	8248	0	0.0001	17614	0	0.2169	9741	0	0.2647	9853	0	0.6657	574	0	0.1558	11268	0	0.515	3110	0	0.3641	6602	0	0.075	13530	0	0.1549
XKR9	Q5GH70	0	4	0	0	1	0.1183	9765	0	0.2163	7336	0	0.3929	4523	0	0.2638	9526	0	0.3781	7991	0	0.0789	14777	0	0.099	11658	0	0.2453	8692	0	0.1411	11359	0	0.2012	9208	0	0.0288	14324	0	0.5223	2968	0	0.3695	6485	0	0.1551	11366	0	0.2282
SPACA5	Q96QH8	0	3	0	0	1	0.0926	10938	0	0.1885	8321	0	0.225	9146	0	0.1583	13527	0	0.1613	11459	0	0.0944	14284	0	0.1532	10854	0	0.3521	5587	0	0.3476	8965	0	0.2304	8217	0	0.009	15988	0	0.3828	6304	0	0.2487	9393	0	0.0152	16580	0	0.0727
MOSPD3	O75425	0	6	0	0	1	0.1546	8338	0	0.2474	6391	0	0.296	6857	0	0.3464	7202	0	0.3653	8199	0	0.1453	12766	0	0.0179	14366	0	0.1546	12323	0	0.0291	13622	0	0.2842	6622	0	0.0349	14055	0	0.4849	3676	0	0.5424	3315	0	0.0209	16120	0	0.1682
C20orf85	Q9H1P6	1	7	0	0	1	0.0664	12287	0	0.0203	16941	0	0.1812	10752	0	0.3993	5934	0	0	19263	0	0.078	14811	0	0.0499	12883	0	0.3266	6210	0	0.0001	15923	0	0.4184	3605	0	0.0459	13618	0	0.2352	11396	0	0.4633	4711	0	0.1761	10902	0	0.0119
C2orf54	Q08AI8	1	0	0	0	1	0.02	16193	0	0.0513	14537	0	0.3881	4612	0	0.6201	2336	0	0	19189	0	0.1709	12036	0	0.0353	13436	0	0.5861	1627	0	0	18360	0	0.4968	2328	0	0.0157	15211	0	0.3759	6505	0	0.5066	3869	0	0.1787	10840	0	0.0058
IQCC	Q4KMZ1	1	7	0	0	1	0.0035	18910	0	0.0051	18683	0	0.2076	9787	0	0.4769	4440	0	0	15826	0	0.2683	9605	0	0.0399	13247	0	0.4304	3979	0	0	17379	0	0.3104	5923	0	0.0037	17129	0	0.4046	5682	0	0.3191	7602	0	0.015	16609	0	0.0001
TMEM223	A0PJW6	0	9	0	0	1	0.0075	17842	0	0.0166	17256	0	0.0812	14622	0	0.1154	15352	0	0.1035	12520	0	0.0971	14198	0	0.2977	9453	0	0.1411	12928	0	0.3864	8471	0	0.1263	12024	0	0.0082	16100	0	0.1211	15318	0	0.0931	13997	0	0.003	17907	0	0.0428
ZSWIM1	Q9BR11	1	6	0	0	1	0.0138	16873	0	0.0131	17546	0	0.1034	13772	0	0.2609	9624	0	0.0183	14426	0	0.2601	9802	0	0.09	11848	0	0.3919	4718	0	0.0053	14922	0	0.3127	5842	0	0.0456	13630	0	0.1349	14876	0	0.5465	3251	0	0.0042	17696	0	0.0083
PSTK	H7BYY4	0	5	0	0	1	0.0991	10641	0	0.2103	7534	0	0.2855	7181	0	0.2534	9855	0	0.2083	10672	0	0.1096	13796	0	0.1325	11120	0	0.2405	8861	0	0.1193	11645	0	0.1936	9490	0	0.1231	11837	0	0.337	7777	0	0.2751	8688	0	0.1043	12688	0	0.1864
TEDDM1	Q5T9Z0	1	0	0	0	1	0.0042	18668	0	0.022	16803	0	0.1547	11773	0	0.2382	10360	0	0.0002	15594	0	0.2234	10638	0	0.0731	12206	0	0.2419	8801	0	0.0007	15527	0	0.1944	9460	0	0.0014	18048	0	0.1596	14039	0	0.476	4473	0	0.0008	18354	0	0.0041
CCDC153	Q494R4	1	2	0	6	1	0.0034	18952	0	0.0062	18395	0	0.0788	14711	0	0.2077	11464	0	0	17215	0	0.0912	14389	0	0.039	13281	0	0.1878	10903	0	0	18107	0	0.192	9555	0	0.0155	15227	0	0.1851	13242	0	0.1475	12376	0	0.0184	16322	0	0.0004
CHCHD5	Q9BSY4	0	7	0	0	1	0.1346	9110	0	0.0224	16763	0	0.0476	15940	0	0.4492	4957	0	0	16981	0	0.4371	5688	0	0.0744	12177	0	0.3155	6493	0	0.006	14870	0	0.5671	1487	0	0.2933	9019	0	0.122	15283	0	0.2694	8841	0	0.2699	8911	0	0.0153
IZUMO4	Q1ZYL8	0	7	0	1	1	0.0016	19277	0	0.0465	14859	0	0.1586	11601	0	0.5928	2683	0	0	15843	0	0.4303	5846	0	0.0441	13088	0	0.5973	1474	0	0	17485	0	0.5049	2196	0	0.0555	13324	0	0.4701	4011	0	0.3918	6023	0	0.0405	14846	0	0.0001
C11orf49	Q9H6J7	1	25	0	3	1	0.2324	5678	0	0.0915	12255	0	0.0826	14568	0	0.163	13296	0	0.0882	12799	0	0.1815	11746	0	0.1982	10372	0	0.1446	12776	0	0.0203	13975	0	0.316	5750	0	0.1567	11252	0	0.2028	12602	0	0.266	8936	0	0.3389	7520	0	0.0626
MROH7	Q68CQ1	1	7	0	1	1	0.0294	15066	0	0.245	6452	0	0.2689	7667	0	0.246	10092	0	0.0201	14366	0	0.2328	10407	0	0.1127	11431	0	0.3407	5863	0	0.0604	12725	0	0.3507	4972	0	0.0315	14193	0	0.4185	5300	0	0.5947	2515	0	0.0016	18182	0	0.0034
C3orf62	Q6ZUJ4	1	10	0	5	1	0.0002	19323	0	0.0556	14271	0	0.3366	5752	0	0.7223	1263	0	0	19233	0	0.4747	4756	0	0.0484	12939	0	0.6576	822	0	0	18505	0	0.5664	1496	0	0.0243	14565	0	0.5097	3195	0	0.5643	2950	0	0.0215	16073	0	0.0001
FAM208B	A0A2R8YH03	1	0	0	0	1	0.0061	18184	0	0.0121	17633	0	0.1219	13037	0	0.2735	9216	0	0.0009	15433	0	0.1955	11354	0	0.064	12426	0	0.3529	5563	0	0	17235	0	0.2457	7778	0	0.0056	16609	0	0.2302	11575	0	0.3362	7221	0	0.0006	18409	0	0.0004
FAM183A	B7ZBL7	1	4	0	0	1	0.01	17390	0	0.0146	17410	0	0.2057	9855	0	0.3117	8143	0	0	18627	0	0.0701	15036	0	0.039	13287	0	0.2438	8737	0	0	17217	0	0.2666	7147	0	0.0248	14539	0	0.3152	8532	0	0.3259	7457	0	0.1169	12334	0	0.0036
FAM81B	Q96LP2	1	8	0	2	1	0.0086	17634	0	0.0133	17527	0	0.1299	12717	0	0.2848	8849	0	0	18467	0	0.1214	13459	0	0.0525	12798	0	0.313	6565	0	0	16826	0	0.3482	5020	0	0.0346	14071	0	0.2495	10881	0	0.3774	6316	0	0.0427	14736	0	0.0021
BTBD17	A6NE02	0	1	0	0	1	0.212	6301	0	0.2798	5532	0	0.3743	4903	0	0.3412	7338	0	0.5334	5121	0	0.2933	9018	0	0.359	8777	0	0.2759	7687	0	0.226	10312	0	0.3071	6003	0	0.4126	6718	0	0.5363	2726	0	0.2602	9074	0	0.278	8757	0	0.2983
TSPAN19	P0C672	0	4	0	0	1	0.0372	14331	0	0.1758	8748	0	0.4349	3821	0	0.2312	10617	0	0.2012	10780	0	0.0883	14471	0	0.0744	12173	0	0.1988	10447	0	0.0299	13601	0	0.1597	10780	0	0.0798	12697	0	0.39	6087	0	0.3581	6752	0	0.1697	11053	0	0.1372
FAM187B	Q17R55	1	3	0	0	1	0.0041	18689	0	0.0047	18771	0	0.1586	11600	0	0.4182	5529	0	0	18673	0	0.2236	10634	0	0.053	12776	0	0.4129	4305	0	0	17240	0	0.2828	6660	0	0.0067	16380	0	0.3187	8401	0	0.2542	9223	0	0.017	16437	0	0
C16orf74	R4GMY0	1	8	0	0	1	0.0069	17996	0	0.0034	19190	0	0.0532	15734	0	0.1936	11979	0	0	19244	0	0.0777	14819	0	0.0635	12443	0	0.2623	8134	0	0	16669	0	0.1675	10458	0	0.0053	16677	0	0.0957	16111	0	0.0635	14854	0	0.0476	14523	0	0
FRMPD3	Q5JV73	0	4	0	5	1	0.337	2989	0	0.5162	1400	0	0.6481	1161	0	0.5589	3160	0	0.2451	10105	0	0.2885	9126	0	0.0528	12782	0	0.6591	804	0	0.3087	9379	0	0.6333	850	0	0.0739	12834	0	0.6163	1527	0	0.6315	2031	0	0.0446	14656	0	0.181
KRTCAP3	Q53RY4	1	9	0	0	1	0.0388	14201	0	0.0534	14399	0	0.3057	6565	0	0.7635	943	0	0	19131	0	0.2068	11078	0	0.0396	13255	0	0.562	1966	0	0.0004	15664	0	0.6519	678	0	0.0408	13809	0	0.4148	5388	0	0.579	2732	0	0.1931	10510	0	0.0037
FAM189A1	O60320	0	9	0	0	1	0.0162	16600	0	0.069	13479	0	0.2676	7696	0	0.6816	1641	0	0	18668	0	0.0551	15554	0	0.0132	14684	0	0.4203	4162	0	0	17241	0	0.4948	2366	0	0.0073	16259	0	0.5735	2136	0	0.4677	4625	0	0.2254	9833	0	0.0034
FBXO48	Q5FWF7	0	7	0	0	1	0.1723	7728	0	0.0801	12877	0	0.3445	5553	0	0.8266	505	0	0	16390	0	0.0543	15587	0	0.0381	13318	0	0.5376	2316	0	0.0001	15921	0	0.6875	418	0	0.0123	15530	0	0.3778	6446	0	0.7212	1012	0	0.3004	8313	0	0.0144
TOMM20L	Q6UXN7	0	6	0	0	1	0.0458	13646	0	0.0234	16690	0	0.0172	17201	0	0.0371	17865	0	0.3129	9057	0	0.1227	13416	0	0.2183	10195	0	0.0148	18157	0	0.0466	13116	0	0.0066	18417	0	0.1173	11958	0	0.0287	17893	0	0.007	17194	0	0.1828	10749	0	0.2739
C12orf60	Q5U649	1	4	0	0	1	0.0054	18342	0	0.0053	18618	0	0.2395	8641	0	0.483	4327	0	0	18294	0	0.2484	10050	0	0.0384	13306	0	0.3903	4760	0	0	16185	0	0.3019	6140	0	0.0036	17139	0	0.2773	9873	0	0.2969	8135	0	0.0251	15784	0	0.0001
C16orf46	Q6P387	1	7	0	3	1	0.0049	18471	0	0.0064	18339	0	0.2091	9726	0	0.5204	3737	0	0	19121	0	0.2573	9865	0	0.0525	12799	0	0.443	3774	0	0	16519	0	0.3484	5016	0	0.0035	17163	0	0.3554	7192	0	0.3312	7341	0	0.01	17009	0	0
FAM169B	Q8N8A8	1	3	0	0	1	0.0141	16831	0	0.05	14621	0	0.1465	12069	0	0.1636	13266	0	0.0007	15473	0	0.0268	16700	0	0.0248	13931	0	0.1235	13801	0	0.0001	16020	0	0.2267	8343	0	0.0064	16429	0	0.3158	8514	0	0.433	5251	0	0.0122	16819	0	0.0311
SPATC1	Q76KD6	1	6	0	1	1	0.0044	18623	0	0.0046	18807	0	0.062	15388	0	0.2352	10469	0	0	18335	0	0.1567	12444	0	0.0503	12866	0	0.3063	6752	0	0	18013	0	0.1967	9365	0	0.0307	14233	0	0.2673	10229	0	0.1574	12070	0	0.0157	16536	0	0.0002
ZCCHC18	P0CG32	1	5	0	0	1	0.0054	18347	0	0.0305	16129	0	0.2624	7882	0	0.5814	2823	0	0	16264	0	0.3431	7904	0	0.0493	12905	0	0.5915	1570	0	0	16416	0	0.5067	2172	0	0.0138	15387	0	0.2053	12520	0	0.489	4213	0	0.0088	17145	0	0.0005
TMEM116	Q8NCL8	1	5	0	0	1	0.0742	11833	0	0.1021	11733	0	0.5631	2063	0	0.8452	417	0	0	15950	0	0.0863	14545	0	0.0069	15348	0	0.3505	5624	0	0	16541	0	0.5674	1484	0	0.0017	17889	0	0.3649	6892	0	0.696	1282	0	0.1716	11018	0	0.0086
CAGE1	E7EUJ7	1	13	0	0	1	0.0028	19097	0	0.0045	18869	0	0.2088	9740	0	0.4508	4920	0	0	18756	0	0.2425	10190	0	0.0472	12984	0	0.4231	4117	0	0	18417	0	0.2856	6583	0	0.0014	18043	0	0.3002	9065	0	0.3014	8029	0	0.0101	17002	0	0
LRRC75A	Q8NAA5	1	5	0	0	1	0.235	5604	0	0.1268	10668	0	0.2116	9623	0	0.8317	481	0	0	18759	0	0.0283	16646	0	0.0114	14830	0	0.5454	2221	0	0.0008	15517	0	0.6834	457	0	0.0333	14123	0	0.5548	2395	0	0.7038	1203	0	0.4976	4297	0	0.01
C18orf21	Q32NC0	1	11	0	0	1	0.0449	13707	0	0.0702	13417	0	0.5791	1869	0	0.8655	306	0	0	19143	0	0.1548	12490	0	0.0289	13710	0	0.6191	1232	0	0	16192	0	0.6494	708	0	0.005	16748	0	0.4292	5003	0	0.7752	546	0	0.0998	12813	0	0.0125
FAM166B	A8MTA8	1	2	0	0	1	0.0103	17342	0	0.0047	18783	0	0.0711	15031	0	0.147	14024	0	0.4003	7595	0	0.2125	10912	0	0.3564	8811	0	0.1354	13218	0	0.2041	10548	0	0.12	12274	0	0.0452	13649	0	0.1313	14992	0	0.1364	12730	0	0.0035	17828	0	0.1562
CUEDC1	Q9NWM3	1	18	0	2	1	0.273	4511	0	0.3442	4091	0	0.3424	5607	0	0.3129	8116	0	0.3947	7692	0	0.087	14516	0	0.0964	11721	0	0.345	5753	0	0.3229	9232	0	0.322	5595	0	0.1094	12102	0	0.4521	4427	0	0.3446	7043	0	0.0171	16430	0	0.2798
CCDC158	Q5M9N0	1	8	0	0	1	0.0942	10854	0	0.0192	17025	0	0.0915	14228	0	0.3972	5978	0	0.0001	15662	0	0.1546	12499	0	0.0655	12389	0	0.4329	3928	0	0.001	15469	0	0.6069	1072	0	0.1542	11290	0	0.1732	13620	0	0.6444	1861	0	0.1807	10795	0	0.0071
C17orf98	A8MV24	1	1	0	0	1	0.0064	18105	0	0.0069	18238	0	0.1304	12699	0	0.3645	6789	0	0	19147	0	0.1955	11358	0	0.0956	11738	0	0.348	5687	0	0.0004	15675	0	0.413	3687	0	0.0735	12842	0	0.1198	15365	0	0.3369	7202	0	0.035	15184	0	0.0023
SPATA6L	Q8N4H0	1	10	0	0	1	0.0053	18360	0	0.0152	17367	0	0.117	13204	0	0.1504	13865	0	0.1202	12205	0	0.0933	14325	0	0.1475	10923	0	0.1686	11716	0	0.1538	11184	0	0.1639	10617	0	0.0094	15916	0	0.3413	7635	0	0.2745	8700	0	0.0017	18145	0	0.0719
C17orf80	Q9BSJ5	1	10	0	1	1	0.0035	18887	0	0.0035	19174	0	0.1647	11360	0	0.3957	6021	0	0	19153	0	0.2211	10705	0	0.0383	13313	0	0.3916	4728	0	0	16136	0	0.2441	7835	0	0.0027	17463	0	0.3485	7427	0	0.2784	8629	0	0.0092	17101	0	0
LDLRAD2	Q5SZI1	1	1	0	0	1	0.003	19052	0	0.0126	17590	0	0.0484	15910	0	0.3439	7269	0	0	19196	0	0.1459	12752	0	0.033	13529	0	0.3384	5930	0	0	17748	0	0.2952	6304	0	0.0245	14552	0	0.4299	4984	0	0.1262	13026	0	0.0756	13518	0	0.0003
TMEM221	A6NGB7	1	3	0	0	1	0.004	18715	0	0.0276	16355	0	0.1702	11160	0	0.4294	5322	0	0	15834	0	0.087	14515	0	0.018	14357	0	0.3042	6820	0	0	16101	0	0.3321	5377	0	0.0032	17292	0	0.4299	4982	0	0.2539	9238	0	0.1201	12250	0	0.0015
FAM110A	Q9BQ89	1	16	0	15	1	0.0789	11578	0	0.0779	12998	0	0.4185	4089	0	0.8173	562	0	0	19246	0	0.1481	12679	0	0.0344	13474	0	0.6612	780	0	0.0003	15694	0	0.6928	383	0	0.0159	15183	0	0.3625	6960	0	0.7596	659	0	0.2428	9499	0	0.0315
C6orf136	A0A140T9G8	1	12	0	0	1	0.0314	14869	0	0.0842	12644	0	0.1634	11415	0	0.1458	14076	0	0.1092	12404	0	0.0647	15232	0	0.1721	10640	0	0.1677	11751	0	0.1263	11555	0	0.0841	13754	0	0.0281	14362	0	0.1909	13047	0	0.1757	11549	0	0.0011	18293	0	0.0132
BRICD5	Q6PL45	1	5	0	1	1	0.0063	18127	0	0.0114	17709	0	0.1497	11951	0	0.2906	8685	0	0	18180	0	0.022	16956	0	0.0178	14375	0	0.2731	7775	0	0	16204	0	0.1921	9551	0	0.0024	17554	0	0.2075	12442	0	0.1718	11662	0	0.0929	12983	0	0.0014
TMA16	H0Y9X1	1	18	0	0	1	0.0721	11960	0	0.0513	14539	0	0.1355	12515	0	0.078	16672	0	0.4547	6600	0	0.5372	3197	0	0.216	10210	0	0.1077	14502	0	0.2628	9875	0	0.1112	12644	0	0.0736	12840	0	0.3011	9034	0	0.1031	13720	0	0.018	16358	0	0.3216
NMES1	Q9C002	0	0	0	2	1	0.06	12672	0	0.0501	14618	0	0.5561	2149	0	0.8559	358	0	0	17494	0	0.0201	17061	0	0.0111	14863	0	0.3359	5991	0	0	16822	0	0.601	1132	0	0.0049	16788	0	0.4858	3652	0	0.7333	894	0	0.2686	8936	0	0.0089
SYNDIG1L	A6NDD5	1	5	0	0	1	0.1131	10012	0	0.096	12042	0	0.5767	1901	0	0.9106	135	0	0	18563	0	0.0916	14373	0	0.0176	14386	0	0.6399	1002	0	0	18662	0	0.6497	705	0	0.0049	16774	0	0.4559	4345	0	0.8265	192	0	0.2184	9975	0	0.021
CCDC167	Q9P0B6	1	11	0	0	1	0.2116	6314	0	0.1335	10394	0	0.3023	6670	0	0.8494	394	0	0	17203	0	0.0853	14583	0	0.0211	14135	0	0.6283	1111	0	0.0001	16043	0	0.7188	226	0	0.0094	15920	0	0.3772	6464	0	0.8035	313	0	0.3386	7535	0	0.0352
AKNAD1	Q5T1N1	1	11	0	0	1	0.0035	18894	0	0.0036	19152	0	0.1129	13389	0	0.3371	7459	0	0	16467	0	0.1615	12303	0	0.0377	13335	0	0.3274	6186	0	0	16577	0	0.1996	9266	0	0.0011	18268	0	0.3801	6393	0	0.2409	9613	0	0.0151	16597	0	0
C19orf47	Q8N9M1	1	13	0	2	1	0.1669	7920	0	0.3279	4416	0	0.4645	3372	0	0.2962	8540	0	0.1767	11207	0	0.0842	14611	0	0.0748	12165	0	0.3399	5890	0	0.0864	12170	0	0.2321	8162	0	0.0482	13543	0	0.425	5124	0	0.5591	3029	0	0.0605	13999	0	0.097
C12orf45	A0A087WT30	1	13	0	0	1	0.0067	18037	0	0.0085	18017	0	0.09	14286	0	0.1488	13941	0	0	18289	0	0.0145	17420	0	0.0171	14414	0	0.1127	14294	0	0	16197	0	0.0936	13330	0	0.0011	18247	0	0.1313	14993	0	0.0895	14094	0	0.0624	13933	0	0.001
FAM161B	Q96MY7	0	9	0	3	1	0.078	11631	0	0.1155	11136	0	0.1918	10360	0	0.1487	13942	0	0.0738	13064	0	0.0567	15510	0	0.0517	12817	0	0.1901	10818	0	0.0468	13108	0	0.1954	9419	0	0.0212	14765	0	0.3095	8732	0	0.4201	5486	0	0.0128	16780	0	0.079
CCDC32	H0YMC0	1	12	0	0	1	0.0117	17127	0	0.0682	13526	0	0.4527	3555	0	0.5957	2643	0	0	17102	0	0.0325	16449	0	0.0065	15400	0	0.3867	4843	0	0	18029	0	0.4343	3308	0	0.0062	16465	0	0.2613	10446	0	0.484	4321	0	0.0936	12965	0	0.0108
KIAA0895	Q8NCT3	1	4	0	0	1	0.0391	14167	0	0.0335	15892	0	0.1411	12301	0	0.3369	7469	0	0	18637	0	0.0427	16038	0	0.0439	13093	0	0.1959	10552	0	0	17463	0	0.2976	6232	0	0.0716	12879	0	0.3772	6465	0	0.3849	6139	0	0.4288	5659	0	0.0013
SOWAHD	A6NJG2	1	2	0	0	1	0.0211	16049	0	0.1003	11817	0	0.3106	6423	0	0.1476	13997	0	0.129	12034	0	0.0902	14418	0	0.134	11088	0	0.1955	10572	0	0.1076	11814	0	0.139	11551	0	0.0091	15963	0	0.336	7815	0	0.2732	8730	0	0.0038	17767	0	0.0174
C11orf80	A0A2U3TZP7	0	7	0	0	1	0.0031	19025	0	0.0046	18804	0	0.1608	11521	0	0.3832	6298	0	0	18195	0	0.2018	11214	0	0.0441	13089	0	0.3778	5016	0	0	16236	0	0.2478	7734	0	0.0035	17167	0	0.3397	7685	0	0.2398	9643	0	0.0164	16478	0	0
MAMDC2	Q7Z304	1	10	0	1	1	0.3215	3347	0	0.3254	4463	0	0.5076	2743	0	0.2218	10930	0	0.3115	9091	0	0.184	11685	0	0.0474	12973	0	0.4932	2960	0	0.3922	8396	0	0.48	2576	0	0.0049	16785	0	0.5407	2652	0	0.339	7151	0	0.1655	11144	0	0.2905
CAPSL	Q8WWF8	1	7	0	0	1	0.273	4514	0	0.3461	4055	0	0.1804	10780	0	0.3217	7885	0	0.577	4273	0	0.26	9804	0	0.2526	9879	0	0.2555	8380	0	0.1647	11044	0	0.0767	14057	0	0.6283	1701	0	0.149	14398	0	0.1142	13375	0	0.8188	225	0	0.6992
TEX52	A6NCN8	1	0	0	0	1	0.0036	18849	0	0.012	17650	0	0.1764	10926	0	0.5484	3317	0	0	18440	0	0.3064	8710	0	0.0283	13740	0	0.4107	4352	0	0	18450	0	0.4018	3908	0	0.0106	15745	0	0.4293	4999	0	0.3088	7836	0	0.0304	15450	0	0
FNDC11	Q9BVV2	1	10	0	18	1	0.0465	13596	0	0.0549	14308	0	0.4463	3648	0	0.7149	1347	0	0	16438	0	0.1583	12394	0	0.0402	13237	0	0.6686	714	0	0	16777	0	0.5659	1502	0	0.0165	15119	0	0.319	8390	0	0.6027	2417	0	0.1941	10485	0	0.0073
LYSMD4	Q5XG99	1	7	0	0	1	0.1486	8575	0	0.3648	3681	0	0.5351	2395	0	0.2641	9518	0	0.0414	13788	0	0.0939	14304	0	0.0491	12920	0	0.3676	5213	0	0.0274	13688	0	0.3206	5631	0	0.0426	13759	0	0.4373	4793	0	0.4373	5178	0	0.021	16110	0	0.0558
LRRC42	Q9Y546	1	13	0	0	1	0.3221	3332	0	0.3463	4053	0	0.2883	7099	0	0.5305	3573	0	0.0863	12838	0	0.128	13261	0	0.0074	15297	0	0.4083	4398	0	0.0105	14534	0	0.6984	349	0	0.0204	14828	0	0.4969	3438	0	0.8501	111	0	0.053	14321	0	0.1402
TMEM254	H0Y376	1	10	0	0	1	0.0325	14775	0	0.0672	13577	0	0.3371	5739	0	0.3688	6671	0	0	15975	0	0.0363	16272	0	0.0169	14432	0	0.2847	7392	0	0	16491	0	0.4247	3481	0	0.0193	14895	0	0.234	11440	0	0.4824	4362	0	0.0686	13725	0	0.0214
TMEM154	Q6P9G4	1	7	0	0	1	0.0044	18619	0	0.0403	15340	0	0.4614	3427	0	0.5986	2603	0	0	15904	0	0.167	12148	0	0.0155	14526	0	0.382	4935	0	0	16559	0	0.362	4734	0	0.0007	18605	0	0.3632	6939	0	0.5011	3973	0	0.0177	16381	0	0.0008
MFSD4A	Q8N468	0	8	0	0	1	0.2577	4938	0	0.1984	7938	0	0.0941	14131	0	0.2981	8485	0	0.1968	10857	0	0.0863	14546	0	0.028	13753	0	0.1364	13179	0	0.0522	12950	0	0.2872	6548	0	0.362	7737	0	0.5088	3212	0	0.3395	7141	0	0.1049	12669	0	0.1661
MSANTD3-TMEFF1	A0A0A6YYJ0	0	1	0	0	1	0.3375	2977	0	0.2918	5231	0	0.2811	7322	0	0.4192	5513	0	0.3132	9050	0	0.2324	10414	0	0.0946	11755	0	0.2654	8057	0	0.0561	12851	0	0.393	4077	0	0.1526	11321	0	0.5017	3347	0	0.4935	4136	0	0.286	8598	0	0.1711
SMKR1	H3BMG3	1	0	0	0	1	0.0028	19088	0	0.0229	16719	0	0.2796	7371	0	0.4524	4900	0	0	19041	0	0.1678	12129	0	0.0194	14244	0	0.2793	7572	0	0	18100	0	0.3251	5529	0	0.002	17778	0	0.3399	7679	0	0.3264	7436	0	0.1141	12412	0	0.0007
TMEM220	Q6QAJ8	1	4	0	0	1	0.061	12614	0	0.0223	16772	0	0.0855	14450	0	0.1506	13854	0	0.0485	13620	0	0.0156	17352	0	0.038	13322	0	0.1259	13698	0	0.0261	13737	0	0.2412	7909	0	0.0596	13222	0	0.4218	5203	0	0.3432	7072	0	0.0488	14460	0	0.1267
SMCO1	Q147U7	1	5	0	0	1	0.0078	17780	0	0.0233	16698	0	0.1719	11089	0	0.5462	3342	0	0	19077	0	0.2946	8997	0	0.0714	12255	0	0.4098	4365	0	0.0003	15702	0	0.6383	800	0	0.0353	14037	0	0.1334	14919	0	0.4754	4483	0	0.0637	13891	0	0.0007
TMEM72	A0PK05	1	2	0	0	1	0.1841	7289	0	0.0919	12238	0	0.3581	5213	0	0.8545	370	0	0	15956	0	0.1073	13866	0	0.0154	14532	0	0.6308	1083	0	0	16725	0	0.66	622	0	0.0103	15778	0	0.4719	3973	0	0.7593	664	0	0.3593	7100	0	0.0169
MAGEB6	Q8N7X4	1	10	0	3	1	0.0296	15042	0	0.0247	16590	0	0.0024	18108	0	0.0516	17425	0	0.072	13097	0	0.0805	14725	0	0.2939	9495	0	0.019	18023	0	0.0484	13058	0	0.0099	18030	0	0.0128	15481	0	0.0707	16801	0	0.0129	16749	0	0.0014	18208	0	0.0135
RBBP8NL	Q8NC74	1	8	0	1	1	0.0061	18176	0	0.015	17385	0	0.1286	12763	0	0.3238	7842	0	0	16872	0	0.0339	16382	0	0.0149	14558	0	0.2651	8064	0	0	19197	0	0.2038	9126	0	0.0018	17845	0	0.2866	9548	0	0.1952	10939	0	0.0674	13773	0	0.0009
GPANK1	O95872	1	27	0	7	1	0.0175	16452	0	0.0601	14025	0	0.1015	13830	0	0.1169	15298	0	0.4294	7065	0	0.1676	12134	0	0.1191	11332	0	0.1286	13577	0	0.1036	11868	0	0.1218	12200	0	0.189	10720	0	0.1589	14054	0	0.1347	12783	0	0.0576	14113	0	0.1819
DCST2	Q5T1A1	1	8	0	0	1	0.0892	11101	0	0.2189	7243	0	0.4395	3758	0	0.2604	9634	0	0.4645	6397	0	0.1372	12994	0	0.1209	11296	0	0.3055	6780	0	0.0962	11994	0	0.2258	8377	0	0.1126	12046	0	0.3676	6810	0	0.2786	8614	0	0.1311	11986	0	0.2232
C2orf42	Q9NWW7	1	7	0	3	1	0.3125	3556	0	0.3472	4037	0	0.3073	6513	0	0.1371	14464	0	0.6885	2193	0	0.499	4143	0	0.112	11441	0	0.4009	4550	0	0.8661	96	0	0.6604	620	0	0.0101	15809	0	0.618	1507	0	0.2527	9273	0	0.0109	16929	0	0.2513
FAM171B	Q6P995	1	8	0	0	1	0.1526	8409	0	0.0871	12510	0	0.423	4011	0	0.9273	90	0	0	18582	0	0.0619	15321	0	0.0077	15266	0	0.5678	1878	0	0	17351	0	0.6374	808	0	0.0095	15899	0	0.6161	1531	0	0.7905	407	0	0.3273	7778	0	0.0073
CCDC175	A0A0A0MTQ8	1	2	0	0	1	0.0053	18365	0	0.0049	18720	0	0.1354	12520	0	0.2833	8904	0	0	17195	0	0.233	10400	0	0.0619	12498	0	0.3206	6362	0	0	18059	0	0.2008	9224	0	0.0033	17251	0	0.2498	10865	0	0.3243	7497	0	0.0004	18464	0	0.0004
ZC2HC1B	Q5TFG8	1	2	0	0	1	0.0449	13716	0	0.0848	12614	0	0.1597	11560	0	0.1125	15469	0	0.2824	9558	0	0.0428	16030	0	0.1494	10896	0	0.1302	13484	0	0.0424	13215	0	0.0743	14150	0	0.3707	7583	0	0.1162	15478	0	0.1083	13555	0	0.5535	3264	0	0.3247
C17orf67	Q0P5P2	1	6	0	2	1	0.0612	12604	0	0.0239	16651	0	0.3226	6133	0	0.5074	3929	0	0	19151	0	0.0008	18746	0	0.0107	14897	0	0.2824	7482	0	0	16133	0	0.3431	5148	0	0.0014	18045	0	0.1553	14182	0	0.35	6911	0	0.2637	9040	0	0.0104
CCDC177	Q9NQR7	1	2	0	0	1	0.0077	17808	0	0.019	17037	0	0.0249	16827	0	0.0705	16900	0	0.0105	14703	0	0.0401	16128	0	0.043	13125	0	0.0694	16032	0	0.0038	15064	0	0.1362	11656	0	0.0084	16083	0	0.249	10893	0	0.1698	11725	0	0.0211	16100	0	0.0161
TMEM265	A0A087WTH1	1	4	0	0	1	0.0047	18535	0	0.0344	15820	0	0.3072	6516	0	0.6153	2396	0	0	15998	0	0.3138	8545	0	0.0596	12563	0	0.5725	1798	0	0	16520	0	0.5567	1612	0	0.0306	14239	0	0.1169	15452	0	0.5175	3707	0	0.0152	16589	0	0.0004
SPATS1	Q496A3	1	3	0	0	1	0.0033	18960	0	0.0086	18003	0	0.1167	13221	0	0.3009	8427	0	0	18332	0	0.2063	11090	0	0.0602	12547	0	0.3698	5171	0	0	17761	0	0.2507	7640	0	0.0113	15650	0	0.2277	11660	0	0.2784	8630	0	0.0052	17559	0	0
DEXI	O95424	1	11	0	0	1	0.2753	4457	0	0.1373	10233	0	0.0526	15761	0	0.6026	2545	0	0	17963	0	0.1824	11724	0	0.0435	13106	0	0.3568	5462	0	0.0712	12484	0	0.7645	78	0	0.0357	14023	0	0.1911	13039	0	0.6227	2150	0	0.378	6714	0	0.0059
C13orf42	A0A1B0GVH6	1	1	0	0	1	0.0051	18420	0	0.0225	16758	0	0.0463	15980	0	0.2758	9137	0	0	18241	0	0.2082	11034	0	0.0293	13688	0	0.3186	6407	0	0	16692	0	0.4145	3663	0	0.0192	14913	0	0.2936	9308	0	0.1458	12432	0	0.1671	11107	0	0.0005
C11orf88	E9PN74	1	1	0	0	1	0.0047	18549	0	0.0036	19149	0	0.1523	11850	0	0.3786	6407	0	0	18300	0	0.186	11631	0	0.0262	13849	0	0.3438	5785	0	0	16224	0	0.2308	8206	0	0.0014	18064	0	0.3255	8173	0	0.2283	9961	0	0.0228	15971	0	0.0001
CCDC178	F8W7A7	1	8	0	0	1	0.0039	18757	0	0.0051	18684	0	0.1524	11846	0	0.3168	8019	0	0	17188	0	0.2058	11099	0	0.0352	13442	0	0.3614	5352	0	0	18060	0	0.2233	8463	0	0.0013	18134	0	0.3209	8339	0	0.3101	7806	0	0.0055	17512	0	0
C16orf96	A6NNT2	1	4	0	0	1	0.0103	17340	0	0.0048	18736	0	0.0079	17655	0	0.0834	16498	0	0.0024	15210	0	0.0203	17052	0	0.0966	11718	0	0.054	16655	0	0.0034	15099	0	0.0269	16527	0	0.0018	17865	0	0.0806	16516	0	0.0407	15610	0	0.0004	18452	0	0.0032
CCDC107	Q8WV48	1	9	0	0	1	0.0044	18607	0	0.0042	18971	0	0.1251	12900	0	0.337	7464	0	0	17259	0	0.1228	13412	0	0.0268	13821	0	0.3095	6677	0	0	18138	0	0.1765	10149	0	0.0023	17625	0	0.2378	11303	0	0.1962	10910	0	0.0169	16451	0	0.0001
SNED1	Q8TER0	0	4	0	0	1	0.2565	4969	0	0.4017	2997	0	0.5068	2752	0	0.3982	5957	0	0.1837	11090	0	0.1353	13048	0	0.1707	10650	0	0.4215	4143	0	0.044	13169	0	0.2864	6566	0	0.2636	9484	0	0.4099	5524	0	0.4324	5266	0	0.4201	5835	0	0.1346
FAM47B	Q8NA70	1	6	0	0	1	0.0269	15352	0	0.0098	17888	0	0	19302	0	0.0264	18174	0	0	18599	0	0.0523	15662	0	0.3358	9046	0	0	18890	0	0	16842	0	0.0145	17526	0	0.0049	16780	0	0	18930	0	0	19304	0	0	19111	0	0
FAM240A	A0A286YEV0	1	1	0	0	1	0.0035	18898	0	0.02	16959	0	0.3843	4682	0	0.5644	3072	0	0	18532	0	0.3168	8477	0	0.0248	13935	0	0.5741	1777	0	0	17048	0	0.4415	3195	0	0.0054	16641	0	0.2415	11154	0	0.4811	4384	0	0.0947	12942	0	0.0009
UROC1	Q96N76	0	8	0	5	1	0.1625	8066	0	0.1368	10263	0	0.0959	14059	0	0.1886	12155	0	0.1806	11149	0	0.0666	15153	0	0.1629	10738	0	0.1384	13080	0	0.0352	13425	0	0.084	13757	0	0.4097	6790	0	0.1199	15363	0	0.0582	15021	0	0.6981	1121	0	0.2361
MAGEB6B	A0A0J9YX57	0	0	0	0	1	0.0265	15389	0	0.024	16647	0	0.0056	17812	0	0.0648	17072	0	0.0832	12892	0	0.082	14670	0	0.3186	9228	0	0.0323	17538	0	0.0556	12863	0	0.014	17579	0	0.0141	15352	0	0.1037	15848	0	0.037	15746	0	0.002	18097	0	0.0159
QSER1	Q2KHR3	1	16	0	0	1	0.3423	2884	0	0.5656	914	0	0.7698	368	0	0.6293	2223	0	0.04	13818	0	0.2844	9237	0	0.0343	13483	0	0.7352	321	0	0.1103	11771	0	0.6175	983	0	0.0231	14637	0	0.6762	914	0	0.9471	11	0	0.0091	17119	0	0.0406
ZNF670-ZNF695	F2Z2N8	0	2	0	0	1	0.0072	17910	0	0.004	19059	0	0.0516	15803	0	0.1717	12905	0	0	16685	0	0.0391	16171	0	0.0499	12881	0	0.2103	10006	0	0	16330	0	0.0689	14356	0	0.0015	18028	0	0.1573	14117	0	0.0852	14207	0	0.0189	16286	0	0.0001
SMIM10L1	P0DMW3	1	1	0	0	1	0.0988	10662	0	0.0403	15335	0	0.2341	8836	0	0.601	2562	0	0	19069	0	0.2684	9603	0	0.0438	13097	0	0.486	3072	0	0.0073	14777	0	0.6871	426	0	0.0299	14270	0	0.1387	14727	0	0.5341	3449	0	0.2116	10107	0	0.0307
MYRFL	Q96LU7	0	6	0	0	1	0.143	8783	0	0.2327	6820	0	0.4781	3164	0	0.2994	8466	0	0.4262	7122	0	0.1716	12010	0	0.1256	11215	0	0.2004	10385	0	0.0395	13295	0	0.1984	9315	0	0.0946	12375	0	0.4075	5593	0	0.2685	8860	0	0.3059	8211	0	0.3337
PLSCR5	A0PG75	0	3	0	0	1	0.1681	7884	0	0.1771	8711	0	0.263	7864	0	0.2573	9725	0	0.4587	6516	0	0.4589	5120	0	0.3017	9411	0	0.1678	11743	0	0.1976	10634	0	0.1089	12738	0	0.3116	8686	0	0.2132	12209	0	0.1393	12645	0	0.6015	2446	0	0.5002
TMEM106C	Q9BVX2	1	8	0	1	1	0.1883	7146	0	0.1951	8074	0	0.3561	5265	0	0.4306	5302	0	0.0031	15149	0	0.0096	17772	0	0.0132	14683	0	0.2369	8997	0	0.0001	15872	0	0.2842	6626	0	0.2239	10127	0	0.4735	3928	0	0.5902	2566	0	0.1865	10665	0	0.0245
GINM1	Q9NU53	1	7	0	0	1	0.1217	9627	0	0.077	13038	0	0.4834	3087	0	0.7951	694	0	0	16543	0	0.0448	15958	0	0.019	14280	0	0.5412	2277	0	0	17790	0	0.6171	985	0	0.0062	16453	0	0.3077	8791	0	0.6994	1250	0	0.2249	9842	0	0.0153
MSANTD2	Q6P1R3	1	9	0	0	1	0.2321	5687	0	0.1906	8250	0	0.1762	10934	0	0.5178	3776	0	0.0128	14608	0	0.1085	13823	0	0.0175	14393	0	0.3074	6728	0	0.0221	13896	0	0.6364	816	0	0.036	14001	0	0.5394	2675	0	0.7885	429	0	0.1255	12132	0	0.0146
FNDC7	Q5VTL7	1	2	0	0	1	0.3617	2462	0	0.3433	4104	0	0.2709	7613	0	0.5262	3647	0	0.042	13775	0	0.0854	14570	0	0.0285	13730	0	0.3885	4800	0	0.0111	14493	0	0.6499	703	0	0.1307	11715	0	0.3386	7720	0	0.9038	28	0	0.0267	15667	0	0.019
MROH7-TTC4	A0A0A0MT08	0	4	0	0	1	0.0288	15134	0	0.1864	8390	0	0.1563	11698	0	0.1689	13029	0	0.0133	14587	0	0.1343	13085	0	0.0782	12074	0	0.2437	8740	0	0.0374	13354	0	0.213	8825	0	0.0254	14500	0	0.2934	9315	0	0.3965	5928	0	0.0013	18244	0	0.0033
ZNF831	Q5JPB2	1	10	0	0	1	0.0715	11991	0	0.2014	7838	0	0.2069	9806	0	0.1185	15224	0	0.0006	15494	0	0.3312	8171	0	0.0786	12070	0	0.2757	7694	0	0.0009	15492	0	0.0779	14008	0	0.0032	17267	0	0.3112	8674	0	0.4985	4026	0	0.0295	15499	0	0.0014
TRIM73	J3KQW6	1	7	0	0	1	0.072	11961	0	0.1073	11508	0	0.1157	13267	0	0.1144	15397	0	0.0001	15668	0	0.1124	13711	0	0.183	10537	0	0.1477	12646	0	0.0001	15881	0	0.2137	8802	0	0.3253	8447	0	0.0933	16173	0	0.293	8239	0	0.1341	11896	0	0.0036
TSSC4	Q9Y5U2	1	23	0	10	1	0.0028	19099	0	0.0627	13857	0	0.1563	11703	0	0.27	9332	0	0	16070	0	0.3062	8715	0	0.0543	12731	0	0.2166	9758	0	0	16567	0	0.3024	6126	0	0.0015	18001	0	0.5587	2334	0	0.5198	3671	0	0.0025	17989	0	0.0042
SMCO3	A2RU48	1	9	0	2	1	0.0633	12486	0	0.0677	13551	0	0.5361	2373	0	0.95	39	0	0	19089	0	0.1231	13406	0	0.0196	14233	0	0.5491	2173	0	0	18269	0	0.6874	421	0	0.001	18317	0	0.529	2843	0	0.8775	53	0	0.1365	11820	0	0.0222
ZC2HC1C	Q53FD0	1	11	0	22	1	0.0111	17216	0	0.0688	13493	0	0.2518	8240	0	0.2041	11600	0	0.02	14369	0	0.1744	11948	0	0.0946	11758	0	0.2869	7329	0	0.1249	11578	0	0.2497	7667	0	0.0046	16860	0	0.2631	10382	0	0.3654	6569	0	0.0015	18198	0	0.0197
C19orf54	Q5BKX5	1	5	0	0	1	0.0316	14858	0	0.1421	10039	0	0.2345	8822	0	0.1264	14895	0	0.3167	9000	0	0.2159	10825	0	0.1264	11198	0	0.1631	11965	0	0.0972	11979	0	0.1416	11439	0	0.0566	13300	0	0.188	13143	0	0.1526	12212	0	0.0356	15133	0	0.1227
BTNL9	Q6UXG8	0	5	0	1	1	0.0043	18648	0	0.0277	16346	0	0.224	9174	0	0.4245	5414	0	0	18041	0	0.0502	15742	0	0.0194	14243	0	0.3375	5953	0	0	16306	0	0.3541	4898	0	0.0044	16914	0	0.2579	10556	0	0.2896	8323	0	0.0702	13670	0	0.0011
C1orf94	Q6P1W5	1	20	0	69	1	0.0021	19237	0	0.0242	16624	0	0.3511	5376	0	0.6331	2182	0	0	19252	0	0.2957	8973	0	0.0406	13226	0	0.572	1805	0	0	18470	0	0.4947	2369	0	0.0171	15067	0	0.2967	9197	0	0.4958	4078	0	0.0325	15327	0	0.0005
TMEM74B	Q9NUR3	1	5	0	0	1	0.0464	13605	0	0.0171	17199	0	0.2104	9678	0	0.3654	6766	0	0	15839	0	0.141	12889	0	0.0276	13782	0	0.4567	3530	0	0	16688	0	0.4108	3733	0	0.0383	13910	0	0.2363	11349	0	0.548	3229	0	0.0709	13637	0	0.0088
TEX13C	A0A0J9YWL9	1	0	0	0	1	0.0326	14759	0	0.0272	16389	0	0	18763	0	0.0094	18634	0	0	18390	0	0.002	18540	0	0.1462	10937	0	0.0019	18537	0	0.0006	15567	0	0.0029	18841	0	0.0029	17370	0	0	19089	0	0	18924	0	0	18617	0	0
OTOGL	A0A0A0MSS2	0	6	0	0	1	0.2868	4155	0	0.3845	3300	0	0.4871	3031	0	0.4541	4857	0	0.4747	6200	0	0.2028	11183	0	0.0813	12015	0	0.3915	4732	0	0.3716	8661	0	0.3768	4427	0	0.0251	14514	0	0.7327	495	0	0.4913	4167	0	0.055	14225	0	0.1746
CCDC182	A6NF36	0	2	0	0	1	0.0092	17507	0	0.0206	16925	0	0.2275	9067	0	0.5763	2902	0	0	17199	0	0.3925	6773	0	0.0583	12604	0	0.6166	1256	0	0.0001	16019	0	0.573	1431	0	0.0313	14207	0	0.0741	16688	0	0.4798	4411	0	0.0426	14748	0	0.0005
PINLYP	A6NC86	0	3	0	0	1	0.0049	18489	0	0.0154	17351	0	0.2878	7112	0	0.4693	4576	0	0	17933	0	0.1594	12358	0	0.0188	14294	0	0.3523	5582	0	0	18887	0	0.2861	6572	0	0.0009	18423	0	0.3266	8137	0	0.3369	7204	0	0.0465	14585	0	0.0006
CEBPZOS	A8MTT3	1	4	0	0	1	0.0352	14517	0	0.0456	14918	0	0.3165	6271	0	0.691	1555	0	0	16762	0	0.2847	9227	0	0.0521	12807	0	0.6874	563	0	0.0001	15887	0	0.6409	772	0	0.0487	13528	0	0.3063	8841	0	0.5743	2804	0	0.1886	10621	0	0.0052
KIAA1143	Q96AT1	1	14	0	2	1	0.1791	7473	0	0.2941	5178	0	0.4818	3108	0	0.3814	6334	0	0.4618	6454	0	0.2122	10922	0	0.0867	11921	0	0.3461	5725	0	0.4633	7323	0	0.4075	3794	0	0.0237	14600	0	0.5724	2149	0	0.2802	8591	0	0.0165	16472	0	0.1662
C4orf33	Q8N1A6	1	6	0	2	1	0.2079	6451	0	0.2555	6179	0	0.4232	4009	0	0.4737	4506	0	0.1054	12471	0	0.0332	16420	0	0.0192	14262	0	0.2334	9117	0	0.009	14646	0	0.3625	4721	0	0.0469	13587	0	0.5085	3219	0	0.6398	1926	0	0.189	10614	0	0.0592
WDR87	E7ESW6	1	2	0	0	1	0.0382	14259	0	0.0526	14448	0	0.0284	16666	0	0.1076	15674	0	0	16391	0	0.029	16601	0	0.1986	10367	0	0.0991	14907	0	0	16579	0	0.0254	16637	0	0.0301	14260	0	0.0425	17582	0	0.0596	14980	0	0	19269	0	0
CASC4	Q6P4E1	1	18	0	1	1	0.1726	7718	0	0.0642	13761	0	0.2996	6747	0	0.6417	2070	0	0	18999	0	0.0266	16708	0	0.0116	14811	0	0.4564	3533	0	0.0001	15869	0	0.5869	1294	0	0.0053	16668	0	0.1779	13460	0	0.5859	2624	0	0.2914	8483	0	0.0236
TMEM217	Q8N7C4	1	8	0	2	1	0.0093	17496	0	0.0053	18609	0	0.0396	16228	0	0.2569	9737	0	0	15808	0	0.0823	14661	0	0.0421	13164	0	0.2611	8176	0	0	16394	0	0.1304	11872	0	0.0048	16816	0	0.1792	13419	0	0.1072	13585	0	0.0052	17543	0	0
IZUMO3	Q5VZ72	0	4	0	0	1	0.0051	18421	0	0.0255	16517	0	0.2538	8177	0	0.6316	2198	0	0	15841	0	0.341	7952	0	0.0464	13015	0	0.5431	2249	0	0	17501	0	0.5517	1656	0	0.024	14582	0	0.3137	8582	0	0.4785	4429	0	0.0157	16543	0	0.0001
PACRGL	Q8N7B6	1	9	0	2	1	0.1721	7736	0	0.1558	9486	0	0.2732	7559	0	0.2219	10928	0	0.4661	6358	0	0.2027	11187	0	0.0961	11730	0	0.1932	10677	0	0.1806	10842	0	0.2091	8952	0	0.3438	8081	0	0.2973	9175	0	0.2094	10527	0	0.4253	5734	0	0.2978
UPK3BL2	E5RIL1	1	0	0	0	1	0.0058	18242	0	0.0025	19269	0	0.0193	17098	0	0.093	16206	0	0	16123	0	0.0156	17351	0	0.0318	13583	0	0.1275	13622	0	0	16597	0	0.0895	13525	0	0.0056	16602	0	0.0996	15989	0	0.0182	16470	0	0.044	14681	0	0.0001
CAPS2	Q9BXY5	1	9	0	0	1	0.0488	13437	0	0.119	10982	0	0.2373	8711	0	0.1302	14761	0	0.0646	13271	0	0.0505	15731	0	0.086	11931	0	0.1864	10965	0	0.0265	13714	0	0.1125	12588	0	0.0655	13049	0	0.1932	12970	0	0.2413	9598	0	0.3147	8025	0	0.0765
SCHIP1	P0DPB3	1	23	0	7	1	0.1515	8456	0	0.3278	4417	0	0.4652	3358	0	0.3964	6004	0	0.3225	8917	0	0.0597	15403	0	0.0538	12748	0	0.3333	6055	0	0.0975	11978	0	0.2188	8615	0	0.0155	15222	0	0.7607	347	0	0.4144	5582	0	0.1022	12744	0	0.1621
C20orf202	A1L168	1	2	0	0	1	0.0036	18862	0	0.0044	18915	0	0.0892	14309	0	0.3161	8040	0	0	19245	0	0.2556	9901	0	0.0234	14008	0	0.3622	5335	0	0	18478	0	0.2661	7161	0	0.002	17779	0	0.2139	12191	0	0.1494	12314	0	0.0153	16574	0	0
BTBD16	Q32M84	1	11	0	0	1	0.0256	15487	0	0.128	10617	0	0.3357	5779	0	0.1901	12097	0	0.3246	8891	0	0.1255	13323	0	0.1135	11420	0	0.2574	8317	0	0.1133	11717	0	0.2159	8718	0	0.0688	12950	0	0.278	9849	0	0.3094	7819	0	0.0668	13791	0	0.1245
DCDC2B	A2VCK2	1	7	0	5	1	0.0851	11293	0	0.1531	9576	0	0.3873	4625	0	0.1917	12041	0	0.3484	8493	0	0.1019	14049	0	0.098	11680	0	0.2027	10308	0	0.0565	12833	0	0.1952	9429	0	0.0907	12437	0	0.4087	5554	0	0.3089	7834	0	0.1401	11727	0	0.2421
PET100	P0DJ07	0	9	0	0	1	0.0432	13853	0	0.0979	11944	0	0.13	12716	0	0.1542	13701	0	0.0887	12787	0	0.2312	10449	0	0.0831	11984	0	0.2247	9427	0	0.3421	9018	0	0.3148	5781	0	0.0297	14278	0	0.2031	12595	0	0.1973	10879	0	0.0112	16906	0	0.0953
RFESD	Q8TAC1	0	4	0	1	1	0.0915	10994	0	0.0512	14543	0	0.0801	14667	0	0.1674	13090	0	0.0018	15281	0	0.0435	15999	0	0.1089	11502	0	0.1486	12598	0	0.0165	14146	0	0.2522	7588	0	0.0784	12741	0	0.0916	16213	0	0.2469	9445	0	0.2937	8434	0	0.0096
ZC2HC1A	Q96GY0	1	19	0	3	1	0.1635	8025	0	0.1649	9143	0	0.2883	7097	0	0.2246	10829	0	0.3785	7984	0	0.106	13914	0	0.0899	11854	0	0.2005	10383	0	0.0753	12395	0	0.2084	8975	0	0.3842	7314	0	0.2451	11020	0	0.2132	10419	0	0.6125	2279	0	0.3343
PRSS54	Q6PEW0	0	4	0	0	1	0.0316	14857	0	0.1421	10036	0	0.1589	11589	0	0.1438	14169	0	0.0119	14645	0	0.0909	14399	0	0.0706	12274	0	0.25	8537	0	0.0131	14365	0	0.0989	13118	0	0.066	13028	0	0.1513	14336	0	0.3294	7379	0	0.077	13485	0	0.0073
SAMD12	Q8N8I0	1	9	0	0	1	0.2409	5424	0	0.3394	4185	0	0.4655	3355	0	0.2969	8517	0	0.3666	8182	0	0.0747	14912	0	0.0703	12287	0	0.3991	4581	0	0.3816	8531	0	0.3053	6058	0	0.0228	14660	0	0.4495	4489	0	0.2493	9374	0	0.0185	16315	0	0.1645
CNPY1	A0A1B0GVE0	1	5	0	0	1	0.0702	12079	0	0.1575	9414	0	0.3251	6062	0	0.1687	13035	0	0.4353	6937	0	0.0344	16358	0	0.1162	11377	0	0.1973	10501	0	0.2042	10547	0	0.1845	9820	0	0.0263	14452	0	0.3599	7031	0	0.1275	12985	0	0.0249	15803	0	0.1688
LYRM2	G3V136	1	11	0	0	1	0.0265	15390	0	0.0751	13150	0	0.1833	10669	0	0.1087	15621	0	0.0931	12691	0	0.0152	17377	0	0.0893	11872	0	0.137	13149	0	0.1071	11820	0	0.1356	11684	0	0.0036	17160	0	0.2471	10952	0	0.1444	12491	0	0.0119	16856	0	0.1332
C9orf152	Q5JTZ5	1	4	0	0	1	0.0024	19179	0	0.0388	15446	0	0.4094	4242	0	0.6817	1640	0	0	18703	0	0.3795	7073	0	0.0163	14469	0	0.5676	1884	0	0	18668	0	0.4769	2623	0	0.0026	17504	0	0.3815	6351	0	0.5308	3504	0	0.0539	14277	0	0.0005
CBY3	A6NI87	0	2	0	0	1	0.0096	17455	0	0.0062	18381	0	0.0255	16801	0	0.1088	15618	0	0.0026	15194	0	0.0436	15997	0	0.0389	13288	0	0.0771	15727	0	0	18546	0	0.0794	13936	0	0.003	17348	0	0.2008	12697	0	0.0931	13996	0	0.0027	17949	0	0.0066
SSMEM1	Q8WWF3	1	6	0	0	1	0.0037	18816	0	0.0139	17484	0	0.1847	10618	0	0.5149	3822	0	0	18069	0	0.2549	9914	0	0.0427	13140	0	0.4722	3288	0	0	18576	0	0.4198	3567	0	0.0212	14767	0	0.2642	10349	0	0.3308	7345	0	0.0239	15893	0	0.0001
MUC22	E2RYF6	1	5	0	0	1	0.0855	11273	0	0.0647	13731	0	0	18596	0	0	19223	0	0	16976	0	0	19088	0	0.1104	11468	0	0.0016	18550	0	0.0002	15753	0	0.0006	19185	0	0.1165	11971	0	0	19068	0	0	18915	0	0.0704	13658	0	0
TMEM141	Q96I45	1	9	0	0	1	0.0827	11405	0	0.1367	10268	0	0.323	6122	0	0.19	12099	0	0.1853	11064	0	0.211	10950	0	0.1238	11245	0	0.3636	5307	0	0.3876	8451	0	0.4678	2760	0	0.0345	14077	0	0.31	8715	0	0.2437	9535	0	0.0239	15894	0	0.1755
C8orf89	P0DMQ9	1	1	0	0	1	0.0032	19010	0	0.0178	17128	0	0.1804	10781	0	0.4952	4135	0	0	18819	0	0.2911	9065	0	0.0363	13399	0	0.4919	2983	0	0	18666	0	0.3819	4314	0	0.01	15824	0	0.3772	6459	0	0.3247	7482	0	0.0348	15198	0	0
OCC1	Q8TAD7	1	0	0	0	1	0.0362	14408	0	0.0374	15579	0	0.4803	3131	0	0.6972	1495	0	0	17684	0	0.0526	15652	0	0.0103	14931	0	0.3599	5396	0	0	17385	0	0.4859	2489	0	0.0036	17149	0	0.3744	6559	0	0.5611	2998	0	0.2386	9578	0	0.0054
TPBGL	P0DKB5	1	1	0	0	1	0.0729	11907	0	0.2468	6405	0	0.1211	13067	0	0.0411	17745	0	0.0192	14394	0	0.0253	16772	0	0.1838	10529	0	0.0994	14895	0	0.0208	13956	0	0.0552	14986	0	0.0479	13550	0	0.0846	16397	0	0.2105	10502	0	0.0238	15902	0	0.0115
TEX33	O43247	1	6	0	0	1	0.005	18446	0	0.0194	17012	0	0.1095	13530	0	0.254	9837	0	0	18391	0	0.051	15708	0	0.017	14421	0	0.1949	10603	0	0	18502	0	0.2518	7604	0	0.0013	18088	0	0.1689	13761	0	0.1762	11536	0	0.0425	14755	0	0.0008
VSIG1	Q86XK7	0	7	0	0	1	0.0751	11780	0	0.2081	7608	0	0.6225	1419	0	0.313	8113	0	0.0005	15521	0	0.1461	12742	0	0.0367	13392	0	0.4216	4141	0	0.0006	15566	0	0.299	6201	0	0.0365	13974	0	0.3575	7115	0	0.7933	385	0	0.0049	17607	0	0.0077
NKPD1	Q17RQ9	1	4	0	0	1	0.1187	9749	0	0.341	4155	0	0.4672	3329	0	0.2265	10761	0	0.1977	10844	0	0.0941	14292	0	0.078	12083	0	0.3444	5768	0	0.1033	11875	0	0.3129	5834	0	0.0304	14249	0	0.4067	5615	0	0.4618	4744	0	0.0196	16224	0	0.0794
SAXO2	Q658L1	0	4	0	0	1	0.0656	12339	0	0.0833	12697	0	0.2372	8713	0	0.1486	13946	0	0.0193	14391	0	0.0368	16256	0	0.1305	11145	0	0.1396	13004	0	0.0118	14444	0	0.1192	12313	0	0.0514	13442	0	0.3738	6581	0	0.3062	7902	0	0.2855	8607	0	0.0354
SOWAHB	A6NEL2	1	7	0	0	1	0.054	13074	0	0.0892	12390	0	0.1289	12750	0	0.1337	14608	0	0.0505	13560	0	0.0664	15164	0	0.1829	10538	0	0.1738	11462	0	0.1047	11854	0	0.0891	13535	0	0.0761	12783	0	0.1843	13269	0	0.1883	11127	0	0.0046	17640	0	0.0156
KIAA1671	Q9BY89	1	24	0	0	1	0.0024	19189	0	0.0088	17986	0	0.218	9382	0	0.5002	4054	0	0	18616	0	0.2521	9971	0	0.0179	14362	0	0.4024	4523	0	0	17495	0	0.3449	5098	0	0.0025	17522	0	0.5028	3326	0	0.3388	7156	0	0.0306	15437	0	0.0001
PHF24	Q9UPV7	0	4	0	0	1	0.2003	6729	0	0.1118	11301	0	0.2483	8346	0	0.7796	821	0	0	17887	0	0.1337	13103	0	0.0263	13841	0	0.5736	1781	0	0.0013	15407	0	0.7725	63	0	0.0223	14688	0	0.1633	13933	0	0.7584	676	0	0.3155	8012	0	0.0576
PAPLN	O95428	0	9	0	0	1	0.2158	6181	0	0.4445	2297	0	0.6236	1408	0	0.3549	7003	0	0.1652	11396	0	0.0496	15765	0	0.0507	12857	0	0.4998	2864	0	0.0322	13522	0	0.2689	7070	0	0.1713	10996	0	0.4274	5054	0	0.5535	3127	0	0.2228	9886	0	0.1682
TMEM200B	Q69YZ2	1	2	0	0	1	0.0031	19028	0	0.0482	14731	0	0.2315	8921	0	0.4774	4430	0	0	16015	0	0.1704	12047	0	0.0129	14708	0	0.4145	4275	0	0	16665	0	0.4042	3861	0	0.0052	16707	0	0.3737	6585	0	0.3486	6956	0	0.0761	13509	0	0.0007
FAM177A1	Q8N128	1	11	0	0	1	0.116	9872	0	0.0586	14099	0	0.1587	11596	0	0.1167	15309	0	0.4303	7039	0	0.0244	16821	0	0.0801	12037	0	0.0997	14879	0	0.227	10304	0	0.2053	9068	0	0.0021	17724	0	0.584	1981	0	0.1857	11216	0	0.0237	15913	0	0.2837
SMIM3	Q9BZL3	1	7	0	12	1	0.3115	3574	0	0.1425	10025	0	0.1403	12339	0	0.7789	830	0	0	19012	0	0.1221	13432	0	0.0226	14063	0	0.5504	2160	0	0.0007	15537	0	0.7791	51	0	0.0096	15881	0	0.2045	12545	0	0.7545	703	0	0.3506	7256	0	0.0513
SPDYE16	A0A0J9YYB4	0	4	0	0	1	0.021	16066	0	0.0061	18410	0	0	19321	0	0.0016	18820	0	0.0025	15202	0	0.0003	18842	0	0.0365	13395	0	0.0001	18674	0	0	18112	0	0.0013	19034	0	0.003	17360	0	0.001	18614	0	0	19142	0	0.0014	18217	0	0.0071
SPATA2L	Q8IUW3	1	10	0	0	1	0.0156	16651	0	0.0755	13129	0	0.2266	9092	0	0.2072	11486	0	0.0424	13768	0	0.2099	10990	0	0.0982	11672	0	0.275	7714	0	0.2179	10386	0	0.4073	3802	0	0.0234	14621	0	0.2364	11345	0	0.3979	5902	0	0.0054	17525	0	0.0405
TMEM143	Q96AN5	1	9	0	1	1	0.0151	16705	0	0.0098	17885	0	0.039	16243	0	0.2058	11534	0	0.0689	13175	0	0.2711	9541	0	0.0753	12150	0	0.2748	7718	0	0.0354	13417	0	0.3868	4203	0	0.1575	11237	0	0.0992	16007	0	0.3789	6275	0	0.0044	17668	0	0.0184
LSMEM1	Q8N8F7	1	7	0	3	1	0.0302	14978	0	0.041	15280	0	0.5914	1755	0	0.8615	321	0	0	18841	0	0.2174	10799	0	0.0094	15034	0	0.5886	1595	0	0	17833	0	0.5752	1407	0	0.0014	18053	0	0.5263	2892	0	0.7556	700	0	0.1157	12365	0	0.0078
PROSER1	Q86XN7	1	11	0	0	1	0.1696	7831	0	0.0949	12093	0	0.3073	6511	0	0.5864	2758	0	0.0023	15227	0	0.0398	16139	0	0.0129	14709	0	0.2969	7017	0	0	18744	0	0.5624	1551	0	0.0163	15145	0	0.4385	4768	0	0.7391	836	0	0.0769	13487	0	0.0135
C17orf78	Q8N4C9	1	7	0	0	1	0.0036	18877	0	0.0043	18952	0	0.187	10542	0	0.3328	7593	0	0	19152	0	0.204	11141	0	0.0155	14522	0	0.341	5852	0	0	16134	0	0.2228	8477	0	0.0006	18694	0	0.0899	16255	0	0.2156	10345	0	0.0305	15445	0	0
WFDC8	Q8IUA0	0	6	0	0	1	0.0257	15484	0	0.093	12187	0	0.1404	12333	0	0.1152	15360	0	0.054	13479	0	0.0624	15307	0	0.1024	11598	0	0.1201	13977	0	0.0344	13457	0	0.0767	14060	0	0.0204	14826	0	0.19	13080	0	0.1579	12056	0	0.0048	17619	0	0.0088
PNLIPRP3	Q17RR3	0	2	0	0	1	0.1517	8447	0	0.2938	5187	0	0.4479	3620	0	0.3176	7996	0	0.2096	10647	0	0.0464	15885	0	0.0406	13229	0	0.244	8730	0	0.0356	13408	0	0.1326	11802	0	0.0789	12722	0	0.4455	4586	0	0.3366	7206	0	0.1317	11964	0	0.1652
C9orf16	Q9BUW7	1	14	0	6	1	0.2481	5209	0	0.3204	4566	0	0.0662	15204	0	0.3295	7678	0	0.088	12806	0	0.199	11270	0	0.0004	16993	0	0.3054	6783	0	0.0967	11990	0	0.6231	945	0	0.0268	14431	0	0.4328	4909	0	0.7376	853	0	0.1144	12403	0	0.0549
PROCA1	Q8NCQ7	0	4	0	1	1	0.0045	18602	0	0.0042	18993	0	0.122	13036	0	0.2618	9594	0	0	16948	0	0.1183	13546	0	0.0217	14107	0	0.2595	8233	0	0	18748	0	0.1499	11113	0	0.0055	16616	0	0.2508	10821	0	0.1459	12429	0	0.0349	15192	0	0
NKG7	Q16617	1	9	0	3	1	0.0034	18953	0	0.0112	17737	0	0.0828	14562	0	0.3754	6502	0	0	17914	0	0.2719	9521	0	0.0282	13742	0	0.4535	3580	0	0	16876	0	0.3475	5030	0	0.0365	13973	0	0.2704	10120	0	0.2131	10422	0	0.0427	14741	0	0.0001
KIAA2012	H7C5G6	1	4	0	0	1	0.002	19244	0	0.0054	18561	0	0.0824	14576	0	0.216	11163	0	0.0014	15324	0	0.2328	10405	0	0.0541	12742	0	0.2567	8340	0	0	17494	0	0.1754	10187	0	0.0058	16560	0	0.3008	9044	0	0.209	10537	0	0.0037	17782	0	0
RTL8B	Q17RB0	1	9	0	7	1	0.0021	19229	0	0.0132	17537	0	0.2276	9065	0	0.4834	4320	0	0	17149	0	0.6278	1376	0	0.0076	15278	0	0.1804	11189	0	0	19069	0	0.337	5261	0	0.0013	18146	0	0.0455	17508	0	0.1148	13352	0	0.0006	18397	0	0
LYZL2	Q7Z4W2	0	9	0	0	1	0.1575	8241	0	0.2432	6502	0	0.2593	8008	0	0.1316	14705	0	0.2193	10513	0	0.1203	13489	0	0.0829	11985	0	0.3935	4689	0	0.4318	7876	0	0.2876	6523	0	0.0097	15876	0	0.3345	7858	0	0.19	11084	0	0.0244	15843	0	0.1156
C19orf44	Q9H6X5	1	10	0	1	1	0.0054	18334	0	0.0066	18300	0	0.0959	14065	0	0.2347	10488	0	0	19139	0	0.1073	13869	0	0.0151	14550	0	0.2227	9516	0	0	16114	0	0.161	10721	0	0.0012	18212	0	0.292	9376	0	0.2175	10284	0	0.0118	16864	0	0
LDLRAD1	Q5T700	1	4	0	15	1	0.1029	10473	0	0.3002	5026	0	0.4851	3058	0	0.2535	9854	0	0.0746	13050	0	0.1017	14054	0	0.0388	13295	0	0.3394	5904	0	0.1106	11768	0	0.3262	5506	0	0.0602	13201	0	0.5364	2723	0	0.5864	2616	0	0.0058	17465	0	0.0524
SOWAHC	Q53LP3	1	14	0	0	1	0.0561	12924	0	0.0883	12448	0	0.1548	11765	0	0.069	16943	0	0.1562	11546	0	0.0502	15738	0	0.1296	11160	0	0.1371	13136	0	0.0537	12912	0	0.0561	14955	0	0.0194	14890	0	0.1297	15043	0	0.0872	14154	0	0.0342	15223	0	0.0349
PRR35	P0CG20	1	3	0	0	1	0.005	18428	0	0.0276	16356	0	0.2684	7680	0	0.4838	4309	0	0	16934	0	0.1622	12290	0	0.0159	14492	0	0.4557	3548	0	0	18714	0	0.3505	4978	0	0.0042	16965	0	0.2981	9143	0	0.35	6910	0	0.0597	14027	0	0.0007
NXPE1	Q8N323	1	4	0	0	1	0.0112	17210	0	0.0386	15464	0	0.3555	5281	0	0.5177	3777	0	0	17699	0	0.125	13335	0	0.0131	14692	0	0.509	2706	0	0	17373	0	0.4217	3536	0	0.0064	16426	0	0.2461	10986	0	0.4222	5438	0	0.1326	11937	0	0.0074
XKR5	Q6UX68	0	2	0	0	1	0.0189	16307	0	0.0872	12502	0	0.1809	10761	0	0.1024	15869	0	0.0629	13300	0	0.0479	15829	0	0.0749	12163	0	0.1584	12170	0	0.033	13501	0	0.074	14165	0	0.0073	16265	0	0.2575	10566	0	0.2536	9247	0	0.0159	16516	0	0.0143
SH2D6	Q7Z4S9	0	4	0	0	1	0.0215	15992	0	0.0292	16234	0	0.0329	16485	0	0.0416	17723	0	0.0122	14634	0	0.0004	18828	0	0.0035	15895	0	0.047	16935	0	0.0006	15576	0	0.1302	11882	0	0.0105	15756	0	0.0553	17243	0	0.1042	13684	0	0.0147	16628	0	0.0694
TMEM169	Q96HH4	1	7	0	0	1	0.2616	4843	0	0.3351	4262	0	0.3643	5101	0	0.1842	12353	0	0.2033	10748	0	0.0874	14501	0	0.0321	13570	0	0.3755	5059	0	0.3134	9331	0	0.346	5072	0	0.0068	16339	0	0.5782	2080	0	0.2612	9052	0	0.0316	15383	0	0.2515
FAM177B	A6PVY3	1	1	0	0	1	0.0079	17773	0	0.0073	18175	0	0.0669	15171	0	0.0897	16297	0	0.1264	12076	0	0.0261	16727	0	0.1446	10956	0	0.0725	15906	0	0.0302	13592	0	0.0608	14734	0	0.001	18304	0	0.2853	9590	0	0.1239	13084	0	0.0068	17357	0	0.0776
SPDYE1	Q8NFV5	0	3	0	0	1	0.0239	15709	0	0.0059	18461	0	0	19318	0	0.0003	18921	0	0.0028	15183	0	0	18987	0	0.0257	13883	0	0.0003	18642	0	0	18090	0	0.0017	18977	0	0.0036	17157	0	0.0004	18688	0	0	19130	0	0.0005	18417	0	0.0088
C14orf39	G3V493	0	8	0	0	1	0.0503	13331	0	0.0533	14404	0	0.4646	3368	0	0.8038	647	0	0	18679	0	0.233	10398	0	0.0243	13959	0	0.6371	1027	0	0	16548	0	0.6943	373	0	0.0073	16264	0	0.3167	8471	0	0.7489	754	0	0.1426	11656	0	0.0211
C2orf50	Q96LR7	1	4	0	1	1	0.0046	18558	0	0.0235	16682	0	0.1442	12171	0	0.2606	9630	0	0	19200	0	0.1033	14000	0	0.0092	15072	0	0.2219	9552	0	0	18359	0	0.2225	8483	0	0.0103	15785	0	0.4079	5581	0	0.2786	8615	0	0.0843	13245	0	0.0017
FAM43A	Q8N2R8	1	8	0	0	1	0.214	6246	0	0.4466	2266	0	0.6797	889	0	0.4505	4926	0	0.3598	8297	0	0.1619	12293	0	0.0472	12981	0	0.5254	2490	0	0.1654	11036	0	0.4799	2577	0	0.0702	12911	0	0.4555	4355	0	0.4545	4878	0	0.0351	15180	0	0.1723
CTAGE1	Q96RT6	1	9	0	0	1	0.0759	11749	0	0.1552	9508	0	0.2988	6777	0	0.1323	14672	0	0.0632	13294	0	0.0138	17473	0	0.0383	13311	0	0.2971	7011	0	0.145	11307	0	0.2229	8472	0	0.0039	17057	0	0.4666	4088	0	0.3493	6933	0	0.0064	17398	0	0.0916
LHFPL1	Q86WI0	1	8	0	0	1	0.3214	3354	0	0.3755	3463	0	0.5204	2582	0	0.5131	3846	0	0.6913	2140	0	0.2014	11224	0	0.0577	12626	0	0.3153	6499	0	0.322	9242	0	0.423	3507	0	0.145	11457	0	0.7034	671	0	0.3046	7948	0	0.3388	7524	0	0.5319
BEAN1	Q3B7T3	1	16	0	0	1	0.0032	18986	0	0.048	14744	0	0.1787	10842	0	0.48	4388	0	0	18580	0	0.1658	12181	0	0.0081	15207	0	0.5269	2471	0	0	16543	0	0.4449	3136	0	0.0138	15390	0	0.357	7137	0	0.3491	6941	0	0.1706	11036	0	0.0013
LENG1	Q96BZ8	1	14	0	32	1	0.0334	14676	0	0.0257	16499	0	0.0183	17147	0	0.0659	17036	0	0.3653	8200	0	0.4324	5791	0	0.131	11138	0	0.0191	18022	0	0.0753	12396	0	0.0174	17266	0	0.1148	12002	0	0.1154	15497	0	0.005	17377	0	0.0825	13293	0	0.2214
TRIM49B	A6NDI0	1	1	0	0	1	0.0048	18504	0	0.0062	18396	0	0.066	15214	0	0.1994	11769	0	0	16582	0	0.0305	16523	0	0.0092	15068	0	0.157	12231	0	0	16351	0	0.0896	13523	0	0.0006	18682	0	0.2153	12138	0	0.1702	11712	0	0.0426	14746	0	0.0002
C5orf52	A6NGY3	1	2	0	0	1	0.0062	18152	0	0.0044	18918	0	0.0424	16121	0	0.2003	11742	0	0	18785	0	0.0645	15241	0	0.0484	12942	0	0.2368	9005	0	0	18633	0	0.1097	12703	0	0.0039	17054	0	0.2054	12515	0	0.08	14380	0	0.0187	16297	0	0
SHISAL1	Q3SXP7	1	5	0	0	1	0.0672	12257	0	0.0696	13451	0	0.4103	4229	0	0.8918	194	0	0	18712	0	0.0389	16177	0	0.0049	15624	0	0.4188	4189	0	0	18673	0	0.5958	1183	0	0.0061	16491	0	0.597	1780	0	0.6764	1478	0	0.3558	7170	0	0.0061
FAM47E	Q6ZV65	1	11	0	1	1	0.0039	18750	0	0.004	19063	0	0.0794	14697	0	0.2313	10613	0	0	18511	0	0.1366	13012	0	0.0331	13524	0	0.2505	8524	0	0	16832	0	0.1626	10660	0	0.0059	16526	0	0.2569	10586	0	0.1476	12372	0	0.0138	16713	0	0
FAM13C	A0A087X0M7	1	14	0	0	1	0.1739	7678	0	0.3173	4623	0	0.4237	4001	0	0.1898	12112	0	0.2548	9966	0	0.1506	12618	0	0.0332	13521	0	0.452	3608	0	0.4282	7936	0	0.4439	3155	0	0.0029	17395	0	0.5743	2126	0	0.4252	5386	0	0.0068	17349	0	0.1327
IGDCC4	Q8TDY8	1	8	0	0	1	0.3398	2928	0	0.5547	1026	0	0.6559	1082	0	0.4591	4758	0	0.1687	11336	0	0.1952	11366	0	0.0493	12904	0	0.6264	1128	0	0.0888	12128	0	0.3903	4141	0	0.0574	13284	0	0.5245	2926	0	0.6812	1425	0	0.1853	10693	0	0.1056
CTAGE8	P0CG41	0	5	0	0	1	0.0656	12340	0	0.1671	9042	0	0.3335	5841	0	0.1279	14843	0	0.0766	13017	0	0.0145	17422	0	0.0308	13631	0	0.2749	7715	0	0.0822	12246	0	0.2038	9130	0	0.0118	15595	0	0.3981	5867	0	0.3213	7558	0	0.0056	17488	0	0.0494
FAM171A2	A8MVW0	1	8	0	0	1	0.0105	17306	0	0.0814	12812	0	0.2388	8662	0	0.5219	3712	0	0	18592	0	0.0633	15282	0	0.0094	15038	0	0.3882	4808	0	0	17350	0	0.4787	2598	0	0.0091	15966	0	0.3949	5960	0	0.3855	6131	0	0.238	9599	0	0.0047
C1orf74	Q96LT6	1	5	0	0	1	0.1134	10001	0	0.0958	12055	0	0.228	9046	0	0.1877	12206	0	0.0753	13038	0	0.1668	12153	0	0.0599	12558	0	0.2853	7369	0	0.207	10505	0	0.3266	5493	0	0.0111	15684	0	0.3127	8623	0	0.4016	5821	0	0.0139	16701	0	0.1054
CCDC105	Q8IYK2	1	6	0	1	1	0.0009	19311	0	0.013	17555	0	0.1472	12040	0	0.3372	7456	0	0	17172	0	0.2726	9508	0	0.0486	12932	0	0.4452	3734	0	0	18164	0	0.3486	5011	0	0.0291	14309	0	0.2497	10866	0	0.369	6496	0	0.0067	17361	0	0.0001
SAPCD1	Q5SSQ6	1	9	0	0	1	0.002	19249	0	0.0461	14879	0	0.2863	7154	0	0.6054	2509	0	0	18883	0	0.4042	6485	0	0.025	13919	0	0.5946	1508	0	0	19041	0	0.4794	2584	0	0.0126	15498	0	0.4535	4396	0	0.468	4618	0	0.0321	15359	0	0.0001
CTAGE15	A4D2H0	0	2	0	0	1	0.0601	12666	0	0.1624	9249	0	0.334	5830	0	0.1259	14918	0	0.0771	13007	0	0.0133	17504	0	0.0311	13610	0	0.2674	7981	0	0.0755	12391	0	0.1995	9270	0	0.0124	15518	0	0.3944	5976	0	0.3157	7669	0	0.0052	17544	0	0.0492
OCEL1	Q9H607	1	7	0	0	1	0.0047	18524	0	0.0153	17356	0	0.1915	10375	0	0.3968	5992	0	0	17687	0	0.0501	15749	0	0.009	15097	0	0.225	9418	0	0	17359	0	0.2492	7685	0	0.0014	18034	0	0.3376	7753	0	0.2408	9615	0	0.0325	15330	0	0.0011
C1orf185	Q5T7R7	1	3	0	0	1	0.0017	19271	0	0.0743	13198	0	0.4868	3036	0	0.7797	820	0	0	19164	0	0.5296	3368	0	0.0328	13537	0	0.6264	1129	0	0	18452	0	0.5626	1546	0	0.006	16510	0	0.475	3899	0	0.6207	2168	0	0.0056	17497	0	0
MIA-RAB4B	W4VSR3	0	3	0	0	1	0.0918	10976	0	0.1654	9115	0	0.134	12573	0	0.1867	12262	0	0.0331	13997	0	0.0415	16078	0	0.0054	15554	0	0.1784	11267	0	0.0245	13804	0	0.4369	3257	0	0.0276	14384	0	0.2985	9129	0	0.5668	2913	0	0.0433	14712	0	0.13
ZSWIM9	Q86XI8	0	6	0	1	1	0.0032	19012	0	0.0067	18281	0	0.0235	16896	0	0.1469	14030	0	0.012	14637	0	0.1442	12791	0	0.0541	12739	0	0.1692	11678	0	0.0001	15955	0	0.1637	10620	0	0.029	14312	0	0.1872	13171	0	0.1202	13196	0	0.0028	17929	0	0.0002
SERTM1	A2A2V5	1	5	0	1	1	0.1412	8856	0	0.1014	11771	0	0.44	3753	0	0.8398	443	0	0	18724	0	0.0724	14977	0	0.0109	14881	0	0.6028	1403	0	0.0001	15998	0	0.5895	1265	0	0.0162	15146	0	0.5617	2287	0	0.7239	979	0	0.4695	4823	0	0.0108
PROB1	E7EW31	1	2	0	0	1	0.0027	19128	0	0.0141	17463	0	0.3001	6729	0	0.5823	2810	0	0	16949	0	0.3515	7711	0	0.0192	14268	0	0.462	3439	0	0	18740	0	0.3904	4137	0	0.0024	17555	0	0.4732	3939	0	0.4043	5774	0	0.0057	17476	0	0
CTAGE6	Q86UF2	0	4	0	0	1	0.0604	12656	0	0.1653	9118	0	0.3461	5517	0	0.124	14993	0	0.0625	13311	0	0.0124	17565	0	0.0268	13820	0	0.2769	7654	0	0.0639	12641	0	0.1996	9265	0	0.0122	15540	0	0.3737	6587	0	0.3185	7613	0	0.0054	17517	0	0.0467
RTL8A	Q9BWD3	1	12	0	4	1	0.0027	19116	0	0.0104	17826	0	0.1887	10490	0	0.4469	5000	0	0	17150	0	0.6198	1518	0	0.0058	15508	0	0.1492	12565	0	0	19070	0	0.3268	5477	0	0.0009	18449	0	0.0416	17602	0	0.073	14579	0	0.0007	18386	0	0
TMEM179B	Q7Z7N9	0	6	0	9	1	0.007	17957	0	0.0189	17044	0	0.1128	13396	0	0.3944	6054	0	0	15936	0	0.1264	13303	0	0.0355	13423	0	0.3224	6316	0	0	16730	0	0.5065	2175	0	0.0171	15065	0	0.1114	15621	0	0.2995	8065	0	0.1018	12758	0	0.0005
PCNX4	Q63HM2	1	11	0	2	1	0.2892	4099	0	0.3594	3783	0	0.5816	1844	0	0.3664	6742	0	0.1105	12379	0	0.2449	10127	0	0.0234	14005	0	0.3241	6270	0	0.0286	13641	0	0.3868	4200	0	0.0157	15206	0	0.4124	5466	0	0.5378	3393	0	0.2236	9870	0	0.0836
TPRG1	Q6ZUI0	1	6	0	0	1	0.0989	10659	0	0.05	14620	0	0.0906	14265	0	0.1418	14245	0	0.4869	5938	0	0.0719	14990	0	0.0778	12088	0	0.1405	12961	0	0.3673	8727	0	0.1954	9418	0	0.0039	17065	0	0.6305	1362	0	0.23	9923	0	0.0101	17006	0	0.268
BCAS4	Q8TDM0	1	9	0	0	1	0.0099	17407	0	0.0133	17531	0	0.1225	13016	0	0.1148	15383	0	0.0038	15082	0	0.042	16062	0	0.0475	12972	0	0.0924	15199	0	0.0043	15017	0	0.1027	12969	0	0.0023	17619	0	0.3349	7841	0	0.21	10520	0	0.0023	18032	0	0.0141
CCDC142	Q17RM4	1	6	0	0	1	0.0083	17679	0	0.0336	15883	0	0.1356	12509	0	0.1763	12725	0	0.0414	13787	0	0.1573	12427	0	0.1358	11071	0	0.2269	9341	0	0.2528	9977	0	0.1768	10135	0	0.0124	15512	0	0.192	13012	0	0.2261	10026	0	0.001	18314	0	0.0059
RAD51AP2	Q09MP3	1	3	0	2	1	0.0036	18873	0	0.004	19071	0	0.2053	9877	0	0.4488	4967	0	0	16756	0	0.2605	9791	0	0.0225	14072	0	0.397	4624	0	0	19223	0	0.2778	6816	0	0.0017	17898	0	0.423	5168	0	0.346	7014	0	0.0058	17460	0	0
ANHX	E9PGG2	0	4	0	0	1	0.0061	18190	0	0.0167	17232	0	0.04	16202	0	0.1314	14717	0	0.0012	15377	0	0.1346	13071	0	0.0202	14194	0	0.0882	15337	0	0.0001	15969	0	0.1182	12350	0	0.0319	14169	0	0.2214	11907	0	0.2897	8319	0	0.0032	17868	0	0.0009
TRIM64C	A6NLI5	1	1	0	0	1	0.0052	18384	0	0.009	17960	0	0.1125	13407	0	0.2834	8898	0	0	16620	0	0.0516	15685	0	0.0094	15043	0	0.1877	10908	0	0	16260	0	0.172	10304	0	0.0011	18256	0	0.3374	7762	0	0.1988	10842	0	0.0463	14588	0	0.0007
VSIG10	Q8N0Z9	1	7	0	0	1	0.0587	12758	0	0.2718	5728	0	0.4703	3278	0	0.1588	13499	0	0.1022	12546	0	0.0685	15094	0	0.0455	13039	0	0.3727	5116	0	0.0362	13388	0	0.2324	8152	0	0.0578	13273	0	0.1858	13216	0	0.5399	3357	0	0.0637	13888	0	0.0719
NXPE4	Q6UWF7	1	11	0	1	1	0.0269	15358	0	0.0541	14362	0	0.4363	3805	0	0.6138	2416	0	0	17702	0	0.182	11737	0	0.0144	14594	0	0.6455	937	0	0	17370	0	0.52	2007	0	0.0157	15210	0	0.2952	9246	0	0.537	3406	0	0.1704	11043	0	0.0091
PRRG1	O14668	1	10	0	1	1	0.1658	7958	0	0.1351	10330	0	0.4845	3066	0	0.9316	76	0	0	16937	0	0.0326	16442	0	0.0102	14962	0	0.5924	1549	0	0	18710	0	0.71	276	0	0.0128	15482	0	0.5345	2746	0	0.8347	156	0	0.3354	7614	0	0.0122
ATP6V1FNB	A0A1B0GUX0	1	0	0	0	1	0.0047	18541	0	0.0059	18451	0	0.0979	13974	0	0.2038	11613	0	0.0213	14329	0	0.1741	11953	0	0.063	12463	0	0.2183	9680	0	0.0147	14267	0	0.228	8298	0	0.1541	11295	0	0.1568	14129	0	0.3221	7543	0	0.0015	18196	0	0.0167
DCBLD1	Q8N8Z6	1	16	0	0	1	0.1695	7835	0	0.4195	2684	0	0.6901	807	0	0.4729	4521	0	0.1387	11863	0	0.0876	14493	0	0.012	14775	0	0.4082	4401	0	0.0456	13134	0	0.3626	4719	0	0.063	13103	0	0.7035	670	0	0.56	3014	0	0.0687	13717	0	0.1306
UBN2	Q6ZU65	1	15	0	2	1	0.2913	4053	0	0.4689	1951	0	0.7368	517	0	0.5335	3522	0	0.1928	10941	0	0.1308	13191	0	0.0193	14251	0	0.5802	1695	0	0.1233	11594	0	0.4558	2953	0	0.1113	12071	0	0.709	631	0	0.7374	856	0	0.0922	13001	0	0.1586
IGDCC3	Q8IVU1	0	7	0	0	1	0.3435	2860	0	0.5636	933	0	0.7217	601	0	0.5607	3131	0	0.1824	11114	0	0.1237	13386	0	0.0166	14455	0	0.6609	787	0	0.0605	12721	0	0.4029	3880	0	0.0586	13252	0	0.5702	2177	0	0.744	793	0	0.249	9351	0	0.1251
TRIM49C	P0CI26	1	5	0	0	1	0.0066	18073	0	0.0063	18350	0	0.0645	15277	0	0.2005	11733	0	0	16583	0	0.0278	16666	0	0.0082	15201	0	0.1561	12260	0	0	16375	0	0.0883	13571	0	0.001	18300	0	0.2379	11302	0	0.1627	11922	0	0.0366	15076	0	0.0003
NEMP1	O14524	1	14	0	0	1	0.1993	6768	0	0.3333	4293	0	0.4844	3071	0	0.2948	8583	0	0.3367	8705	0	0.0332	16416	0	0.0384	13307	0	0.2932	7131	0	0.0669	12579	0	0.1778	10100	0	0.0178	15013	0	0.3966	5909	0	0.3927	5990	0	0.1966	10416	0	0.2525
FAM241A	Q8N8J7	1	12	0	2	1	0.0383	14252	0	0.0443	15006	0	0.468	3311	0	0.6891	1568	0	0	18480	0	0.012	17606	0	0.0075	15287	0	0.294	7109	0	0	16833	0	0.4909	2419	0	0.004	17021	0	0.3842	6268	0	0.5253	3589	0	0.2836	8649	0	0.0079
TEX50	A0A1B0GTY4	1	0	0	0	1	0.0052	18391	0	0.0041	19018	0	0.0662	15207	0	0.2267	10751	0	0	18359	0	0.0865	14535	0	0.0419	13168	0	0.2538	8430	0	0	18471	0	0.1257	12045	0	0.0031	17324	0	0.2064	12481	0	0.1118	13439	0	0.0078	17247	0	0
C4orf54	D6RIA3	1	4	0	0	1	0.0041	18680	0	0.0102	17840	0	0.0966	14038	0	0.3977	5964	0	0	19220	0	0.2033	11166	0	0.0142	14608	0	0.3056	6775	0	0	18619	0	0.3117	5876	0	0.0115	15632	0	0.4061	5633	0	0.1719	11658	0	0.0638	13886	0	0
LYSMD2	Q8IV50	1	5	0	0	1	0.09	11069	0	0.2715	5734	0	0.3847	4674	0	0.1877	12208	0	0.203	10753	0	0.0678	15117	0	0.1519	10867	0	0.1861	10976	0	0.1403	11368	0	0.1441	11355	0	0.0543	13362	0	0.3298	8029	0	0.1658	11827	0	0.0281	15576	0	0.0875
PRR22	Q8IZ63	1	4	0	0	1	0.0065	18084	0	0.0042	18963	0	0.0516	15802	0	0.2184	11069	0	0	16923	0	0.0875	14494	0	0.0415	13184	0	0.2516	8495	0	0	18685	0	0.12	12275	0	0.0027	17464	0	0.2416	11150	0	0.1105	13481	0	0.0165	16473	0	0
HIGD1B	Q9P298	1	8	0	0	1	0.154	8359	0	0.2523	6265	0	0.2985	6788	0	0.1446	14129	0	0.1598	11485	0	0.0833	14631	0	0.0383	13310	0	0.3188	6404	0	0.3115	9350	0	0.304	6087	0	0.0052	16715	0	0.313	8614	0	0.2221	10146	0	0.0117	16867	0	0.1936
KCNE1B	A0A087WTH5	0	1	0	0	1	0.0485	13461	0	0.069	13480	0	0.4675	3321	0	0.7235	1250	0	0	18435	0	0.13	13212	0	0.0101	14968	0	0.6624	767	0	0	17528	0	0.5446	1738	0	0.0151	15256	0	0.4556	4351	0	0.6184	2205	0	0.3364	7590	0	0.018
CNBD1	Q8NA66	1	5	0	0	1	0.003	19046	0	0.0083	18039	0	0.1094	13536	0	0.2777	9082	0	0	17959	0	0.2132	10895	0	0.0251	13914	0	0.3024	6877	0	0	19263	0	0.2214	8518	0	0.0079	16158	0	0.2928	9347	0	0.2046	10672	0	0.0068	17355	0	0
CC2D2B	A0A2R8Y8B5	1	7	0	0	1	0.0959	10783	0	0.0938	12142	0	0.0298	16614	0	0.0148	18488	0	0.0784	12986	0	0.0184	17159	0	0.0446	13072	0	0.0409	17196	0	0.0271	13698	0	0.0144	17533	0	0.0742	12830	0	0.0203	18082	0	0.0225	16282	0	0.2281	9786	0	0.0331
TRIM51	Q9BSJ1	1	3	0	0	1	0.005	18435	0	0.006	18430	0	0.0598	15461	0	0.1717	12903	0	0	16579	0	0.0206	17029	0	0.0068	15360	0	0.14	12989	0	0	16442	0	0.0749	14135	0	0.0008	18503	0	0.1992	12754	0	0.1475	12375	0	0.0439	14687	0	0.0004
CTXN3	Q4LDR2	1	7	0	0	1	0.1805	7430	0	0.1457	9875	0	0.5751	1924	0	0.9137	124	0	0	17624	0	0.0046	18248	0	0.0069	15343	0	0.4404	3806	0	0	18794	0	0.6996	338	0	0.0143	15341	0	0.4511	4453	0	0.7878	434	0	0.3887	6485	0	0.0286
ENKD1	Q9H0I2	1	25	0	33	1	0.0667	12279	0	0.0546	14333	0	0.1283	12773	0	0.0937	16176	0	0.3948	7690	0	0.1681	12122	0	0.2066	10295	0	0.1452	12744	0	0.1529	11200	0	0.1496	11125	0	0.1886	10724	0	0.2382	11283	0	0.1513	12255	0	0.2727	8860	0	0.3557
ART5	Q96L15	0	9	0	0	1	0.0564	12906	0	0.0769	13039	0	0.3716	4970	0	0.6585	1863	0	0	16020	0	0.1898	11518	0	0.0224	14074	0	0.6619	773	0	0	16365	0	0.6058	1087	0	0.0256	14495	0	0.2146	12164	0	0.5973	2477	0	0.1749	10929	0	0.0153
C1orf21	Q9H246	1	13	0	1	1	0.4709	807	0	0.3524	3939	0	0.3017	6684	0	0.614	2412	0	0	19276	0	0.0122	17580	0	0.0054	15555	0	0.5223	2525	0	0.0028	15163	0	0.8118	11	0	0.0008	18508	0	0.3312	7975	0	0.7876	436	0	0.2854	8611	0	0.0104
IGSF22	Q8N9C0	0	4	0	0	1	0.0461	13627	0	0.198	7960	0	0.2326	8876	0	0.0369	17871	0	0.0195	14386	0	0.01	17744	0	0.0569	12650	0	0.1269	13653	0	0.0071	14795	0	0.0387	15831	0	0.0198	14875	0	0.045	17517	0	0.1816	11360	0	0.0787	13431	0	0.0402
TC2N	Q8N9U0	1	16	0	0	1	0.3395	2936	0	0.5007	1572	0	0.77	367	0	0.6319	2195	0	0.3398	8656	0	0.1837	11692	0	0.0176	14384	0	0.6049	1383	0	0.2241	10336	0	0.5103	2127	0	0.0645	13071	0	0.7489	403	0	0.6563	1711	0	0.1291	12044	0	0.1822
C22orf39	Q6P5X5	1	9	0	4	1	0.0096	17454	0	0.0047	18791	0	0.0267	16741	0	0.0472	17556	0	0.1795	11167	0	0.0333	16411	0	0.2055	10305	0	0.0758	15780	0	0.2134	10445	0	0.0435	15569	0	0.005	16759	0	0.0797	16535	0	0.019	16434	0	0.0056	17494	0	0.0707
PCNX1	Q96RV3	1	21	0	0	1	0.346	2805	0	0.3977	3077	0	0.6574	1068	0	0.595	2654	0	0.6615	2669	0	0.3851	6943	0	0.1205	11306	0	0.4932	2959	0	0.1341	11466	0	0.4068	3812	0	0.2206	10191	0	0.6778	898	0	0.379	6270	0	0.7039	1071	0	0.4965
NXPE2	Q96DL1	1	2	0	1	1	0.0117	17135	0	0.0503	14603	0	0.3269	6008	0	0.504	3992	0	0	17693	0	0.1238	13383	0	0.0087	15134	0	0.5205	2553	0	0	17372	0	0.4572	2926	0	0.0106	15742	0	0.2574	10569	0	0.4219	5443	0	0.1562	11344	0	0.0088
TMEM242	Q9NWH2	1	10	0	2	1	0.3166	3472	0	0.2592	6078	0	0.2955	6875	0	0.1068	15703	0	0.5246	5284	0	0.2104	10973	0	0.0315	13601	0	0.3206	6363	0	0.591	4864	0	0.3826	4299	0	0.0052	16712	0	0.4594	4263	0	0.1817	11358	0	0.0368	15059	0	0.2898
RFPL4A	A6NLU0	1	8	0	0	1	0.0056	18286	0	0.0403	15337	0	0.3454	5531	0	0.5169	3785	0	0	17238	0	0.1483	12673	0	0.0115	14826	0	0.3767	5037	0	0	19187	0	0.3628	4715	0	0.0022	17676	0	0.4601	4247	0	0.4269	5365	0	0.0451	14638	0	0.0014
DYTN	A2CJ06	1	1	0	0	1	0.0172	16494	0	0.0891	12397	0	0.2999	6740	0	0.1349	14561	0	0.0739	13060	0	0.062	15319	0	0.1843	10524	0	0.1475	12657	0	0.0164	14149	0	0.0836	13774	0	0.1622	11168	0	0.2585	10532	0	0.3803	6241	0	0.1607	11251	0	0.1214
TRIM61	Q5EBN2	1	5	0	0	1	0.0045	18585	0	0.0284	16289	0	0.3472	5489	0	0.4326	5254	0	0	16641	0	0.0792	14770	0	0.0085	15155	0	0.3151	6508	0	0	16264	0	0.2913	6410	0	0.0015	17983	0	0.3523	7291	0	0.3652	6573	0	0.0702	13668	0	0.0024
FAM193A	A0A1B0GVL4	1	11	0	0	1	0.2534	5066	0	0.4344	2436	0	0.599	1663	0	0.4282	5339	0	0.1193	12222	0	0.0604	15366	0	0.02	14207	0	0.4452	3737	0	0.0903	12097	0	0.357	4835	0	0.032	14166	0	0.7623	340	0	0.7206	1018	0	0.0398	14884	0	0.0708
KIAA0895L	Q68EN5	1	3	0	0	1	0.1009	10564	0	0.0421	15175	0	0.1291	12741	0	0.2545	9820	0	0	18638	0	0.0298	16558	0	0.027	13809	0	0.2801	7552	0	0.0001	16016	0	0.3268	5480	0	0.1681	11051	0	0.1508	14352	0	0.3547	6812	0	0.5095	4060	0	0.0053
ZFR2	Q9UPR6	0	6	0	0	1	0.0424	13912	0	0.0771	13031	0	0.0578	15537	0	0.0711	16884	0	0.2811	9576	0	0.1188	13528	0	0.3623	8737	0	0.0342	17455	0	0.0572	12817	0	0.0072	18340	0	0.193	10653	0	0.0856	16367	0	0.0174	16497	0	0.262	9081	0	0.2282
FAM217A	A0A1W2PRP4	1	6	0	0	1	0.0039	18775	0	0.0039	19077	0	0.1125	13408	0	0.2617	9598	0	0	18433	0	0.1327	13136	0	0.0296	13680	0	0.2911	7201	0	0	17223	0	0.168	10434	0	0.0039	17046	0	0.271	10106	0	0.15	12296	0	0.0109	16928	0	0
FCRLB	Q6BAA4	0	9	0	1	1	0.0033	18983	0	0.0347	15793	0	0.204	9914	0	0.5617	3114	0	0	16036	0	0.3169	8471	0	0.0325	13546	0	0.5576	2050	0	0	16740	0	0.5524	1649	0	0.0579	13272	0	0.2883	9493	0	0.4208	5467	0	0.0674	13771	0	0.0004
CTAGE9	A4FU28	0	7	0	0	1	0.0705	12051	0	0.1941	8112	0	0.3439	5573	0	0.1283	14827	0	0.0918	12725	0	0.0131	17516	0	0.0243	13961	0	0.2756	7695	0	0.0775	12342	0	0.2072	9009	0	0.0165	15120	0	0.4264	5082	0	0.32	7588	0	0.0061	17434	0	0.0696
PRAMEF12	O95522	0	2	0	0	1	0.0054	18353	0	0.006	18420	0	0.1488	11985	0	0.321	7909	0	0	17844	0	0.1768	11871	0	0.0178	14369	0	0.3539	5534	0	0	18931	0	0.2159	8716	0	0.0015	18006	0	0.298	9147	0	0.303	7986	0	0.0042	17700	0	0
VSIG2	Q96IQ7	1	11	0	2	1	0.0889	11119	0	0.2965	5111	0	0.5386	2350	0	0.2901	8695	0	0.1522	11616	0	0.2329	10402	0	0.0567	12655	0	0.4263	4049	0	0.1671	11008	0	0.3414	5180	0	0.0445	13684	0	0.5117	3162	0	0.4474	5003	0	0.0082	17198	0	0.058
SOWAHA	Q2M3V2	1	9	0	0	1	0.018	16406	0	0.0228	16724	0	0.0508	15832	0	0.0651	17058	0	0.1385	11866	0	0.0535	15618	0	0.2068	10289	0	0.0773	15714	0	0.1339	11470	0	0.0752	14123	0	0.0238	14592	0	0.127	15136	0	0.0452	15469	0	0.0037	17791	0	0.0333
FAM240B	A0A1B0GVZ2	1	0	0	0	1	0.0212	16041	0	0.034	15845	0	0.3757	4871	0	0.4865	4272	0	0	18489	0	0.0843	14609	0	0.0102	14964	0	0.4928	2968	0	0	16827	0	0.3986	3966	0	0.0053	16654	0	0.2789	9805	0	0.4287	5330	0	0.2806	8709	0	0.0102
SAA2-SAA4	A0A096LPE2	0	2	0	0	1	0.0199	16200	0	0.0037	19126	0	0	18830	0	0.0001	18942	0	0.0033	15135	0	0	19143	0	0.0084	15169	0	0.0008	18588	0	0	19004	0	0.002	18947	0	0.0066	16383	0	0.0039	18475	0	0	18533	0	0.011	16922	0	0.0128
CENPBD1	B2RD01	0	5	0	0	1	0.0347	14556	0	0.0614	13938	0	0.0975	13985	0	0.1205	15149	0	0.0805	12938	0	0.0503	15736	0	0.1097	11485	0	0.0863	15394	0	0.1025	11888	0	0.0695	14330	0	0.0138	15381	0	0.163	13948	0	0.1101	13499	0	0.0048	17620	0	0.0127
TRIM64B	A6NI03	1	2	0	0	1	0.0071	17951	0	0.0175	17160	0	0.0639	15304	0	0.1711	12930	0	0	16644	0	0.0341	16367	0	0.0098	14997	0	0.15	12523	0	0	16261	0	0.1034	12940	0	0.0936	12393	0	0.2223	11871	0	0.2317	9869	0	0.0048	17621	0	0.0005
FAM189A2	A0A0A0MR12	1	12	0	0	1	0.0262	15420	0	0.0569	14196	0	0.3593	5191	0	0.6036	2532	0	0	18667	0	0.0064	18071	0	0.0098	14996	0	0.4934	2956	0	0	17242	0	0.5292	1895	0	0.0127	15491	0	0.2395	11232	0	0.4624	4729	0	0.223	9881	0	0.0125
TRIM64	A6NGJ6	1	2	0	0	1	0.0071	17926	0	0.0175	17159	0	0.0656	15228	0	0.1728	12861	0	0	16642	0	0.0356	16305	0	0.0096	15022	0	0.1511	12473	0	0	16280	0	0.1049	12881	0	0.0934	12398	0	0.2215	11905	0	0.2365	9740	0	0.005	17584	0	0.0005
CCDC102B	Q68D86	1	14	0	50	1	0.0317	14846	0	0.0517	14506	0	0.1759	10941	0	0.1098	15577	0	0.186	11053	0	0.0405	16109	0	0.0956	11739	0	0.1077	14503	0	0.0532	12930	0	0.0589	14821	0	0.0135	15409	0	0.1892	13097	0	0.1744	11583	0	0.0485	14479	0	0.1145
FER1L5	A0A286YFJ1	0	4	0	0	1	0.045	13696	0	0.1435	9978	0	0.2781	7416	0	0.1485	13953	0	0.1603	11477	0	0.0484	15817	0	0.0653	12395	0	0.199	10440	0	0.0274	13687	0	0.1247	12090	0	0.1453	11452	0	0.2565	10604	0	0.2638	8994	0	0.4452	5280	0	0.1503
LYG1	Q8N1E2	0	6	0	0	1	0.0097	17444	0	0.0498	14635	0	0.4735	3231	0	0.5743	2928	0	0	18985	0	0.0516	15686	0	0.008	15231	0	0.3704	5163	0	0	17824	0	0.3832	4281	0	0.0033	17250	0	0.3156	8525	0	0.4245	5400	0	0.1412	11699	0	0.0046
TRIM77	I1YAP6	1	2	0	0	1	0.0028	19089	0	0.0065	18318	0	0.1649	11351	0	0.3774	6450	0	0	16282	0	0.1488	12658	0	0.0081	15208	0	0.2672	7991	0	0	16253	0	0.2492	7686	0	0.0012	18200	0	0.4525	4419	0	0.2877	8377	0	0.0369	15056	0	0.0002
FSTL5	Q8N475	1	13	0	1	1	0.4793	733	0	0.5619	947	0	0.6467	1169	0	0.7183	1309	0	0.5651	4490	0	0.2668	9639	0	0.0199	14212	0	0.4846	3094	0	0.4157	8111	0	0.4816	2562	0	0.0172	15051	0	0.7545	380	0	0.6135	2270	0	0.0397	14889	0	0.32
STUM	Q69YW2	1	9	0	0	1	0.1953	6915	0	0.2364	6690	0	0.239	8658	0	0.441	5096	0	0.0739	13061	0	0.0739	14940	0	0.0153	14539	0	0.2109	9980	0	0.0077	14746	0	0.3392	5222	0	0.125	11798	0	0.5921	1859	0	0.4392	5151	0	0.112	12469	0	0.0386
OR5BS1P	A0A2R8YED5	0	0	0	0	1	0.0539	13085	0	0.0854	12590	0	0.2672	7717	0	0.2311	10620	0	0.0016	15300	0	0.0401	16125	0	0.0108	14885	0	0.2903	7232	0	0.0042	15021	0	0.3663	4648	0	0.0067	16379	0	0.3083	8772	0	0.5765	2772	0	0.0248	15810	0	0.0511
DCDC2C	A8MYV0	1	8	0	2	1	0.0228	15842	0	0.0878	12468	0	0.1381	12418	0	0.0713	16875	0	0.0469	13661	0	0.028	16661	0	0.0524	12802	0	0.1013	14813	0	0.0042	15024	0	0.0646	14567	0	0.0217	14736	0	0.2143	12176	0	0.1732	11621	0	0.1035	12713	0	0.0345
LKAAEAR1	Q8TD35	1	1	0	0	1	0.0051	18417	0	0.0051	18682	0	0.0599	15456	0	0.2748	9177	0	0	18799	0	0.1748	11938	0	0.0206	14167	0	0.2774	7633	0	0	17708	0	0.2259	8373	0	0.0105	15757	0	0.3891	6114	0	0.1194	13215	0	0.0617	13956	0	0
C22orf23	Q9BZE7	1	10	0	1	1	0.0501	13342	0	0.0442	15014	0	0.2346	8815	0	0.1194	15190	0	0.5342	5106	0	0.1726	11987	0	0.1888	10471	0	0.1215	13909	0	0.1715	10954	0	0.1653	10549	0	0.0548	13348	0	0.4471	4551	0	0.145	12464	0	0.0984	12844	0	0.4006
LMNTD1	Q8N9Z9	0	8	0	0	1	0.0155	16661	0	0.0629	13843	0	0.2403	8611	0	0.1733	12847	0	0.0156	14501	0	0.1322	13157	0	0.0382	13317	0	0.1525	12412	0	0.0069	14811	0	0.1327	11798	0	0.0179	15007	0	0.1923	13002	0	0.337	7198	0	0.0531	14315	0	0.031
FAM234A	Q9H0X4	1	25	0	4	1	0.1192	9727	0	0.254	6220	0	0.3944	4488	0	0.1818	12478	0	0.0207	14345	0	0.0999	14111	0	0.0191	14278	0	0.3762	5044	0	0.1124	11737	0	0.3322	5374	0	0.0088	16004	0	0.4081	5576	0	0.4547	4876	0	0.0177	16385	0	0.0741
PNMA8A	Q86V59	1	17	0	0	1	0.0026	19141	0	0.0191	17028	0	0.3354	5785	0	0.6007	2569	0	0	17875	0	0.4026	6536	0	0.0214	14119	0	0.5452	2227	0	0	18860	0	0.4181	3609	0	0.0019	17819	0	0.3501	7373	0	0.4632	4713	0	0.0044	17667	0	0
SAYSD1	Q9NPB0	1	10	0	1	1	0.0242	15670	0	0.0427	15126	0	0.0954	14083	0	0.0846	16456	0	0.2486	10048	0	0.115	13630	0	0.1731	10632	0	0.0833	15498	0	0.0588	12767	0	0.0379	15871	0	0.0399	13850	0	0.0538	17284	0	0.0818	14315	0	0.1053	12657	0	0.0961
TRIM49D1	C9J1S8	1	2	0	0	1	0.0054	18348	0	0.0061	18412	0	0.0536	15715	0	0.1697	12995	0	0	16584	0	0.024	16835	0	0.0059	15495	0	0.1365	13173	0	0	16288	0	0.0676	14417	0	0.0006	18686	0	0.1996	12744	0	0.1483	12358	0	0.0426	14743	0	0.0003
EXOC3L4	Q17RC7	0	7	0	0	1	0.033	14724	0	0.2415	6554	0	0.3838	4693	0	0.1748	12792	0	0.0597	13367	0	0.1129	13694	0	0.0371	13363	0	0.2966	7025	0	0.0481	13068	0	0.1568	10878	0	0.0236	14605	0	0.4061	5631	0	0.4192	5500	0	0.0035	17832	0	0.0225
TTC36	A6NLP5	0	5	0	0	1	0.0388	14191	0	0.0345	15811	0	0.146	12085	0	0.1167	15312	0	0.4569	6553	0	0.1393	12926	0	0.1955	10398	0	0.0767	15744	0	0.1196	11643	0	0.0683	14389	0	0.1863	10764	0	0.1445	14541	0	0.054	15151	0	0.2078	10201	0	0.4179
FAM160B2	Q86V87	1	11	0	0	1	0.1719	7744	0	0.2039	7759	0	0.3133	6357	0	0.2375	10385	0	0.5381	5031	0	0.6764	797	0	0.2069	10288	0	0.2316	9177	0	0.3547	8895	0	0.2315	8181	0	0.02	14858	0	0.4947	3473	0	0.2491	9378	0	0.0274	15615	0	0.2773
OLFML2B	F2Z3N3	1	9	0	0	1	0.3858	1994	0	0.6023	593	0	0.785	290	0	0.6354	2157	0	0.2066	10697	0	0.2225	10667	0	0.0122	14759	0	0.7396	301	0	0.161	11089	0	0.6344	836	0	0.1641	11126	0	0.5319	2795	0	0.6984	1259	0	0.0816	13323	0	0.1609
TMEM114	B3SHH9	1	11	0	0	1	0.025	15554	0	0.0519	14486	0	0.5101	2707	0	0.688	1577	0	0	15973	0	0.0133	17502	0	0.0029	16025	0	0.3409	5856	0	0	16595	0	0.466	2790	0	0.0036	17156	0	0.3654	6868	0	0.5102	3807	0	0.188	10637	0	0.006
CFC1B	P0CG36	0	2	0	0	1	0.0054	18338	0	0.0119	17658	0	0.0884	14339	0	0.224	10852	0	0	17031	0	0.0155	17358	0	0.0027	16059	0	0.1364	13178	0	0	19137	0	0.1342	11742	0	0.0006	18642	0	0.2584	10541	0	0.1448	12475	0	0.0545	14250	0	0.0008
SH2D7	A6NKC9	1	3	0	0	1	0.0185	16354	0	0.038	15524	0	0.1301	12712	0	0.145	14110	0	0.0148	14532	0	0.1179	13551	0	0.0426	13147	0	0.1698	11641	0	0.0027	15180	0	0.1127	12576	0	0.0087	16033	0	0.3088	8752	0	0.3296	7374	0	0.0116	16872	0	0.0054
CTXND1	A0A1B0GTU2	1	1	0	0	1	0.0162	16593	0	0.0316	16051	0	0.1919	10357	0	0.3654	6768	0	0	17691	0	0.0908	14402	0	0.0059	15479	0	0.2448	8705	0	0.0001	15989	0	0.332	5382	0	0.0016	17934	0	0.2436	11074	0	0.2607	9064	0	0.3652	6989	0	0.003
PLEKHG7	A0A1X7SBZ7	0	3	0	0	1	0.0828	11403	0	0.1452	9900	0	0.3859	4649	0	0.234	10511	0	0.1289	12037	0	0.3951	6718	0	0.0962	11727	0	0.098	14958	0	0.0492	13037	0	0.1098	12700	0	0.0447	13673	0	0.2629	10392	0	0.1806	11390	0	0.2732	8848	0	0.2053
PRAMEF20	Q5VT98	0	4	0	0	1	0.006	18195	0	0.0059	18436	0	0.1486	11994	0	0.3191	7953	0	0	17792	0	0.1703	12054	0	0.0161	14481	0	0.3354	6010	0	0	18921	0	0.2059	9049	0	0.0017	17917	0	0.2941	9290	0	0.313	7732	0	0.0028	17928	0	0
TMEM178B	H3BS89	1	6	0	0	1	0.3563	2573	0	0.2164	7332	0	0.2546	8156	0	0.8082	622	0	0	15946	0	0.0155	17359	0	0.0045	15695	0	0.5721	1804	0	0.0045	14999	0	0.7358	147	0	0.0212	14761	0	0.4023	5760	0	0.7582	678	0	0.5544	3254	0	0.0046
MBLAC1	A4D2B0	0	3	0	0	1	0.0404	14057	0	0.0628	13851	0	0.1129	13390	0	0.0968	16068	0	0.1896	10981	0	0.1219	13437	0	0.1441	10963	0	0.1061	14581	0	0.0238	13829	0	0.0851	13699	0	0.0492	13512	0	0.1066	15761	0	0.0744	14538	0	0.1731	10987	0	0.1624
MUM1	A0A0D9SGJ8	0	0	0	0	1	0.007	17964	0	0.0113	17721	0	0.1729	11058	0	0.3552	6995	0	0	16928	0	0.048	15826	0	0.0052	15583	0	0.202	10332	0	0	16789	0	0.187	9732	0	0.0013	18164	0	0.26	10484	0	0.2109	10487	0	0.0472	14550	0	0.0009
MAGEB16	A0A0A0MSA3	1	5	0	0	1	0.0377	14293	0	0.0398	15381	0	0.0083	17637	0	0.006	18706	0	0.2678	9770	0	0.1882	11566	0	0.1353	11076	0	0.0118	18253	0	0.1355	11444	0	0.0089	18126	0	0.0644	13076	0	0.0391	17669	0	0.001	18024	0	0.0135	16734	0	0.034
ANKUB1	A6NFN9	1	4	0	0	1	0.0081	17718	0	0.0085	18009	0	0.0719	14997	0	0.2563	9759	0	0	16326	0	0.2017	11218	0	0.0455	13042	0	0.2774	7632	0	0.001	15455	0	0.4055	3837	0	0.1061	12174	0	0.0716	16772	0	0.2806	8577	0	0.0267	15657	0	0.0024
NEMP2	A6NFY4	1	6	0	0	1	0.1241	9538	0	0.2671	5847	0	0.504	2785	0	0.2619	9590	0	0.2283	10368	0	0.0306	16521	0	0.029	13708	0	0.2779	7612	0	0.0313	13555	0	0.1544	10965	0	0.0407	13815	0	0.5952	1819	0	0.4318	5275	0	0.1398	11733	0	0.1842
BPIFB6	Q8NFQ5	0	8	0	0	1	0.0165	16566	0	0.0399	15379	0	0.2827	7272	0	0.4862	4279	0	0	18161	0	0.2071	11066	0	0.0181	14353	0	0.5691	1853	0	0	16122	0	0.4811	2565	0	0.0278	14380	0	0.1996	12745	0	0.4287	5328	0	0.1332	11921	0	0.0055
IQCJ	Q1A5X6	1	7	0	0	1	0.0109	17252	0	0.0168	17227	0	0.1508	11906	0	0.2108	11346	0	0	15778	0	0.0063	18077	0	0.0032	15955	0	0.1218	13895	0	0	17383	0	0.1302	11877	0	0.0006	18707	0	0.1205	15344	0	0.1486	12349	0	0.1048	12675	0	0.0021
PPT2-EGFL8	H3BNV4	0	8	0	0	1	0.0156	16652	0	0.0103	17830	0	0.0175	17190	0	0.0329	17989	0	0.0689	13174	0	0.0199	17076	0	0.1847	10521	0	0.048	16887	0	0.2059	10520	0	0.018	17205	0	0.0016	17952	0	0.0443	17535	0	0.0096	16993	0	0.0017	18147	0	0.0389
SYNGR4	O95473	1	5	0	0	1	0.0647	12395	0	0.1733	8841	0	0.2307	8943	0	0.1935	11982	0	0.3795	7949	0	0.0512	15699	0	0.0524	12800	0	0.2106	9993	0	0.1206	11628	0	0.1591	10804	0	0.0663	13009	0	0.3411	7644	0	0.1587	12036	0	0.065	13841	0	0.302
PLCXD2	A0A1B0GW80	0	7	0	0	1	0.2912	4057	0	0.3794	3385	0	0.3327	5865	0	0.3694	6650	0	0.5475	4839	0	0.2237	10627	0	0.1574	10802	0	0.3236	6278	0	0.2677	9822	0	0.2357	8055	0	0.4337	6233	0	0.3672	6814	0	0.2604	9070	0	0.6247	2091	0	0.5168
PRRG3	Q9BZD7	1	7	0	1	1	0.2791	4350	0	0.1383	10188	0	0.4697	3290	0	0.7187	1304	0	0	16935	0	0.0223	16933	0	0.003	15993	0	0.5152	2626	0	0	18708	0	0.5727	1436	0	0.0027	17451	0	0.238	11293	0	0.6635	1625	0	0.4184	5873	0	0.0248
C5orf22	Q49AR2	1	11	0	2	1	0.1688	7865	0	0.2357	6713	0	0.3131	6361	0	0.1454	14089	0	0.4147	7331	0	0.0884	14466	0	0.0119	14782	0	0.2736	7759	0	0.2115	10466	0	0.2759	6873	0	0.009	15987	0	0.3714	6678	0	0.2439	9530	0	0.2607	9114	0	0.2613
PLCXD3	Q63HM9	0	3	0	0	1	0.3881	1948	0	0.4471	2261	0	0.3855	4655	0	0.4691	4581	0	0.583	4164	0	0.2885	9121	0	0.1418	10990	0	0.429	4008	0	0.3322	9121	0	0.2966	6267	0	0.458	5666	0	0.3698	6737	0	0.2508	9336	0	0.6752	1370	0	0.5031
XKR7	Q5GH72	0	2	0	0	1	0.2165	6160	0	0.3785	3404	0	0.6149	1505	0	0.4233	5434	0	0.2399	10200	0	0.0551	15555	0	0.0254	13900	0	0.4312	3965	0	0.0739	12435	0	0.284	6632	0	0.1101	12091	0	0.5515	2457	0	0.4542	4885	0	0.1914	10554	0	0.172
CDPF1	Q6NVV7	1	5	0	1	1	0.2058	6536	0	0.2732	5691	0	0.4613	3428	0	0.2849	8846	0	0.2945	9372	0	0.0573	15481	0	0.0379	13331	0	0.2218	9555	0	0.1349	11452	0	0.1514	11066	0	0.0492	13505	0	0.4151	5384	0	0.1939	10975	0	0.1662	11128	0	0.208
SCGB1C1	Q8TD33	1	12	0	0	1	0.0029	19079	0	0.0219	16811	0	0.2333	8851	0	0.4973	4094	0	0	18862	0	0.2814	9321	0	0.0159	14493	0	0.4457	3723	0	0	19110	0	0.4381	3249	0	0.0084	16071	0	0.2026	12608	0	0.3705	6467	0	0.0696	13693	0	0.0004
PSG8	Q9UQ74	0	8	0	0	1	0.0311	14899	0	0.0586	14100	0	0.0183	17144	0	0.0294	18086	0	0.0085	14801	0	0.0085	17872	0	0.1225	11264	0	0.0088	18367	0	0.0093	14625	0	0.0066	18416	0	0.0943	12379	0	0.0008	18628	0	0.0707	14652	0	0.1297	12023	0	0.0238
MUSTN1	C9JYJ2	0	8	0	0	1	0.1453	8693	0	0.0861	12560	0	0.4662	3341	0	0.8391	447	0	0	16927	0	0.0082	17899	0	0.0017	16328	0	0.4315	3960	0	0	16844	0	0.5858	1308	0	0.0067	16376	0	0.4236	5155	0	0.6537	1745	0	0.4286	5667	0	0.0106
SRRM5	B3KS81	1	3	0	0	1	0.032	14808	0	0.0051	18661	0	0	18921	0	0.0175	18426	0	0	18071	0	0.0043	18282	0	0.0596	12565	0	0	18872	0	0	18581	0	0.0048	18641	0	0.0262	14457	0	0	19118	0	0	18635	0	0	18608	0	0
C4orf36	Q96KX1	1	7	0	0	1	0.0027	19133	0	0.0367	15640	0	0.4414	3730	0	0.7073	1416	0	0	19210	0	0.4103	6320	0	0.0373	13351	0	0.6245	1160	0	0	18430	0	0.5568	1611	0	0.0119	15578	0	0.3133	8595	0	0.5825	2684	0	0.0091	17118	0	0.0002
SPDYE5	A6NIY4	0	2	0	0	1	0.0344	14581	0	0.0065	18312	0	0	19277	0	0.0009	18861	0	0.0008	15440	0	0	19029	0	0.0138	14637	0	0.0003	18640	0	0	18130	0	0.0027	18863	0	0.0035	17174	0	0.0004	18684	0	0	19153	0	0.0003	18501	0	0.0025
C12orf56	Q8IXR9	1	4	0	0	1	0.0048	18511	0	0.0246	16599	0	0.1429	12226	0	0.2363	10433	0	0.0013	15356	0	0.2921	9045	0	0.017	14425	0	0.1436	12820	0	0.0069	14809	0	0.187	9731	0	0.0015	18013	0	0.1072	15747	0	0.3005	8047	0	0	18913	0	0.0026
MROH6	A6NGR9	1	5	0	0	1	0.0402	14078	0	0.2167	7317	0	0.1639	11391	0	0.0802	16593	0	0.0328	14006	0	0.0987	14151	0	0.0229	14042	0	0.2266	9357	0	0.0425	13210	0	0.1609	10724	0	0.0441	13702	0	0.1376	14764	0	0.1868	11173	0	0.0047	17628	0	0.0055
PRR12	Q9ULL5	1	15	0	0	1	0.0134	16926	0	0.0725	13283	0	0.1793	10820	0	0.1892	12132	0	0.0002	15614	0	0.1543	12513	0	0.0206	14172	0	0.1869	10941	0	0.0009	15475	0	0.177	10125	0	0.0082	16104	0	0.3663	6844	0	0.3859	6119	0	0.0011	18278	0	0.0009
FAM217B	Q9NTX9	1	8	0	2	1	0.0055	18316	0	0.029	16246	0	0.5122	2679	0	0.5505	3287	0	0	18406	0	0.1512	12596	0	0.0155	14524	0	0.4925	2975	0	0	17226	0	0.3546	4889	0	0.0004	18857	0	0.2659	10274	0	0.4782	4435	0	0.0545	14245	0	0.0057
PLEKHH3	Q7Z736	1	7	0	1	1	0.1813	7397	0	0.3191	4591	0	0.5019	2816	0	0.2297	10660	0	0.2511	10015	0	0.346	7841	0	0.1491	10901	0	0.2987	6968	0	0.2096	10487	0	0.3326	5366	0	0.0514	13444	0	0.34	7678	0	0.3537	6827	0	0.0201	16184	0	0.0395
DNAJC12	S4R3E2	1	19	0	0	1	0.11	10144	0	0.1678	9013	0	0.4674	3323	0	0.2886	8734	0	0.4594	6503	0	0.1293	13231	0	0.0747	12168	0	0.1688	11702	0	0.0267	13707	0	0.1226	12161	0	0.1417	11506	0	0.3937	5993	0	0.1893	11098	0	0.3652	6988	0	0.3526
CCDC30	A0A2U3TZI4	1	3	0	0	1	0.0051	18405	0	0.0041	19041	0	0.0424	16120	0	0.124	14994	0	0	17098	0	0.022	16955	0	0.0143	14603	0	0.1438	12815	0	0	18045	0	0.0528	15107	0	0.0009	18426	0	0.1984	12779	0	0.075	14521	0	0.0417	14790	0	0.0001
RFPL4AL1	F8VTS6	1	0	0	0	1	0.006	18202	0	0.0338	15870	0	0.3242	6087	0	0.4753	4472	0	0	17237	0	0.1351	13057	0	0.0086	15152	0	0.3495	5650	0	0	19245	0	0.3332	5351	0	0.0016	17954	0	0.4404	4718	0	0.3966	5925	0	0.0411	14818	0	0.0013
KIAA1614	Q5VZ46	1	5	0	0	1	0.0042	18660	0	0.0041	19014	0	0.0814	14611	0	0.2949	8578	0	0	18626	0	0.1295	13224	0	0.0191	14276	0	0.2553	8387	0	0	17497	0	0.1867	9743	0	0.0033	17245	0	0.3799	6395	0	0.1566	12109	0	0.0186	16304	0	0
FAM71A	Q8IYT1	1	7	0	1	1	0.0049	18477	0	0.0041	19012	0	0.1002	13883	0	0.2587	9689	0	0	18506	0	0.0912	14388	0	0.0211	14132	0	0.2523	8476	0	0	16840	0	0.1343	11737	0	0.0016	17980	0	0.2307	11555	0	0.1404	12608	0	0.018	16351	0	0.0001
EFCAB13	Q8IY85	1	6	0	0	1	0.0041	18682	0	0.0041	19020	0	0.0106	17515	0	0.1244	14972	0	0	17256	0	0.0396	16148	0	0.3244	9154	0	0.0645	16241	0	0	18893	0	0.0637	14602	0	0.0158	15192	0	0.1545	14208	0	0.0763	14484	0	0.0096	17058	0	0
PRR29	P0C7W0	1	3	0	0	1	0.007	17969	0	0.0046	18815	0	0.0188	17116	0	0.1014	15915	0	0	16906	0	0.0199	17077	0	0.0096	15020	0	0.1231	13821	0	0	18678	0	0.0753	14119	0	0.0038	17083	0	0.2157	12115	0	0.0125	16769	0	0.0826	13290	0	0.0001
SURF2	Q15527	1	23	0	4	1	0.0291	15110	0	0.0697	13440	0	0.1415	12282	0	0.1738	12826	0	0.0001	15740	0	0.0384	16196	0	0.0277	13774	0	0.1216	13903	0	0	18641	0	0.1254	12057	0	0.1264	11771	0	0.2287	11622	0	0.268	8878	0	0.43	5620	0	0.0046
C16orf86	Q6ZW13	1	2	0	0	1	0.0049	18490	0	0.004	19056	0	0.1102	13499	0	0.2859	8815	0	0	19100	0	0.1643	12227	0	0.0217	14109	0	0.3292	6148	0	0	16640	0	0.2006	9230	0	0.0122	15548	0	0.2654	10294	0	0.1455	12446	0	0.0177	16386	0	0
SOGA3	Q5TF21	0	7	0	0	1	0.2384	5506	0	0.4965	1624	0	0.7939	251	0	0.5253	3657	0	0.0896	12775	0	0.0884	14467	0	0.0055	15540	0	0.5281	2463	0	0.0246	13802	0	0.4757	2642	0	0.0718	12874	0	0.7276	521	0	0.7305	917	0	0.2437	9480	0	0.1086
ANKFN1	H3BM45	1	6	0	0	1	0.2774	4391	0	0.427	2558	0	0.5782	1880	0	0.5315	3558	0	0.4794	6109	0	0.0886	14462	0	0.012	14778	0	0.5381	2310	0	0.1031	11877	0	0.3647	4682	0	0.1951	10619	0	0.5316	2798	0	0.3583	6746	0	0.3391	7512	0	0.3707
MEGF11	A0A0A0MS64	0	9	0	0	1	0.2549	5018	0	0.3957	3107	0	0.4444	3689	0	0.4278	5346	0	0.424	7173	0	0.1319	13161	0	0.1797	10573	0	0.4475	3686	0	0.0359	13398	0	0.2584	7414	0	0.5096	4482	0	0.4417	4685	0	0.3133	7726	0	0.7105	1001	0	0.3459
OXLD1	Q5BKU9	1	7	0	0	1	0.0358	14457	0	0.0613	13946	0	0.138	12423	0	0.0847	16452	0	0.1543	11576	0	0.0387	16181	0	0.1021	11604	0	0.0966	15020	0	0.1123	11738	0	0.0418	15659	0	0.0235	14615	0	0.1052	15807	0	0.0554	15109	0	0.0157	16538	0	0.0412
SPAG7	O75391	1	16	0	0	1	0.1646	7995	0	0.1534	9566	0	0.1477	12028	0	0.0984	16016	0	0.5094	5540	0	0.526	3478	0	0.0148	14569	0	0.1993	10423	0	0.7129	1916	0	0.4403	3213	0	0.0052	16693	0	0.2488	10898	0	0.0726	14590	0	0.0278	15590	0	0.1467
FAM219A	Q8IW50	1	16	0	0	1	0.4443	1132	0	0.5372	1196	0	0.3388	5700	0	0.4095	5710	0	0.0778	12998	0	0.2305	10466	0	0.0002	17266	0	0.6018	1419	0	0.0321	13528	0	0.7357	148	0	0.054	13371	0	0.4521	4428	0	0.815	247	0	0.2221	9897	0	0.0886
PRRT3	Q5FWE3	1	8	0	0	1	0.0104	17333	0	0.0093	17938	0	0.1672	11259	0	0.192	12034	0	0.0018	15276	0	0.177	11864	0	0.0715	12248	0	0.1806	11185	0	0.0159	14182	0	0.1433	11375	0	0.0027	17474	0	0.2321	11509	0	0.218	10273	0	0.0011	18286	0	0.0022
BEND4	Q6ZU67	1	4	0	0	1	0.0549	13016	0	0.0608	13985	0	0.4428	3710	0	0.8091	617	0	0	18567	0	0.0061	18092	0	0.0019	16256	0	0.2523	8474	0	0	16526	0	0.5637	1536	0	0.0033	17241	0	0.4689	4033	0	0.6058	2385	0	0.2549	9222	0	0.0066
FAM167A	Q96KS9	1	25	0	1	1	0.1368	9026	0	0.0883	12445	0	0.4588	3461	0	0.8529	380	0	0	18147	0	0.0011	18686	0	0.0017	16302	0	0.5256	2487	0	0	17366	0	0.6012	1131	0	0.0079	16166	0	0.4036	5717	0	0.6543	1735	0	0.4614	4961	0	0.0161
FAM151B	Q6UXP7	1	4	0	1	1	0.2563	4971	0	0.2728	5700	0	0.2936	6935	0	0.2322	10582	0	0.4243	7165	0	0.1613	12311	0	0.1063	11539	0	0.2529	8454	0	0.1103	11773	0	0.1865	9753	0	0.2303	10026	0	0.2365	11341	0	0.2214	10175	0	0.5716	2955	0	0.3514
C2CD4C	Q8TF44	1	4	0	0	1	0.1234	9562	0	0.3523	3943	0	0.2654	7777	0	0.3942	6059	0	0.0001	15677	0	0.0955	14248	0	0.0073	15303	0	0.2783	7606	0	0.0003	15746	0	0.339	5227	0	0.1238	11827	0	0.39	6091	0	0.4814	4376	0	0.1134	12427	0	0.0011
SAMD10	Q9BYL1	1	5	0	0	1	0.2908	4066	0	0.3321	4327	0	0.3722	4951	0	0.1803	12540	0	0.4401	6855	0	0.2619	9751	0	0.034	13494	0	0.5451	2229	0	0.6615	3157	0	0.5095	2139	0	0.0097	15874	0	0.4999	3379	0	0.2298	9927	0	0.0318	15375	0	0.2791
TMEM132B	Q14DG7	1	9	0	0	1	0.3371	2986	0	0.507	1506	0	0.7508	450	0	0.6559	1891	0	0.3834	7886	0	0.1311	13182	0	0.0075	15285	0	0.6566	836	0	0.1322	11485	0	0.5086	2148	0	0.138	11578	0	0.7918	223	0	0.5655	2929	0	0.2576	9178	0	0.3031
RNF222	A6NCQ9	1	4	0	0	1	0.0225	15882	0	0.0344	15819	0	0.5202	2588	0	0.7045	1441	0	0	17340	0	0.1498	12633	0	0.0047	15669	0	0.6042	1388	0	0	19309	0	0.5319	1867	0	0.0029	17407	0	0.3325	7920	0	0.6745	1498	0	0.2837	8648	0	0.0131
GTSF1	G3V1V4	0	9	0	0	1	0.2087	6422	0	0.3256	4456	0	0.2182	9375	0	0.1347	14571	0	0.3444	8576	0	0.1138	13669	0	0.0207	14162	0	0.3727	5118	0	0.5806	5075	0	0.3574	4827	0	0.0062	16463	0	0.4295	4992	0	0.2833	8499	0	0.0092	17097	0	0.1619
POC1B-GALNT4	F8VUJ3	0	2	0	0	1	0.2823	4264	0	0.5784	796	0	0.2691	7656	0	0.2747	9181	0	0.1224	12157	0	0.0023	18511	0	0.0756	12142	0	0.376	5049	0	0.098	11967	0	0.0505	15218	0	0.3088	8749	0	0.0438	17550	0	0.2323	9852	0	0.6316	1971	0	0.3118
MROH8	H0Y2W4	1	14	0	0	1	0.0489	13431	0	0.1869	8366	0	0.1355	12513	0	0.0784	16659	0	0.005	14983	0	0.0562	15527	0	0.0306	13638	0	0.2215	9570	0	0.0263	13731	0	0.0877	13594	0	0.0162	15147	0	0.1013	15922	0	0.1582	12054	0	0.0018	18126	0	0.0019
CNTNAP3B	Q96NU0	0	5	0	0	1	0.2172	6140	0	0.2977	5089	0	0.533	2424	0	0.3219	7879	0	0.4506	6670	0	0.0444	15967	0	0.0157	14506	0	0.3821	4932	0	0.0678	12562	0	0.2122	8852	0	0.1358	11635	0	0.3518	7308	0	0.1841	11277	0	0.4739	4736	0	0.3865
TRIM43	Q96BQ3	1	8	0	1	1	0.0045	18593	0	0.0103	17831	0	0.0271	16722	0	0.0716	16867	0	0	16589	0	0.0028	18441	0	0.0023	16136	0	0.0793	15635	0	0	16142	0	0.0602	14763	0	0.0003	18882	0	0.0805	16519	0	0.0503	15287	0	0.0536	14287	0	0.0008
POM121L2	Q96KW2	0	3	0	0	1	0.0039	18748	0	0.0042	18972	0	0.0736	14920	0	0.29	8699	0	0	17782	0	0.1251	13331	0	0.0124	14747	0	0.2408	8845	0	0	18897	0	0.1708	10345	0	0.0011	18265	0	0.3661	6851	0	0.1988	10843	0	0.0198	16208	0	0
SMCO4	Q9NRQ5	1	7	0	6	1	0.1705	7788	0	0.2802	5516	0	0.3052	6581	0	0.1955	11921	0	0.2425	10151	0	0.1098	13789	0	0.0105	14914	0	0.3769	5035	0	0.2737	9766	0	0.2762	6859	0	0.0088	16010	0	0.5126	3148	0	0.1646	11864	0	0.0883	13132	0	0.1917
MANBAL	Q9NQG1	1	9	0	1	1	0.1893	7098	0	0.1818	8548	0	0.6356	1283	0	0.8768	257	0	0	18915	0	0.0058	18130	0	0.001	16602	0	0.5038	2792	0	0	17806	0	0.6633	592	0	0.0049	16779	0	0.4352	4845	0	0.798	353	0	0.3486	7312	0	0.0245
SLFN12	Q8IYM2	1	9	0	0	1	0.0068	18023	0	0.0065	18327	0	0.1344	12553	0	0.2274	10726	0	0	19274	0	0.0404	16112	0	0.0061	15462	0	0.127	13650	0	0	18276	0	0.0988	13124	0	0.0006	18684	0	0.157	14126	0	0.1524	12220	0	0.0588	14069	0	0.0003
TMC7	H3BNW8	0	8	0	0	1	0.1641	8011	0	0.2291	6915	0	0.232	8901	0	0.1587	13505	0	0.3716	8101	0	0.1248	13341	0	0.1236	11250	0	0.1574	12210	0	0.0849	12195	0	0.0947	13294	0	0.0214	14748	0	0.2047	12537	0	0.1491	12328	0	0.3868	6535	0	0.1789
SMIM15	Q7Z3B0	1	2	0	0	1	0.3847	2015	0	0.2807	5507	0	0.1734	11032	0	0.1189	15211	0	0.1469	11722	0	0.0599	15391	0	0.0044	15722	0	0.291	7208	0	0.0332	13494	0	0.5819	1342	0	0.0626	13119	0	0.5089	3205	0	0.2929	8241	0	0.1972	10405	0	0.2596
C2orf66	Q6UXQ4	1	2	0	0	1	0.0116	17145	0	0.0283	16298	0	0.3221	6148	0	0.4333	5235	0	0	19201	0	0.0506	15727	0	0.0042	15753	0	0.2331	9130	0	0	18361	0	0.293	6362	0	0.0006	18647	0	0.2724	10062	0	0.2944	8200	0	0.1736	10967	0	0.007
LYRM9	D6RFL2	1	3	0	0	1	0.0647	12397	0	0.0343	15826	0	0.0833	14545	0	0.1488	13938	0	0.3091	9130	0	0.0195	17105	0	0.1035	11579	0	0.084	15476	0	0.0126	14394	0	0.1378	11591	0	0.0417	13783	0	0.4984	3404	0	0.1494	12317	0	0.0781	13456	0	0.3523
MSMB	P08118	1	96	0	3	1	0.0067	18041	0	0.0198	16980	0	0.1459	12098	0	0.2195	11028	0	0	16999	0	0.0497	15761	0	0.0023	16133	0	0.1582	12181	0	0	17005	0	0.1522	11046	0	0.0009	18383	0	0.214	12186	0	0.1939	10976	0	0.063	13910	0	0.0006
SBSN	Q6UWP8	1	25	0	1	1	0.0131	16961	0	0.0069	18236	0	0.0096	17565	0	0.0345	17935	0	0	18864	0	0.013	17523	0	0.0043	15726	0	0.0192	18017	0	0	19036	0	0.0182	17190	0	0.0455	13637	0	0.0096	18337	0	0.0062	17270	0	0.0007	18376	0	0
PQLC2L	A1A4F0	1	4	0	0	1	0.0213	16016	0	0.0169	17219	0	0.0005	18385	0	0.0093	18636	0	0.0015	15320	0	0.0036	18357	0	0.0019	16259	0	0.003	18513	0	0	18939	0	0.0063	18461	0	0.0357	14021	0	0.0389	17671	0	0.0023	17783	0	0.0068	17351	0	0.0073
TMEM182	Q6ZP80	1	9	0	1	1	0.1865	7211	0	0.1244	10763	0	0.5696	1991	0	0.917	117	0	0	15925	0	0.0107	17688	0	0.0027	16071	0	0.4297	3993	0	0	16709	0	0.7047	307	0	0.0027	17450	0	0.456	4342	0	0.8014	328	0	0.227	9802	0	0.0092
BORCS7-ASMT	A0A0B4J1R7	0	8	0	0	1	0.2952	3953	0	0.3414	4148	0	0.1636	11403	0	0.1272	14868	0	0.4426	6798	0	0.2088	11013	0	0.0471	12987	0	0.3247	6256	0	0.6446	3591	0	0.4673	2765	0	0.0027	17469	0	0.4856	3656	0	0.2074	10583	0	0.0162	16500	0	0.1358
CCDC149	A0A0U1RQD2	1	10	0	0	1	0.2943	3975	0	0.4001	3029	0	0.6569	1076	0	0.5452	3355	0	0.4053	7514	0	0.0632	15283	0	0.0119	14783	0	0.448	3675	0	0.1294	11519	0	0.3618	4739	0	0.136	11626	0	0.6468	1192	0	0.4717	4554	0	0.2183	9976	0	0.3185
TMEM244	Q5VVB8	1	1	0	0	1	0.0114	17167	0	0.1108	11345	0	0.1229	12999	0	0.5421	3411	0	0	15766	0	0.1172	13574	0	0.0003	17179	0	0.2338	9100	0	0	16127	0	0.3742	4494	0	0.0018	17854	0	0.4327	4912	0	0.3071	7884	0	0.1758	10909	0	0.0023
TRIM42	Q8IWZ5	1	14	0	61	1	0.2461	5265	0	0.4572	2106	0	0.518	2621	0	0.2818	8957	0	0.1843	11083	0	0.2865	9182	0	0.027	13807	0	0.5341	2363	0	0.2283	10285	0	0.4263	3454	0	0.0492	13511	0	0.2857	9576	0	0.7362	874	0	0.0127	16793	0	0.0897
SPDYE6	P0CI01	0	8	0	0	1	0.0357	14478	0	0.0065	18309	0	0	19299	0	0.001	18851	0	0.0008	15455	0	0	19103	0	0.0134	14664	0	0.0001	18669	0	0	18118	0	0.0025	18887	0	0.0035	17177	0	0.0002	18725	0	0	19128	0	0.0002	18532	0	0.0016
C20orf27	Q9GZN8	1	18	0	0	1	0.2255	5902	0	0.1594	9349	0	0.2063	9829	0	0.1255	14931	0	0.5781	4247	0	0.3843	6961	0	0.0257	13876	0	0.2369	8995	0	0.5472	5780	0	0.4616	2844	0	0.0437	13715	0	0.4607	4229	0	0.1798	11415	0	0.0298	15474	0	0.4398
FNDC8	Q8TC99	1	3	0	1	1	0.0033	18972	0	0.0248	16579	0	0.1726	11072	0	0.4972	4097	0	0	16312	0	0.3161	8491	0	0.0183	14326	0	0.5333	2372	0	0	16784	0	0.4738	2668	0	0.0282	14359	0	0.1926	12996	0	0.3996	5861	0	0.0162	16492	0	0.0001
CCL15-CCL14	A0A0B4J2E2	0	6	0	0	1	0.0088	17589	0	0.0125	17602	0	0.213	9569	0	0.3523	7068	0	0	17107	0	0.0467	15868	0	0.0023	16132	0	0.1962	10539	0	0	18283	0	0.1642	10598	0	0.0008	18463	0	0.1554	14178	0	0.2523	9282	0	0.0275	15608	0	0.0011
TMEM161B	E9PCX5	1	9	0	0	1	0.2696	4605	0	0.4501	2230	0	0.3817	4731	0	0.4752	4474	0	0.6027	3763	0	0.1925	11444	0	0.1883	10484	0	0.3356	6002	0	0.3405	9041	0	0.2338	8115	0	0.526	4080	0	0.4127	5458	0	0.1718	11661	0	0.6389	1866	0	0.5555
SPDYE2	Q495Y8	0	5	0	1	1	0.0355	14494	0	0.0067	18278	0	0	19322	0	0.001	18856	0	0.0008	15443	0	0	18988	0	0.0137	14648	0	0.0001	18670	0	0	18111	0	0.0025	18886	0	0.0035	17178	0	0.0002	18727	0	0	19134	0	0.0002	18531	0	0.0016
TMEM132E	A0A0J9YW40	0	8	0	0	1	0.3872	1958	0	0.5476	1086	0	0.7532	438	0	0.7129	1364	0	0.502	5670	0	0.2372	10315	0	0.013	14699	0	0.7205	384	0	0.2092	10492	0	0.588	1277	0	0.2016	10488	0	0.8272	126	0	0.6742	1501	0	0.2213	9907	0	0.349
SPDYE2B	A6NHP3	0	2	0	0	1	0.0358	14470	0	0.0065	18308	0	0	19303	0	0.001	18850	0	0.0008	15454	0	0	19024	0	0.0134	14665	0	0.0002	18658	0	0	18128	0	0.0025	18888	0	0.0035	17161	0	0.0002	18726	0	0	19144	0	0.0001	18554	0	0.0016
CSMD2	A0A087X0K4	1	22	0	0	1	0.5154	465	0	0.6743	228	0	0.7965	233	0	0.7447	1098	0	0.0409	13796	0	0.2882	9137	0	0.0073	15301	0	0.836	59	0	0.1231	11596	0	0.6477	724	0	0.0664	13006	0	0.5525	2440	0	0.8562	91	0	0.1687	11073	0	0.0548
CCDC28A	Q8IWP9	1	10	0	5	1	0.0489	13430	0	0.0948	12100	0	0.2482	8351	0	0.1001	15959	0	0.2675	9778	0	0.0056	18143	0	0.0178	14374	0	0.1463	12710	0	0.0706	12498	0	0.1403	11499	0	0.0045	16891	0	0.4522	4423	0	0.1717	11667	0	0.0212	16095	0	0.2169
TEX45	Q8NA69	1	4	0	0	1	0.004	18717	0	0.0044	18901	0	0.1039	13755	0	0.3172	8010	0	0	18383	0	0.1399	12914	0	0.0108	14889	0	0.2855	7367	0	0	18493	0	0.23	8231	0	0.0067	16370	0	0.2825	9692	0	0.1278	12974	0	0.0452	14633	0	0.0001
PCNX3	Q9H6A9	1	10	0	0	1	0.2502	5155	0	0.3471	4038	0	0.494	2925	0	0.395	6033	0	0.6142	3533	0	0.2736	9490	0	0.0726	12219	0	0.4224	4132	0	0.0809	12273	0	0.2723	6968	0	0.1995	10536	0	0.4544	4377	0	0.2878	8373	0	0.6258	2073	0	0.4659
FAM149A	A5PLN7	1	7	0	0	1	0.0059	18217	0	0.0096	17902	0	0.0865	14415	0	0.1375	14445	0	0	19027	0	0.0024	18498	0	0.0034	15910	0	0.1445	12784	0	0	17125	0	0.1245	12098	0	0.0013	18090	0	0.1831	13297	0	0.1433	12517	0	0.0514	14377	0	0.0009
MIGA1	F8W7S1	0	8	0	0	1	0.3493	2720	0	0.4524	2181	0	0.7337	534	0	0.6129	2427	0	0.4248	7154	0	0.1011	14072	0	0.0068	15366	0	0.5097	2699	0	0.1485	11262	0	0.4353	3293	0	0.095	12366	0	0.59	1901	0	0.4168	5538	0	0.1754	10917	0	0.3942
PRAMEF6	Q5VXH4	0	3	0	0	1	0.0065	18081	0	0.0062	18380	0	0.1148	13307	0	0.2551	9798	0	0	17797	0	0.1107	13766	0	0.0134	14667	0	0.2827	7471	0	0	18957	0	0.1474	11216	0	0.0017	17897	0	0.2269	11696	0	0.2266	10010	0	0.0027	17945	0	0
WBP1L	Q9NX94	1	17	0	1	1	0.1238	9553	0	0.1271	10653	0	0.5496	2216	0	0.964	15	0	0	15894	0	0.0518	15677	0	0.0024	16122	0	0.562	1965	0	0	16622	0	0.6883	414	0	0.016	15168	0	0.6529	1135	0	0.7772	535	0	0.3637	7027	0	0.0102
TRIM43B	A6NCK2	1	2	0	0	1	0.0046	18567	0	0.0098	17876	0	0.0247	16833	0	0.0656	17046	0	0	16566	0	0.0022	18522	0	0.0023	16140	0	0.0742	15839	0	0	16171	0	0.0532	15089	0	0.0005	18759	0	0.0775	16599	0	0.0458	15449	0	0.0533	14304	0	0.0007
NBPF26	A0A087WY62	1	3	0	0	1	0.1653	7975	0	0.1791	8634	0	0.0002	18483	0	0.0008	18870	0	0.0001	15697	0	0.0002	18877	0	0.0367	13387	0	0.1728	11503	0	0.0005	15603	0	0.0218	16917	0	0.0298	14277	0	0.0006	18651	0	0	19180	0	0.0062	17424	0	0.0002
MEGF9	Q9H1U4	1	7	0	0	1	0.1158	9879	0	0.3481	4020	0	0.471	3264	0	0.1548	13680	0	0.0099	14733	0	0.057	15495	0	0.0102	14947	0	0.4511	3621	0	0.0004	15647	0	0.1434	11374	0	0.0338	14108	0	0.1784	13447	0	0.5179	3700	0	0.1927	10528	0	0.0626
ELOA3C	A0A1R7TGD3	0	2	0	0	1	0.034	14629	0	0.0421	15173	0	0.0356	16378	0	0.0335	17972	0	0.1205	12200	0	0.3763	7152	0	0.102	11606	0	0.0105	18295	0	0.022	13900	0	0.007	18366	0	0.0392	13875	0	0.054	17272	0	0.0217	16320	0	0.1244	12165	0	0.1146
PRAMEF5	Q5TYX0	0	5	0	0	1	0.0066	18074	0	0.0061	18397	0	0.1136	13359	0	0.2545	9819	0	0	17798	0	0.1096	13793	0	0.0128	14713	0	0.2807	7528	0	0	18958	0	0.1466	11253	0	0.0014	18033	0	0.2247	11777	0	0.2241	10087	0	0.0029	17918	0	0
C8orf58	Q8NAV2	1	5	0	0	1	0.0041	18686	0	0.0036	19169	0	0.1384	12403	0	0.3391	7403	0	0	18807	0	0.1584	12391	0	0.0225	14070	0	0.3316	6100	0	0	18646	0	0.1916	9565	0	0.0023	17597	0	0.2707	10111	0	0.2016	10760	0	0.0059	17456	0	0
SNTN	C9JRU3	0	2	0	0	1	0.0091	17529	0	0.039	15427	0	0.3414	5633	0	0.4508	4921	0	0	19103	0	0.0155	17366	0	0.0028	16054	0	0.3096	6672	0	0	18039	0	0.3003	6169	0	0.0027	17465	0	0.2121	12247	0	0.3114	7775	0	0.0792	13406	0	0.0045
OLFML1	Q6UWY5	1	6	0	0	1	0.2541	5049	0	0.5429	1132	0	0.8489	90	0	0.5592	3156	0	0.1323	11969	0	0.1053	13939	0	0.0049	15621	0	0.6634	753	0	0.0799	12287	0	0.4939	2381	0	0.0288	14330	0	0.5368	2717	0	0.7592	667	0	0.0615	13962	0	0.1095
SPATC1L	Q9H0A9	1	16	0	10	1	0.01	17401	0	0.0251	16550	0	0.0523	15779	0	0.2974	8503	0	0	18333	0	0.147	12712	0	0.0188	14298	0	0.2787	7589	0	0.0001	16002	0	0.5041	2214	0	0.0697	12927	0	0.0655	16947	0	0.3095	7816	0	0.0322	15349	0	0.0007
SCGB1C2	P0DMR2	1	3	0	0	1	0.003	19051	0	0.024	16644	0	0.1457	12107	0	0.4443	5042	0	0	18863	0	0.2799	9355	0	0.0089	15113	0	0.4288	4011	0	0	19081	0	0.416	3637	0	0.0142	15345	0	0.2219	11890	0	0.2936	8229	0	0.049	14450	0	0.0001
LRP11	Q86VZ4	0	9	0	2	1	0.1015	10544	0	0.2411	6564	0	0.356	5269	0	0.1872	12228	0	0.0754	13035	0	0.0348	16340	0	0.019	14284	0	0.2929	7144	0	0.0442	13162	0	0.1273	11994	0	0.0262	14463	0	0.5018	3343	0	0.4689	4605	0	0.0177	16382	0	0.0492
FAM72D	Q6L9T8	1	4	0	2	1	0.1724	7721	0	0.1426	10020	0	0.1107	13479	0	0.1702	12974	0	0.0001	15707	0	0.5309	3336	0	0.0017	16297	0	0.1583	12177	0	0.0196	14010	0	0.3974	3989	0	0.1921	10682	0	0.0274	17912	0	0.2855	8435	0	0.5334	3611	0	0.0562
FAM72C	H0Y354	1	2	0	2	1	0.1665	7934	0	0.1399	10134	0	0.1043	13735	0	0.1642	13243	0	0.0001	15718	0	0.526	3481	0	0.0015	16370	0	0.1576	12201	0	0.0166	14141	0	0.3951	4041	0	0.1982	10555	0	0.0265	17936	0	0.2818	8537	0	0.5345	3597	0	0.0502
SMIM18	P0DKX4	1	3	0	0	1	0.2935	3995	0	0.1896	8277	0	0.3524	5345	0	0.7104	1389	0	0	19043	0	0.0057	18136	0	0.0059	15481	0	0.535	2348	0	0	18080	0	0.755	92	0	0.0018	17832	0	0.2175	12055	0	0.7833	480	0	0.2804	8715	0	0.0095
NOL4L	A0A087X0N3	1	18	0	0	1	0.2903	4075	0	0.3015	4999	0	0.3884	4602	0	0.1891	12135	0	0.3824	7904	0	0.1761	11896	0	0.0396	13254	0	0.4772	3215	0	0.4304	7895	0	0.4294	3404	0	0.0191	14917	0	0.5665	2223	0	0.3175	7638	0	0.0301	15461	0	0.2797
GPRC5D	Q9NZD1	0	9	0	1	1	0.0508	13301	0	0.0791	12933	0	0.2305	8952	0	0.2501	9966	0	0.0023	15221	0	0.0503	15735	0	0.0035	15886	0	0.2257	9390	0	0.0056	14899	0	0.3544	4892	0	0.0027	17470	0	0.284	9642	0	0.6364	1968	0	0.0381	14969	0	0.0629
VWA7	A0A140T9S5	1	12	0	0	1	0.0342	14608	0	0.0805	12858	0	0.1657	11321	0	0.1394	14355	0	0.0293	14095	0	0.1565	12450	0	0.0175	14389	0	0.2135	9883	0	0.0107	14522	0	0.1617	10695	0	0.1442	11466	0	0.1097	15661	0	0.3672	6540	0	0.0212	16091	0	0.0102
FAM131C	Q96AQ9	1	14	0	4	1	0.0165	16559	0	0.1044	11630	0	0.2689	7666	0	0.4475	4988	0	0	19061	0	0.1465	12729	0	0.0092	15067	0	0.4451	3739	0	0	17114	0	0.5476	1707	0	0.0174	15042	0	0.2189	12004	0	0.455	4870	0	0.1385	11772	0	0.0111
MEGF6	O75095	1	12	0	2	1	0.1391	8930	0	0.2642	5930	0	0.1805	10776	0	0.1433	14196	0	0.0726	13083	0	0.021	17010	0	0.1105	11466	0	0.2689	7923	0	0.0053	14930	0	0.0662	14488	0	0.4924	4868	0	0.121	15321	0	0.0904	14063	0	0.6672	1483	0	0.2254
MROH9	Q5TGP6	1	3	0	0	1	0.0046	18560	0	0.0038	19108	0	0.0714	15015	0	0.2515	9914	0	0	16841	0	0.083	14639	0	0.0129	14712	0	0.2263	9373	0	0	17035	0	0.1639	10614	0	0.0048	16796	0	0.2048	12531	0	0.087	14158	0	0.015	16606	0	0
BEND7	Q8N7W2	1	21	0	3	1	0.0375	14305	0	0.0455	14925	0	0.3885	4597	0	0.677	1691	0	0	18569	0	0.0008	18739	0	0.0018	16278	0	0.3062	6754	0	0	16409	0	0.4673	2766	0	0.0032	17290	0	0.3093	8738	0	0.4627	4720	0	0.3002	8315	0	0.0081
FSD2	A1L4K1	1	8	0	43	1	0.3189	3412	0	0.4929	1678	0	0.6986	754	0	0.3967	5994	0	0.1988	10827	0	0.1337	13105	0	0.0126	14732	0	0.6003	1438	0	0.0427	13204	0	0.4126	3691	0	0.1472	11418	0	0.4975	3419	0	0.6749	1494	0	0.2797	8727	0	0.1967
RMDN2	A0A0C4DFM4	1	16	0	0	1	0.0134	16928	0	0.0164	17271	0	0.0266	16742	0	0.0836	16484	0	0.0059	14927	0	0.0112	17654	0	0.0849	11952	0	0.0439	17073	0	0.0006	15558	0	0.0236	16780	0	0.0015	17991	0	0.1074	15742	0	0.1408	12597	0	0.0039	17750	0	0.0034
DBX2	Q6ZNG2	0	4	0	0	1	0.1319	9204	0	0.3422	4131	0	0.6684	974	0	0.3624	6842	0	0.1575	11521	0	0.0604	15368	0	0.0124	14743	0	0.3746	5081	0	0.0253	13768	0	0.2063	9037	0	0.0549	13345	0	0.5519	2451	0	0.4709	4564	0	0.1582	11298	0	0.1797
SPRYD4	Q8WW59	1	13	0	1	1	0.3217	3337	0	0.4409	2345	0	0.4198	4068	0	0.3678	6698	0	0.1792	11170	0	0.1784	11830	0	0.0119	14784	0	0.3485	5675	0	0.1317	11492	0	0.5653	1516	0	0.077	12768	0	0.4928	3510	0	0.5299	3518	0	0.0119	16848	0	0.1795
CCDC58	Q4VC31	1	10	0	0	1	0.3884	1942	0	0.3593	3784	0	0.4688	3303	0	0.5724	2950	0	0.7143	1778	0	0.6738	833	0	0.1142	11409	0	0.2688	7926	0	0.3756	8609	0	0.3363	5280	0	0.178	10885	0	0.5649	2248	0	0.373	6406	0	0.3211	7910	0	0.5878
BIVM	Q86UB2	1	9	0	1	1	0.2499	5166	0	0.2299	6897	0	0.3621	5149	0	0.678	1684	0	0	18134	0	0.0047	18242	0	0.0012	16521	0	0.41	4360	0	0.0001	16011	0	0.6874	422	0	0.0052	16692	0	0.2346	11415	0	0.7788	516	0	0.5183	3909	0	0.0059
MFSD6	Q6ZSS7	1	8	0	1	1	0.3013	3814	0	0.2982	5077	0	0.4269	3950	0	0.3699	6642	0	0.4474	6724	0	0.1791	11808	0	0.058	12613	0	0.3421	5829	0	0.0887	12129	0	0.2514	7618	0	0.4398	6090	0	0.4227	5180	0	0.3075	7873	0	0.7298	794	0	0.4757
FIBIN	Q8TAL6	0	5	0	0	1	0.2035	6620	0	0.1005	11810	0	0.2157	9464	0	0.5873	2748	0	0	16262	0	0.1631	12257	0	0.0149	14560	0	0.4936	2950	0	0.0006	15555	0	0.7722	64	0	0.0078	16191	0	0.0702	16818	0	0.5516	3178	0	0.2691	8925	0	0.0302
PRAMEF25	A6NGN4	0	2	0	0	1	0.0064	18104	0	0.0054	18590	0	0.1048	13719	0	0.2407	10276	0	0	17804	0	0.0991	14139	0	0.0122	14762	0	0.2652	8062	0	0	18941	0	0.1339	11756	0	0.0018	17850	0	0.225	11762	0	0.2003	10794	0	0.0032	17874	0	0
ARRDC5	A6NEK1	1	4	0	0	1	0.0443	13757	0	0.2477	6381	0	0.3222	6144	0	0.106	15737	0	0.1994	10814	0	0.054	15599	0	0.021	14146	0	0.2694	7900	0	0.0178	14077	0	0.1424	11408	0	0.0906	12439	0	0.1162	15477	0	0.3058	7912	0	0.302	8286	0	0.1512
RUNDC3B	Q96NL0	1	14	0	0	1	0.3967	1814	0	0.4638	2024	0	0.7548	430	0	0.6824	1633	0	0.5003	5696	0	0.1843	11674	0	0.0061	15455	0	0.6097	1330	0	0.2846	9660	0	0.5554	1624	0	0.1666	11075	0	0.8565	54	0	0.5006	3984	0	0.2369	9620	0	0.387
TMEM256-PLSCR3	K7ERE1	0	2	0	0	1	0.0298	15036	0	0.1079	11481	0	0.1479	12022	0	0.1568	13596	0	0.1772	11201	0	0.4129	6266	0	0.0208	14156	0	0.2261	9378	0	0.393	8379	0	0.4073	3803	0	0.0383	13906	0	0.2129	12224	0	0.2711	8793	0	0.0051	17564	0	0.0717
CLEC2L	P0C7M8	0	3	0	0	1	0.0642	12430	0	0.1395	10152	0	0.281	7324	0	0.4834	4319	0	0	17761	0	0.2026	11192	0	0.014	14621	0	0.474	3263	0	0	19282	0	0.4968	2330	0	0.2645	9468	0	0.2448	11026	0	0.7136	1095	0	0.0103	16983	0	0.002
PRAMEF11	O60813	0	3	0	0	1	0.0068	18003	0	0.0052	18646	0	0.0911	14245	0	0.2251	10812	0	0	17833	0	0.0859	14557	0	0.0125	14739	0	0.2551	8396	0	0	18932	0	0.1194	12301	0	0.0019	17790	0	0.2098	12346	0	0.1779	11481	0	0.0033	17867	0	0
CENPS-CORT	A0A087WT10	0	5	0	0	1	0.0089	17563	0	0.0051	18677	0	0.0303	16596	0	0.1148	15379	0	0	16811	0	0.0065	18058	0	0.0033	15931	0	0.0617	16352	0	0	19075	0	0.0309	16285	0	0.0005	18778	0	0.1401	14692	0	0.0596	14983	0	0.0584	14084	0	0.0002
HRASLS	X6R3D1	0	0	0	0	1	0.0257	15481	0	0.0846	12622	0	0.0885	14333	0	0.0883	16345	0	0.0175	14446	0	0.0048	18232	0	0.0086	15150	0	0.0654	16185	0	0	17602	0	0.0782	13992	0	0.0888	12477	0	0.2219	11885	0	0.2985	8088	0	0.0235	15929	0	0.0246
RMDN1	Q96DB5	1	17	0	0	1	0.2413	5413	0	0.2939	5183	0	0.307	6523	0	0.251	9932	0	0.3506	8454	0	0.0263	16722	0	0.0482	12948	0	0.2059	10176	0	0.0245	13807	0	0.1566	10889	0	0.1335	11680	0	0.2603	10470	0	0.2508	9335	0	0.4238	5763	0	0.3378
PNMA6A	P0CW24	1	17	0	2	1	0.0042	18673	0	0.0043	18933	0	0.0597	15462	0	0.1804	12534	0	0	17958	0	0.0856	14568	0	0.0157	14507	0	0.2181	9692	0	0	18845	0	0.1381	11579	0	0.0072	16281	0	0.2439	11061	0	0.0672	14738	0	0.0235	15924	0	0
C16orf78	Q8WTQ4	1	6	0	1	1	0.0034	18927	0	0.0039	19079	0	0.123	12992	0	0.3088	8229	0	0	19086	0	0.1656	12189	0	0.0181	14347	0	0.2994	6952	0	0	16639	0	0.1968	9361	0	0.0046	16859	0	0.3661	6852	0	0.1941	10970	0	0.0122	16821	0	0
TMEM213	A2RRL7	1	5	0	0	1	0.0465	13594	0	0.0616	13932	0	0.389	4585	0	0.5746	2922	0	0	15772	0	0.0352	16321	0	0.0057	15513	0	0.4671	3357	0	0	16392	0	0.5423	1768	0	0.0047	16832	0	0.2208	11931	0	0.5127	3768	0	0.2386	9581	0	0.0233
MORN5	Q5VZ52	1	4	0	0	1	0.0636	12474	0	0.0549	14314	0	0.1364	12482	0	0.1027	15861	0	0.503	5646	0	0.2073	11061	0	0.0494	12898	0	0.1157	14171	0	0.1982	10628	0	0.1182	12349	0	0.1758	10914	0	0.2112	12283	0	0.0955	13936	0	0.532	3636	0	0.4473
PRICKLE4	Q2TBC4	1	10	0	1	1	0.0338	14647	0	0.0852	12599	0	0.2795	7376	0	0.1022	15873	0	0.2819	9564	0	0.3552	7625	0	0.1508	10878	0	0.0682	16079	0	0.0089	14652	0	0.0176	17246	0	0.142	11502	0	0.1641	13904	0	0.1324	12852	0	0.2527	9272	0	0.2844
TMEM186	Q96B77	1	10	0	1	1	0.0611	12611	0	0.1644	9156	0	0.4287	3918	0	0.1959	11902	0	0.0396	13829	0	0.0386	16191	0	0.012	14779	0	0.1796	11220	0	0.0041	15033	0	0.0972	13180	0	0.0205	14814	0	0.1348	14881	0	0.2327	9839	0	0.0648	13851	0	0.1278
C17orf64	Q86WR6	1	3	0	0	1	0.0237	15731	0	0.0296	16202	0	0.1157	13268	0	0.1117	15506	0	0.0774	13002	0	0.0469	15861	0	0.0357	13418	0	0.1561	12261	0	0.0838	12215	0	0.1002	13073	0	0.0021	17687	0	0.2186	12015	0	0.1864	11187	0	0.0063	17405	0	0.093
CCDC24	Q8N4L8	0	8	0	4	1	0.0034	18942	0	0.0103	17832	0	0.174	11009	0	0.3824	6312	0	0	17092	0	0.225	10596	0	0.0096	15018	0	0.3882	4807	0	0	18037	0	0.2879	6504	0	0.0037	17110	0	0.2552	10662	0	0.2518	9296	0	0.018	16352	0	0.0002
C6orf203	A0A0D9SEI0	1	17	0	0	1	0.0542	13058	0	0.0626	13860	0	0.2135	9549	0	0.1268	14884	0	0.0795	12965	0	0.0272	16687	0	0.0155	14528	0	0.1775	11300	0	0.1176	11662	0	0.1397	11521	0	0.0044	16920	0	0.2079	12424	0	0.2177	10280	0	0.0115	16883	0	0.1159
FAM72B	A0A087X1Y7	1	4	0	0	1	0.0241	15686	0	0.0266	16435	0	0.2718	7590	0	0.3077	8262	0	0	18476	0	0.0044	18265	0	0.0015	16387	0	0.1492	12567	0	0	16820	0	0.1894	9650	0	0.186	10768	0	0.1436	14577	0	0.203	10711	0	0.2644	9031	0	0.0237
PRAMEF4	O60810	0	5	0	0	1	0.0067	18035	0	0.0051	18659	0	0.095	14092	0	0.2289	10688	0	0	17799	0	0.0894	14444	0	0.0118	14793	0	0.2554	8381	0	0	18959	0	0.1223	12176	0	0.0019	17793	0	0.2149	12153	0	0.1831	11315	0	0.0038	17773	0	0
ANGPTL5	Q86XS5	1	8	0	2	1	0.2809	4297	0	0.4905	1705	0	0.6958	773	0	0.526	3648	0	0.2293	10354	0	0.0667	15151	0	0.0043	15737	0	0.4648	3387	0	0.057	12822	0	0.302	6138	0	0.0865	12521	0	0.5259	2902	0	0.5268	3568	0	0.3022	8278	0	0.196
PLA2G2C	J3KMZ3	0	4	0	0	1	0.0137	16881	0	0.026	16477	0	0.028	16685	0	0.0541	17348	0	0	17877	0	0.0025	18475	0	0.0036	15875	0	0.0717	15943	0	0	18920	0	0.061	14730	0	0.0893	12466	0	0.0757	16648	0	0.0469	15404	0	0.0103	16986	0	0.0014
IGFN1	Q86VF2	1	6	0	1	1	0.0547	13026	0	0.2757	5629	0	0.2305	8953	0	0.04	17764	0	0.0148	14534	0	0.0118	17611	0	0.0319	13575	0	0.2351	9058	0	0.0063	14840	0	0.0659	14503	0	0.0235	14609	0	0.1447	14533	0	0.2843	8466	0	0.1203	12245	0	0.0415
FTCDNL1	E5RQL4	0	6	0	0	1	0.0078	17792	0	0.004	19048	0	0.0062	17769	0	0.0283	18111	0	0	16072	0	0.0162	17296	0	0.0079	15232	0	0.0587	16464	0	0	17019	0	0.0259	16607	0	0.001	18306	0	0.13	15037	0	0.0267	16105	0	0.0699	13682	0	0
FAM234B	A2RU67	1	9	0	0	1	0.262	4832	0	0.3641	3691	0	0.5032	2794	0	0.2137	11235	0	0.2726	9698	0	0.1491	12648	0	0.0076	15281	0	0.5421	2264	0	0.3212	9250	0	0.493	2398	0	0.0069	16327	0	0.7814	261	0	0.5562	3081	0	0.0085	17168	0	0.2541
SCARF2	A0A096LNX8	0	8	0	0	1	0.1216	9633	0	0.3701	3580	0	0.274	7539	0	0.0968	16069	0	0.0296	14087	0	0.026	16735	0	0.0346	13466	0	0.3096	6670	0	0.0214	13925	0	0.1027	12964	0	0.1117	12062	0	0.1794	13404	0	0.3333	7289	0	0.1894	10605	0	0.0428
CCDC102A	Q96A19	0	7	0	0	1	0.2714	4568	0	0.2758	5626	0	0.4087	4259	0	0.2923	8648	0	0.5263	5252	0	0.3334	8119	0	0.1384	11036	0	0.2333	9119	0	0.1586	11123	0	0.222	8499	0	0.0602	13202	0	0.402	5768	0	0.1875	11151	0	0.1611	11243	0	0.3495
C1QTNF7	Q9BXJ2	1	7	0	0	1	0.4814	717	0	0.6259	450	0	0.4237	4002	0	0.2441	10158	0	0.1739	11239	0	0.0696	15055	0	0.0157	14509	0	0.4043	4482	0	0.2534	9973	0	0.2583	7416	0	0.0732	12851	0	0.1995	12748	0	0.3617	6658	0	0.1898	10594	0	0.1833
SERTAD4	Q9NUC0	1	11	0	0	1	0.253	5078	0	0.2772	5595	0	0.2566	8090	0	0.4403	5110	0	0.0105	14706	0	0.1254	13326	0	0.0042	15746	0	0.3915	4733	0	0.0113	14478	0	0.6272	906	0	0.009	15976	0	0.4841	3696	0	0.7723	559	0	0.0291	15520	0	0.0595
TRIM74	Q86UV6	1	11	0	1	1	0.1559	8298	0	0.1622	9254	0	0.1567	11682	0	0.1444	14146	0	0.0002	15603	0	0.1824	11725	0	0.004	15786	0	0.1617	12029	0	0.0007	15546	0	0.3267	5485	0	0.0697	12923	0	0.0995	15994	0	0.3404	7126	0	0.1907	10570	0	0.0041
CCDC189	H3BTQ9	1	3	0	0	1	0.0127	17002	0	0.0055	18534	0	0.0001	18507	0	0.0062	18700	0	0	17121	0	0.0004	18816	0	0.0048	15652	0	0.0019	18539	0	0	18031	0	0.0012	19060	0	0.0029	17390	0	0.001	18613	0	0	18946	0	0.0012	18262	0	0
GSG1L2	A8MUP6	1	4	0	0	1	0.0171	16504	0	0.0735	13234	0	0.4904	2981	0	0.666	1797	0	0	16235	0	0.0641	15251	0	0.0005	16909	0	0.4743	3257	0	0	17530	0	0.4137	3677	0	0.0034	17202	0	0.4524	4420	0	0.5242	3608	0	0.2573	9185	0	0.0061
FAM186B	Q8IYM0	1	11	0	1	1	0.0049	18463	0	0.0101	17846	0	0.2584	8032	0	0.5226	3695	0	0	18674	0	0.3098	8639	0	0.0151	14544	0	0.4591	3486	0	0	17239	0	0.3681	4612	0	0.0027	17447	0	0.2677	10215	0	0.3809	6226	0	0.0037	17787	0	0
KIAA0513	O60268	1	12	0	0	1	0.2389	5489	0	0.2808	5505	0	0.3322	5877	0	0.1478	13983	0	0.3512	8442	0	0.1097	13792	0	0.0033	15930	0	0.302	6884	0	0.2128	10448	0	0.304	6086	0	0.0067	16377	0	0.4886	3593	0	0.2806	8579	0	0.0649	13845	0	0.3165
FNDC9	Q8TBE3	1	5	0	0	1	0.0494	13404	0	0.0644	13749	0	0.4174	4109	0	0.7727	874	0	0	16392	0	0.1951	11369	0	0.0071	15321	0	0.6784	629	0	0	16785	0	0.6991	343	0	0.0121	15552	0	0.3035	8956	0	0.729	929	0	0.2692	8923	0	0.0203
ARRDC2	Q8TBH0	1	8	0	2	1	0.2001	6736	0	0.237	6671	0	0.4014	4383	0	0.2827	8929	0	0.1885	10996	0	0.0537	15608	0	0.0638	12431	0	0.2423	8785	0	0.0242	13819	0	0.1929	9517	0	0.3341	8270	0	0.3067	8830	0	0.3302	7361	0	0.6427	1810	0	0.2036
HIGD1C	A8MV81	1	3	0	0	1	0.1999	6744	0	0.312	4739	0	0.4084	4262	0	0.1262	14908	0	0.2054	10715	0	0.0776	14822	0	0.0096	15013	0	0.3522	5586	0	0.2889	9615	0	0.3332	5352	0	0.0084	16076	0	0.3742	6564	0	0.1935	10993	0	0.0266	15672	0	0.2036
PNMA6F	A0A0J9YX94	1	3	0	0	1	0.0124	17044	0	0.006	18423	0	0	18696	0	0.0165	18453	0	0	17945	0	0.0024	18492	0	0.0003	17181	0	0	19242	0	0	18849	0	0.0041	18709	0	0.0042	16959	0	0.0001	18776	0	0	19013	0	0.0021	18070	0	0
SZRD1	Q7Z422	1	11	0	0	1	0.4369	1219	0	0.4415	2334	0	0.2756	7490	0	0.1506	13856	0	0.5234	5305	0	0.2357	10351	0	0.0004	17023	0	0.4979	2891	0	0.4931	6812	0	0.5014	2248	0	0.0017	17904	0	0.6586	1082	0	0.4107	5657	0	0.0669	13790	0	0.2239
LRRC75B	Q2VPJ9	1	6	0	0	1	0.061	12618	0	0.0456	14916	0	0.212	9609	0	0.609	2471	0	0	18760	0	0.0089	17835	0	0.0003	17174	0	0.4814	3145	0	0	17814	0	0.4695	2733	0	0.0192	14908	0	0.3224	8287	0	0.3774	6318	0	0.44	5397	0	0.0134
STEAP1B	C9JE84	1	6	0	0	1	0.1397	8912	0	0.1102	11373	0	0.4084	4261	0	0.5465	3339	0	0	18175	0	0.0707	15023	0	0.0006	16896	0	0.287	7325	0	0	18550	0	0.517	2051	0	0.0184	14967	0	0.2159	12107	0	0.4582	4813	0	0.3687	6915	0	0.0484
NT5M	Q2I378	0	9	0	0	1	0.0498	13371	0	0.0718	13319	0	0.1302	12708	0	0.3136	8094	0	0	17653	0	0.006	18108	0	0.0043	15742	0	0.2489	8576	0	0	17251	0	0.2089	8955	0	0.0103	15775	0	0.1253	15197	0	0.1312	12874	0	0.7093	1017	0	0.0036
TMEM183A	Q8IXX5	1	11	0	1	1	0.4474	1087	0	0.6155	502	0	0.7016	735	0	0.6873	1584	0	0.6035	3748	0	0.2905	9079	0	0.0041	15785	0	0.6824	601	0	0.568	5336	0	0.6856	436	0	0.0701	12915	0	0.8583	51	0	0.5198	3667	0	0.0348	15199	0	0.4084
PPDPF	X6R7I6	0	6	0	0	1	0.0123	17068	0	0.0086	18005	0	0.0097	17552	0	0.051	17441	0	0	17752	0	0.0002	18876	0	0.0003	17115	0	0.0558	16594	0	0	18999	0	0.0743	14146	0	0.0016	17973	0	0.0521	17329	0	0.0093	17009	0	0.1831	10737	0	0.0015
CCDC186	Q7Z3E2	1	17	0	0	1	0.3242	3284	0	0.4844	1772	0	0.6219	1424	0	0.5532	3239	0	0.4983	5735	0	0.2221	10677	0	0.0105	14913	0	0.4781	3195	0	0.1493	11250	0	0.3953	4038	0	0.029	14317	0	0.7193	574	0	0.4988	4016	0	0.5217	3846	0	0.4158
TSGA10IP	Q3SY00	0	7	0	5	1	0.0035	18919	0	0.0045	18878	0	0.1445	12162	0	0.3367	7475	0	0	16158	0	0.1856	11645	0	0.0113	14842	0	0.3149	6517	0	0	16287	0	0.2263	8356	0	0.0059	16533	0	0.358	7098	0	0.1836	11294	0	0.0223	16008	0	0
IFFO2	Q5TF58	1	6	0	0	1	0.137	9009	0	0.1244	10766	0	0.2948	6894	0	0.7936	708	0	0	16362	0	0.0406	16106	0	0.0011	16553	0	0.5728	1796	0	0	17570	0	0.6469	731	0	0.0169	15084	0	0.4875	3619	0	0.6457	1848	0	0.5164	3932	0	0.0063
MBLAC2	Q68D91	0	7	0	1	1	0.2814	4287	0	0.2235	7105	0	0.135	12533	0	0.1711	12934	0	0.0059	14928	0	0.0726	14969	0	0.0217	14106	0	0.1716	11560	0	0.0039	15050	0	0.4259	3464	0	0.6303	1662	0	0.1804	13380	0	0.2974	8122	0	0.4982	4286	0	0.0214
LRRC3C	A6NJW4	1	6	0	0	1	0.1947	6933	0	0.3665	3645	0	0.5972	1681	0	0.3692	6662	0	0.2497	10037	0	0.0874	14498	0	0.0088	15125	0	0.4763	3224	0	0.0466	13117	0	0.2857	6578	0	0.1071	12148	0	0.3842	6264	0	0.4812	4382	0	0.2623	9073	0	0.2619
TMEM144	Q7Z5S9	0	5	0	0	1	0.141	8867	0	0.1608	9298	0	0.1936	10282	0	0.2197	11018	0	0.0043	15040	0	0.0043	18281	0	0.017	14419	0	0.1276	13620	0	0.0003	15738	0	0.1702	10366	0	0.2162	10256	0	0.1574	14108	0	0.2061	10625	0	0.6436	1795	0	0.0246
SLFN12L	A0A0D9SGD9	1	10	0	0	1	0.0075	17833	0	0.0059	18452	0	0.0917	14222	0	0.1652	13198	0	0	19272	0	0.0194	17108	0	0.0034	15909	0	0.0876	15353	0	0	18275	0	0.057	14920	0	0.0006	18680	0	0.1261	15167	0	0.102	13749	0	0.0579	14099	0	0.0003
CLRN2	A0PK11	0	3	0	0	1	0.3116	3573	0	0.2037	7768	0	0.2037	9923	0	0.2468	10065	0	0.0461	13675	0	0.0293	16591	0	0.0017	16308	0	0.3106	6640	0	0.0015	15358	0	0.59	1254	0	0.0549	13344	0	0.473	3945	0	0.5515	3182	0	0.0651	13839	0	0.1151
OSER1	Q9NX31	1	11	0	0	1	0.2669	4676	0	0.3156	4663	0	0.2857	7175	0	0.2822	8945	0	0.2294	10352	0	0.1302	13204	0	0.0102	14952	0	0.4021	4527	0	0.3142	9323	0	0.4227	3516	0	0.0016	17936	0	0.668	975	0	0.5925	2536	0	0.0142	16681	0	0.133
TMEM229A	B2RXF0	1	3	0	0	1	0.0101	17376	0	0.1602	9317	0	0.1911	10387	0	0.2015	11683	0	0.0094	14756	0	0.1576	12414	0	0.0059	15496	0	0.1544	12338	0	0.0009	15500	0	0.1447	11335	0	0.0284	14346	0	0.2078	12429	0	0.4178	5523	0	0.0024	18009	0	0.0035
TMEM272	A0A1B0GW01	1	3	0	0	1	0.0427	13889	0	0.0199	16971	0	0	18903	0	0.044	17661	0	0.1041	12497	0	0.0144	17430	0	0.0513	12834	0	0.0239	17837	0	0.0013	15403	0	0.0102	17986	0	0.0279	14374	0	0.0028	18518	0	0.0002	18364	0	0.09	13072	0	0.048
SMIM14	Q96QK8	0	9	0	2	1	0.3469	2779	0	0.454	2153	0	0.619	1464	0	0.5448	3363	0	0.5546	4702	0	0.0882	14472	0	0.0054	15558	0	0.394	4677	0	0.0578	12801	0	0.3777	4412	0	0.1675	11060	0	0.4917	3534	0	0.3427	7080	0	0.4824	4582	0	0.5884
C8orf82	H0YF29	1	6	0	0	1	0.0395	14137	0	0.0132	17534	0	0.0037	17980	0	0.0434	17685	0	0.3602	8292	0	0.2615	9759	0	0.0827	11989	0	0.014	18187	0	0.0326	13512	0	0.0097	18050	0	0.2641	9477	0	0.0205	18079	0	0.0002	18318	0	0.4544	5092	0	0.3191
KIAA1841	Q6NSI8	1	9	0	0	1	0.1316	9218	0	0.144	9964	0	0.2636	7838	0	0.1265	14891	0	0.4307	7031	0	0.2471	10078	0	0.0958	11734	0	0.1597	12119	0	0.1644	11054	0	0.186	9770	0	0.2081	10369	0	0.3316	7963	0	0.1604	11988	0	0.3501	7269	0	0.1961
C22orf15	F8W7S3	1	6	0	0	1	0.0077	17795	0	0.0042	18974	0	0.0221	16957	0	0.2182	11078	0	0	19323	0	0.0695	15057	0	0.0145	14582	0	0.1901	10819	0	0	18489	0	0.097	13188	0	0.0013	18114	0	0.2556	10645	0	0.1298	12908	0	0.0125	16806	0	0
PXDC1	Q5TGL8	0	7	0	0	1	0.184	7295	0	0.1186	11003	0	0.3953	4473	0	0.8859	225	0	0	16790	0	0.0155	17357	0	0.0015	16379	0	0.5209	2549	0	0.0002	15821	0	0.6816	468	0	0.0171	15055	0	0.5144	3118	0	0.7009	1237	0	0.4614	4962	0	0.0069
FAM117B	Q6P1L5	1	19	0	5	1	0.0738	11858	0	0.1161	11113	0	0.3788	4792	0	0.216	11162	0	0.1122	12347	0	0.0191	17124	0	0.0149	14557	0	0.256	8359	0	0.1444	11324	0	0.2308	8203	0	0.0016	17933	0	0.6194	1492	0	0.2672	8908	0	0.0172	16422	0	0.0777
KLRG2	A4D1S0	0	5	0	0	1	0.0034	18949	0	0.0036	19159	0	0.0612	15417	0	0.1962	11884	0	0	18110	0	0.0724	14972	0	0.0084	15180	0	0.1855	11002	0	0	17941	0	0.1104	12676	0	0.0014	18067	0	0.3124	8636	0	0.1175	13281	0	0.0238	15895	0	0
C15orf61	A6NNL5	1	5	0	0	1	0.2011	6707	0	0.2651	5907	0	0.3485	5456	0	0.372	6590	0	0.62	3409	0	0.1846	11669	0	0.0365	13396	0	0.2997	6937	0	0.1083	11801	0	0.1503	11099	0	0.2311	10013	0	0.3098	8721	0	0.0818	14312	0	0.3951	6360	0	0.5232
SAMD5	Q5TGI4	0	5	0	1	1	0.1348	9101	0	0.0249	16569	0	0.0076	17674	0	0.0065	18688	0	0.2578	9913	0	0.0807	14711	0	0.0368	13379	0	0.0279	17692	0	0.4717	7172	0	0.0226	16863	0	0.0016	17963	0	0.0271	17917	0	0.0024	17762	0	0.033	15304	0	0.0423
TM2D1	J3KPA2	0	8	0	0	1	0.1204	9682	0	0.2516	6280	0	0.3484	5458	0	0.1831	12414	0	0.1657	11388	0	0.0025	18473	0	0.009	15101	0	0.1862	10973	0	0.0057	14897	0	0.0429	15602	0	0.1165	11970	0	0.2049	12529	0	0.1811	11377	0	0.3154	8017	0	0.2626
KCP	A0A087WVT8	0	3	0	0	1	0.0227	15853	0	0.2434	6494	0	0.466	3347	0	0.1578	13556	0	0.0573	13421	0	0.0971	14199	0	0.0245	13950	0	0.2775	7631	0	0.015	14248	0	0.1231	12143	0	0.0444	13691	0	0.4302	4977	0	0.4389	5157	0	0.0379	14993	0	0.0343
MYADML2	A6NDP7	1	5	0	1	1	0.2124	6290	0	0.1492	9730	0	0.4695	3295	0	0.9491	41	0	0	17387	0	0.0238	16852	0	0.0002	17318	0	0.6142	1287	0	0	16778	0	0.6894	403	0	0.017	15072	0	0.6791	882	0	0.7746	550	0	0.5465	3395	0	0.011
C1orf189	Q5VU69	1	4	0	2	1	0.0038	18812	0	0.0235	16680	0	0.3572	5241	0	0.5614	3121	0	0	19166	0	0.3936	6744	0	0.0143	14604	0	0.5932	1537	0	0	18440	0	0.5037	2222	0	0.0086	16034	0	0.1197	15368	0	0.484	4323	0	0.0094	17076	0	0.0002
TSPAN11	A1L157	0	5	0	0	1	0.3799	2110	0	0.5058	1521	0	0.6678	977	0	0.5563	3195	0	0.4918	5840	0	0.0431	16012	0	0.0092	15066	0	0.4809	3152	0	0.1129	11726	0	0.3254	5521	0	0.1056	12184	0	0.5443	2584	0	0.4134	5598	0	0.2662	8988	0	0.4303
SAMD13	Q5VXD3	1	7	0	0	1	0.3065	3690	0	0.362	3726	0	0.4612	3430	0	0.3837	6287	0	0.4744	6206	0	0.0909	14400	0	0.0059	15489	0	0.2956	7057	0	0.2826	9688	0	0.3682	4610	0	0.0235	14607	0	0.7104	619	0	0.2182	10265	0	0.1337	11903	0	0.3669
PRAMEF27	A3QJZ7	0	1	0	0	1	0.0066	18053	0	0.005	18698	0	0.0967	14034	0	0.2198	11011	0	0	17801	0	0.0841	14613	0	0.0094	15044	0	0.2438	8738	0	0	18943	0	0.1161	12426	0	0.0018	17878	0	0.2036	12570	0	0.1755	11558	0	0.0035	17836	0	0
SMIM8	Q96KF7	1	8	0	0	1	0.3897	1924	0	0.4756	1870	0	0.4416	3725	0	0.0893	16316	0	0.6708	2502	0	0.2526	9958	0	0.0002	17251	0	0.5333	2374	0	0.671	2898	0	0.6096	1055	0	0.0029	17400	0	0.6568	1096	0	0.3221	7542	0	0.0509	14392	0	0.4648
GBX1	Q14549	0	8	0	0	1	0.1394	8920	0	0.2887	5310	0	0.4204	4053	0	0.1969	11856	0	0.2165	10544	0	0.223	10648	0	0.0505	12861	0	0.3064	6751	0	0.0767	12358	0	0.0802	13908	0	0.0137	15397	0	0.3198	8366	0	0.097	13900	0	0.0473	14540	0	0.1637
PRAMEF9	A0A0G2JP20	0	5	0	0	1	0.0067	18046	0	0.0048	18751	0	0.0949	14103	0	0.2175	11104	0	0	17794	0	0.0825	14650	0	0.0093	15045	0	0.2409	8839	0	0	18954	0	0.1142	12503	0	0.0019	17795	0	0.2013	12668	0	0.1706	11705	0	0.0036	17797	0	0
FAM178B	Q8IXR5	1	5	0	0	1	0.0055	18302	0	0.0037	19143	0	0.0138	17368	0	0.0206	18342	0	0	18539	0	0.0027	18450	0	0.0957	11735	0	0.0631	16298	0	0	17353	0	0.0078	18250	0	0.0076	16211	0	0.051	17354	0	0.0077	17133	0	0.0371	15042	0	0
KIAA1211L	Q6NV74	1	4	0	0	1	0.0034	18935	0	0.0035	19181	0	0.0103	17528	0	0.0351	17913	0	0	18605	0	0.0038	18343	0	0.0016	16352	0	0.0423	17130	0	0	17486	0	0.026	16595	0	0.0006	18676	0	0.1049	15817	0	0.0072	17174	0	0.0692	13704	0	0.0001
SSC4D	Q8WTU2	0	7	0	0	1	0.193	6979	0	0.4331	2461	0	0.3447	5545	0	0.2754	9147	0	0.2691	9748	0	0.055	15558	0	0.0173	14405	0	0.313	6564	0	0.2233	10340	0	0.1707	10348	0	0.1821	10826	0	0.2428	11101	0	0.1495	12312	0	0.1567	11330	0	0.1773
TMEM145	Q8NBT3	0	3	0	0	1	0.1046	10388	0	0.1536	9556	0	0.0966	14035	0	0.1076	15671	0	0.4914	5851	0	0.2054	11111	0	0.04	13241	0	0.141	12937	0	0.1716	10952	0	0.1563	10900	0	0.145	11458	0	0.1141	15539	0	0.1106	13478	0	0.3404	7484	0	0.3015
NXPE3	Q969Y0	1	12	0	0	1	0.3099	3606	0	0.2937	5188	0	0.4358	3810	0	0.7186	1306	0	0	17700	0	0.0053	18173	0	0.0006	16881	0	0.6085	1343	0	0	17371	0	0.7621	81	0	0.0073	16271	0	0.1573	14113	0	0.7951	372	0	0.4473	5235	0	0.0843
FAM43B	Q6ZT52	1	4	0	0	1	0.1962	6886	0	0.4418	2330	0	0.5227	2554	0	0.3128	8119	0	0.3403	8647	0	0.0916	14375	0	0.0142	14609	0	0.3572	5452	0	0.1127	11728	0	0.3611	4753	0	0.1065	12162	0	0.3069	8818	0	0.2302	9912	0	0.0645	13860	0	0.1436
TEX29	Q8N6K0	1	9	0	0	1	0.0035	18905	0	0.0042	18964	0	0.0777	14759	0	0.2428	10214	0	0	18379	0	0.1203	13488	0	0.0137	14639	0	0.2423	8787	0	0	18496	0	0.1491	11143	0	0.0059	16532	0	0.3168	8467	0	0.1456	12442	0	0.0146	16647	0	0
FAM118A	Q9NWS6	1	14	0	10	1	0.2482	5207	0	0.2391	6613	0	0.1511	11895	0	0.4619	4706	0	0	19282	0	0.0029	18425	0	0	18829	0	0.4206	4155	0	0	17093	0	0.5763	1394	0	0.3898	7210	0	0.1063	15774	0	0.4625	4723	0	0.5637	3099	0	0.0122
DMRTC2	B4DX56	0	9	0	0	1	0.0228	15848	0	0.0894	12373	0	0.2248	9151	0	0.1168	15304	0	0.005	14985	0	0.0646	15236	0	0.0244	13955	0	0.2008	10368	0	0.0043	15013	0	0.0624	14659	0	0.0107	15724	0	0.0845	16399	0	0.2467	9449	0	0.0011	18281	0	0.0097
MAGIX	Q9H6Y5	1	5	0	0	1	0.0146	16767	0	0.0715	13338	0	0.2516	8247	0	0.1407	14289	0	0.0447	13704	0	0.0754	14894	0	0.0235	13999	0	0.123	13827	0	0.0082	14703	0	0.0785	13979	0	0.0301	14262	0	0.1945	12925	0	0.3437	7063	0	0.0925	12994	0	0.0476
PRAMEF26	H0Y7S4	1	1	0	0	1	0.007	17975	0	0.0054	18574	0	0.1007	13864	0	0.227	10743	0	0	17802	0	0.0854	14572	0	0.0079	15237	0	0.2313	9183	0	0	18942	0	0.1227	12160	0	0.0018	17874	0	0.2157	12114	0	0.187	11168	0	0.0035	17837	0	0
CCDC159	P0C7I6	1	6	0	0	1	0.0062	18155	0	0.0118	17671	0	0.0316	16539	0	0.2478	10038	0	0	17223	0	0.1881	11571	0	0.012	14774	0	0.3257	6241	0	0	18052	0	0.3369	5263	0	0.045	13661	0	0.122	15286	0	0.1351	12768	0	0.0726	13593	0	0
TMEM174	Q8WUU8	1	8	0	1	1	0.0721	11956	0	0.0856	12583	0	0.5918	1749	0	0.8026	652	0	0	15938	0	0.043	16018	0	0.0007	16827	0	0.6431	964	0	0	16636	0	0.6327	858	0	0.0079	16170	0	0.3302	8012	0	0.7328	902	0	0.3725	6838	0	0.0482
IER5L	Q5T953	1	4	0	0	1	0.0259	15458	0	0.0025	19271	0	0.0013	18249	0	0.0101	18620	0	0.0043	15041	0	0.0113	17648	0	0.0185	14317	0	0.0099	18334	0	0.0132	14360	0	0.0174	17259	0	0.0025	17519	0	0.0567	17205	0	0.0033	17614	0	0.0093	17090	0	0.0019
OR51T1	A0A0C4DFX5	0	2	0	0	1	0.0943	10849	0	0.2492	6329	0	0.6368	1270	0	0.3033	8365	0	0.0001	15685	0	0.1167	13592	0	0.0093	15056	0	0.4965	2908	0	0.003	15136	0	0.3376	5250	0	0.001	18355	0	0.3767	6480	0	0.6244	2122	0	0.0177	16387	0	0.0136
TDRD10	Q5VZ19	0	9	0	0	1	0.0057	18255	0	0.0039	19078	0	0.0529	15746	0	0.1884	12168	0	0	18434	0	0.1083	13836	0	0.0109	14880	0	0.215	9819	0	0	18435	0	0.1129	12570	0	0.0006	18639	0	0.2162	12098	0	0.1681	11765	0	0.0241	15876	0	0
EVPLL	A8MZ36	0	2	0	0	1	0.0385	14226	0	0.0367	15642	0	0.0331	16476	0	0.0524	17398	0	0.0103	14721	0	0.0005	18795	0	0.0008	16706	0	0.0682	16078	0	0	17071	0	0.1655	10538	0	0.0111	15686	0	0.0402	17644	0	0.0799	14384	0	0.0448	14649	0	0.06
OR10C1	A0A087WY02	0	9	0	0	1	0.069	12146	0	0.0981	11935	0	0.1455	12116	0	0.1141	15412	0	0.0021	15245	0	0.0076	17938	0	0.0011	16594	0	0.1507	12489	0	0.0012	15416	0	0.2774	6825	0	0.0071	16304	0	0.1928	12986	0	0.3504	6898	0	0.0544	14259	0	0.0644
SMIM4	Q8WVI0	1	6	0	0	1	0.2981	3866	0	0.3432	4106	0	0.2471	8385	0	0.1349	14562	0	0.3765	8015	0	0.2783	9394	0	0.0089	15112	0	0.3168	6456	0	0.6532	3349	0	0.481	2566	0	0.0114	15638	0	0.5223	2969	0	0.1667	11808	0	0.0334	15280	0	0.1894
TBC1D28	Q2M2D7	0	4	0	0	1	0.035	14532	0	0.0454	14937	0	0.0019	18159	0	0.0062	18702	0	0.0719	13099	0	0.0014	18628	0	0.1571	10805	0	0.0105	18299	0	0.0026	15197	0	0.0026	18867	0	0.1381	11573	0	0.0041	18467	0	0.0059	17288	0	0.2387	9576	0	0.0916
RPRML	Q8N4K4	1	2	0	0	1	0.1283	9362	0	0.081	12838	0	0.3053	6576	0	0.7889	745	0	0	17099	0	0.0204	17042	0	0.0005	16937	0	0.5071	2732	0	0	19164	0	0.5864	1299	0	0.0174	15041	0	0.4419	4675	0	0.5666	2914	0	0.4979	4291	0	0.0055
CEACAM19	Q7Z692	1	9	0	1	1	0.0024	19184	0	0.0047	18788	0	0.2228	9212	0	0.3882	6184	0	0	16775	0	0.256	9890	0	0.0096	15014	0	0.3691	5183	0	0	19112	0	0.2608	7330	0	0.0035	17172	0	0.3385	7724	0	0.2668	8919	0	0.0094	17075	0	0
SPDYE3	A6NKU9	0	5	0	0	1	0.0568	12882	0	0.0018	19292	0	0	19301	0	0	19253	0	0.0004	15552	0	0	19020	0	0	18697	0	0.0004	18615	0	0	18129	0	0.0052	18593	0	0.011	15697	0	0.0001	18763	0	0	19145	0	0.0004	18451	0	0.0002
C1GALT1C1L	P0DN25	0	2	0	0	1	0.1709	7773	0	0.4142	2776	0	0.4534	3545	0	0.2447	10134	0	0.0908	12748	0	0.0044	18264	0	0.001	16603	0	0.2853	7371	0	0.0025	15207	0	0.149	11148	0	0.0985	12288	0	0.2249	11767	0	0.464	4696	0	0.3653	6987	0	0.1818
AQP12A	C9J6F6	0	3	0	0	1	0.082	11441	0	0.1862	8399	0	0.3973	4438	0	0.1617	13358	0	0.1868	11036	0	0.0122	17582	0	0.0044	15708	0	0.2508	8517	0	0.0224	13885	0	0.0912	13438	0	0.0542	13367	0	0.2567	10598	0	0.1755	11557	0	0.1736	10968	0	0.233
TMEM91	S4R3Y8	0	8	0	0	1	0.0074	17861	0	0.0043	18928	0	0.0084	17629	0	0.0732	16822	0	0	15870	0	0.0109	17674	0	0.0085	15156	0	0.0828	15520	0	0	16555	0	0.0257	16620	0	0.0016	17956	0	0.1628	13952	0	0.0241	16216	0	0.0479	14505	0	0.0001
FAM122B	G1UD79	1	19	0	0	1	0.1637	8021	0	0.3282	4407	0	0.3962	4458	0	0.2233	10876	0	0.2168	10539	0	0.0465	15882	0	0.0081	15209	0	0.4004	4559	0	0.2808	9704	0	0.3077	5990	0	0.0036	17134	0	0.7038	668	0	0.2785	8621	0	0.0212	16098	0	0.0896
PRAMEF8	Q5VWM4	0	4	0	0	1	0.0066	18063	0	0.0053	18611	0	0.1116	13438	0	0.2401	10300	0	0	17795	0	0.1059	13919	0	0.0081	15213	0	0.2623	8136	0	0	18955	0	0.1372	11622	0	0.0014	18036	0	0.2087	12391	0	0.1891	11103	0	0.0038	17771	0	0
NRN1L	Q496H8	0	6	0	2	1	0.0135	16907	0	0.0212	16866	0	0.0429	16101	0	0.1183	15236	0	0	17460	0	0.0032	18400	0	0.0002	17243	0	0.1496	12544	0	0	17257	0	0.2217	8510	0	0.0043	16932	0	0.0416	17601	0	0.0551	15121	0	0.239	9571	0	0.0044
KIAA1958	Q8N8K9	1	12	0	11	1	0.2439	5340	0	0.2452	6447	0	0.3645	5097	0	0.2001	11746	0	0.3502	8464	0	0.3022	8804	0	0.0426	13145	0	0.4709	3308	0	0.5491	5733	0	0.5251	1940	0	0.0262	14462	0	0.3704	6711	0	0.4039	5783	0	0.0055	17499	0	0.1828
TSPAN16	Q9UKR8	0	5	0	1	1	0.0193	16265	0	0.0451	14961	0	0.0673	15156	0	0.0352	17910	0	0.0611	13344	0	0.0034	18379	0	0.0294	13685	0	0.0365	17365	0	0.0205	13966	0	0.0107	17932	0	0.0262	14459	0	0.0724	16736	0	0.0498	15303	0	0.0266	15671	0	0.0448
PRAMEF7	Q5VXH5	0	3	0	0	1	0.0068	18029	0	0.0052	18638	0	0.1106	13480	0	0.2382	10358	0	0	17796	0	0.1041	13985	0	0.0082	15196	0	0.2604	8199	0	0	18956	0	0.1366	11641	0	0.0012	18203	0	0.2074	12447	0	0.1874	11152	0	0.0038	17770	0	0
FNDC10	F2Z333	1	2	0	0	1	0.0068	18027	0	0.0083	18046	0	0.0042	17933	0	0.0798	16608	0	0	16669	0	0.0406	16105	0	0.0028	16052	0	0.0621	16340	0	0	16782	0	0.0954	13259	0	0.0056	16597	0	0.214	12185	0	0.0161	16559	0	0.1878	10639	0	0.0001
MSANTD1	D6RDG6	0	3	0	0	1	0.1546	8335	0	0.1568	9445	0	0.3442	5563	0	0.2347	10490	0	0.0582	13395	0	0.0256	16755	0	0.0026	16087	0	0.3035	6840	0	0.0727	12462	0	0.2543	7529	0	0.0117	15603	0	0.5807	2031	0	0.3037	7969	0	0.0544	14256	0	0.1442
FAM180A	Q6UWF9	1	6	0	0	1	0.1041	10410	0	0.1411	10089	0	0.6701	960	0	0.9037	151	0	0	18538	0	0.0062	18083	0	0.0004	17044	0	0.5315	2409	0	0	17354	0	0.6564	647	0	0.0091	15967	0	0.508	3228	0	0.7687	591	0	0.314	8042	0	0.0161
FAM57A	Q8TBR7	1	15	0	3	1	0.1481	8597	0	0.1535	9563	0	0.294	6925	0	0.1377	14432	0	0.2898	9441	0	0.0684	15097	0	0.007	15336	0	0.2133	9888	0	0.1752	10914	0	0.253	7564	0	0.022	14709	0	0.5326	2780	0	0.183	11318	0	0.0595	14042	0	0.3578
ZDBF2	Q9HCK1	1	11	0	0	1	0.0054	18331	0	0.0039	19096	0	0.2255	9122	0	0.4202	5494	0	0	16256	0	0.2289	10500	0	0.008	15229	0	0.3409	5855	0	0	16387	0	0.2301	8229	0	0.0009	18419	0	0.3037	8945	0	0.3286	7397	0	0.005	17590	0	0
DTNB	O60941	1	39	0	24	1	0.4171	1485	0	0.5651	919	0	0.6122	1535	0	0.7245	1241	0	0.7556	1170	0	0.2354	10354	0	0.0967	11715	0	0.58	1699	0	0.2631	9872	0	0.4318	3353	0	0.5731	2951	0	0.7209	558	0	0.4464	5021	0	0.5629	3111	0	0.6008
EEF1E1-BLOC1S5	C9J1V9	0	1	0	0	1	0.1888	7124	0	0.2634	5953	0	0.3051	6583	0	0.1104	15548	0	0.4217	7211	0	0.3773	7130	0	0.049	12921	0	0.183	11088	0	0.3688	8696	0	0.3744	4485	0	0.0259	14481	0	0.3995	5822	0	0.2401	9640	0	0.0511	14385	0	0.3131
ATP6AP1L	Q52LC2	0	5	0	0	1	0.0408	14024	0	0.0925	12211	0	0.3307	5917	0	0.3548	7009	0	0.0001	15641	0	0.0454	15931	0	0.0029	16022	0	0.1614	12044	0	0	16179	0	0.4138	3673	0	0.0052	16717	0	0.4223	5189	0	0.5791	2730	0	0.0482	14492	0	0.028
TM2D2	Q9BX73	1	6	0	0	1	0.2106	6355	0	0.1586	9385	0	0.1827	10698	0	0.2081	11445	0	0.4776	6150	0	0.2508	10008	0	0.1083	11515	0	0.0799	15611	0	0.0873	12158	0	0.0338	16090	0	0.1698	11020	0	0.05	17374	0	0.0321	15912	0	0.3192	7944	0	0.4613
TMEM121B	Q9BXQ6	1	7	0	0	1	0.011	17239	0	0.0051	18681	0	0.0022	18117	0	0.0133	18533	0	0.0002	15592	0	0.0015	18622	0	0.0091	15089	0	0.0054	18465	0	0	16615	0	0.0032	18799	0	0.0017	17894	0	0.0096	18338	0	0.0022	17803	0	0.0019	18107	0	0.0002
C18orf25	Q96B23	1	24	0	2	1	0.2605	4867	0	0.2696	5782	0	0.4339	3838	0	0.7739	866	0	0	19188	0	0.0054	18168	0	0.0017	16301	0	0.5176	2587	0	0.0005	15605	0	0.7465	116	0	0.015	15268	0	0.4023	5762	0	0.8057	298	0	0.4366	5477	0	0.01
TMEM26	Q6ZUK4	1	15	0	0	1	0.1477	8606	0	0.266	5880	0	0.5855	1811	0	0.3865	6226	0	0.3681	8160	0	0.0123	17576	0	0.0078	15244	0	0.2781	7609	0	0.035	13435	0	0.196	9393	0	0.0746	12820	0	0.5155	3100	0	0.2732	8732	0	0.1708	11032	0	0.322
C8orf33	Q9H7E9	1	19	0	11	1	0.0156	16649	0	0.0143	17434	0	0.0523	15777	0	0.0597	17191	0	0.0207	14344	0	0.0046	18246	0	0.0482	12946	0	0.0726	15902	0	0.1116	11753	0	0.0274	16500	0	0.0031	17333	0	0.034	17783	0	0.0496	15306	0	0.0026	17973	0	0.0165
ITPRIPL1	H7C0T2	1	9	0	0	1	0.0133	16946	0	0.0926	12202	0	0.4389	3769	0	0.673	1726	0	0	15815	0	0.2432	10169	0	0.0046	15679	0	0.6537	867	0	0	17514	0	0.6755	515	0	0.0205	14815	0	0.1189	15397	0	0.7038	1204	0	0.0536	14291	0	0.0341
FAM122C	A0A2R8Y7S4	1	7	0	0	1	0.0223	15913	0	0.0999	11836	0	0.0429	16100	0	0.039	17796	0	0.0065	14887	0	0.0011	18698	0	0.0091	15088	0	0.0517	16740	0	0.007	14803	0	0.061	14726	0	0.0029	17385	0	0.1233	15255	0	0.0566	15076	0	0.0044	17661	0	0.0437
EFCC1	Q9HA90	1	6	0	0	1	0.0031	19018	0	0.0126	17597	0	0.0286	16659	0	0.1786	12619	0	0	17305	0	0.0311	16495	0	0.0011	16590	0	0.1031	14736	0	0	18874	0	0.1348	11716	0	0.0012	18233	0	0.3929	6012	0	0.0586	15014	0	0.0788	13421	0	0.0004
LRRN4CL	Q8ND94	1	3	0	0	1	0.0048	18505	0	0.0363	15677	0	0.3285	5965	0	0.433	5240	0	0	18728	0	0.1513	12588	0	0.0029	16024	0	0.469	3336	0	0	17861	0	0.3566	4847	0	0.0038	17075	0	0.3318	7947	0	0.3644	6592	0	0.0915	13027	0	0.003
LHFPL3	Q86UP9	1	12	0	0	1	0.4165	1490	0	0.4538	2157	0	0.6401	1237	0	0.6123	2440	0	0.7786	893	0	0.2101	10985	0	0.0019	16273	0	0.5001	2854	0	0.2418	10113	0	0.4505	3033	0	0.2424	9826	0	0.5727	2146	0	0.3122	7751	0	0.5327	3624	0	0.6553
HNRNPCL2	A0A0G2JNQ3	0	3	0	0	1	0.24	5449	0	0.2204	7206	0	0.2675	7702	0	0.2085	11427	0	0.6439	2975	0	0.1346	13069	0	0.0003	17089	0	0.1975	10492	0	0.2042	10546	0	0.2338	8113	0	0.0905	12444	0	0.2189	12003	0	0.0866	14162	0	0.1052	12661	0	0.426
TRIM16L	Q309B1	1	6	0	2	1	0.0634	12483	0	0.0968	11999	0	0.1138	13345	0	0.4437	5055	0	0	16617	0	0.1489	12656	0	0.0059	15488	0	0.2693	7908	0	0.0005	15595	0	0.6685	556	0	0.012	15573	0	0.0642	16981	0	0.4938	4129	0	0.2637	9039	0	0.0071
FAM181B	A6NEQ2	1	3	0	0	1	0.006	18199	0	0.006	18434	0	0.0513	15809	0	0.1757	12755	0	0	18557	0	0.0825	14653	0	0.0034	15922	0	0.1404	12970	0	0	17306	0	0.1423	11414	0	0.0057	16583	0	0.1829	13303	0	0.041	15595	0	0.1181	12310	0	0.0001
CCDC190	Q86UF4	1	9	0	0	1	0.0037	18824	0	0.0032	19220	0	0.1154	13279	0	0.2897	8705	0	0	17144	0	0.187	11593	0	0.0087	15127	0	0.2953	7069	0	0	18032	0	0.1981	9323	0	0.0021	17700	0	0.3514	7330	0	0.196	10912	0	0.0175	16403	0	0
SERF2	F8WBV6	1	22	0	0	1	0.0057	18256	0	0.0038	19104	0	0.0415	16159	0	0.1515	13812	0	0	18729	0	0.0481	15821	0	0.0102	14957	0	0.1158	14169	0	0	19094	0	0.0725	14220	0	0.0022	17683	0	0.1793	13408	0	0.0882	14128	0	0.0372	15040	0	0.0001
TSTD3	A0A1B0GUB9	1	0	0	0	1	0.0717	11979	0	0.1885	8319	0	0.1509	11902	0	0.0659	17035	0	0.0682	13194	0	0.0043	18291	0	0.0037	15850	0	0.0721	15921	0	0.0233	13853	0	0.1314	11845	0	0.0487	13526	0	0.1505	14359	0	0.1275	12982	0	0.039	14926	0	0.144
TMEM151A	Q8N4L1	1	4	0	0	1	0.2573	4950	0	0.3176	4616	0	0.317	6252	0	0.4597	4747	0	0.352	8422	0	0.1385	12948	0	0.0041	15780	0	0.2458	8668	0	0.0274	13686	0	0.3364	5275	0	0.0804	12680	0	0.653	1134	0	0.5841	2655	0	0.1582	11301	0	0.1759
GVQW3	Q3ZCU0	1	4	0	0	1	0.0243	15652	0	0.0236	16676	0	0.0283	16671	0	0.0971	16054	0	0.0575	13415	0	0.0315	16482	0	0.0586	12594	0	0.0614	16366	0	0.0271	13692	0	0.0398	15784	0	0.0115	15628	0	0.0896	16260	0	0.094	13978	0	0.0677	13756	0	0.0252
IL17REL	Q6ZVW7	0	7	0	0	1	0.004	18737	0	0.0564	14222	0	0.2369	8726	0	0.4374	5163	0	0	16611	0	0.0819	14672	0	0.0002	17330	0	0.2028	10304	0	0	17653	0	0.2879	6506	0	0.0006	18699	0	0.4105	5510	0	0.3109	7786	0	0.1035	12712	0	0.0024
REELD1	A0A1B0GV85	1	2	0	0	1	0.0073	17887	0	0.0145	17418	0	0.0696	15078	0	0.1083	15643	0	0.0089	14776	0	0.0779	14815	0	0.0194	14240	0	0.0762	15763	0	0.0173	14106	0	0.0924	13384	0	0.0004	18838	0	0.3112	8678	0	0.1834	11300	0	0.0019	18109	0	0.008
FAM107B	F8WDH7	1	21	0	0	1	0.0053	18380	0	0.0029	19247	0	0.2163	9443	0	0.256	9767	0	0	19191	0	0.1638	12242	0	0.0046	15687	0	0.2904	7225	0	0	17061	0	0.1471	11228	0	0.0009	18388	0	0.1216	15299	0	0.1702	11714	0	0.0383	14959	0	0
BTNL3	Q6UXE8	0	6	0	0	1	0.0127	17004	0	0.008	18096	0	0.0043	17921	0	0.0404	17757	0	0	18038	0	0.0025	18471	0	0.0012	16515	0	0.0222	17908	0	0	16188	0	0.0231	16815	0	0.0012	18167	0	0.0974	16058	0	0.0086	17065	0	0.0474	14533	0	0.0004
SAMD15	Q9P1V8	1	4	0	0	1	0.0111	17222	0	0.0054	18578	0	0.0358	16366	0	0.1218	15097	0	0.0004	15543	0	0.0602	15379	0	0.0255	13894	0	0.092	15213	0	0.0052	14935	0	0.066	14498	0	0.0016	17950	0	0.1475	14445	0	0.1338	12807	0	0.0007	18388	0	0.0046
DISP2	A7MBM2	0	8	0	2	1	0.204	6603	0	0.4006	3019	0	0.5315	2444	0	0.3674	6708	1	0.2159	10551	0	0.0452	15939	0	0.0205	14175	0	0.4529	3594	0	0.0419	13226	0	0.1874	9720	0	0.1778	10888	0	0.4303	4973	0	0.3336	7283	0	0.4097	6081	0	0.2362
JAKMIP3	Q5VZ66	0	7	0	0	1	0.3681	2346	0	0.3508	3968	0	0.2808	7331	0	0.3625	6840	0	0.0373	13887	0	0.1219	13441	0	0	17834	0	0.4303	3982	0	0.0004	15634	0	0.5385	1806	0	0.0124	15513	0	0.2088	12385	0	0.6527	1759	0	0.1918	10546	0	0.0474
IQCF6	A0A2R8Y4M9	0	1	0	0	1	0.0043	18643	0	0.0172	17184	0	0.0643	15284	0	0.5983	2606	0	0	15850	0	0.4573	5172	0	0.012	14776	0	0.4742	3258	0	0.0002	15835	0	0.6924	389	0	0.0791	12717	0	0.1003	15959	0	0.4954	4091	0	0.081	13344	0	0
CCDC185	Q8N715	1	7	0	3	1	0.0048	18514	0	0.0027	19264	0	0.0742	14904	0	0.2174	11109	0	0	17177	0	0.1192	13516	0	0.0082	15193	0	0.2132	9894	0	0	18047	0	0.1364	11648	0	0.002	17740	0	0.283	9679	0	0.1526	12213	0	0.0245	15835	0	0
MBD3L2B	A0A1B0GVZ6	0	1	0	0	1	0.0126	17010	0	0.0135	17510	0	0.0474	15951	0	0.0657	17043	0	0.0108	14694	0	0.007	18008	0	0.0235	13998	0	0.0432	17103	0	0.022	13897	0	0.0207	16990	0	0.002	17775	0	0.0848	16392	0	0.0689	14692	0	0.0016	18175	0	0.0141
RD3L	P0DJH9	1	1	0	0	1	0.2133	6261	0	0.2178	7285	0	0.4263	3955	0	0.6093	2468	0	0	17286	0	0.0008	18740	0	0.0006	16862	0	0.4452	3738	0	0.0001	15996	0	0.5758	1400	0	0.029	14316	0	0.3059	8870	0	0.6072	2370	0	0.3565	7154	0	0.041
RNASEK-C17orf49	H0YIS7	0	5	0	2	1	0.0891	11111	0	0.1117	11309	0	0.1075	13600	0	0.0979	16032	0	0.5153	5460	0	0.1125	13708	0	0.0028	16047	0	0.068	16091	0	0.2612	9891	0	0.0739	14170	0	0.0442	13700	0	0.1096	15664	0	0.0139	16675	0	0.0411	14815	0	0.2138
BICDL2	A0A2R8Y2X6	0	4	0	0	1	0.0124	17039	0	0.0369	15620	0	0.097	14015	0	0.09	16282	0	0.2062	10703	0	0.0801	14738	0	0.0054	15559	0	0.1993	10427	0	0.2512	10004	0	0.1635	10630	0	0.0159	15177	0	0.126	15170	0	0.1524	12221	0	0.0039	17762	0	0.1077
CT55	Q8WUE5	1	10	0	2	1	0.0126	17013	0	0.1048	11614	0	0.1925	10324	0	0.0791	16626	0	0.0003	15572	0	0.0057	18139	0	0.0047	15661	0	0.1019	14787	0	0.0007	15526	0	0.1448	11329	0	0.0013	18156	0	0.2441	11055	0	0.2189	10246	0	0.0052	17557	0	0.0211
C1orf232	A0A0U1RR37	1	0	0	0	1	0.0047	18531	0	0.0044	18903	0	0.0081	17640	0	0.0558	17303	0	0	19273	0	0.0161	17309	0	0.0041	15777	0	0.0458	16986	0	0	18420	0	0.042	15651	0	0.0014	18030	0	0.2224	11867	0	0.0295	15993	0	0.0605	13996	0	0.0001
CDKN2AIPNL	Q96HQ2	1	6	0	2	1	0.1328	9173	0	0.0325	15970	0	0.1099	13517	0	0.8037	648	0	0	16878	0	0.3444	7876	0	0.0102	14950	0	0.5533	2119	0	0.0032	15123	0	0.7812	43	0	0.0477	13560	0	0.2117	12260	0	0.6547	1731	0	0.2478	9378	0	0.0035
SH2D4B	A0A2R8Y5Q0	1	4	0	0	1	0.2325	5675	0	0.3599	3767	0	0.4326	3854	0	0.2462	10089	0	0.107	12438	0	0.0093	17795	0	0.0035	15887	0	0.2526	8464	0	0.0096	14597	0	0.1849	9808	0	0.0209	14785	0	0.3284	8082	0	0.3012	8032	0	0.1748	10931	0	0.1093
TMEM159	I3NI23	1	21	0	0	1	0.0131	16962	0	0.0811	12831	0	0.4302	3886	0	0.5325	3542	0	0	15910	0	0.0237	16859	0	0.0004	17005	0	0.4027	4512	0	0	16571	0	0.4219	3529	0	0.0069	16333	0	0.2346	11413	0	0.3971	5914	0	0.1457	11572	0	0.0102
ODF3B	B5MCN9	1	13	0	0	1	0.0183	16376	0	0.0053	18596	0	0	18886	0	0.0002	18931	0	0.0266	14179	0	0.0001	18926	0	0.0631	12459	0	0.0064	18438	0	0.0182	14065	0	0.0058	18523	0	0.0011	18269	0	0.0034	18499	0	0	18524	0	0.0014	18219	0	0.0128
GLTPD2	A6NH11	0	4	0	0	1	0.0229	15831	0	0.107	11520	0	0.1665	11280	0	0.0754	16755	0	0.1464	11733	0	0.0097	17769	0	0.0196	14230	0	0.1007	14839	0	0.0172	14113	0	0.0258	16609	0	0.1468	11426	0	0.0649	16965	0	0.1118	13442	0	0.3506	7260	0	0.1434
C1orf115	Q9H7X2	1	8	0	0	1	0.0062	18166	0	0.0031	19230	0	0.0359	16362	0	0.0769	16700	0	0	19062	0	0.0257	16748	0	0.0063	15436	0	0.1031	14735	0	0	18461	0	0.0739	14171	0	0.006	16499	0	0.092	16204	0	0.014	16669	0	0.1091	12550	0	0
HDGFL1	Q5TGJ6	1	5	0	0	1	0.0347	14557	0	0.0646	13734	0	0.0662	15206	0	0.048	17533	0	0.1172	12256	0	0.0055	18158	0	0.0118	14791	0	0.0551	16624	0	0.0032	15120	0	0.0107	17933	0	0.0684	12963	0	0.0564	17211	0	0.0208	16354	0	0.1414	11692	0	0.1097
KIAA0754	O94854	1	4	0	0	1	0.0254	15512	0	0.057	14188	0	0	19033	0	0.0018	18803	0	0	18636	0	0.0001	18956	0	0.0773	12102	0	0.0138	18191	0	0.0037	15070	0	0.0014	19028	0	0.0146	15312	0	0.0001	18785	0	0.0001	18484	0	0.0055	17500	0	0.0001
KRT37	O76014	0	8	0	18	1	0.1	10601	0	0.2874	5340	0	0.4454	3675	0	0.148	13974	0	0.0281	14136	0	0.036	16289	0	0.0082	15204	0	0.2265	9366	0	0.0077	14742	0	0.1078	12787	0	0.0159	15185	0	0.2387	11261	0	0.512	3776	0	0.1187	12291	0	0.0758
SERP2	H7C5W3	0	9	0	0	1	0.0589	12744	0	0.0562	14238	0	0.0464	15979	0	0.1597	13463	0	0.3196	8954	0	0.0797	14753	0	0.0266	13829	0	0.0627	16315	0	0.0143	14286	0	0.0202	17044	0	0.2769	9278	0	0.0387	17675	0	0.0008	18078	0	0.3848	6575	0	0.3836
LOC102724488	A0A096LNH4	0	0	0	0	1	0.1539	8362	0	0.3788	3401	0	0.5627	2066	0	0.2203	10992	0	0.1017	12555	0	0.0011	18678	0	0.0053	15573	0	0.3183	6414	0	0.0042	15020	0	0.0972	13176	0	0.0979	12298	0	0.3002	9066	0	0.3646	6586	0	0.2472	9391	0	0.2225
DMRTA1	Q5VZB9	0	9	0	0	1	0.0469	13574	0	0.1465	9846	0	0.1998	10049	0	0.052	17410	0	0.0533	13490	0	0.0175	17210	0	0.0228	14053	0	0.1514	12452	0	0.0435	13178	0	0.0563	14945	0	0.023	14649	0	0.074	16693	0	0.1297	12912	0	0.0052	17550	0	0.0588
C2CD4D	B7Z1M9	1	1	0	0	1	0.0074	17856	0	0.02	16965	0	0.0259	16781	0	0.1869	12249	0	0	19190	0	0.0412	16084	0	0.001	16623	0	0.1202	13966	0	0	18379	0	0.1637	10626	0	0.0018	17875	0	0.229	11615	0	0.0526	15211	0	0.1361	11828	0	0.0004
OR2A25	A0A126GWI2	0	4	0	0	1	0.1121	10057	0	0.2738	5679	0	0.4703	3277	0	0.1447	14124	0	0.0557	13447	0	0.0294	16587	0	0.0037	15837	0	0.3378	5944	0	0.1282	11531	0	0.3127	5839	0	0.0045	16869	0	0.3727	6630	0	0.3226	7533	0	0.0235	15928	0	0.1001
FAM162B	Q5T6X4	1	6	0	0	1	0.0235	15753	0	0.1233	10807	0	0.2655	7772	0	0.1163	15323	0	0.0302	14072	0	0.0241	16831	0	0.0059	15497	0	0.1714	11569	0	0.027	13700	0	0.1288	11932	0	0.0029	17396	0	0.3236	8251	0	0.1612	11970	0	0.0157	16542	0	0.0623
CROCC2	H7BZ55	1	2	0	0	1	0.0326	14761	0	0.0489	14688	0	0.0207	17035	0	0.0363	17890	0	0.0372	13890	0	0.0082	17895	0	0.0344	13473	0	0.0585	16476	0	0.0347	13445	0	0.0157	17387	0	0.0139	15367	0	0.0698	16827	0	0.0238	16225	0	0.0508	14398	0	0.0192
TMEM164	Q5U3C3	1	11	0	0	1	0.2753	4456	0	0.2758	5625	0	0.3841	4688	0	0.3875	6205	0	0.675	2422	0	0.2718	9522	0	0.0248	13927	0	0.3291	6149	0	0.1572	11137	0	0.2441	7833	0	0.3178	8570	0	0.3938	5990	0	0.2397	9649	0	0.6827	1289	0	0.5256
HEXDC	J3QKL0	0	0	0	0	1	0.0415	13980	0	0.0771	13032	0	0.1015	13835	0	0.0458	17591	0	0.1674	11359	0	0.0193	17114	0	0.0101	14966	0	0.0384	17292	0	0.003	15143	0	0.0088	18137	0	0.1548	11283	0	0.0797	16536	0	0.0339	15852	0	0.4687	4838	0	0.2554
CT45A1	Q5HYN5	0	9	0	0	1	0.0123	17065	0	0.0062	18382	0	0.0165	17240	0	0.052	17411	0	0	17371	0	0.0061	18090	0	0.0005	16982	0	0.0364	17369	0	0	19044	0	0.0095	18068	0	0.0007	18536	0	0.0777	16591	0	0.0638	14844	0	0.0209	16119	0	0.0002
SPRED3	K7EPU5	0	8	0	0	1	0.0369	14356	0	0.1835	8476	0	0.3032	6640	0	0.1014	15914	0	0.0628	13305	0	0.0271	16690	0	0.025	13921	0	0.1852	11014	0	0.0239	13827	0	0.06	14778	0	0.0109	15703	0	0.2201	11957	0	0.2647	8969	0	0.0028	17937	0	0.0175
FAM160B1	Q5W0V3	1	6	0	0	1	0.364	2420	0	0.3977	3075	0	0.3811	4742	0	0.2516	9913	0	0.5789	4235	0	0.7286	387	0	0.1374	11053	0	0.3546	5515	0	0.4428	7702	0	0.3154	5763	0	0.0204	14829	0	0.5189	3028	0	0.1758	11547	0	0.1007	12794	0	0.401
RTL6	Q6ICC9	1	11	0	0	1	0.0049	18496	0	0.0077	18127	0	0.0474	15952	0	0.2844	8868	0	0	17152	0	0.4757	4729	0	0	18472	0	0.0271	17713	0	0	19049	0	0.3479	5023	0	0.0458	13626	0	0.0152	18204	0	0.0379	15712	0	0.0003	18478	0	0
C16orf72	Q14CZ0	1	11	0	1	1	0.3574	2547	0	0.5617	949	0	0.5493	2220	0	0.5615	3115	0	0.4559	6578	0	0.1702	12058	0	0.0018	16279	0	0.6164	1259	0	0.4295	7908	0	0.5295	1891	0	0.0401	13835	0	0.8	189	0	0.3432	7071	0	0.0906	13054	0	0.2011
FAM76B	Q5HYJ3	1	23	0	9	1	0.4599	931	0	0.5942	668	0	0.794	250	0	0.7717	881	0	0.8003	687	0	0.2403	10241	0	0.0007	16786	0	0.6682	716	0	0.3805	8544	0	0.5564	1614	0	0.2221	10163	0	0.7381	465	0	0.4803	4400	0	0.6463	1759	0	0.6505
MBD3L3	A6NE82	0	2	0	0	1	0.0126	17015	0	0.0134	17520	0	0.0425	16118	0	0.0595	17199	0	0.0104	14708	0	0.0059	18114	0	0.0221	14094	0	0.0387	17280	0	0.0194	14020	0	0.0167	17318	0	0.0021	17719	0	0.077	16619	0	0.0626	14884	0	0.0017	18157	0	0.0132
MBD3L2	Q8NHZ7	0	6	0	0	1	0.0128	16992	0	0.0133	17532	0	0.0422	16128	0	0.0603	17176	0	0.0104	14717	0	0.0058	18124	0	0.0215	14118	0	0.0383	17295	0	0.0192	14028	0	0.017	17298	0	0.002	17771	0	0.0772	16612	0	0.0632	14864	0	0.0016	18172	0	0.0134
TRIM48	Q8IWZ4	0	3	0	0	1	0.0076	17830	0	0.0124	17610	0	0.0611	15419	0	0.1307	14745	0	0	16580	0	0.0055	18154	0	0.0003	17091	0	0.0842	15467	0	0	16318	0	0.0606	14748	0	0.0004	18848	0	0.1324	14942	0	0.1164	13311	0	0.0438	14689	0	0.0015
TMEM151B	Q8IW70	1	5	0	0	1	0.2222	6010	0	0.3143	4691	0	0.2725	7579	0	0.4927	4170	0	0.3078	9153	0	0.0681	15106	0	0.0013	16472	0	0.2467	8649	0	0.0025	15209	0	0.31	5935	0	0.106	12176	0	0.6143	1556	0	0.4802	4406	0	0.2942	8426	0	0.2016
TMEM187	Q14656	1	7	0	1	1	0.0073	17890	0	0.007	18224	0	0.1287	12760	0	0.2242	10846	0	0	15879	0	0.2249	10602	0	0.0014	16412	0	0.0773	15715	0	0.0003	15729	0	0.1584	10830	0	0.0005	18777	0	0.0658	16943	0	0.1924	11024	0	0	19041	0	0.001
MAGEC1	O60732	1	33	0	1	1	0.1462	8656	0	0.0415	15232	0	0	19149	0	0.0001	18935	0	0.0071	14857	0	0.0283	16644	0	0.016	14486	0	0.0464	16954	0	0.0011	15432	0	0.014	17584	0	0.0074	16251	0	0.0065	18414	0	0	18749	0	0	18985	0	0.0009
RTL9	Q8NET4	1	13	0	0	1	0.0084	17669	0	0.0553	14285	0	0.2297	8978	0	0.3407	7358	0	0	17148	0	0.3449	7866	0	0.0427	13141	0	0.4229	4122	0	0	19067	0	0.2487	7701	0	0.0019	17825	0	0.0731	16720	0	0.4347	5226	0	0	19155	0	0
ARL14EPL	P0DKL9	1	1	0	0	1	0.2441	5330	0	0.3472	4034	0	0.5087	2729	0	0.4312	5285	0	0.3887	7790	0	0.0645	15239	0	0.0022	16185	0	0.3322	6082	0	0.1221	11603	0	0.2708	7024	0	0.0804	12683	0	0.5527	2438	0	0.31	7810	0	0.2894	8521	0	0.3638
PRAMEF1	O95521	0	6	0	0	1	0.0091	17520	0	0.005	18695	0	0.026	16770	0	0.2487	10013	0	0	17856	0	0.0664	15167	0	0.0065	15405	0	0.1855	11000	0	0	18934	0	0.0913	13430	0	0.0018	17867	0	0.1932	12972	0	0.1297	12915	0	0.0052	17548	0	0
PRR27	Q6MZM9	1	5	0	1	1	0.0517	13224	0	0.0115	17696	0	0	18926	0	0.0002	18933	0	0	16907	0	0.0024	18495	0	0.0021	16207	0	0	18973	0	0	18679	0	0.001	19107	0	0.0083	16093	0	0	18929	0	0	18933	0	0	19098	0	0
RWDD4	Q6NW29	1	16	0	0	1	0.2883	4123	0	0.3857	3283	0	0.3889	4587	0	0.3634	6813	0	0.5379	5038	0	0.1426	12844	0	0.0156	14518	0	0.2696	7893	0	0.1791	10867	0	0.2049	9083	0	0.2375	9917	0	0.2543	10690	0	0.1571	12087	0	0.5244	3789	0	0.4685
CCM2L	Q9NUG4	0	8	0	0	1	0.0356	14488	0	0.0376	15561	0	0.0208	17023	0	0.3087	8235	0	0	17343	0	0.0181	17176	0	0.0019	16268	0	0.1611	12056	0	0	18348	0	0.3707	4563	0	0.0119	15584	0	0.0969	16070	0	0.0911	14051	0	0.5518	3294	0	0.002
MBD3L5	A6NJ08	0	2	0	0	1	0.0123	17057	0	0.0132	17538	0	0.0389	16246	0	0.055	17330	0	0.0108	14691	0	0.0052	18189	0	0.0194	14249	0	0.036	17387	0	0.0176	14091	0	0.0157	17391	0	0.0021	17717	0	0.0727	16728	0	0.0586	15015	0	0.0016	18169	0	0.0141
TPD52L3	Q96J77	1	9	0	2	1	0.1074	10265	0	0.2673	5840	0	0.3489	5446	0	0.1873	12224	0	0.1336	11948	0	0.0008	18747	0	0.0051	15601	0	0.204	10252	0	0.0016	15343	0	0.0892	13534	0	0.1246	11804	0	0.2676	10223	0	0.1586	12043	0	0.3496	7279	0	0.2226
TRIM67	Q6ZTA4	0	5	0	0	1	0.1849	7266	0	0.3316	4337	0	0.3744	4898	0	0.3282	7713	0	0.4283	7083	0	0.0421	16061	0	0.0227	14060	0	0.4357	3880	0	0.0143	14288	0	0.1465	11255	0	0.4682	5443	0	0.3226	8281	0	0.1583	12051	0	0.8884	53	0	0.5395
CCDC127	Q96BQ5	1	9	0	0	1	0.1477	8607	0	0.1671	9037	0	0.6334	1301	0	0.8593	338	0	0	17159	0	0.0022	18527	0	0.0001	17538	0	0.5768	1738	0	0	18161	0	0.6256	918	0	0.012	15569	0	0.4082	5573	0	0.729	928	0	0.4668	4873	0	0.0315
MBD3L4	A6NDZ8	0	2	0	0	1	0.0126	17019	0	0.0131	17540	0	0.0357	16374	0	0.0516	17423	0	0.0106	14698	0	0.0047	18240	0	0.0189	14289	0	0.0349	17429	0	0.0168	14137	0	0.0144	17535	0	0.0023	17602	0	0.0706	16804	0	0.055	15123	0	0.0016	18181	0	0.014
LYPD2	Q6UXB3	0	6	0	2	1	0.014	16847	0	0.0385	15473	0	0.2818	7300	0	0.3134	8101	0	0	19000	0	0.0284	16638	0	0.0005	16944	0	0.3672	5222	0	0	17800	0	0.2271	8330	0	0.0041	16991	0	0.2081	12411	0	0.224	10092	0	0.2431	9489	0	0.0108
CLEC19A	A0A1B0GV53	0	3	0	0	1	0.2227	5997	0	0.2542	6213	0	0.444	3695	0	0.3422	7318	0	0.0446	13707	0	0.035	16330	0	0.0008	16732	0	0.3126	6588	0	0.0021	15260	0	0.2751	6886	0	0.0757	12792	0	0.5964	1791	0	0.3247	7484	0	0.5603	3159	0	0.152
TMEM251	Q8N6I4	1	2	0	0	1	0.223	5987	0	0.1929	8165	0	0.1531	11832	0	0.27	9333	0	0.0087	14786	0	0.0305	16528	0	0.001	16641	0	0.2261	9380	0	0.0028	15164	0	0.5462	1724	0	0.0221	14704	0	0.3458	7518	0	0.6178	2210	0	0.1497	11480	0	0.0288
DUXB	A0A1W2PPF3	0	4	0	0	1	0.0407	14032	0	0.0248	16575	0	0	18873	0	0.0207	18336	0	0.0219	14306	0	0.0212	16998	0	0.0352	13441	0	0.0116	18264	0	0.0002	15843	0	0.0102	17987	0	0.0076	16215	0	0.002	18546	0	0.0003	18245	0	0.0468	14560	0	0.014
FAM98C	Q17RN3	1	4	0	0	1	0.0305	14948	0	0.1488	9743	0	0.3289	5958	0	0.1199	15175	0	0.107	12440	0	0.0238	16850	0	0.0343	13479	0	0.162	12013	0	0.0078	14738	0	0.0567	14932	0	0.1837	10796	0	0.1723	13652	0	0.1603	11989	0	0.3867	6536	0	0.1866
UBL3	O95164	1	21	0	1	1	0.6086	167	0	0.3591	3789	0	0.4864	3041	0	0.8034	649	0	0.9799	1	0	0.6814	755	0	0.1323	11122	0	0.3122	6600	0	0.4466	7630	0	0.3541	4899	0	0.4059	6874	0	0.5175	3056	0	0.4095	5676	0	0.5848	2724	0	0.8741
FAM221A	A4D161	1	6	0	0	1	0.0759	11747	0	0.0299	16180	0	0.1454	12119	0	0.2071	11490	0	0	18422	0	0.0008	18738	0	0.0044	15717	0	0.169	11689	0	0	17231	0	0.2003	9244	0	0.085	12559	0	0.1435	14584	0	0.1974	10874	0	0.6891	1213	0	0.0063
FAM237A	A0A1B0GTK4	1	1	0	0	1	0.1172	9817	0	0.1102	11374	0	0.5566	2143	0	0.7665	923	0	0	18494	0	0.0168	17254	0	0.0008	16733	0	0.6578	818	0	0	17050	0	0.5805	1359	0	0.0172	15053	0	0.3702	6722	0	0.689	1344	0	0.4759	4699	0	0.0227
FAM69B	Q5VUD6	1	0	0	1	1	0.3395	2938	0	0.5288	1273	0	0.6707	957	0	0.5556	3206	0	0.2349	10265	0	0.088	14481	0	0.0023	16147	0	0.5949	1504	0	0.1692	10988	0	0.4475	3089	0	0.0667	13002	0	0.7275	522	0	0.5137	3759	0	0.0761	13512	0	0.1634
CDCP2	A0A1B0GU47	1	2	0	0	1	0.3603	2486	0	0.527	1290	0	0.5688	1999	0	0.4323	5258	0	0.3598	8298	0	0.1012	14068	0	0.0023	16144	0	0.508	2721	0	0.0913	12087	0	0.3523	4940	0	0.2031	10452	0	0.2283	11641	0	0.4375	5173	0	0.3871	6526	0	0.3156
XKRX	Q6PP77	0	4	0	0	1	0.2727	4527	0	0.2106	7524	0	0.214	9528	0	0.6743	1712	0	0	16625	0	0.1273	13280	0	0.0007	16820	0	0.5635	1940	0	0.0003	15688	0	0.7766	55	0	0.0079	16153	0	0.0954	16121	0	0.7408	817	0	0.3073	8184	0	0.0379
NHLRC4	P0CG21	1	5	0	0	1	0.0222	15914	0	0.0344	15821	0	0.467	3331	0	0.5895	2723	0	0	17950	0	0.0298	16557	0	0.0003	17104	0	0.3427	5810	0	0	16857	0	0.3605	4760	0	0.0048	16820	0	0.2978	9153	0	0.3711	6456	0	0.2996	8326	0	0.0076
TGFBR3L	H3BV60	1	2	0	0	1	0.0089	17556	0	0.0066	18294	0	0.033	16482	0	0.0852	16434	0	0.0001	15642	0	0.0143	17434	0	0.0069	15346	0	0.0438	17082	0	0	18421	0	0.0398	15781	0	0.006	16516	0	0.1141	15542	0	0.0467	15416	0	0.0034	17852	0	0.0025
CCDC33	Q8N5R6	1	26	0	1	1	0.0025	19159	0	0.0044	18909	0	0.0034	18005	0	0.0316	18029	0	0	17103	0	0.0455	15930	0	0.0019	16243	0	0.0658	16170	0	0	18092	0	0.0904	13481	0	0.0033	17255	0	0.0357	17737	0	0.0228	16274	0	0.0271	15632	0	0
FAM102B	Q5T8I3	1	13	0	0	1	0.3501	2700	0	0.342	4139	0	0.5763	1907	0	0.5348	3505	0	0.5891	4054	0	0.2545	9921	0	0.02	14205	0	0.2888	7276	0	0.2003	10600	0	0.3436	5135	0	0.2042	10441	0	0.6368	1282	0	0.3625	6641	0	0.4035	6193	0	0.4739
SKOR2	A0A087X0E6	0	9	0	0	1	0.039	14176	0	0.0436	15063	0	0.0076	17671	0	0.0308	18047	1	0.0655	13248	0	0.0013	18648	0	0.0189	14290	0	0.0219	17923	0	0.0322	13523	0	0.0043	18687	0	0.0038	17093	0	0.0072	18401	0	0.0019	17861	0	0.0118	16863	0	0.0114
SH3TC1	Q8TE82	1	7	0	0	1	0.1503	8498	0	0.3791	3394	0	0.4676	3319	0	0.1825	12443	0	0.0165	14478	0	0.053	15633	0	0.0015	16405	0	0.4242	4091	0	0.0303	13588	0	0.2893	6461	0	0.0209	14790	0	0.394	5985	0	0.3001	8054	0	0.0209	16117	0	0.0529
CD8B2	A0A2R8Y6U7	0	6	0	0	1	0.0106	17302	0	0.0042	18984	0	0.0282	16678	0	0.0505	17464	0	0	16856	0	0.0022	18515	0	0.0008	16767	0	0.0778	15697	0	0	18205	0	0.0127	17720	0	0.0014	18051	0	0.0203	18085	0	0.0116	16824	0	0.0358	15118	0	0.0001
ZSWIM4	Q9H7M6	0	6	0	0	1	0.1354	9081	0	0.3318	4334	0	0.4719	3250	0	0.2807	8991	0	0.105	12482	0	0.0196	17100	0	0.0078	15240	0	0.2691	7914	0	0.0047	14981	0	0.0934	13341	0	0.079	12719	0	0.4881	3601	0	0.3392	7145	0	0.1941	10484	0	0.1359
OAF	Q86UD1	1	5	0	0	1	0.1304	9279	0	0.2663	5869	0	0.3806	4753	0	0.1104	15547	0	0.2405	10185	0	0.0299	16553	0	0.0007	16830	0	0.4339	3909	0	0.1487	11259	0	0.2352	8076	0	0.0097	15865	0	0.3927	6018	0	0.095	13951	0	0.0622	13937	0	0.2318
ABHD16B	Q9H3Z7	0	7	0	0	1	0.1164	9858	0	0.1695	8965	0	0.091	14250	0	0.0886	16335	0	0.5111	5516	0	0.0845	14605	0	0.0021	16192	0	0.0838	15483	0	0.0608	12714	0	0.0513	15179	0	0.2679	9414	0	0.0635	17000	0	0.0221	16303	0	0.472	4772	0	0.365
RFPL4B	Q6ZWI9	1	4	0	0	1	0.007	17977	0	0.0101	17851	0	0.179	10832	0	0.2598	9659	0	0	17236	0	0.0549	15565	0	0.0016	16338	0	0.1488	12584	0	0	19166	0	0.1475	11208	0	0.0007	18580	0	0.2618	10427	0	0.2376	9704	0	0.0238	15900	0	0.0009
SMLR1	H3BR10	1	4	0	1	1	0.0064	18115	0	0.0048	18759	0	0.055	15652	0	0.1854	12306	0	0	19040	0	0.0767	14849	0	0.0049	15627	0	0.1462	12719	0	0	18098	0	0.1024	12983	0	0.0022	17682	0	0.2315	11528	0	0.101	13783	0	0.0488	14459	0	0
OR2A42	A0A2R8YEV3	0	3	0	0	1	0.1888	7119	0	0.3808	3362	0	0.5706	1973	0	0.2923	8646	0	0.1167	12276	0	0.0331	16424	0	0.0014	16454	0	0.3467	5718	0	0.0444	13157	0	0.3245	5543	0	0.0873	12508	0	0.5331	2773	0	0.5745	2802	0	0.1941	10486	0	0.1528
ERICH5	Q6P6B1	1	6	0	0	1	0.0037	18822	0	0.0034	19193	0	0.1334	12592	0	0.2983	8478	0	0	18977	0	0.1736	11967	0	0.0052	15589	0	0.2792	7573	0	0	17198	0	0.1787	10074	0	0.0011	18270	0	0.319	8391	0	0.2191	10241	0	0.0157	16537	0	0
LRRC3	Q9BY71	1	11	0	1	1	0.257	4957	0	0.4619	2043	0	0.5805	1853	0	0.3908	6127	0	0.0603	13356	0	0.011	17665	0	0.0008	16730	0	0.4645	3393	0	0.0054	14918	0	0.231	8199	0	0.1977	10567	0	0.4841	3695	0	0.6419	1899	0	0.3087	8160	0	0.1424
TMPPE	Q6ZT21	0	4	0	0	1	0.1318	9212	0	0.2141	7415	0	0.1993	10064	0	0.1694	13007	0	0.0015	15309	0	0.0118	17612	0	0.0017	16298	0	0.1666	11803	0	0	16562	0	0.2121	8856	0	0.071	12897	0	0.0816	16484	0	0.3041	7960	0	0.3934	6398	0	0.0233
VMAC	Q2NL98	1	6	0	0	1	0.0051	18422	0	0.0215	16844	0	0.0925	14193	0	0.3366	7478	0	0	15921	0	0.191	11487	0	0.0035	15884	0	0.3745	5084	0	0	16233	0	0.3674	4624	0	0.024	14574	0	0.212	12251	0	0.2231	10124	0	0.0478	14512	0	0.0002
SIRPD	Q5TFQ5	1	9	0	0	1	0.0081	17724	0	0.0045	18887	0	0.0081	17641	0	0.0413	17735	0	0	18812	0	0.0033	18390	0	0.0023	16149	0	0.0382	17300	0	0	18247	0	0.008	18237	0	0.0013	18160	0	0.0916	16212	0	0.0222	16289	0	0.0542	14265	0	0
LIX1L	Q8IVB5	0	9	0	0	1	0.1675	7899	0	0.2299	6895	0	0.3394	5680	0	0.0954	16131	0	0.4567	6556	0	0.0432	16010	0	0.0026	16088	0	0.2289	9282	0	0.1537	11185	0	0.1823	9918	0	0.0164	15132	0	0.3363	7802	0	0.0846	14227	0	0.1798	10818	0	0.4303
TARM1	A0A087X1Q6	0	2	0	0	1	0.0089	17573	0	0.0043	18919	0	0.0173	17197	0	0.0786	16649	0	0	18458	0	0.0174	17223	0	0.0099	14991	0	0.0927	15191	0	0	18623	0	0.0349	16034	0	0.0025	17548	0	0.1346	14887	0	0.0254	16150	0	0.0434	14705	0	0
TMEM248	Q9NWD8	1	12	0	1	1	0.4204	1441	0	0.3991	3052	0	0.1967	10154	0	0.1173	15282	0	0.2961	9339	0	0.0353	16315	0	0	19279	0	0.5429	2251	0	0.019	14036	0	0.6049	1094	0	0.0426	13757	0	0.4046	5680	0	0.4433	5075	0	0.1541	11388	0	0.4629
NPIPB13	A6NJU9	1	3	0	1	1	0.3857	1999	0	0.3909	3182	0	0	18811	0	0	19091	0	0	17537	0	0	19292	0	0.1452	10947	0	0	19189	0	0	17263	0	0	19274	0	0.0002	18959	0	0	18956	0	0	18733	0	0	18834	0	0
[truncated: 17,621 more rows]
[truncated: 47 more columns]
