# Supplementary material for: Co-evolution based machine-learning for predicting functional interactions between human genes
Source: Nat Commun. 2021 Nov 9;12:6454. doi: 10.1038/s41467-021-26792-w (PMC8578642; doi:10.1038/s41467-021-26792-w)
Supplement: Supplementary file 7 — Source Data [file 41467_2021_26792_MOESM7_ESM.zip]

Archive with 12 entries (12 files):
- source_data/figure1.csv
- source_data/figure2.csv
- source_data/figure4.csv
- source_data/figure6a.csv
- source_data/figure6b.csv
- source_data/figure7b.json
- source_data/figure7d.csv
- source_data/supp_figure11.csv
- source_data/supp_figure2.csv
- source_data/supp_figure3.csv
- source_data/supp_figure5.csv
- source_data/supp_figure6-10.csv
