# Supplementary material for: Co-evolution based machine-learning for predicting functional interactions between human genes
Source: Nat Commun. 2021 Nov 9;12:6454. doi: 10.1038/s41467-021-26792-w (PMC8578642; doi:10.1038/s41467-021-26792-w)
Supplement: Supplementary file 7 — Source Data [file 41467_2021_26792_MOESM7_ESM.zip › source_data/figure1.csv]

target	method	CV0 AUC train (unfilt)	CV0 pAUC train (unfilt)	CV0 AP train (unfilt)	CV0 AUC test (unfilt)	CV0 pAUC test (unfilt)	CV0 AP test (unfilt)	CV0 AUC C1 (unfilt)	CV0 pAUC C1 (unfilt)	CV0 AP C1 (unfilt)	CV0 AUC C2 (unfilt)	CV0 pAUC C2 (unfilt)	CV0 AP C2 (unfilt)	CV0 AUC C3 (unfilt)	CV0 pAUC C3 (unfilt)	CV0 AP C3 (unfilt)	CV1 AUC train (unfilt)	CV1 pAUC train (unfilt)	CV1 AP train (unfilt)	CV1 AUC test (unfilt)	CV1 pAUC test (unfilt)	CV1 AP test (unfilt)	CV1 AUC C1 (unfilt)	CV1 pAUC C1 (unfilt)	CV1 AP C1 (unfilt)	CV1 AUC C2 (unfilt)	CV1 pAUC C2 (unfilt)	CV1 AP C2 (unfilt)	CV1 AUC C3 (unfilt)	CV1 pAUC C3 (unfilt)	CV1 AP C3 (unfilt)	CV2 AUC train (unfilt)	CV2 pAUC train (unfilt)	CV2 AP train (unfilt)	CV2 AUC test (unfilt)	CV2 pAUC test (unfilt)	CV2 AP test (unfilt)	CV2 AUC C1 (unfilt)	CV2 pAUC C1 (unfilt)	CV2 AP C1 (unfilt)	CV2 AUC C2 (unfilt)	CV2 pAUC C2 (unfilt)	CV2 AP C2 (unfilt)	CV2 AUC C3 (unfilt)	CV2 pAUC C3 (unfilt)	CV2 AP C3 (unfilt)	CV3 AUC train (unfilt)	CV3 pAUC train (unfilt)	CV3 AP train (unfilt)
in_Complex_reactome	MLPP	0.810885414	0.675425245	0.816075413	0.794217146	0.656954685	0.812262577	0.785577042	0.652310563	0.799728325	0.792339722	0.648580993	0.791059218	0.800994382	0.677312566	0.870400352	0.82836213	0.70036646	0.836754763	0.790536716	0.660657939	0.811697318	0.808042812	0.678412888	0.823144936	0.78513319	0.657209817	0.789634491	0.790166892	0.659745105	0.865963103	0.820404924	0.688679663	0.826004772	0.78897405	0.645972508	0.804953101	0.794794047	0.659772484	0.808229277	0.78179104	0.639066359	0.776007372	0.797258935	0.651757155	0.870886132	0.835524678	0.703262067	0.854103763
in_Complex_reactome	NPP	0.639957492	0.563178772	0.648258422	0.639667421	0.596633244	0.698775843	0.649969405	0.568458114	0.671635261	0.605982608	0.562183339	0.628659645	0.719404926	0.696961468	0.841750906	0.636212442	0.559869228	0.643299004	0.642653967	0.598102725	0.701853253	0.635406701	0.559318622	0.655060219	0.607557542	0.564284202	0.629681814	0.737490651	0.70557072	0.857706032	0.648387069	0.563264806	0.651373435	0.636413196	0.59561079	0.697476905	0.650046126	0.563686126	0.668509092	0.593639659	0.556039128	0.611304009	0.731163586	0.704318979	0.857384837	0.629816472	0.569433337	0.673969758
in_Complex_reactome	SVD-Phy	0.600414872	0.543872609	0.605652694	0.583856317	0.57128936	0.649662339	0.615381566	0.552945649	0.636172015	0.540715984	0.539002483	0.568211862	0.672483788	0.654972824	0.808966369	0.594992714	0.542911642	0.602363702	0.587121402	0.573135951	0.65366316	0.59816807	0.544842363	0.620906899	0.54526988	0.542478917	0.573725593	0.687789373	0.660563039	0.823757734	0.598049533	0.544393111	0.603211804	0.587974172	0.574511843	0.655844355	0.608222106	0.547161023	0.628560999	0.535780522	0.537780473	0.558841303	0.699677726	0.669156513	0.835499856	0.574446549	0.549845488	0.62697683
in_Complex_reactome	PPP	0.628839144	0.56985645	0.652810983	0.656357109	0.581737397	0.69982777	0.641762486	0.575215192	0.677881891	0.626469136	0.55735729	0.637135521	0.736805753	0.639270397	0.834329601	0.641945234	0.561357951	0.651939644	0.650870801	0.586550385	0.700948757	0.646730824	0.567456772	0.672108373	0.622621704	0.557969201	0.636162665	0.725247084	0.663104505	0.843149096	0.62815524	0.566745745	0.651795826	0.655679167	0.583132416	0.700595904	0.630637352	0.563532894	0.663067485	0.622513868	0.554621895	0.627591486	0.746551447	0.652898484	0.851635529	0.627562252	0.56256828	0.672407883
in_Complex_reactome	Hamming	0.655716222	0.573555212	0.660050101	0.68315146	0.599485023	0.713824122	0.662759765	0.573195156	0.677094894	0.658406196	0.577181459	0.660573323	0.753740179	0.646498005	0.832437502	0.668612957	0.570962819	0.663227164	0.679602628	0.602469876	0.716131161	0.671018388	0.566646719	0.674977852	0.654996325	0.577878159	0.658479904	0.745749526	0.673811464	0.844344351	0.666677638	0.575654862	0.668744933	0.676887753	0.599648578	0.711862311	0.664027782	0.572514693	0.678739276	0.64550338	0.570514541	0.642070013	0.756466939	0.665766819	0.849944108	0.678759979	0.58947367	0.71056368
in_Reactome	MLPP	0.756140575	0.627207173	0.7209533	0.727015736	0.597806874	0.755132519	0.74319895	0.613848299	0.754863088	0.713288124	0.587115023	0.716563097	0.737081787	0.61320777	0.836003087	0.752410534	0.626299708	0.720713161	0.729738724	0.600511842	0.758377366	0.738915566	0.609043412	0.748740551	0.718657146	0.592365199	0.726543839	0.741691244	0.610697494	0.834313758	0.762747807	0.628846069	0.743110652	0.734354014	0.601668413	0.756236231	0.752403562	0.613405757	0.759447904	0.726298612	0.595587811	0.727389715	0.734267632	0.606877104	0.820929271	0.762487363	0.625875866	0.729390365
in_Reactome	NPP	0.618142831	0.554340568	0.576662982	0.596450846	0.563849273	0.666212448	0.618331144	0.552331036	0.638637418	0.57132111	0.541416178	0.601426282	0.638636513	0.613329313	0.796866627	0.609561794	0.549250219	0.57171789	0.599791667	0.565506455	0.66961912	0.610330058	0.549666179	0.6320207	0.572706372	0.541965426	0.606984786	0.656181175	0.62282945	0.805305337	0.615082739	0.555155395	0.599139044	0.596069281	0.564120796	0.660042623	0.613205597	0.55214951	0.636745485	0.570471544	0.542245513	0.599066638	0.645257214	0.616727762	0.788305495	0.621338782	0.553383978	0.585995036
in_Reactome	SVD-Phy	0.610030365	0.540809547	0.552722181	0.58838714	0.553685999	0.650899405	0.61606326	0.541083726	0.624027536	0.560805466	0.532854195	0.582838465	0.62584728	0.599425903	0.783887114	0.613531139	0.542304822	0.561446907	0.595897628	0.555436263	0.656941675	0.611624478	0.541115383	0.621206912	0.566426511	0.534478649	0.591703035	0.650780863	0.604157303	0.794320622	0.614243127	0.546744451	0.584892539	0.58928318	0.553663515	0.644516614	0.619273628	0.548558935	0.633999069	0.559182697	0.532191497	0.577177929	0.6373261	0.600067347	0.775579219	0.631318893	0.54679872	0.580564015
in_Reactome	PPP	0.625585696	0.564110373	0.596213057	0.628173288	0.570828248	0.688948396	0.629653659	0.563287198	0.660338084	0.600945324	0.545556782	0.622868051	0.679723577	0.620715237	0.816786333	0.628290576	0.564175206	0.602113938	0.630245202	0.571363601	0.689689688	0.624096514	0.562453272	0.655370262	0.603173592	0.54718702	0.627750775	0.692686513	0.624231417	0.821626531	0.619341713	0.562687347	0.611499181	0.633968133	0.572450535	0.686911844	0.620000204	0.561823985	0.652642607	0.608316065	0.547296968	0.626200781	0.696011158	0.625410909	0.814428872	0.628085951	0.564049074	0.605269058
in_Reactome	Hamming	0.639825651	0.562826372	0.591202058	0.640766193	0.574800189	0.689228921	0.646751896	0.562106303	0.659369716	0.614353507	0.552302849	0.627307108	0.686020322	0.612110071	0.808278868	0.638325319	0.559678635	0.591816835	0.642711929	0.57375549	0.688715992	0.635014769	0.558144649	0.647356323	0.61866819	0.551745448	0.631805532	0.696011712	0.618009625	0.810172363	0.635695438	0.558134231	0.60562893	0.645400181	0.575487939	0.686167985	0.633872847	0.558480033	0.64773724	0.620889093	0.552315467	0.626927088	0.701327928	0.623615825	0.806290949	0.64290345	0.563203219	0.601926336
Cell_Cycle	MLPP	0.956483921	0.956483921	0.894679175	0.894679175	0.927212296	0.927212296	0.87687402	0.87687402	0.899400189	0.899400189	0.946508363	0.946508363	0.868837066	0.868837066	0.905618992	0.905618992	0.831146468	0.831146468	0.870324155	0.870324155	0.951915197	0.951915197	0.921033705	0.921033705	0.920187059	0.920187059	0.918568412	0.918568412	0.91875	0.91875	0.945922618	0.945922618	0.882086585	0.882086585	0.903439097	0.903439097	0.858736198	0.858736198	0.917073251	0.917073251	0.949778028	0.949778028	0.90335341	0.90335341	0.910662625	0.910662625	0.905166673	0.905166673
Cell_Cycle	NPP	0.617754083	0.617754083	0.643989595	0.643989595	0.636768351	0.636768351	0.601584399	0.601584399	0.768200816	0.768200816	0.622547197	0.622547197	0.631817347	0.631817347	0.6093774	0.6093774	0.579495906	0.579495906	0.802942628	0.802942628	0.608096869	0.608096869	0.65379713	0.65379713	0.622133386	0.622133386	0.647948725	0.647948725	0.825390625	0.825390625	0.629950423	0.629950423	0.628699252	0.628699252	0.601195821	0.601195821	0.588611522	0.588611522	0.794489102	0.794489102	0.621251019	0.621251019	0.637727064	0.637727064	0.630273803	0.630273803	0.604753572	0.604753572
Cell_Cycle	SVD-Phy	0.576451872	0.576451872	0.57502876	0.57502876	0.558849326	0.558849326	0.525980112	0.525980112	0.725096145	0.725096145	0.604391734	0.604391734	0.57600824	0.57600824	0.567482184	0.567482184	0.508713358	0.508713358	0.766591707	0.766591707	0.585496916	0.585496916	0.589602689	0.589602689	0.580558933	0.580558933	0.56804628	0.56804628	0.760709635	0.760709635	0.614401039	0.614401039	0.59732012	0.59732012	0.595569243	0.595569243	0.542516491	0.542516491	0.78900947	0.78900947	0.580047894	0.580047894	0.586129866	0.586129866	0.599101844	0.599101844	0.547541523	0.547541523
Cell_Cycle	PPP	0.602177186	0.602177186	0.660614927	0.660614927	0.630863799	0.630863799	0.614590661	0.614590661	0.801753552	0.801753552	0.599210829	0.599210829	0.65785759	0.65785759	0.589009975	0.589009975	0.635953267	0.635953267	0.751227238	0.751227238	0.634951033	0.634951033	0.651545965	0.651545965	0.652850011	0.652850011	0.624742645	0.624742645	0.792985026	0.792985026	0.603634435	0.603634435	0.661627573	0.661627573	0.606481668	0.606481668	0.629313802	0.629313802	0.799693108	0.799693108	0.604120912	0.604120912	0.661043377	0.661043377	0.607459286	0.607459286	0.646399783	0.646399783
Cell_Cycle	Hamming	0.677417389	0.677417389	0.71726261	0.71726261	0.687314807	0.687314807	0.676045673	0.676045673	0.856178725	0.856178725	0.666849096	0.666849096	0.71311109	0.71311109	0.661236721	0.661236721	0.679572472	0.679572472	0.836887067	0.836887067	0.68977492	0.68977492	0.716918646	0.716918646	0.697780051	0.697780051	0.713431753	0.713431753	0.791894531	0.791894531	0.676634616	0.676634616	0.715160536	0.715160536	0.65277186	0.65277186	0.689624353	0.689624353	0.835787923	0.835787923	0.652427859	0.652427859	0.733270562	0.733270562	0.659164442	0.659164442	0.727140036	0.727140036
DNA_Repair	MLPP	0.967084342	0.967084342	0.906785963	0.906785963	0.944180076	0.944180076	0.894017693	0.894017693	0.856883805	0.856883805	0.962219626	0.962219626	0.924180746	0.924180746	0.934662549	0.934662549	0.91443055	0.91443055	0.949566033	0.949566033	0.960634661	0.960634661	0.937113064	0.937113064	0.932346026	0.932346026	0.939785099	0.939785099	0.952298589	0.952298589	0.958223288	0.958223288	0.929366584	0.929366584	0.927143726	0.927143726	0.923912416	0.923912416	0.926652893	0.926652893	0.957465619	0.957465619	0.914360682	0.914360682	0.917191265	0.917191265	0.905125046	0.905125046
DNA_Repair	NPP	0.628779995	0.628779995	0.619228523	0.619228523	0.614245405	0.614245405	0.607373818	0.607373818	0.707797461	0.707797461	0.616017883	0.616017883	0.610846487	0.610846487	0.622400847	0.622400847	0.574190291	0.574190291	0.813433419	0.813433419	0.613677558	0.613677558	0.624420468	0.624420468	0.613511043	0.613511043	0.633027751	0.633027751	0.613897739	0.613897739	0.615929097	0.615929097	0.630067101	0.630067101	0.627853949	0.627853949	0.620119023	0.620119023	0.698863636	0.698863636	0.60821753	0.60821753	0.626093491	0.626093491	0.63192002	0.63192002	0.617376932	0.617376932
DNA_Repair	SVD-Phy	0.563158044	0.563158044	0.469523146	0.469523146	0.548642145	0.548642145	0.422139085	0.422139085	0.512735388	0.512735388	0.519610652	0.519610652	0.514729362	0.514729362	0.513786736	0.513786736	0.489474175	0.489474175	0.760340918	0.760340918	0.532541032	0.532541032	0.486905909	0.486905909	0.533239888	0.533239888	0.463137288	0.463137288	0.423365195	0.423365195	0.535428805	0.535428805	0.535254917	0.535254917	0.538992863	0.538992863	0.548936614	0.548936614	0.647116829	0.647116829	0.564490868	0.564490868	0.52947342	0.52947342	0.575873209	0.575873209	0.512450667	0.512450667
DNA_Repair	PPP	0.586291978	0.586291978	0.570354361	0.570354361	0.601529864	0.601529864	0.54677681	0.54677681	0.622053285	0.622053285	0.567081492	0.567081492	0.598815308	0.598815308	0.565227025	0.565227025	0.608078188	0.608078188	0.798381422	0.798381422	0.580349229	0.580349229	0.581396245	0.581396245	0.589164821	0.589164821	0.576762739	0.576762739	0.561083295	0.561083295	0.576307286	0.576307286	0.586573359	0.586573359	0.571237448	0.571237448	0.589306149	0.589306149	0.680151202	0.680151202	0.593009599	0.593009599	0.587158541	0.587158541	0.580283152	0.580283152	0.582516586	0.582516586
DNA_Repair	Hamming	0.699353607	0.699353607	0.698578862	0.698578862	0.699239093	0.699239093	0.69309299	0.69309299	0.720239922	0.720239922	0.699838198	0.699838198	0.698966913	0.698966913	0.696339316	0.696339316	0.690410874	0.690410874	0.809758386	0.809758386	0.670687415	0.670687415	0.734232637	0.734232637	0.686200992	0.686200992	0.752314725	0.752314725	0.825914125	0.825914125	0.678683726	0.678683726	0.734915397	0.734915397	0.670321903	0.670321903	0.755057584	0.755057584	0.83710556	0.83710556	0.696490394	0.696490394	0.693575685	0.693575685	0.689521843	0.689521843	0.689617128	0.689617128
Developmental_Biology	MLPP	0.93822508	0.93822508	0.901742584	0.901742584	0.889204534	0.889204534	0.899994296	0.899994296	0.899221255	0.899221255	0.931164571	0.931164571	0.897991896	0.897991896	0.881042208	0.881042208	0.899679587	0.899679587	0.929778149	0.929778149	0.938419542	0.938419542	0.902782112	0.902782112	0.900426095	0.900426095	0.902976411	0.902976411	0.908573684	0.908573684	0.930802869	0.930802869	0.904813666	0.904813666	0.867472623	0.867472623	0.902153989	0.902153989	0.936505041	0.936505041	0.939013165	0.939013165	0.88804793	0.88804793	0.893981572	0.893981572	0.876530888	0.876530888
Developmental_Biology	NPP	0.61914766	0.61914766	0.616627124	0.616627124	0.626442052	0.626442052	0.607234399	0.607234399	0.628778529	0.628778529	0.655688037	0.655688037	0.586604762	0.586604762	0.657469902	0.657469902	0.551686669	0.551686669	0.654266137	0.654266137	0.670149363	0.670149363	0.576948296	0.576948296	0.683898572	0.683898572	0.550530568	0.550530568	0.576068421	0.576068421	0.620374717	0.620374717	0.61234097	0.61234097	0.6282905	0.6282905	0.607032601	0.607032601	0.626260152	0.626260152	0.639545194	0.639545194	0.599366286	0.599366286	0.652816153	0.652816153	0.565102413	0.565102413
Developmental_Biology	SVD-Phy	0.653509298	0.653509298	0.648039021	0.648039021	0.664898851	0.664898851	0.610430299	0.610430299	0.667958287	0.667958287	0.679513492	0.679513492	0.629160347	0.629160347	0.673147861	0.673147861	0.599556178	0.599556178	0.697691198	0.697691198	0.678321895	0.678321895	0.616120023	0.616120023	0.695854682	0.695854682	0.590743377	0.590743377	0.636721053	0.636721053	0.636146617	0.636146617	0.614775866	0.614775866	0.615690257	0.615690257	0.6111474	0.6111474	0.60890733	0.60890733	0.639833781	0.639833781	0.634842567	0.634842567	0.648753754	0.648753754	0.598743849	0.598743849
Developmental_Biology	PPP	0.587771017	0.587771017	0.626609152	0.626609152	0.581504714	0.581504714	0.613428459	0.613428459	0.738619277	0.738619277	0.596159954	0.596159954	0.622848217	0.622848217	0.591560374	0.591560374	0.602133733	0.602133733	0.750352312	0.750352312	0.598670798	0.598670798	0.623836034	0.623836034	0.612336236	0.612336236	0.601663842	0.601663842	0.720976316	0.720976316	0.597574047	0.597574047	0.614921334	0.614921334	0.559216291	0.559216291	0.615079252	0.615079252	0.675350028	0.675350028	0.605434998	0.605434998	0.615972865	0.615972865	0.605218861	0.605218861	0.601138655	0.601138655
Developmental_Biology	Hamming	0.588430529	0.588430529	0.621211389	0.621211389	0.580939448	0.580939448	0.603047841	0.603047841	0.743221686	0.743221686	0.590629753	0.590629753	0.624786476	0.624786476	0.577680869	0.577680869	0.602905482	0.602905482	0.780457035	0.780457035	0.588484219	0.588484219	0.629247111	0.629247111	0.597258496	0.597258496	0.608728368	0.608728368	0.750942105	0.750942105	0.603029878	0.603029878	0.61212726	0.61212726	0.571455322	0.571455322	0.60788803	0.60788803	0.654137259	0.654137259	0.591488887	0.591488887	0.613190285	0.613190285	0.595811987	0.595811987	0.596504663	0.596504663
Disease	MLPP	0.907742959	0.907742959	0.849751992	0.849751992	0.863939913	0.863939913	0.835208056	0.835208056	0.825887743	0.825887743	0.902278924	0.902278924	0.827847171	0.827847171	0.842634835	0.842634835	0.820316468	0.820316468	0.808503037	0.808503037	0.902368521	0.902368521	0.827626117	0.827626117	0.845736807	0.845736807	0.808946367	0.808946367	0.822550627	0.822550627	0.896157483	0.896157483	0.831472698	0.831472698	0.825795489	0.825795489	0.830129286	0.830129286	0.854814051	0.854814051	0.903120886	0.903120886	0.835215264	0.835215264	0.842333164	0.842333164	0.824115264	0.824115264
Disease	NPP	0.579303154	0.579303154	0.578351902	0.578351902	0.579666995	0.579666995	0.566843261	0.566843261	0.652881912	0.652881912	0.584846899	0.584846899	0.571511745	0.571511745	0.589047076	0.589047076	0.558177818	0.558177818	0.617989791	0.617989791	0.592797321	0.592797321	0.567993096	0.567993096	0.575629927	0.575629927	0.554224201	0.554224201	0.638937267	0.638937267	0.598411142	0.598411142	0.565306112	0.565306112	0.590877587	0.590877587	0.553372158	0.553372158	0.574401627	0.574401627	0.594250917	0.594250917	0.56379685	0.56379685	0.595096352	0.595096352	0.544911177	0.544911177
Disease	SVD-Phy	0.54311039	0.54311039	0.550076234	0.550076234	0.541505425	0.541505425	0.542100536	0.542100536	0.629373633	0.629373633	0.548024794	0.548024794	0.539972733	0.539972733	0.554362635	0.554362635	0.519544059	0.519544059	0.624092753	0.624092753	0.568392436	0.568392436	0.547883348	0.547883348	0.561200726	0.561200726	0.530510654	0.530510654	0.603754738	0.603754738	0.575943448	0.575943448	0.523934938	0.523934938	0.559131803	0.559131803	0.502574829	0.502574829	0.518558345	0.518558345	0.561143484	0.561143484	0.554667492	0.554667492	0.558679562	0.558679562	0.534956813	0.534956813
Disease	PPP	0.589208909	0.589208909	0.623109726	0.623109726	0.575687608	0.575687608	0.642831877	0.642831877	0.752687962	0.752687962	0.598815938	0.598815938	0.602146183	0.602146183	0.595501876	0.595501876	0.58017771	0.58017771	0.7195794	0.7195794	0.60485692	0.60485692	0.61206014	0.61206014	0.578255573	0.578255573	0.614450159	0.614450159	0.688398559	0.688398559	0.609805597	0.609805597	0.589368363	0.589368363	0.601259636	0.601259636	0.567259564	0.567259564	0.659382681	0.659382681	0.58394151	0.58394151	0.624178347	0.624178347	0.594949047	0.594949047	0.615239641	0.615239641
Disease	Hamming	0.628876522	0.628876522	0.646275709	0.646275709	0.623975587	0.623975587	0.64949786	0.64949786	0.760172602	0.760172602	0.616110091	0.616110091	0.631403887	0.631403887	0.608571758	0.608571758	0.614129405	0.614129405	0.726392009	0.726392009	0.629445745	0.629445745	0.633027144	0.633027144	0.617293912	0.617293912	0.632065355	0.632065355	0.678550695	0.678550695	0.62688434	0.62688434	0.617724803	0.617724803	0.60655686	0.60655686	0.597044509	0.597044509	0.716767615	0.716767615	0.615012834	0.615012834	0.643545413	0.643545413	0.620905477	0.620905477	0.631055335	0.631055335
Gene_expression_Transcription	MLPP	0.877966392	0.877966392	0.811727827	0.811727827	0.800890465	0.800890465	0.805602146	0.805602146	0.881972498	0.881972498	0.8788102	0.8788102	0.806209393	0.806209393	0.818262053	0.818262053	0.794392786	0.794392786	0.82160922	0.82160922	0.873921462	0.873921462	0.830730743	0.830730743	0.801409777	0.801409777	0.833721274	0.833721274	0.867399813	0.867399813	0.885307022	0.885307022	0.834002205	0.834002205	0.813810654	0.813810654	0.826395266	0.826395266	0.859615835	0.859615835	0.881629485	0.881629485	0.855114388	0.855114388	0.821068369	0.821068369	0.855553184	0.855553184
Gene_expression_Transcription	NPP	0.547759436	0.547759436	0.529755012	0.529755012	0.54889712	0.54889712	0.481450863	0.481450863	0.707012282	0.707012282	0.544801849	0.544801849	0.543745408	0.543745408	0.557843638	0.557843638	0.505438438	0.505438438	0.710523481	0.710523481	0.55308995	0.55308995	0.539459757	0.539459757	0.553916137	0.553916137	0.496232912	0.496232912	0.68903374	0.68903374	0.546421843	0.546421843	0.533201745	0.533201745	0.547182123	0.547182123	0.505566361	0.505566361	0.635739791	0.635739791	0.544195658	0.544195658	0.535208483	0.535208483	0.55111808	0.55111808	0.504692763	0.504692763
Gene_expression_Transcription	SVD-Phy	0.545912432	0.545912432	0.499124855	0.499124855	0.543076035	0.543076035	0.438817332	0.438817332	0.658276207	0.658276207	0.565312368	0.565312368	0.531256011	0.531256011	0.574358842	0.574358842	0.484555216	0.484555216	0.6804567	0.6804567	0.559543589	0.559543589	0.538346511	0.538346511	0.574038678	0.574038678	0.485204378	0.485204378	0.702820164	0.702820164	0.547422116	0.547422116	0.531189275	0.531189275	0.551346642	0.551346642	0.494714131	0.494714131	0.655959619	0.655959619	0.529345402	0.529345402	0.518762546	0.518762546	0.536649717	0.536649717	0.480012452	0.480012452
Gene_expression_Transcription	PPP	0.558320997	0.558320997	0.570692969	0.570692969	0.549046104	0.549046104	0.557804883	0.557804883	0.65318965	0.65318965	0.55752552	0.55752552	0.580217632	0.580217632	0.569414548	0.569414548	0.557947526	0.557947526	0.669161999	0.669161999	0.563763304	0.563763304	0.579092008	0.579092008	0.581706129	0.581706129	0.555709859	0.555709859	0.645640127	0.645640127	0.549618082	0.549618082	0.584912479	0.584912479	0.547705283	0.547705283	0.561935125	0.561935125	0.708577184	0.708577184	0.547644078	0.547644078	0.591981883	0.591981883	0.556417713	0.556417713	0.575065581	0.575065581
Gene_expression_Transcription	Hamming	0.59347236	0.59347236	0.625905406	0.625905406	0.593425499	0.593425499	0.603047727	0.603047727	0.75214352	0.75214352	0.600891286	0.600891286	0.631710204	0.631710204	0.606615796	0.606615796	0.613484585	0.613484585	0.725477165	0.725477165	0.598553487	0.598553487	0.633561585	0.633561585	0.609541399	0.609541399	0.611377547	0.611377547	0.730738515	0.730738515	0.596119026	0.596119026	0.630688029	0.630688029	0.596849575	0.596849575	0.611553981	0.611553981	0.734097975	0.734097975	0.584725011	0.584725011	0.645592129	0.645592129	0.606767863	0.606767863	0.629857669	0.629857669
Hemostasis	MLPP	0.94555867	0.94555867	0.828663671	0.828663671	0.890600958	0.890600958	0.794830629	0.794830629	0.773809524	0.773809524	0.945281197	0.945281197	0.820728543	0.820728543	0.883217989	0.883217989	0.79428713	0.79428713	0.703606631	0.703606631	0.948150389	0.948150389	0.808017401	0.808017401	0.878296417	0.878296417	0.813968937	0.813968937	0.674519481	0.674519481	0.933903596	0.933903596	0.840099264	0.840099264	0.857340691	0.857340691	0.81516463	0.81516463	0.791283427	0.791283427	0.939854585	0.939854585	0.860687403	0.860687403	0.876076272	0.876076272	0.849325655	0.849325655
Hemostasis	NPP	0.610230998	0.610230998	0.559484467	0.559484467	0.598470645	0.598470645	0.533738414	0.533738414	0.602347884	0.602347884	0.590480711	0.590480711	0.577497387	0.577497387	0.598080558	0.598080558	0.572490307	0.572490307	0.590725806	0.590725806	0.589209962	0.589209962	0.581572942	0.581572942	0.546906259	0.546906259	0.56079084	0.56079084	0.70212987	0.70212987	0.597368397	0.597368397	0.586252544	0.586252544	0.608678801	0.608678801	0.563561943	0.563561943	0.682576108	0.682576108	0.578247002	0.578247002	0.592006383	0.592006383	0.557090491	0.557090491	0.588746063	0.588746063
Hemostasis	SVD-Phy	0.687906274	0.687906274	0.608791912	0.608791912	0.67877212	0.67877212	0.568714738	0.568714738	0.605687831	0.605687831	0.659958114	0.659958114	0.611076581	0.611076581	0.663493697	0.663493697	0.597233078	0.597233078	0.63046595	0.63046595	0.686522903	0.686522903	0.653808638	0.653808638	0.666642325	0.666642325	0.627391911	0.627391911	0.719038961	0.719038961	0.680673395	0.680673395	0.639892485	0.639892485	0.70985591	0.70985591	0.600415685	0.600415685	0.72627001	0.72627001	0.655632333	0.655632333	0.657262745	0.657262745	0.654764527	0.654764527	0.635109907	0.635109907
Hemostasis	PPP	0.663359514	0.663359514	0.668812336	0.668812336	0.676363916	0.676363916	0.65248193	0.65248193	0.703323413	0.703323413	0.686218795	0.686218795	0.651711182	0.651711182	0.68534708	0.68534708	0.637970156	0.637970156	0.709117384	0.709117384	0.688141048	0.688141048	0.657293956	0.657293956	0.67580478	0.67580478	0.643645711	0.643645711	0.646415584	0.646415584	0.665291074	0.665291074	0.680899257	0.680899257	0.688651411	0.688651411	0.644760654	0.644760654	0.789756639	0.789756639	0.656758717	0.656758717	0.679383285	0.679383285	0.656033533	0.656033533	0.671405315	0.671405315
Hemostasis	Hamming	0.654573566	0.654573566	0.654757701	0.654757701	0.658174058	0.658174058	0.636029247	0.636029247	0.68859127	0.68859127	0.677378002	0.677378002	0.636854184	0.636854184	0.677280695	0.677280695	0.61985121	0.61985121	0.679793907	0.679793907	0.670115728	0.670115728	0.645513502	0.645513502	0.665369915	0.665369915	0.629823331	0.629823331	0.644311688	0.644311688	0.650500727	0.650500727	0.668629095	0.668629095	0.680060541	0.680060541	0.631964994	0.631964994	0.738049412	0.738049412	0.646055364	0.646055364	0.662177653	0.662177653	0.647611572	0.647611572	0.651817288	0.651817288
Immune_System	MLPP	0.863427321	0.863427321	0.732281529	0.732281529	0.798426024	0.798426024	0.715672729	0.715672729	0.715699578	0.715699578	0.846099946	0.846099946	0.720686389	0.720686389	0.786603131	0.786603131	0.696517357	0.696517357	0.713811023	0.713811023	0.861515526	0.861515526	0.737532097	0.737532097	0.788098898	0.788098898	0.725764978	0.725764978	0.69126992	0.69126992	0.858086044	0.858086044	0.730234643	0.730234643	0.773459113	0.773459113	0.714990847	0.714990847	0.732192013	0.732192013	0.844520135	0.844520135	0.735275693	0.735275693	0.771948673	0.771948673	0.723297249	0.723297249
Immune_System	NPP	0.62383954	0.62383954	0.54534993	0.54534993	0.61224719	0.61224719	0.516483804	0.516483804	0.593659237	0.593659237	0.604608211	0.604608211	0.565633804	0.565633804	0.602103851	0.602103851	0.549911021	0.549911021	0.589263062	0.589263062	0.597377386	0.597377386	0.565998249	0.565998249	0.594746825	0.594746825	0.541926004	0.541926004	0.63126233	0.63126233	0.602379105	0.602379105	0.569270747	0.569270747	0.584296659	0.584296659	0.551015763	0.551015763	0.621996179	0.621996179	0.606849227	0.606849227	0.560277539	0.560277539	0.610741944	0.610741944	0.532252201	0.532252201
Immune_System	SVD-Phy	0.60952749	0.60952749	0.559330832	0.559330832	0.602857756	0.602857756	0.527065692	0.527065692	0.60695697	0.60695697	0.591489067	0.591489067	0.589814668	0.589814668	0.579583906	0.579583906	0.570688355	0.570688355	0.667569949	0.667569949	0.598971307	0.598971307	0.575043749	0.575043749	0.606704688	0.606704688	0.544761836	0.544761836	0.638739481	0.638739481	0.596202958	0.596202958	0.587200648	0.587200648	0.570495459	0.570495459	0.566339083	0.566339083	0.649972975	0.649972975	0.613313587	0.613313587	0.560867048	0.560867048	0.626469765	0.626469765	0.531468638	0.531468638
Immune_System	PPP	0.631624851	0.631624851	0.601392394	0.601392394	0.631079142	0.631079142	0.55680631	0.55680631	0.716511193	0.716511193	0.627879488	0.627879488	0.614126439	0.614126439	0.625135794	0.625135794	0.590711663	0.590711663	0.684254054	0.684254054	0.627429251	0.627429251	0.610622879	0.610622879	0.611565088	0.611565088	0.59122351	0.59122351	0.666492615	0.666492615	0.615268252	0.615268252	0.616317827	0.616317827	0.596624902	0.596624902	0.600154859	0.600154859	0.675786857	0.675786857	0.618854645	0.618854645	0.612947232	0.612947232	0.627976269	0.627976269	0.57916267	0.57916267
Immune_System	Hamming	0.639066605	0.639066605	0.605871765	0.605871765	0.633216128	0.633216128	0.562229681	0.562229681	0.719883014	0.719883014	0.638629681	0.638629681	0.617868905	0.617868905	0.641091759	0.641091759	0.590555326	0.590555326	0.6875248	0.6875248	0.63106894	0.63106894	0.612973446	0.612973446	0.623771441	0.623771441	0.591084822	0.591084822	0.660274183	0.660274183	0.6286715	0.6286715	0.620799298	0.620799298	0.606474755	0.606474755	0.603354723	0.603354723	0.674882474	0.674882474	0.627953549	0.627953549	0.610932767	0.610932767	0.636074287	0.636074287	0.574562713	0.574562713
Metabolism	MLPP	0.878551844	0.878551844	0.829355431	0.829355431	0.845279481	0.845279481	0.822863965	0.822863965	0.827982585	0.827982585	0.885387415	0.885387415	0.847767994	0.847767994	0.854168167	0.854168167	0.836350927	0.836350927	0.866868942	0.866868942	0.882940946	0.882940946	0.824266894	0.824266894	0.833261684	0.833261684	0.818974357	0.818974357	0.824750293	0.824750293	0.877945372	0.877945372	0.826039266	0.826039266	0.845860605	0.845860605	0.81667957	0.81667957	0.830915045	0.830915045	0.881547519	0.881547519	0.829684994	0.829684994	0.859361872	0.859361872	0.814371393	0.814371393
Metabolism	NPP	0.635009049	0.635009049	0.623593355	0.623593355	0.645710208	0.645710208	0.597269113	0.597269113	0.69106891	0.69106891	0.62292652	0.62292652	0.637522506	0.637522506	0.607306404	0.607306404	0.619077875	0.619077875	0.745553477	0.745553477	0.637142105	0.637142105	0.624327831	0.624327831	0.614517639	0.614517639	0.60779411	0.60779411	0.683215361	0.683215361	0.622794042	0.622794042	0.632541167	0.632541167	0.624774987	0.624774987	0.610983437	0.610983437	0.707907528	0.707907528	0.616622424	0.616622424	0.639548394	0.639548394	0.625530206	0.625530206	0.609751377	0.609751377
Metabolism	SVD-Phy	0.631893699	0.631893699	0.618184158	0.618184158	0.628467881	0.628467881	0.592814303	0.592814303	0.679794304	0.679794304	0.619250104	0.619250104	0.623378463	0.623378463	0.613140577	0.613140577	0.596698816	0.596698816	0.716325954	0.716325954	0.63071633	0.63071633	0.616946272	0.616946272	0.624211953	0.624211953	0.59424029	0.59424029	0.668171157	0.668171157	0.612497143	0.612497143	0.61348905	0.61348905	0.59882852	0.59882852	0.588227767	0.588227767	0.694587089	0.694587089	0.614110421	0.614110421	0.62638329	0.62638329	0.618080483	0.618080483	0.602319384	0.602319384
Metabolism	PPP	0.677326064	0.677326064	0.668099009	0.668099009	0.687272869	0.687272869	0.645950035	0.645950035	0.718474784	0.718474784	0.662346626	0.662346626	0.683025475	0.683025475	0.659456957	0.659456957	0.659728097	0.659728097	0.784552728	0.784552728	0.675404078	0.675404078	0.668013921	0.668013921	0.668066784	0.668066784	0.649410213	0.649410213	0.719697737	0.719697737	0.671780997	0.671780997	0.669532645	0.669532645	0.664508611	0.664508611	0.64781538	0.64781538	0.735886357	0.735886357	0.666187723	0.666187723	0.684240053	0.684240053	0.669917148	0.669917148	0.662743596	0.662743596
Metabolism	Hamming	0.660595569	0.660595569	0.64140529	0.64140529	0.66667087	0.66667087	0.618312771	0.618312771	0.680753758	0.680753758	0.641890477	0.641890477	0.659559996	0.659559996	0.639305381	0.639305381	0.637826399	0.637826399	0.745631857	0.745631857	0.656977975	0.656977975	0.646144724	0.646144724	0.646138642	0.646138642	0.624995359	0.624995359	0.697836949	0.697836949	0.654609918	0.654609918	0.648302513	0.648302513	0.644655469	0.644655469	0.628383413	0.628383413	0.699924831	0.699924831	0.64515923	0.64515923	0.662892248	0.662892248	0.648923816	0.648923816	0.638288877	0.638288877
Metabolism_of_proteins	MLPP	0.885520305	0.885520305	0.809243436	0.809243436	0.838320299	0.838320299	0.789430939	0.789430939	0.811877018	0.811877018	0.873793762	0.873793762	0.813374249	0.813374249	0.825175039	0.825175039	0.804459902	0.804459902	0.820068924	0.820068924	0.880763774	0.880763774	0.835725201	0.835725201	0.812471281	0.812471281	0.832985563	0.832985563	0.868658695	0.868658695	0.885679186	0.885679186	0.816043474	0.816043474	0.84342572	0.84342572	0.8046381	0.8046381	0.785132499	0.785132499	0.880451224	0.880451224	0.772049899	0.772049899	0.82483348	0.82483348	0.755906183	0.755906183
Metabolism_of_proteins	NPP	0.631771464	0.631771464	0.653125239	0.653125239	0.609515624	0.609515624	0.628358654	0.628358654	0.810131038	0.810131038	0.640758594	0.640758594	0.651703338	0.651703338	0.65061109	0.65061109	0.620218753	0.620218753	0.775378157	0.775378157	0.638812598	0.638812598	0.649495248	0.649495248	0.621033993	0.621033993	0.621528044	0.621528044	0.794804955	0.794804955	0.650636341	0.650636341	0.636275661	0.636275661	0.657787362	0.657787362	0.608379254	0.608379254	0.723859968	0.723859968	0.639917214	0.639917214	0.654547122	0.654547122	0.642818063	0.642818063	0.609867648	0.609867648
Metabolism_of_proteins	SVD-Phy	0.61225867	0.61225867	0.611886326	0.611886326	0.600232993	0.600232993	0.58004318	0.58004318	0.748218922	0.748218922	0.640944113	0.640944113	0.588833416	0.588833416	0.650602576	0.650602576	0.5360834	0.5360834	0.720508758	0.720508758	0.617817132	0.617817132	0.611716738	0.611716738	0.606193251	0.606193251	0.587438438	0.587438438	0.730016947	0.730016947	0.614672513	0.614672513	0.601734028	0.601734028	0.630834534	0.630834534	0.569662711	0.569662711	0.662590799	0.662590799	0.641544362	0.641544362	0.614977107	0.614977107	0.642804609	0.642804609	0.57074188	0.57074188
Metabolism_of_proteins	PPP	0.630049394	0.630049394	0.670850771	0.670850771	0.633687237	0.633687237	0.648414932	0.648414932	0.787996828	0.787996828	0.651485378	0.651485378	0.649347969	0.649347969	0.651071121	0.651071121	0.622078819	0.622078819	0.739815586	0.739815586	0.623175946	0.623175946	0.67283492	0.67283492	0.629267034	0.629267034	0.667745544	0.667745544	0.742158201	0.742158201	0.661640328	0.661640328	0.640986121	0.640986121	0.681701444	0.681701444	0.612013209	0.612013209	0.676451103	0.676451103	0.64716701	0.64716701	0.650248328	0.650248328	0.656205479	0.656205479	0.620517115	0.620517115
Metabolism_of_proteins	Hamming	0.675388704	0.675388704	0.677911835	0.677911835	0.681456139	0.681456139	0.641128884	0.641128884	0.799187516	0.799187516	0.675939368	0.675939368	0.681756109	0.681756109	0.671816802	0.671816802	0.652711559	0.652711559	0.792262235	0.792262235	0.66218126	0.66218126	0.700953362	0.700953362	0.655475715	0.655475715	0.696491653	0.696491653	0.768817964	0.768817964	0.682702779	0.682702779	0.678583394	0.678583394	0.707367139	0.707367139	0.655786829	0.655786829	0.708599005	0.708599005	0.700100312	0.700100312	0.65676162	0.65676162	0.695332968	0.695332968	0.617922346	0.617922346
Signal_Transduction	MLPP	0.840565655	0.840565655	0.799753177	0.799753177	0.7977173	0.7977173	0.78702009	0.78702009	0.821290645	0.821290645	0.847559153	0.847559153	0.798025463	0.798025463	0.806465827	0.806465827	0.792912134	0.792912134	0.782944264	0.782944264	0.848948862	0.848948862	0.785335316	0.785335316	0.814398798	0.814398798	0.7797048	0.7797048	0.76358253	0.76358253	0.8465517	0.8465517	0.791882879	0.791882879	0.803222667	0.803222667	0.785063343	0.785063343	0.780245695	0.780245695	0.853377182	0.853377182	0.791683584	0.791683584	0.820650541	0.820650541	0.792703412	0.792703412
Signal_Transduction	NPP	0.613456212	0.613456212	0.584207304	0.584207304	0.636886508	0.636886508	0.522787995	0.522787995	0.691260994	0.691260994	0.596356616	0.596356616	0.592981725	0.592981725	0.60274791	0.60274791	0.554247167	0.554247167	0.670430908	0.670430908	0.590656547	0.590656547	0.591411427	0.591411427	0.611396294	0.611396294	0.543277639	0.543277639	0.668680918	0.668680918	0.614100488	0.614100488	0.584744724	0.584744724	0.616901277	0.616901277	0.536670962	0.536670962	0.653410566	0.653410566	0.590389943	0.590389943	0.59356515	0.59356515	0.600748541	0.600748541	0.560484617	0.560484617
Signal_Transduction	SVD-Phy	0.655542709	0.655542709	0.606979381	0.606979381	0.67395384	0.67395384	0.550456498	0.550456498	0.689355203	0.689355203	0.606493027	0.606493027	0.618242368	0.618242368	0.601432617	0.601432617	0.571459297	0.571459297	0.705238448	0.705238448	0.60562188	0.60562188	0.611603376	0.611603376	0.623557606	0.623557606	0.56048234	0.56048234	0.680739648	0.680739648	0.645262802	0.645262802	0.599674248	0.599674248	0.652707018	0.652707018	0.538646682	0.538646682	0.664213944	0.664213944	0.620800466	0.620800466	0.608763243	0.608763243	0.628487471	0.628487471	0.568121634	0.568121634
Signal_Transduction	PPP	0.621483942	0.621483942	0.635781401	0.635781401	0.630106868	0.630106868	0.585107381	0.585107381	0.738858017	0.738858017	0.582900852	0.582900852	0.650442954	0.650442954	0.571427181	0.571427181	0.613399109	0.613399109	0.759569006	0.759569006	0.597574175	0.597574175	0.64000405	0.64000405	0.612734396	0.612734396	0.591986747	0.591986747	0.728535253	0.728535253	0.605223862	0.605223862	0.639292168	0.639292168	0.601557921	0.601557921	0.591105276	0.591105276	0.722858273	0.722858273	0.600359907	0.600359907	0.643778927	0.643778927	0.595653818	0.595653818	0.611274239	0.611274239
Signal_Transduction	Hamming	0.634376181	0.634376181	0.658680046	0.658680046	0.640734931	0.640734931	0.614750868	0.614750868	0.752189518	0.752189518	0.621141779	0.621141779	0.668316172	0.668316172	0.607128278	0.607128278	0.63256509	0.63256509	0.758307986	0.758307986	0.610380366	0.610380366	0.66233086	0.66233086	0.625969947	0.625969947	0.62017569	0.62017569	0.736234892	0.736234892	0.609631656	0.609631656	0.660630604	0.660630604	0.609905972	0.609905972	0.618800471	0.618800471	0.737148726	0.737148726	0.634456885	0.634456885	0.656084497	0.656084497	0.633835659	0.633835659	0.621508482	0.621508482
Transport_of_small_molecules	MLPP	0.927085729	0.927085729	0.798041436	0.798041436	0.826614834	0.826614834	0.781367623	0.781367623	0.822128461	0.822128461	0.920609457	0.920609457	0.832243667	0.832243667	0.82731559	0.82731559	0.82082587	0.82082587	0.797487293	0.797487293	0.918549327	0.918549327	0.822884906	0.822884906	0.839205125	0.839205125	0.8087102	0.8087102	0.793019197	0.793019197	0.921181633	0.921181633	0.812580668	0.812580668	0.842576052	0.842576052	0.791158491	0.791158491	0.838585528	0.838585528	0.911250664	0.911250664	0.80676623	0.80676623	0.820030862	0.820030862	0.764619969	0.764619969
Transport_of_small_molecules	NPP	0.584721838	0.584721838	0.640295055	0.640295055	0.58977285	0.58977285	0.633796796	0.633796796	0.706086057	0.706086057	0.588335499	0.588335499	0.631239117	0.631239117	0.617703331	0.617703331	0.620165932	0.620165932	0.66682038	0.66682038	0.603094505	0.603094505	0.614971644	0.614971644	0.599212319	0.599212319	0.605106847	0.605106847	0.654529589	0.654529589	0.614231335	0.614231335	0.609465103	0.609465103	0.60724195	0.60724195	0.571168662	0.571168662	0.716448196	0.716448196	0.587905831	0.587905831	0.627808284	0.627808284	0.588110555	0.588110555	0.600185346	0.600185346
Transport_of_small_molecules	SVD-Phy	0.608948221	0.608948221	0.681722138	0.681722138	0.616936713	0.616936713	0.650744882	0.650744882	0.784619671	0.784619671	0.612182862	0.612182862	0.630741398	0.630741398	0.60876233	0.60876233	0.61870758	0.61870758	0.620316855	0.620316855	0.623199698	0.623199698	0.629549543	0.629549543	0.618611712	0.618611712	0.615003491	0.615003491	0.650190386	0.650190386	0.628727733	0.628727733	0.622113102	0.622113102	0.608183001	0.608183001	0.577725393	0.577725393	0.711313493	0.711313493	0.605386155	0.605386155	0.662882841	0.662882841	0.602320836	0.602320836	0.640349418	0.640349418
Transport_of_small_molecules	PPP	0.605265904	0.605265904	0.653475543	0.653475543	0.590553085	0.590553085	0.638843697	0.638843697	0.759038862	0.759038862	0.623953477	0.623953477	0.623878275	0.623878275	0.610227682	0.610227682	0.610720722	0.610720722	0.642953763	0.642953763	0.621577084	0.621577084	0.629520147	0.629520147	0.618402903	0.618402903	0.615749736	0.615749736	0.660621926	0.660621926	0.628828807	0.628828807	0.613505014	0.613505014	0.62932023	0.62932023	0.565058363	0.565058363	0.714871585	0.714871585	0.622967627	0.622967627	0.638498718	0.638498718	0.617979071	0.617979071	0.610477204	0.610477204
Transport_of_small_molecules	Hamming	0.580638974	0.580638974	0.623360981	0.623360981	0.594347708	0.594347708	0.582104742	0.582104742	0.754773183	0.754773183	0.601455898	0.601455898	0.610061153	0.610061153	0.589910044	0.589910044	0.593386615	0.593386615	0.633208313	0.633208313	0.605100068	0.605100068	0.608990469	0.608990469	0.602013708	0.602013708	0.593670418	0.593670418	0.645902745	0.645902745	0.608149664	0.608149664	0.593547924	0.593547924	0.607703907	0.607703907	0.548331957	0.548331957	0.671945852	0.671945852	0.600738663	0.600738663	0.616751521	0.616751521	0.596524694	0.596524694	0.591313583	0.591313583
Vesicle-mediated_transport	MLPP	0.912541124	0.912541124	0.866428264	0.866428264	0.830080773	0.830080773	0.880126857	0.880126857	0.825163329	0.825163329	0.926150508	0.926150508	0.852758913	0.852758913	0.847300979	0.847300979	0.83410809	0.83410809	0.891806723	0.891806723	0.924902344	0.924902344	0.805653024	0.805653024	0.861456538	0.861456538	0.782919804	0.782919804	0.569322612	0.569322612	0.927067159	0.927067159	0.864116789	0.864116789	0.876907062	0.876907062	0.853875107	0.853875107	0.902768432	0.902768432	0.930941942	0.930941942	0.832597297	0.832597297	0.853717478	0.853717478	0.839724248	0.839724248
Vesicle-mediated_transport	NPP	0.54318307	0.54318307	0.553353058	0.553353058	0.548451845	0.548451845	0.478159025	0.478159025	0.853109622	0.853109622	0.572387196	0.572387196	0.547154011	0.547154011	0.570649283	0.570649283	0.489721075	0.489721075	0.762867647	0.762867647	0.547654722	0.547654722	0.556877636	0.556877636	0.546136627	0.546136627	0.528419325	0.528419325	0.765685916	0.765685916	0.573846795	0.573846795	0.547286996	0.547286996	0.583693715	0.583693715	0.511499857	0.511499857	0.734307411	0.734307411	0.557288824	0.557288824	0.550511825	0.550511825	0.570509788	0.570509788	0.494247454	0.494247454
Vesicle-mediated_transport	SVD-Phy	0.578471458	0.578471458	0.558889756	0.558889756	0.600128304	0.600128304	0.477625856	0.477625856	0.805288054	0.805288054	0.630435026	0.630435026	0.554598915	0.554598915	0.641349119	0.641349119	0.476776835	0.476776835	0.705904237	0.705904237	0.566988885	0.566988885	0.570221938	0.570221938	0.567063763	0.567063763	0.535702473	0.535702473	0.746923733	0.746923733	0.607865192	0.607865192	0.575292874	0.575292874	0.622341585	0.622341585	0.546582152	0.546582152	0.766077093	0.766077093	0.586076229	0.586076229	0.558498478	0.558498478	0.606077198	0.606077198	0.502186202	0.502186202
Vesicle-mediated_transport	PPP	0.62579745	0.62579745	0.683805835	0.683805835	0.627698519	0.627698519	0.646070421	0.646070421	0.871945529	0.871945529	0.641122504	0.641122504	0.68134785	0.68134785	0.626937203	0.626937203	0.667720847	0.667720847	0.824853379	0.824853379	0.654921206	0.654921206	0.654104522	0.654104522	0.657441119	0.657441119	0.622396635	0.622396635	0.820906433	0.820906433	0.631138145	0.631138145	0.68371693	0.68371693	0.641056598	0.641056598	0.677810597	0.677810597	0.776434682	0.776434682	0.6348424	0.6348424	0.675429158	0.675429158	0.622329525	0.622329525	0.65854749	0.65854749
Vesicle-mediated_transport	Hamming	0.603564351	0.603564351	0.709757428	0.709757428	0.616764717	0.616764717	0.670146189	0.670146189	0.944505133	0.944505133	0.624470865	0.624470865	0.697731159	0.697731159	0.614821916	0.614821916	0.68053428	0.68053428	0.867690826	0.867690826	0.644770286	0.644770286	0.660847593	0.660847593	0.651998705	0.651998705	0.639866672	0.639866672	0.821896321	0.821896321	0.62479626	0.62479626	0.693126472	0.693126472	0.637175083	0.637175083	0.683889497	0.683889497	0.828402865	0.828402865	0.63555271	0.63555271	0.674587516	0.674587516	0.625253888	0.625253888	0.650774528	0.650774528
[truncated: 162 more columns]
