# Supplementary material for: Co-evolution based machine-learning for predicting functional interactions between human genes
Source: Nat Commun. 2021 Nov 9;12:6454. doi: 10.1038/s41467-021-26792-w (PMC8578642; doi:10.1038/s41467-021-26792-w)
Supplement: Supplementary file 7 — Source Data [file 41467_2021_26792_MOESM7_ESM.zip › source_data/figure2.csv]

geneset	method	with paralogs	gene_set_size	percentile
KEGG_ABC_TRANSPORTERS	NPP	TRUE	44	86.1
KEGG_ABC_TRANSPORTERS	MLPP	TRUE	44	93.85
KEGG_ALANINE_ASPARTATE_AND_GLUTAMATE_METABOLISM	NPP	TRUE	32	80.8
KEGG_ALANINE_ASPARTATE_AND_GLUTAMATE_METABOLISM	MLPP	TRUE	32	99.11
KEGG_ALDOSTERONE_REGULATED_SODIUM_REABSORPTION	NPP	TRUE	42	59.1
KEGG_ALDOSTERONE_REGULATED_SODIUM_REABSORPTION	MLPP	TRUE	42	82.11
KEGG_ALLOGRAFT_REJECTION	NPP	TRUE	37	97.1
KEGG_ALLOGRAFT_REJECTION	MLPP	TRUE	37	29.14
KEGG_ALPHA_LINOLENIC_ACID_METABOLISM	NPP	TRUE	19	47.35
KEGG_ALPHA_LINOLENIC_ACID_METABOLISM	MLPP	TRUE	19	59.43
KEGG_AMINO_SUGAR_AND_NUCLEOTIDE_SUGAR_METABOLISM	NPP	TRUE	44	63.6
KEGG_AMINO_SUGAR_AND_NUCLEOTIDE_SUGAR_METABOLISM	MLPP	TRUE	44	96
KEGG_AMINOACYL_TRNA_BIOSYNTHESIS	NPP	TRUE	41	89.35
KEGG_AMINOACYL_TRNA_BIOSYNTHESIS	MLPP	TRUE	41	99.375
KEGG_ASCORBATE_AND_ALDARATE_METABOLISM	NPP	TRUE	25	99.9
KEGG_ASCORBATE_AND_ALDARATE_METABOLISM	MLPP	TRUE	25	98.61
KEGG_ASTHMA	NPP	TRUE	30	96.05
KEGG_ASTHMA	MLPP	TRUE	30	28.98
KEGG_BASAL_TRANSCRIPTION_FACTORS	NPP	TRUE	35	69.55
KEGG_BASAL_TRANSCRIPTION_FACTORS	MLPP	TRUE	35	96.58
KEGG_BASE_EXCISION_REPAIR	NPP	TRUE	33	63.4
KEGG_BASE_EXCISION_REPAIR	MLPP	TRUE	33	95.4
KEGG_BETA_ALANINE_METABOLISM	NPP	TRUE	22	73.7
KEGG_BETA_ALANINE_METABOLISM	MLPP	TRUE	22	98.41
KEGG_BIOSYNTHESIS_OF_UNSATURATED_FATTY_ACIDS	NPP	TRUE	20	59.25
KEGG_BIOSYNTHESIS_OF_UNSATURATED_FATTY_ACIDS	MLPP	TRUE	20	92.93
KEGG_BLADDER_CANCER	NPP	TRUE	40	48.2
KEGG_BLADDER_CANCER	MLPP	TRUE	40	76.75
KEGG_BUTANOATE_METABOLISM	NPP	TRUE	34	82.3
KEGG_BUTANOATE_METABOLISM	MLPP	TRUE	34	99.21
KEGG_CIRCADIAN_RHYTHM_MAMMAL	NPP	TRUE	13	87.65
KEGG_CIRCADIAN_RHYTHM_MAMMAL	MLPP	TRUE	13	64.19
KEGG_CITRATE_CYCLE_TCA_CYCLE	NPP	TRUE	30	92.05
KEGG_CITRATE_CYCLE_TCA_CYCLE	MLPP	TRUE	30	99.685
KEGG_CYSTEINE_AND_METHIONINE_METABOLISM	NPP	TRUE	34	61
KEGG_CYSTEINE_AND_METHIONINE_METABOLISM	MLPP	TRUE	34	97.07
KEGG_DNA_REPLICATION	NPP	TRUE	36	91.2
KEGG_DNA_REPLICATION	MLPP	TRUE	36	99.0625
KEGG_DORSO_VENTRAL_AXIS_FORMATION	NPP	TRUE	24	81.6
KEGG_DORSO_VENTRAL_AXIS_FORMATION	MLPP	TRUE	24	85.9
KEGG_ETHER_LIPID_METABOLISM	NPP	TRUE	30	45.1
KEGG_ETHER_LIPID_METABOLISM	MLPP	TRUE	30	66.94
KEGG_FATTY_ACID_METABOLISM	NPP	TRUE	42	85.6
KEGG_FATTY_ACID_METABOLISM	MLPP	TRUE	42	99.34
KEGG_FOLATE_BIOSYNTHESIS	NPP	TRUE	10	62.3
KEGG_FOLATE_BIOSYNTHESIS	MLPP	TRUE	10	92.06
KEGG_FRUCTOSE_AND_MANNOSE_METABOLISM	NPP	TRUE	34	64.85
KEGG_FRUCTOSE_AND_MANNOSE_METABOLISM	MLPP	TRUE	34	97.32
KEGG_GALACTOSE_METABOLISM	NPP	TRUE	26	63.75
KEGG_GALACTOSE_METABOLISM	MLPP	TRUE	26	94.62
KEGG_GLUTATHIONE_METABOLISM	NPP	TRUE	49	69.55
KEGG_GLUTATHIONE_METABOLISM	MLPP	TRUE	49	87.18
KEGG_GLYCEROLIPID_METABOLISM	NPP	TRUE	42	58.2
KEGG_GLYCEROLIPID_METABOLISM	MLPP	TRUE	42	89.2
KEGG_GLYCINE_SERINE_AND_THREONINE_METABOLISM	NPP	TRUE	31	69.15
KEGG_GLYCINE_SERINE_AND_THREONINE_METABOLISM	MLPP	TRUE	31	97.56
KEGG_GLYCOSAMINOGLYCAN_BIOSYNTHESIS_CHONDROITIN_SULFATE	NPP	TRUE	22	93.95
KEGG_GLYCOSAMINOGLYCAN_BIOSYNTHESIS_CHONDROITIN_SULFATE	MLPP	TRUE	22	67.48
KEGG_GLYCOSAMINOGLYCAN_BIOSYNTHESIS_HEPARAN_SULFATE	NPP	TRUE	26	99.4
KEGG_GLYCOSAMINOGLYCAN_BIOSYNTHESIS_HEPARAN_SULFATE	MLPP	TRUE	26	88.8
KEGG_GLYCOSAMINOGLYCAN_BIOSYNTHESIS_KERATAN_SULFATE	NPP	TRUE	14	90.85
KEGG_GLYCOSAMINOGLYCAN_BIOSYNTHESIS_KERATAN_SULFATE	MLPP	TRUE	14	54.625
KEGG_GLYCOSAMINOGLYCAN_DEGRADATION	NPP	TRUE	21	75.65
KEGG_GLYCOSAMINOGLYCAN_DEGRADATION	MLPP	TRUE	21	63.3775
KEGG_GLYCOSPHINGOLIPID_BIOSYNTHESIS_GANGLIO_SERIES	NPP	TRUE	15	99.7
KEGG_GLYCOSPHINGOLIPID_BIOSYNTHESIS_GANGLIO_SERIES	MLPP	TRUE	15	52.1275
KEGG_GLYCOSPHINGOLIPID_BIOSYNTHESIS_GLOBO_SERIES	NPP	TRUE	14	61.95
KEGG_GLYCOSPHINGOLIPID_BIOSYNTHESIS_GLOBO_SERIES	MLPP	TRUE	14	54.5
KEGG_GLYCOSPHINGOLIPID_BIOSYNTHESIS_LACTO_AND_NEOLACTO_SERIES	NPP	TRUE	25	89.3
KEGG_GLYCOSPHINGOLIPID_BIOSYNTHESIS_LACTO_AND_NEOLACTO_SERIES	MLPP	TRUE	25	55.8
KEGG_GLYCOSYLPHOSPHATIDYLINOSITOL_GPI_ANCHOR_BIOSYNTHESIS	NPP	TRUE	25	79.6
KEGG_GLYCOSYLPHOSPHATIDYLINOSITOL_GPI_ANCHOR_BIOSYNTHESIS	MLPP	TRUE	25	96.85
KEGG_GLYOXYLATE_AND_DICARBOXYLATE_METABOLISM	NPP	TRUE	16	85.2
KEGG_GLYOXYLATE_AND_DICARBOXYLATE_METABOLISM	MLPP	TRUE	16	98.65
KEGG_GRAFT_VERSUS_HOST_DISEASE	NPP	TRUE	41	96.45
KEGG_GRAFT_VERSUS_HOST_DISEASE	MLPP	TRUE	41	25.84
KEGG_HISTIDINE_METABOLISM	NPP	TRUE	27	71.6
KEGG_HISTIDINE_METABOLISM	MLPP	TRUE	27	98.91
KEGG_HOMOLOGOUS_RECOMBINATION	NPP	TRUE	26	70.35
KEGG_HOMOLOGOUS_RECOMBINATION	MLPP	TRUE	26	92.15
KEGG_INTESTINAL_IMMUNE_NETWORK_FOR_IGA_PRODUCTION	NPP	TRUE	48	90.8
KEGG_INTESTINAL_IMMUNE_NETWORK_FOR_IGA_PRODUCTION	MLPP	TRUE	48	29.43
KEGG_LIMONENE_AND_PINENE_DEGRADATION	NPP	TRUE	9	90.7
KEGG_LIMONENE_AND_PINENE_DEGRADATION	MLPP	TRUE	9	99.395
KEGG_LINOLEIC_ACID_METABOLISM	NPP	TRUE	29	61.7
KEGG_LINOLEIC_ACID_METABOLISM	MLPP	TRUE	29	77.6
KEGG_LYSINE_DEGRADATION	NPP	TRUE	39	64.15
KEGG_LYSINE_DEGRADATION	MLPP	TRUE	39	90.53
KEGG_MATURITY_ONSET_DIABETES_OF_THE_YOUNG	NPP	TRUE	25	74.25
KEGG_MATURITY_ONSET_DIABETES_OF_THE_YOUNG	MLPP	TRUE	25	65.9025
KEGG_MISMATCH_REPAIR	NPP	TRUE	23	87.75
KEGG_MISMATCH_REPAIR	MLPP	TRUE	23	98.28
KEGG_N_GLYCAN_BIOSYNTHESIS	NPP	TRUE	46	74.3
KEGG_N_GLYCAN_BIOSYNTHESIS	MLPP	TRUE	46	97.25
KEGG_NICOTINATE_AND_NICOTINAMIDE_METABOLISM	NPP	TRUE	22	60.75
KEGG_NICOTINATE_AND_NICOTINAMIDE_METABOLISM	MLPP	TRUE	22	85.2167
KEGG_NITROGEN_METABOLISM	NPP	TRUE	23	97.15
KEGG_NITROGEN_METABOLISM	MLPP	TRUE	23	98.075
KEGG_NON_HOMOLOGOUS_END_JOINING	NPP	TRUE	12	85.45
KEGG_NON_HOMOLOGOUS_END_JOINING	MLPP	TRUE	12	92.32
KEGG_NOTCH_SIGNALING_PATHWAY	NPP	TRUE	47	86.5
KEGG_NOTCH_SIGNALING_PATHWAY	MLPP	TRUE	47	83.2083
KEGG_NUCLEOTIDE_EXCISION_REPAIR	NPP	TRUE	44	77.45
KEGG_NUCLEOTIDE_EXCISION_REPAIR	MLPP	TRUE	44	98.24
KEGG_O_GLYCAN_BIOSYNTHESIS	NPP	TRUE	26	99.9
KEGG_O_GLYCAN_BIOSYNTHESIS	MLPP	TRUE	26	82.82
KEGG_ONE_CARBON_POOL_BY_FOLATE	NPP	TRUE	17	83.85
KEGG_ONE_CARBON_POOL_BY_FOLATE	MLPP	TRUE	17	99.175
KEGG_OTHER_GLYCAN_DEGRADATION	NPP	TRUE	16	71.05
KEGG_OTHER_GLYCAN_DEGRADATION	MLPP	TRUE	16	91.96
KEGG_PANTOTHENATE_AND_COA_BIOSYNTHESIS	NPP	TRUE	16	63.85
KEGG_PANTOTHENATE_AND_COA_BIOSYNTHESIS	MLPP	TRUE	16	93.67
KEGG_PENTOSE_AND_GLUCURONATE_INTERCONVERSIONS	NPP	TRUE	27	99.9
KEGG_PENTOSE_AND_GLUCURONATE_INTERCONVERSIONS	MLPP	TRUE	27	98.59
KEGG_PENTOSE_PHOSPHATE_PATHWAY	NPP	TRUE	26	73.25
KEGG_PENTOSE_PHOSPHATE_PATHWAY	MLPP	TRUE	26	98.63
KEGG_PHENYLALANINE_METABOLISM	NPP	TRUE	17	70.65
KEGG_PHENYLALANINE_METABOLISM	MLPP	TRUE	17	98.56
KEGG_PORPHYRIN_AND_CHLOROPHYLL_METABOLISM	NPP	TRUE	41	62.35
KEGG_PORPHYRIN_AND_CHLOROPHYLL_METABOLISM	MLPP	TRUE	41	87.1
KEGG_PRIMARY_BILE_ACID_BIOSYNTHESIS	NPP	TRUE	16	81.2
KEGG_PRIMARY_BILE_ACID_BIOSYNTHESIS	MLPP	TRUE	16	86.25
KEGG_PRIMARY_IMMUNODEFICIENCY	NPP	TRUE	35	74.05
KEGG_PRIMARY_IMMUNODEFICIENCY	MLPP	TRUE	35	31.05
KEGG_PRION_DISEASES	NPP	TRUE	35	56.6
KEGG_PRION_DISEASES	MLPP	TRUE	35	63.82
KEGG_PROPANOATE_METABOLISM	NPP	TRUE	32	82.5
KEGG_PROPANOATE_METABOLISM	MLPP	TRUE	32	99.29
KEGG_PROTEASOME	NPP	TRUE	43	97.8
KEGG_PROTEASOME	MLPP	TRUE	43	99.5542
KEGG_PROTEIN_EXPORT	NPP	TRUE	22	77.9
KEGG_PROTEIN_EXPORT	MLPP	TRUE	22	97.39
KEGG_PROXIMAL_TUBULE_BICARBONATE_RECLAMATION	NPP	TRUE	23	76.35
KEGG_PROXIMAL_TUBULE_BICARBONATE_RECLAMATION	MLPP	TRUE	23	91.15
KEGG_PYRUVATE_METABOLISM	NPP	TRUE	39	85.2
KEGG_PYRUVATE_METABOLISM	MLPP	TRUE	39	98.47
KEGG_REGULATION_OF_AUTOPHAGY	NPP	TRUE	34	81.8
KEGG_REGULATION_OF_AUTOPHAGY	MLPP	TRUE	34	85.24
KEGG_RENIN_ANGIOTENSIN_SYSTEM	NPP	TRUE	17	47.35
KEGG_RENIN_ANGIOTENSIN_SYSTEM	MLPP	TRUE	17	76.18
KEGG_RIBOFLAVIN_METABOLISM	NPP	TRUE	15	61.2
KEGG_RIBOFLAVIN_METABOLISM	MLPP	TRUE	15	94.53
KEGG_RNA_POLYMERASE	NPP	TRUE	29	90.5
KEGG_RNA_POLYMERASE	MLPP	TRUE	29	99.4417
KEGG_SELENOAMINO_ACID_METABOLISM	NPP	TRUE	25	76.8
KEGG_SELENOAMINO_ACID_METABOLISM	MLPP	TRUE	25	98.62
KEGG_SNARE_INTERACTIONS_IN_VESICULAR_TRANSPORT	NPP	TRUE	38	63.55
KEGG_SNARE_INTERACTIONS_IN_VESICULAR_TRANSPORT	MLPP	TRUE	38	93.145
KEGG_SPHINGOLIPID_METABOLISM	NPP	TRUE	36	56.2
KEGG_SPHINGOLIPID_METABOLISM	MLPP	TRUE	36	84.7475
KEGG_STARCH_AND_SUCROSE_METABOLISM	NPP	TRUE	49	61.6
KEGG_STARCH_AND_SUCROSE_METABOLISM	MLPP	TRUE	49	90.22
KEGG_STEROID_BIOSYNTHESIS	NPP	TRUE	16	92.25
KEGG_STEROID_BIOSYNTHESIS	MLPP	TRUE	16	95.75
KEGG_SULFUR_METABOLISM	NPP	TRUE	13	79.55
KEGG_SULFUR_METABOLISM	MLPP	TRUE	13	91.26
KEGG_TASTE_TRANSDUCTION	NPP	TRUE	50	67.7
KEGG_TASTE_TRANSDUCTION	MLPP	TRUE	50	44.855
KEGG_TAURINE_AND_HYPOTAURINE_METABOLISM	NPP	TRUE	10	77.65
KEGG_TAURINE_AND_HYPOTAURINE_METABOLISM	MLPP	TRUE	10	95.33
KEGG_TERPENOID_BACKBONE_BIOSYNTHESIS	NPP	TRUE	15	89.5
KEGG_TERPENOID_BACKBONE_BIOSYNTHESIS	MLPP	TRUE	15	98.68
KEGG_THYROID_CANCER	NPP	TRUE	29	80.1
KEGG_THYROID_CANCER	MLPP	TRUE	29	84.44
KEGG_TRYPTOPHAN_METABOLISM	NPP	TRUE	39	75.3
KEGG_TRYPTOPHAN_METABOLISM	MLPP	TRUE	39	97.18
KEGG_TYPE_I_DIABETES_MELLITUS	NPP	TRUE	43	95.95
KEGG_TYPE_I_DIABETES_MELLITUS	MLPP	TRUE	43	29.15
KEGG_TYPE_II_DIABETES_MELLITUS	NPP	TRUE	46	59
KEGG_TYPE_II_DIABETES_MELLITUS	MLPP	TRUE	46	84.05
KEGG_TYROSINE_METABOLISM	NPP	TRUE	40	72.85
KEGG_TYROSINE_METABOLISM	MLPP	TRUE	40	98.56
KEGG_VALINE_LEUCINE_AND_ISOLEUCINE_BIOSYNTHESIS	NPP	TRUE	11	91.05
KEGG_VALINE_LEUCINE_AND_ISOLEUCINE_BIOSYNTHESIS	MLPP	TRUE	11	99.74
KEGG_VALINE_LEUCINE_AND_ISOLEUCINE_DEGRADATION	NPP	TRUE	44	88
KEGG_VALINE_LEUCINE_AND_ISOLEUCINE_DEGRADATION	MLPP	TRUE	44	99.75
KEGG_VASOPRESSIN_REGULATED_WATER_REABSORPTION	NPP	TRUE	44	57.4
KEGG_VASOPRESSIN_REGULATED_WATER_REABSORPTION	MLPP	TRUE	44	93.96
KEGG_ABC_TRANSPORTERS	NPP	FALSE	44	50.3
KEGG_ABC_TRANSPORTERS	MLPP	FALSE	44	91.51
KEGG_ALANINE_ASPARTATE_AND_GLUTAMATE_METABOLISM	NPP	FALSE	32	80.25
KEGG_ALANINE_ASPARTATE_AND_GLUTAMATE_METABOLISM	MLPP	FALSE	32	99.105
KEGG_ALDOSTERONE_REGULATED_SODIUM_REABSORPTION	NPP	FALSE	42	50.45
KEGG_ALDOSTERONE_REGULATED_SODIUM_REABSORPTION	MLPP	FALSE	42	80.745
KEGG_ALLOGRAFT_REJECTION	NPP	FALSE	37	95.45
KEGG_ALLOGRAFT_REJECTION	MLPP	FALSE	37	27.88
KEGG_ALPHA_LINOLENIC_ACID_METABOLISM	NPP	FALSE	19	42.8
KEGG_ALPHA_LINOLENIC_ACID_METABOLISM	MLPP	FALSE	19	53.84
KEGG_AMINO_SUGAR_AND_NUCLEOTIDE_SUGAR_METABOLISM	NPP	FALSE	44	62.975
KEGG_AMINO_SUGAR_AND_NUCLEOTIDE_SUGAR_METABOLISM	MLPP	FALSE	44	95.9983
KEGG_AMINOACYL_TRNA_BIOSYNTHESIS	NPP	FALSE	41	89.35
KEGG_AMINOACYL_TRNA_BIOSYNTHESIS	MLPP	FALSE	41	99.375
KEGG_ASCORBATE_AND_ALDARATE_METABOLISM	NPP	FALSE	25	37.5
KEGG_ASCORBATE_AND_ALDARATE_METABOLISM	MLPP	FALSE	25	95.18
KEGG_ASTHMA	NPP	FALSE	30	86.775
KEGG_ASTHMA	MLPP	FALSE	30	22.835
KEGG_BASAL_TRANSCRIPTION_FACTORS	NPP	FALSE	35	66.4
KEGG_BASAL_TRANSCRIPTION_FACTORS	MLPP	FALSE	35	96.5
KEGG_BASE_EXCISION_REPAIR	NPP	FALSE	33	63.4
KEGG_BASE_EXCISION_REPAIR	MLPP	FALSE	33	95.3467
KEGG_BETA_ALANINE_METABOLISM	NPP	FALSE	22	72.85
KEGG_BETA_ALANINE_METABOLISM	MLPP	FALSE	22	98.38
KEGG_BIOSYNTHESIS_OF_UNSATURATED_FATTY_ACIDS	NPP	FALSE	20	59.25
KEGG_BIOSYNTHESIS_OF_UNSATURATED_FATTY_ACIDS	MLPP	FALSE	20	92.69
KEGG_BLADDER_CANCER	NPP	FALSE	40	45.6
KEGG_BLADDER_CANCER	MLPP	FALSE	40	71.56
KEGG_BUTANOATE_METABOLISM	NPP	FALSE	34	82.15
KEGG_BUTANOATE_METABOLISM	MLPP	FALSE	34	99.1913
KEGG_CIRCADIAN_RHYTHM_MAMMAL	NPP	FALSE	13	61.2
KEGG_CIRCADIAN_RHYTHM_MAMMAL	MLPP	FALSE	13	63.8
KEGG_CITRATE_CYCLE_TCA_CYCLE	NPP	FALSE	30	91.8
KEGG_CITRATE_CYCLE_TCA_CYCLE	MLPP	FALSE	30	99.66
KEGG_CYSTEINE_AND_METHIONINE_METABOLISM	NPP	FALSE	34	61
KEGG_CYSTEINE_AND_METHIONINE_METABOLISM	MLPP	FALSE	34	96.44
KEGG_DNA_REPLICATION	NPP	FALSE	36	91.2
KEGG_DNA_REPLICATION	MLPP	FALSE	36	98.7375
KEGG_DORSO_VENTRAL_AXIS_FORMATION	NPP	FALSE	24	80.55
KEGG_DORSO_VENTRAL_AXIS_FORMATION	MLPP	FALSE	24	85.68
KEGG_ETHER_LIPID_METABOLISM	NPP	FALSE	30	42.075
KEGG_ETHER_LIPID_METABOLISM	MLPP	FALSE	30	64.66
KEGG_FATTY_ACID_METABOLISM	NPP	FALSE	42	85.15
KEGG_FATTY_ACID_METABOLISM	MLPP	FALSE	42	99.27
KEGG_FOLATE_BIOSYNTHESIS	NPP	FALSE	10	60
KEGG_FOLATE_BIOSYNTHESIS	MLPP	FALSE	10	89.46
KEGG_FRUCTOSE_AND_MANNOSE_METABOLISM	NPP	FALSE	34	63.375
KEGG_FRUCTOSE_AND_MANNOSE_METABOLISM	MLPP	FALSE	34	97.15
KEGG_GALACTOSE_METABOLISM	NPP	FALSE	26	62.975
KEGG_GALACTOSE_METABOLISM	MLPP	FALSE	26	94.335
KEGG_GLUTATHIONE_METABOLISM	NPP	FALSE	49	67.9
KEGG_GLUTATHIONE_METABOLISM	MLPP	FALSE	49	85.82
KEGG_GLYCEROLIPID_METABOLISM	NPP	FALSE	42	51.6
KEGG_GLYCEROLIPID_METABOLISM	MLPP	FALSE	42	89.0117
KEGG_GLYCINE_SERINE_AND_THREONINE_METABOLISM	NPP	FALSE	31	69
KEGG_GLYCINE_SERINE_AND_THREONINE_METABOLISM	MLPP	FALSE	31	97.31
KEGG_GLYCOSAMINOGLYCAN_BIOSYNTHESIS_CHONDROITIN_SULFATE	NPP	FALSE	22	92.625
KEGG_GLYCOSAMINOGLYCAN_BIOSYNTHESIS_CHONDROITIN_SULFATE	MLPP	FALSE	22	63.8542
KEGG_GLYCOSAMINOGLYCAN_BIOSYNTHESIS_HEPARAN_SULFATE	NPP	FALSE	26	98.675
KEGG_GLYCOSAMINOGLYCAN_BIOSYNTHESIS_HEPARAN_SULFATE	MLPP	FALSE	26	86.61
KEGG_GLYCOSAMINOGLYCAN_BIOSYNTHESIS_KERATAN_SULFATE	NPP	FALSE	14	82.675
KEGG_GLYCOSAMINOGLYCAN_BIOSYNTHESIS_KERATAN_SULFATE	MLPP	FALSE	14	53.5125
KEGG_GLYCOSAMINOGLYCAN_DEGRADATION	NPP	FALSE	21	74.95
KEGG_GLYCOSAMINOGLYCAN_DEGRADATION	MLPP	FALSE	21	63.175
KEGG_GLYCOSPHINGOLIPID_BIOSYNTHESIS_GANGLIO_SERIES	NPP	FALSE	15	57
KEGG_GLYCOSPHINGOLIPID_BIOSYNTHESIS_GANGLIO_SERIES	MLPP	FALSE	15	49.47
KEGG_GLYCOSPHINGOLIPID_BIOSYNTHESIS_GLOBO_SERIES	NPP	FALSE	14	48.525
KEGG_GLYCOSPHINGOLIPID_BIOSYNTHESIS_GLOBO_SERIES	MLPP	FALSE	14	54.015
KEGG_GLYCOSPHINGOLIPID_BIOSYNTHESIS_LACTO_AND_NEOLACTO_SERIES	NPP	FALSE	25	88.4
KEGG_GLYCOSPHINGOLIPID_BIOSYNTHESIS_LACTO_AND_NEOLACTO_SERIES	MLPP	FALSE	25	54.76
KEGG_GLYCOSYLPHOSPHATIDYLINOSITOL_GPI_ANCHOR_BIOSYNTHESIS	NPP	FALSE	25	79.4
KEGG_GLYCOSYLPHOSPHATIDYLINOSITOL_GPI_ANCHOR_BIOSYNTHESIS	MLPP	FALSE	25	96.85
KEGG_GLYOXYLATE_AND_DICARBOXYLATE_METABOLISM	NPP	FALSE	16	84.55
KEGG_GLYOXYLATE_AND_DICARBOXYLATE_METABOLISM	MLPP	FALSE	16	98.585
KEGG_GRAFT_VERSUS_HOST_DISEASE	NPP	FALSE	41	90.2
KEGG_GRAFT_VERSUS_HOST_DISEASE	MLPP	FALSE	41	24.64
KEGG_HISTIDINE_METABOLISM	NPP	FALSE	27	61.4
KEGG_HISTIDINE_METABOLISM	MLPP	FALSE	27	96.88
KEGG_HOMOLOGOUS_RECOMBINATION	NPP	FALSE	26	69.6
KEGG_HOMOLOGOUS_RECOMBINATION	MLPP	FALSE	26	91.55
KEGG_INTESTINAL_IMMUNE_NETWORK_FOR_IGA_PRODUCTION	NPP	FALSE	48	87.4
KEGG_INTESTINAL_IMMUNE_NETWORK_FOR_IGA_PRODUCTION	MLPP	FALSE	48	28.16
KEGG_LIMONENE_AND_PINENE_DEGRADATION	NPP	FALSE	9	79.5
KEGG_LIMONENE_AND_PINENE_DEGRADATION	MLPP	FALSE	9	99.34
KEGG_LINOLEIC_ACID_METABOLISM	NPP	FALSE	29	48.25
KEGG_LINOLEIC_ACID_METABOLISM	MLPP	FALSE	29	62.91
KEGG_LYSINE_DEGRADATION	NPP	FALSE	39	64.1
KEGG_LYSINE_DEGRADATION	MLPP	FALSE	39	90.28
KEGG_MATURITY_ONSET_DIABETES_OF_THE_YOUNG	NPP	FALSE	25	68.3
KEGG_MATURITY_ONSET_DIABETES_OF_THE_YOUNG	MLPP	FALSE	25	65.79
KEGG_MISMATCH_REPAIR	NPP	FALSE	23	87.75
KEGG_MISMATCH_REPAIR	MLPP	FALSE	23	98.22
KEGG_N_GLYCAN_BIOSYNTHESIS	NPP	FALSE	46	73.1
KEGG_N_GLYCAN_BIOSYNTHESIS	MLPP	FALSE	46	97.04
KEGG_NICOTINATE_AND_NICOTINAMIDE_METABOLISM	NPP	FALSE	22	60.125
KEGG_NICOTINATE_AND_NICOTINAMIDE_METABOLISM	MLPP	FALSE	22	83.91
KEGG_NITROGEN_METABOLISM	NPP	FALSE	23	49.25
KEGG_NITROGEN_METABOLISM	MLPP	FALSE	23	93.92
KEGG_NON_HOMOLOGOUS_END_JOINING	NPP	FALSE	12	85.45
KEGG_NON_HOMOLOGOUS_END_JOINING	MLPP	FALSE	12	92.09
KEGG_NOTCH_SIGNALING_PATHWAY	NPP	FALSE	47	85.85
KEGG_NOTCH_SIGNALING_PATHWAY	MLPP	FALSE	47	81.3
KEGG_NUCLEOTIDE_EXCISION_REPAIR	NPP	FALSE	44	77.45
KEGG_NUCLEOTIDE_EXCISION_REPAIR	MLPP	FALSE	44	98.24
KEGG_O_GLYCAN_BIOSYNTHESIS	NPP	FALSE	26	90.125
KEGG_O_GLYCAN_BIOSYNTHESIS	MLPP	FALSE	26	69.865
KEGG_ONE_CARBON_POOL_BY_FOLATE	NPP	FALSE	17	83.6
KEGG_ONE_CARBON_POOL_BY_FOLATE	MLPP	FALSE	17	99.175
KEGG_OTHER_GLYCAN_DEGRADATION	NPP	FALSE	16	69.2
KEGG_OTHER_GLYCAN_DEGRADATION	MLPP	FALSE	16	87.765
KEGG_PANTOTHENATE_AND_COA_BIOSYNTHESIS	NPP	FALSE	16	62.725
KEGG_PANTOTHENATE_AND_COA_BIOSYNTHESIS	MLPP	FALSE	16	92.6213
KEGG_PENTOSE_AND_GLUCURONATE_INTERCONVERSIONS	NPP	FALSE	27	34.8
KEGG_PENTOSE_AND_GLUCURONATE_INTERCONVERSIONS	MLPP	FALSE	27	88.77
KEGG_PENTOSE_PHOSPHATE_PATHWAY	NPP	FALSE	26	72.6
KEGG_PENTOSE_PHOSPHATE_PATHWAY	MLPP	FALSE	26	98.55
KEGG_PHENYLALANINE_METABOLISM	NPP	FALSE	17	69.9
KEGG_PHENYLALANINE_METABOLISM	MLPP	FALSE	17	98.5
KEGG_PORPHYRIN_AND_CHLOROPHYLL_METABOLISM	NPP	FALSE	41	27
KEGG_PORPHYRIN_AND_CHLOROPHYLL_METABOLISM	MLPP	FALSE	41	81.54
KEGG_PRIMARY_BILE_ACID_BIOSYNTHESIS	NPP	FALSE	16	75.05
KEGG_PRIMARY_BILE_ACID_BIOSYNTHESIS	MLPP	FALSE	16	84.9575
KEGG_PRIMARY_IMMUNODEFICIENCY	NPP	FALSE	35	74.05
KEGG_PRIMARY_IMMUNODEFICIENCY	MLPP	FALSE	35	31.05
KEGG_PRION_DISEASES	NPP	FALSE	35	49.1
KEGG_PRION_DISEASES	MLPP	FALSE	35	59.78
KEGG_PROPANOATE_METABOLISM	NPP	FALSE	32	81.325
KEGG_PROPANOATE_METABOLISM	MLPP	FALSE	32	99.265
KEGG_PROTEASOME	NPP	FALSE	43	97.5
KEGG_PROTEASOME	MLPP	FALSE	43	99.575
KEGG_PROTEIN_EXPORT	NPP	FALSE	22	77.85
KEGG_PROTEIN_EXPORT	MLPP	FALSE	22	97.39
KEGG_PROXIMAL_TUBULE_BICARBONATE_RECLAMATION	NPP	FALSE	23	71.3
KEGG_PROXIMAL_TUBULE_BICARBONATE_RECLAMATION	MLPP	FALSE	23	90.34
KEGG_PYRUVATE_METABOLISM	NPP	FALSE	39	83.9
KEGG_PYRUVATE_METABOLISM	MLPP	FALSE	39	98.255
KEGG_REGULATION_OF_AUTOPHAGY	NPP	FALSE	34	64.8
KEGG_REGULATION_OF_AUTOPHAGY	MLPP	FALSE	34	40.3
KEGG_RENIN_ANGIOTENSIN_SYSTEM	NPP	FALSE	17	43.15
KEGG_RENIN_ANGIOTENSIN_SYSTEM	MLPP	FALSE	17	69.4
KEGG_RIBOFLAVIN_METABOLISM	NPP	FALSE	15	53.8
KEGG_RIBOFLAVIN_METABOLISM	MLPP	FALSE	15	87.46
KEGG_RNA_POLYMERASE	NPP	FALSE	29	90.45
KEGG_RNA_POLYMERASE	MLPP	FALSE	29	99.4417
KEGG_SELENOAMINO_ACID_METABOLISM	NPP	FALSE	25	76.4
KEGG_SELENOAMINO_ACID_METABOLISM	MLPP	FALSE	25	98.28
KEGG_SNARE_INTERACTIONS_IN_VESICULAR_TRANSPORT	NPP	FALSE	38	59
KEGG_SNARE_INTERACTIONS_IN_VESICULAR_TRANSPORT	MLPP	FALSE	38	92.4175
KEGG_SPHINGOLIPID_METABOLISM	NPP	FALSE	36	55.3
KEGG_SPHINGOLIPID_METABOLISM	MLPP	FALSE	36	84.2267
KEGG_STARCH_AND_SUCROSE_METABOLISM	NPP	FALSE	49	50.3
KEGG_STARCH_AND_SUCROSE_METABOLISM	MLPP	FALSE	49	83.76
KEGG_STEROID_BIOSYNTHESIS	NPP	FALSE	16	92
KEGG_STEROID_BIOSYNTHESIS	MLPP	FALSE	16	95.585
KEGG_SULFUR_METABOLISM	NPP	FALSE	13	75.7
KEGG_SULFUR_METABOLISM	MLPP	FALSE	13	70.205
KEGG_TASTE_TRANSDUCTION	NPP	FALSE	50	19.7
KEGG_TASTE_TRANSDUCTION	MLPP	FALSE	50	31.35
KEGG_TAURINE_AND_HYPOTAURINE_METABOLISM	NPP	FALSE	10	72.375
KEGG_TAURINE_AND_HYPOTAURINE_METABOLISM	MLPP	FALSE	10	93.045
KEGG_TERPENOID_BACKBONE_BIOSYNTHESIS	NPP	FALSE	15	89.5
KEGG_TERPENOID_BACKBONE_BIOSYNTHESIS	MLPP	FALSE	15	98.6667
KEGG_THYROID_CANCER	NPP	FALSE	29	80.5
KEGG_THYROID_CANCER	MLPP	FALSE	29	84.14
KEGG_TRYPTOPHAN_METABOLISM	NPP	FALSE	39	74.5
KEGG_TRYPTOPHAN_METABOLISM	MLPP	FALSE	39	97.18
KEGG_TYPE_I_DIABETES_MELLITUS	NPP	FALSE	43	91.2
KEGG_TYPE_I_DIABETES_MELLITUS	MLPP	FALSE	43	27.42
KEGG_TYPE_II_DIABETES_MELLITUS	NPP	FALSE	46	56.35
KEGG_TYPE_II_DIABETES_MELLITUS	MLPP	FALSE	46	82.64
KEGG_TYROSINE_METABOLISM	NPP	FALSE	40	72.375
KEGG_TYROSINE_METABOLISM	MLPP	FALSE	40	97.95
KEGG_VALINE_LEUCINE_AND_ISOLEUCINE_BIOSYNTHESIS	NPP	FALSE	11	90.7
KEGG_VALINE_LEUCINE_AND_ISOLEUCINE_BIOSYNTHESIS	MLPP	FALSE	11	99.68
KEGG_VALINE_LEUCINE_AND_ISOLEUCINE_DEGRADATION	NPP	FALSE	44	87.1
KEGG_VALINE_LEUCINE_AND_ISOLEUCINE_DEGRADATION	MLPP	FALSE	44	99.75
KEGG_VASOPRESSIN_REGULATED_WATER_REABSORPTION	NPP	FALSE	44	57.075
KEGG_VASOPRESSIN_REGULATED_WATER_REABSORPTION	MLPP	FALSE	44	93.89
