# Supplementary material for: Co-evolution based machine-learning for predicting functional interactions between human genes
Source: Nat Commun. 2021 Nov 9;12:6454. doi: 10.1038/s41467-021-26792-w (PMC8578642; doi:10.1038/s41467-021-26792-w)
Supplement: Supplementary file 7 — Source Data [file 41467_2021_26792_MOESM7_ESM.zip › source_data/figure4.csv]

gene	Normalized PathScore	Known	CV0 Test	CV1 Test	CV2 Test	CV3 Test	CV4 Test
RAD18	1	1	0.9546346	1	1	1	1
MBD4	0.966231586	1	0.949072424	0.947794656	0.970754727	0.955047704	0.965398249
GPATCH8	0.917973679	0	0.950211602	0.946710453	0.919877309	0.920619968	0.822617372
MMTAG2	0.913342814	0	0.823107166	0.995669731	0.909446155	0.89728749	0.909284148
CWH43	0.909319342	0	0.887545473	0.920518172	0.893531489	0.918492847	0.917465274
POLM	0.908327037	1	0.878464891	0.892626951	0.931333867	0.954041772	0.896707247
SCNM1	0.905073251	0	0.956276998	0.8123717	0.970418311	0.878680957	0.838952454
EXO5	0.903909308	0	1	0.891160408	0.859962681	0.880593137	0.861085425
MSS51	0.890565843	0	0.899344147	0.805814291	0.957470927	0.85555558	0.859107358
OMA1	0.883593758	0	0.86817971	0.898231265	0.853451459	0.936965354	0.876844304
FDFT1	0.869972412	0	0.845894716	0.887615415	0.871804508	0.888373391	0.843515345
WDR76	0.86799769	0	0.892487975	0.846522686	0.86860642	0.900522682	0.836165676
POLD3	0.864311673	1	0.86621307	0.78864434	0.939465343	0.869706791	0.8660643
NUDT22	0.85770035	0	0.926765248	0.720302545	0.92310682	0.792119108	0.849236833
RAD52	0.846676756	1	0.770751773	0.835249899	0.878416619	0.870999088	0.877571886
C17orf53	0.845374945	0	0.841779455	0.778907511	0.921134035	0.834082631	0.790919619
DDB2	0.843936383	1	0.831577037	0.838050981	0.838014682	0.8537315	0.873978095
DNTT	0.843101658	0	0.830060844	0.815135312	0.89074725	0.890011961	0.842945791
GTPBP8	0.837772668	0	0.801959241	0.844947032	0.845668441	0.833826597	0.852243123
EBPL	0.835439242	0	0.858248371	0.869553723	0.771879081	0.86993255	0.836925799
CSKMT	0.833836157	0	0.910079242	0.837442832	0.81898306	0.822675866	0.753312064
SLC43A3	0.831571356	0	0.857395393	0.809281633	0.82277882	0.863317643	0.787580174
TERT	0.829284079	0	0.801791366	0.844448326	0.824010252	0.858928684	0.828917493
SCFD2	0.824399753	0	0.803328513	0.728047119	0.925646095	0.858890218	0.783391105
PCYOX1	0.822868277	0	0.80364467	0.839936739	0.809620896	0.871116737	0.846785716
FAN1	0.820376073	1	0.808097691	0.829880174	0.794927233	0.875044267	0.804825934
POLD4	0.812647918	1	0.872473058	0.804927606	0.804809613	0.829210256	0.802532695
ENOSF1	0.811038562	0	0.73632819	0.861335137	0.721195568	0.89522797	0.867181157
SLC10A7	0.809877652	0	0.724355671	0.76172218	0.858432902	0.822848033	0.8480447
MDP1	0.809076584	0	0.803671255	0.893604765	0.712834294	0.832648743	0.833745575
TYW3	0.806815201	0	0.793445257	0.800402195	0.816204469	0.852474031	0.815658857
MSH3	0.805177429	1	0.798801917	0.89920748	0.715906093	0.843618676	0.793005798
ELP6	0.799746239	0	0.739103818	0.798762342	0.868183443	0.850412607	0.781800034
PIGN	0.794586196	0	0.779492584	0.887314966	0.69535904	0.828483512	0.810388339
ACOT8	0.794534172	0	0.77572219	0.812975039	0.733408215	0.844814737	0.826836736
NUDT15	0.794383002	0	0.774865851	0.769348946	0.833928415	0.784573539	0.826220978
EBP	0.793472701	0	0.806461071	0.812518055	0.743913912	0.831032645	0.812518213
LSM2	0.790448297	0	0.805578857	0.883880185	0.726239765	0.773377759	0.786152136
PCSK9	0.790291083	0	0.723602706	0.819317643	0.819026942	0.819348333	0.731776193
SNRNP25	0.78757521	0	0.668920889	0.693315776	0.91416001	0.775855709	0.87329191
UBAC2	0.787503005	0	0.79509605	0.792492348	0.752866159	0.851644948	0.785636337
BOLA2	0.786833927	0	0.769551276	0.888844045	0.684956362	0.798142888	0.831046831
NBAS	0.784795194	0	0.779735358	0.782968182	0.813613174	0.855630464	0.71211898
TPK1	0.783156972	0	0.76583921	0.881617616	0.675403497	0.81875816	0.810904293
FGGY	0.782913079	0	0.766315682	0.867026784	0.684666337	0.838608427	0.795105624
STK19	0.782246583	0	0.730974521	0.773821597	0.848831374	0.796491335	0.741158844
SMC5	0.780793809	0	0.794125382	0.868066375	0.676677261	0.822462508	0.777969609
TRPT1	0.780728931	0	0.807160069	0.86817291	0.682794883	0.795749129	0.78539545
LMBRD1	0.779826206	0	0.75093099	0.761179937	0.801406179	0.80759122	0.792932221
AOC2	0.779594775	0	0.821199754	0.750068045	0.744510745	0.834584685	0.751736524
ALKBH2	0.77803592	1	0.738541891	0.75496209	0.789666099	0.824812667	0.816293507
MZT1	0.776723709	0	0.697159325	0.869415071	0.706711997	0.839200245	0.852271956
ALLC	0.775431761	0	0.730358089	0.838537348	0.727153373	0.8020305	0.85070906
CDC123	0.774420887	0	0.702860752	0.831106386	0.725262503	0.836488027	0.839640992
EID3	0.773993194	0	0.771675208	0.87898985	0.645706432	0.79318712	0.793321923
ATG12	0.773897484	0	0.748419369	0.863204899	0.677689911	0.80896697	0.824836945
FANCM	0.773284524	1	0.814291859	0.85381362	0.67182573	0.781824245	0.754996081
SH3YL1	0.771532956	0	0.752413913	0.86507694	0.683241857	0.817513666	0.773960181
QPRT	0.770271965	0	0.792895052	0.867851169	0.668367185	0.791229793	0.782279727
WRAP73	0.768946479	0	0.687372007	0.812907743	0.789109047	0.802080027	0.852063636
UBB	0.767903889	1	0.751684045	0.903891953	0.668682957	0.765751726	0.775447287
WRAP53	0.76738941	0	0.783597932	0.864334394	0.677735963	0.782713306	0.766417981
LDAH	0.76717969	0	0.762565322	0.873926582	0.648576494	0.800474071	0.778266815
ASS1	0.766073601	0	0.724305681	0.859462988	0.677234341	0.823160466	0.78947012
CDA	0.76596233	0	0.710219886	0.865208505	0.659785454	0.804272847	0.836034538
NOP10	0.76558429	0	0.766667597	0.864982207	0.678048097	0.774003506	0.782155954
SNRPD2	0.765283613	0	0.763329373	0.846825578	0.672492472	0.775061628	0.809247269
NEDD8	0.764494526	0	0.767497885	0.874085674	0.68346699	0.770245161	0.754410271
POLD1	0.763890435	1	0.778761906	0.871699753	0.671590194	0.767443494	0.757363762
MGST3	0.763195076	0	0.694956196	0.774170512	0.777128466	0.812218954	0.808304313
RCE1	0.763085491	0	0.780672527	0.845211394	0.660303608	0.784076168	0.781432052
HSCB	0.760444882	0	0.759313254	0.85693834	0.670587071	0.775895945	0.78403677
MSTO1	0.759768262	0	0.75850761	0.848249721	0.6457437	0.803420848	0.782096973
ACER3	0.75935904	0	0.754207142	0.854128265	0.668601747	0.815174003	0.758157858
UBC	0.759112593	1	0.753259416	0.895426225	0.672757699	0.757251765	0.755459288
HDHD5	0.758930022	0	0.680329208	0.792837252	0.765641982	0.80900934	0.7855877
TRAFD1	0.758821215	0	0.777871847	0.688279309	0.86860781	0.739035544	0.735800852
CCNB1IP1	0.758253192	0	0.761296805	0.750033513	0.738309525	0.793276031	0.806471101
PIGM	0.758170607	0	0.737318558	0.864956742	0.662747077	0.787537576	0.774068309
SMC2	0.757119299	0	0.732893143	0.854256965	0.67340262	0.805982156	0.755730788
POLL	0.756918246	1	0.669342137	0.789338723	0.765596359	0.811345055	0.806903032
TERF1	0.756492388	0	0.826039255	0.661568241	0.809826405	0.791147604	0.636730783
OSGEP	0.754783343	0	0.783005528	0.847747263	0.675975866	0.762588136	0.741492449
ECD	0.753668321	0	0.754634636	0.842362326	0.653550081	0.804598396	0.750218884
PPP2R1B	0.753472686	0	0.767312151	0.871137312	0.67136902	0.751108364	0.735679982
SUPT3H	0.75344252	0	0.752047233	0.846019322	0.662068761	0.793856395	0.741308272
POLB	0.753256133	1	0.667554823	0.787003492	0.776228964	0.812534645	0.822833164
UTP18	0.753177755	0	0.757327645	0.85626752	0.653240794	0.790563955	0.751577308
DAD1	0.753014663	0	0.725646829	0.837686144	0.684289653	0.786867975	0.769039147
ZNF804B	0.75149263	0	0.797572511	0.748079288	0.807863802	0.736280646	0.676843758
VWA5A	0.751121176	0	0.729199686	0.736493566	0.765375384	0.76983698	0.776956544
ALG3	0.750655105	0	0.723971503	0.855760203	0.663089528	0.783508177	0.768549765
TMEM241	0.750536552	0	0.729003875	0.742239093	0.814429849	0.79674958	0.689833595
PPP2R1A	0.750312856	0	0.763501759	0.867235553	0.67014388	0.753982254	0.723579918
ALKBH6	0.749807616	0	0.751268635	0.835001655	0.647374314	0.771220159	0.776159419
ZNF804A	0.749550494	0	0.777081093	0.735674522	0.808658816	0.745967207	0.684775418
MINPP1	0.748346015	0	0.778672138	0.843588651	0.647893868	0.807733682	0.702422266
NUBPL	0.747700981	0	0.7086945	0.86497806	0.658743426	0.776783539	0.76769878
FDPS	0.747512754	0	0.741810041	0.85856711	0.660367096	0.767720733	0.733114863
ARPC4	0.747447285	0	0.745139334	0.870685853	0.655493805	0.765989745	0.74767366
RPL39	0.747142506	0	0.705271052	0.834059163	0.700263526	0.774881574	0.771533189
WRNIP1	0.747104001	0	0.731324934	0.833781377	0.67546891	0.774141032	0.767241497
COX6B1	0.74688735	0	0.744737293	0.83698984	0.665129516	0.770330552	0.744656807
TEPSIN	0.746749984	0	0.703935105	0.643122519	0.876568581	0.726055477	0.702876539
BOLA3	0.746623726	0	0.708235358	0.83969405	0.652449138	0.780154557	0.792141656
PGAP3	0.746613936	0	0.741329314	0.843560976	0.640147411	0.780330787	0.771878546
MVD	0.746181673	0	0.744828563	0.832842976	0.665244092	0.769696605	0.740699971
PEX2	0.746147586	0	0.736534525	0.832439695	0.637714603	0.787564512	0.767165962
VAMP8	0.746143617	0	0.727040635	0.853269039	0.636792569	0.763254831	0.779904816
UBE2M	0.745371753	0	0.751892666	0.833475967	0.665314983	0.769845114	0.732657329
THUMPD1	0.744239256	0	0.750822223	0.836902215	0.626268315	0.803920867	0.739759368
NRDE2	0.743629267	0	0.730946806	0.797924285	0.65223063	0.797436928	0.753105287
ESCO2	0.743348553	0	0.755289134	0.837865944	0.668106611	0.772374804	0.70986346
POLR1E	0.743058168	0	0.650472811	0.729918741	0.82440292	0.758970622	0.757207851
DPH6	0.742456292	0	0.720145649	0.845988361	0.666116615	0.769367214	0.745328639
ERCC1	0.742284496	1	0.732683634	0.849738646	0.661116634	0.757958637	0.74534624
DCLRE1A	0.74205565	1	0.772972682	0.827236553	0.637732106	0.759704317	0.732296145
TP53RK	0.741985137	0	0.707608493	0.853946447	0.659967927	0.756719828	0.768928468
PIGW	0.741772585	0	0.744779071	0.814465276	0.639598774	0.765583979	0.758364559
NAA11	0.741425665	0	0.757781252	0.843724945	0.648694254	0.744774996	0.743427065
RPL39L	0.741196909	0	0.704597794	0.840973478	0.671187087	0.775402595	0.758867931
AOC3	0.741075851	0	0.777812197	0.701954551	0.716821193	0.796749181	0.728497984
TSR2	0.740626643	0	0.778004509	0.782033356	0.651303376	0.742730639	0.775219546
PSTPIP2	0.739892596	0	0.718313607	0.730671984	0.759496524	0.76175515	0.752621255
LCMT2	0.739866036	0	0.756937905	0.832953381	0.626231806	0.771876056	0.726870647
LRRC71	0.739784035	0	0.768220354	0.684981225	0.821519148	0.742936087	0.682361633
MACROD1	0.739387782	0	0.716962356	0.833487167	0.65520949	0.756221503	0.776980622
POLA1	0.739301494	0	0.720609614	0.838081854	0.650443871	0.77271403	0.742135515
IPO11	0.739044995	0	0.741410161	0.801897237	0.659983518	0.787350583	0.747587475
BBS10	0.738751969	0	0.83083952	0.698583356	0.7480173	0.728754972	0.672727978
TYW1	0.738623711	0	0.729566262	0.82342459	0.643460939	0.800850564	0.731675053
VPS16	0.738565165	0	0.739209755	0.80094908	0.671131029	0.775335321	0.741863559
SLC35E4	0.738535695	0	0.713319173	0.750518599	0.712564773	0.761292191	0.752943689
BUD13	0.738483462	0	0.758796077	0.831798647	0.638091509	0.751939557	0.740675629
EXOSC5	0.738454371	0	0.745774908	0.826847111	0.659300647	0.760249771	0.744142901
TAGAP	0.73804497	0	0.743399482	0.793791683	0.688880533	0.750343597	0.721008164
COX6B2	0.737796356	0	0.738360293	0.823647472	0.652963937	0.760527471	0.735590493
ELP3	0.737648951	0	0.747755713	0.835973164	0.656961062	0.751933444	0.731846782
PIGB	0.736876482	0	0.715834296	0.834322696	0.635597364	0.777843313	0.755833581
ETFB	0.736636809	0	0.738676458	0.86359537	0.632080954	0.748698497	0.731174046
MSH4	0.736585497	0	0.696266278	0.811228946	0.661076313	0.787783234	0.753351814
SQLE	0.736510432	0	0.692433417	0.767584529	0.695865389	0.777259932	0.787551459
PPOX	0.736508868	0	0.766472251	0.825109909	0.634989522	0.784944802	0.720683022
TKFC	0.736314639	0	0.723860109	0.78443116	0.660704506	0.797659689	0.749733464
GID4	0.736205284	0	0.690315061	0.815914271	0.650145972	0.765804821	0.795879341
DUSP12	0.736064645	0	0.748638015	0.818999887	0.636241991	0.777685125	0.734909918
UBE2N	0.735835865	1	0.723444665	0.817303674	0.64606672	0.758844378	0.774311764
LONRF3	0.735707269	0	0.713657827	0.804084497	0.643608113	0.804872843	0.759657378
NAGS	0.735294452	0	0.803458625	0.741678621	0.699185792	0.803112238	0.641498105
PIR	0.735079636	0	0.737099673	0.807295497	0.647115707	0.759298064	0.769066401
SAT2	0.734868395	0	0.719897686	0.820980757	0.641494272	0.767240904	0.767823913
NFXL1	0.734626695	0	0.732409764	0.798142093	0.62592343	0.787182435	0.753078963
PPP5C	0.734020511	0	0.728976811	0.849102819	0.661445719	0.754498918	0.714985938
CBWD3	0.733991404	0	0.651584576	0.7793506	0.691461501	0.798638296	0.794770265
IDO1	0.733875996	0	0.727093177	0.753585521	0.67227849	0.770731517	0.754923714
DDX39B	0.733820023	0	0.767099001	0.822869787	0.673428014	0.743484854	0.69905213
CBWD5	0.733375209	0	0.650532738	0.777597608	0.691118968	0.797908826	0.7942505
ISCA2	0.73329112	0	0.697123639	0.828169945	0.645853067	0.765334927	0.774333618
RAD9B	0.733282358	1	0.729803894	0.840646297	0.619293849	0.761709761	0.747093572
LYRM4	0.73300891	0	0.714724882	0.840761719	0.641793851	0.737283178	0.768093468
MINDY2	0.732990655	0	0.675866953	0.772545506	0.707375379	0.778540276	0.753498017
NAA10	0.732882204	0	0.736892488	0.825782237	0.646480237	0.749647675	0.733859025
NADSYN1	0.732743256	0	0.704172343	0.833055974	0.65789539	0.760773124	0.739495973
NAGLU	0.732298038	0	0.745355318	0.77104306	0.646809584	0.761198082	0.774182209
FAM50B	0.732214782	0	0.729051802	0.854239626	0.654083534	0.731767963	0.713333274
ZUP1	0.73220566	0	0.725362707	0.768823921	0.646657527	0.816674841	0.745167079
CBWD2	0.732149777	0	0.648753008	0.776837292	0.689534663	0.794562608	0.793854456
SF3B5	0.731703682	0	0.709338636	0.821530957	0.660491412	0.756272253	0.754676435
RNASEH2A	0.731387954	0	0.748220642	0.837007693	0.659218764	0.740856981	0.709318307
MVK	0.730862272	0	0.710010994	0.807948081	0.661355866	0.778085496	0.734119712
PSMD8	0.730718555	0	0.714194826	0.821593524	0.643214537	0.751381348	0.757209428
EXOSC4	0.730659576	0	0.720004212	0.806730474	0.634203106	0.775003383	0.75345629
ALKBH3	0.730570915	1	0.706035388	0.696804819	0.756741092	0.765318469	0.780643438
TMEM167A	0.730553051	0	0.695197094	0.820781493	0.66434248	0.750741203	0.771193223
VWA5B1	0.730465259	0	0.741613832	0.68752071	0.767406067	0.793121702	0.686078187
CBWD6	0.730400519	0	0.647046507	0.773776403	0.688755883	0.794690736	0.792026789
CBWD1	0.730262245	0	0.647257293	0.775230677	0.688632912	0.792273463	0.792276639
DDX39A	0.729777739	0	0.769960066	0.828469718	0.661135527	0.741058348	0.68778791
REC8	0.729621233	0	0.705955339	0.690766311	0.788461816	0.725309253	0.745171229
TTC32	0.729431098	0	0.779175788	0.531752139	0.815733404	0.690028091	0.691370884
TTC9C	0.729388234	0	0.64089802	0.697401332	0.815358117	0.744346202	0.753674516
ELP2	0.729295179	0	0.73844335	0.809573727	0.632262071	0.773700302	0.726400256
PIGL	0.728921214	0	0.724911198	0.805766849	0.647399065	0.737025672	0.750437069
PARP2	0.728299391	1	0.720990438	0.818996145	0.630667086	0.755475743	0.747802535
PFN4	0.728261239	0	0.72416772	0.763954379	0.678094727	0.765500076	0.733723774
RRP36	0.728077943	0	0.71997093	0.824990477	0.632984674	0.746390051	0.750794648
NAALADL2	0.728009359	0	0.756314158	0.727472715	0.710699814	0.805846207	0.657901275
RPL38	0.727881787	0	0.695754539	0.86610051	0.648777992	0.733887666	0.736152115
HMCES	0.727626404	0	0.726377494	0.811027092	0.616009546	0.784285416	0.734905039
IAH1	0.727216202	0	0.667908347	0.748443368	0.713308455	0.78339358	0.757524702
L3HYPDH	0.727137953	0	0.708532232	0.699230977	0.726086762	0.794774173	0.744478187
ASAH2	0.726633494	0	0.705827938	0.81196413	0.628370168	0.774769042	0.751232763
DNMT1	0.726607707	0	0.729445462	0.746114079	0.630212642	0.807566962	0.722882943
POLA2	0.726569115	0	0.761733652	0.785521472	0.6402129	0.747553102	0.733405312
ZNHIT6	0.726527231	0	0.752874171	0.817216922	0.620386278	0.730700516	0.73044243
TPRKB	0.726474735	0	0.655146416	0.750821867	0.709059252	0.785936083	0.774561831
NOP9	0.726450388	0	0.794983703	0.791940849	0.620183354	0.726840225	0.717282027
METTL1	0.726204872	0	0.748516076	0.810822685	0.651828364	0.741899292	0.708865636
TRMT112	0.726037125	0	0.719268949	0.832776184	0.639334329	0.736888687	0.736356224
SNRNP70	0.725908611	0	0.70232615	0.822278781	0.633524181	0.749021638	0.758679802
ZNF511	0.72580921	0	0.71692514	0.822774764	0.632849364	0.755233792	0.732237196
ADAT2	0.725789517	0	0.709403449	0.805453042	0.648785767	0.767710677	0.743935827
EXOSC6	0.725490882	0	0.713991996	0.807625465	0.62630166	0.748627309	0.762377345
XYLB	0.724903762	0	0.688411108	0.806692428	0.620818868	0.799322268	0.745882572
RBX1	0.724806042	1	0.75521176	0.831487651	0.644971141	0.718898393	0.702633248
PRMT5	0.724768082	0	0.709813443	0.798814297	0.657513895	0.761896649	0.724144445
PPIL1	0.724704442	0	0.731236952	0.786168942	0.648243417	0.741565785	0.764707319
OPLAH	0.724599091	0	0.726350632	0.830127401	0.621828145	0.743898165	0.729555186
PRIM1	0.724274981	0	0.722759588	0.816820965	0.638283651	0.749333942	0.730889832
NUP62	0.72412046	0	0.715727486	0.814892164	0.633060409	0.749480693	0.733949703
ATG10	0.723825593	0	0.745877796	0.827087598	0.64733555	0.765401649	0.659099586
PRPF8	0.723686529	0	0.703301718	0.839230528	0.651255615	0.746790663	0.709995184
AOC1	0.723673149	0	0.738322415	0.689577588	0.711726374	0.782619392	0.718655093
ISG15	0.723571028	1	0.692144986	0.80364359	0.644663323	0.740574593	0.758569098
NARS2	0.723552734	0	0.714094702	0.790075209	0.642730581	0.765019877	0.738049606
TRAPPC1	0.723347572	0	0.719320502	0.782822352	0.662928519	0.740303236	0.73078285
PHF5A	0.723088202	0	0.711680463	0.844572528	0.637153152	0.729641335	0.723973664
TATDN1	0.722992129	0	0.689410142	0.819569792	0.642488289	0.75067082	0.74771417
UBD	0.722727549	0	0.69093747	0.794306593	0.637271605	0.744268494	0.76099104
TAF10	0.722479285	0	0.710197448	0.81330489	0.628337142	0.757517977	0.74538023
PFDN6	0.72208546	0	0.722404493	0.791796931	0.645815559	0.730262018	0.756284617
PAM16	0.722015285	0	0.680250472	0.808298371	0.618223836	0.760799981	0.773015777
EPHX2	0.721786041	0	0.731873089	0.783318421	0.644553414	0.770551754	0.692636892
SNRPG	0.721590948	0	0.681295887	0.856544258	0.636363958	0.734011227	0.749591405
PIGF	0.721510217	0	0.674850506	0.787240062	0.642951876	0.77670486	0.758328418
LSM5	0.721507844	0	0.68738002	0.82924399	0.637628503	0.739399344	0.753472079
NUDT5	0.721475308	0	0.701835063	0.730605501	0.691816645	0.770569627	0.734372464
IPO4	0.721464726	0	0.759420886	0.792508406	0.645283533	0.736171819	0.71553726
HIST1H4A	0.721216784	1	0.714042891	0.765352851	0.714570032	0.700322947	0.771014819
MCUR1	0.721194728	0	0.679879478	0.759373995	0.681497408	0.801124803	0.715164353
EFL1	0.721147238	0	0.680497305	0.834096942	0.648121582	0.768208252	0.725523629
LSM6	0.721108364	0	0.679588812	0.806044465	0.683798881	0.744480178	0.74671358
EFCAB11	0.720154595	0	0.734855649	0.77913348	0.596647376	0.763145497	0.745906984
FTSJ1	0.719779696	0	0.71549293	0.822106898	0.626932008	0.749912243	0.72538192
DOLPP1	0.719701395	0	0.651074411	0.748904311	0.674068334	0.789940598	0.790016909
RPS29	0.719697641	0	0.709971099	0.828345531	0.637533164	0.732919795	0.730652157
GTF2H4	0.719622112	1	0.711432615	0.768808372	0.645386265	0.752932587	0.727559892
APTX	0.719082772	0	0.705722855	0.755148085	0.621440876	0.788885251	0.760506179
SLC35E3	0.719075863	0	0.622490081	0.707890925	0.797479218	0.764808507	0.786031662
ERCC2	0.718959804	1	0.748416361	0.800450384	0.63899357	0.732464837	0.701649032
FHIT	0.71879477	0	0.658251899	0.8022006	0.637505062	0.779833717	0.757697588
SNIP1	0.718760112	0	0.680099694	0.803979458	0.619422661	0.751913835	0.770392354
KDM8	0.71869836	0	0.700708555	0.816684817	0.628303749	0.736727412	0.736471516
MINDY1	0.718450559	0	0.648462932	0.743882518	0.705891924	0.761733588	0.751515843
RPL29	0.718445984	0	0.715089698	0.815317309	0.632467623	0.72117407	0.753133737
ERCC6	0.71840875	0	0.688012173	0.764427029	0.64884405	0.782517848	0.73120335
RPA4	0.718320922	0	0.701822056	0.818674658	0.622555391	0.738058484	0.745932119
PPCS	0.718205474	0	0.715578577	0.805813528	0.638784913	0.749326547	0.721292145
USB1	0.718202783	0	0.709706868	0.784532499	0.637116393	0.755679721	0.735083667
PSMB10	0.718176711	0	0.6941231	0.800617654	0.61971538	0.757937418	0.742861589
IMP4	0.718008183	0	0.738705813	0.805319722	0.632565295	0.736004777	0.70951016
TRMT12	0.717919822	0	0.749211597	0.647439976	0.719377986	0.746492828	0.736132872
THG1L	0.717900955	0	0.676184896	0.80021894	0.640427523	0.768415568	0.746279185
HIST2H3A	0.717291217	0	0.707806817	0.7339451	0.714472669	0.70971661	0.769186856
CCT3	0.717261497	0	0.713125434	0.822034413	0.631074561	0.755991003	0.701266911
WDR36	0.717221593	0	0.702756112	0.808503332	0.615418607	0.761485661	0.727047287
EIF2B4	0.717214474	0	0.714110423	0.81745852	0.617699227	0.751800829	0.715057145
RPS19	0.71699805	0	0.739204339	0.804711252	0.647355335	0.728841576	0.678417903
HIST1H3A	0.716895526	0	0.707840435	0.735375103	0.714848019	0.71098132	0.769380122
ALG6	0.716593138	0	0.689062999	0.811361832	0.618043424	0.759512251	0.736707467
TRAPPC2	0.716512656	0	0.647595734	0.784128572	0.641615817	0.776316589	0.769687142
TYW1B	0.716403803	0	0.699503159	0.797283962	0.632830114	0.773811615	0.706556685
GDA	0.716100465	0	0.701876772	0.8053469	0.626307189	0.751179191	0.726939165
DESI1	0.716065505	0	0.664838686	0.77923341	0.649965759	0.767383098	0.77075329
NCAPH	0.715955148	0	0.734072975	0.780978627	0.638858205	0.746543415	0.680281117
ZPR1	0.715819737	0	0.715832334	0.81431274	0.636935099	0.744579844	0.700035028
URM1	0.715639884	0	0.656318608	0.784562278	0.632137852	0.775409097	0.768510463
SLC38A11	0.715531325	0	0.705596867	0.792553014	0.62235683	0.773053521	0.722132658
TXNL4A	0.715498126	0	0.723905794	0.861003875	0.62634007	0.712597649	0.692729669
POLR2G	0.715323567	0	0.73905629	0.784472163	0.645819481	0.721683431	0.70936003
ATXN10	0.714719028	0	0.704711343	0.834915404	0.635145471	0.773321957	0.642570741
AMT	0.714646593	0	0.701187722	0.807640856	0.622935412	0.735505754	0.726008285
NBN	0.714559672	1	0.743387181	0.810170825	0.610906485	0.761319536	0.655810293
TMCO4	0.714484906	0	0.648438369	0.760038534	0.698201494	0.759714524	0.72852842
DNPEP	0.714160085	0	0.660849416	0.76563418	0.647213984	0.783435393	0.752327841
IDNK	0.714091888	0	0.680909751	0.780507368	0.652746995	0.745995772	0.739368056
D2HGDH	0.714091158	0	0.695081861	0.83025739	0.633613206	0.74178739	0.713805259
HIST1H2BL	0.714029464	1	0.614078983	0.690758944	0.805133804	0.802375821	0.780914791
VAC14	0.713996565	0	0.680734059	0.795365094	0.623099353	0.77633317	0.730355501
UBA1	0.713961955	0	0.704677582	0.82154885	0.636870871	0.755503829	0.682441528
FNTB	0.713796637	0	0.705980959	0.8071436	0.626984233	0.754175814	0.718789374
ATP6V1F	0.713568093	0	0.731820966	0.800373322	0.644962912	0.728760907	0.704805455
ATP23	0.713513989	0	0.684022625	0.801326094	0.61583126	0.784441924	0.731702522
ACP1	0.713443148	0	0.671103463	0.808840501	0.626785791	0.749202003	0.746674128
U2AF1L5	0.713406665	0	0.698554298	0.842650911	0.625101735	0.727056635	0.705746898
PIGP	0.713365448	0	0.671038683	0.804370693	0.630742985	0.755697752	0.74362302
PRUNE1	0.713235285	0	0.727466649	0.769634497	0.64668333	0.747761298	0.707235974
OGG1	0.71308602	1	0.700589539	0.78952954	0.631817843	0.728558723	0.738143013
QTRT1	0.713048233	0	0.720005408	0.804009523	0.606877719	0.730200236	0.722050781
HIST2H3PS2	0.713000174	0	0.706601022	0.726114758	0.715360189	0.703631752	0.763480032
TBCC	0.712811179	0	0.710738971	0.797014976	0.61977402	0.745089531	0.732115251
ORC4	0.71269827	0	0.687902803	0.795205322	0.621463042	0.771803854	0.724498228
KYNU	0.712652717	0	0.634748148	0.764117264	0.655752063	0.765167607	0.768584007
ISYNA1	0.71240847	0	0.715683335	0.839974253	0.624633278	0.693781789	0.715238957
PSMB7	0.712396645	0	0.66888961	0.80856613	0.622716106	0.757274593	0.730893998
MRI1	0.712247531	0	0.703959915	0.819304304	0.628613542	0.727925556	0.705072167
CCDC25	0.712143474	0	0.642954095	0.794300955	0.612354788	0.777754943	0.77169399
POLE	0.711992061	1	0.675256904	0.792981677	0.638840892	0.757233909	0.720232238
TTC5	0.711913666	0	0.751172251	0.597266902	0.752928605	0.744603752	0.730261047
ALG12	0.711825416	0	0.67519878	0.809265349	0.61419861	0.744972185	0.742743307
ELP4	0.711820771	0	0.685843574	0.810396543	0.612165176	0.740838791	0.741323132
ASNSD1	0.711802202	0	0.67926356	0.819072748	0.622937334	0.745729135	0.730484086
PM20D2	0.711683901	0	0.691337149	0.778474333	0.619876177	0.76210118	0.750146249
BUD23	0.71151747	0	0.693370414	0.808986341	0.634114605	0.725889908	0.723345444
POP5	0.711467443	0	0.734586171	0.778140197	0.621807169	0.74903316	0.723170338
CKS2	0.711254875	0	0.651657646	0.794473228	0.637838482	0.756819552	0.752953147
TUBG2	0.710932937	0	0.696005787	0.815282431	0.62854782	0.760207294	0.709837386
FGFR1OP	0.710926979	0	0.645988707	0.583030793	0.871882098	0.747316904	0.682815985
COPS6	0.710802855	1	0.693387897	0.762231325	0.626786643	0.763260073	0.72797269
RPS28	0.710756636	0	0.72761547	0.81502288	0.607310748	0.713930221	0.713687626
TBCB	0.710729564	0	0.687135119	0.786773091	0.613611169	0.743687501	0.752511133
PTRH1	0.710691814	0	0.712761492	0.765912054	0.634599988	0.749478063	0.715130154
HIST3H3	0.710663631	1	0.706907685	0.729071442	0.705852554	0.700704126	0.758518842
DCAF8L2	0.710632431	0	0.695304909	0.768231786	0.638280206	0.733826629	0.735009699
HORMAD2	0.710583943	0	0.711811033	0.736558618	0.680196016	0.751522677	0.701124758
VPS25	0.710445631	0	0.686784426	0.78825933	0.625116733	0.751314667	0.73287538
RCHY1	0.710419278	1	0.676465847	0.809777766	0.628802906	0.738202	0.750418266
SKA1	0.710356633	0	0.670800081	0.62492989	0.824326407	0.726521126	0.709488506
DUT	0.71022339	0	0.657094692	0.801897682	0.627822119	0.741604329	0.750053159
CHCHD4	0.710223106	0	0.665481315	0.795235537	0.631572639	0.74722478	0.743677932
MCCC2	0.710198333	0	0.670087164	0.825312464	0.613533878	0.738542688	0.739046968
MTHFS	0.710192452	0	0.673654051	0.815001522	0.632933273	0.736164699	0.735828941
SEC61G	0.710085806	0	0.647091425	0.78839619	0.655457758	0.743087129	0.767354015
SLC39A7	0.709998451	0	0.711236775	0.790615848	0.616332712	0.70166737	0.746700647
RBM28	0.709949012	0	0.741291298	0.76596013	0.632173476	0.714001464	0.711439654
COX19	0.709817738	0	0.692780387	0.784110491	0.63087295	0.742168996	0.724387653
TUBG1	0.70977411	0	0.694313384	0.813558296	0.629096627	0.762113196	0.707826593
PWP2	0.709771642	0	0.680731603	0.804768605	0.63293038	0.757380087	0.710246831
COPS5	0.709770506	1	0.669576555	0.821360172	0.636156797	0.733889924	0.725824105
MIOX	0.709723525	0	0.698022635	0.785472156	0.61476887	0.748149656	0.731482578
COPS7B	0.709617581	1	0.663583008	0.801284905	0.628647604	0.744102122	0.741154512
HIST1H2BH	0.709484023	1	0.604425884	0.682293351	0.801081353	0.808017656	0.777724409
LOC102724159	0.709282062	0	0.680208822	0.804047779	0.631850255	0.756891989	0.709524757
SLX1A	0.709260809	1	0.694887745	0.795782781	0.633035707	0.707056091	0.745351008
CKS1B	0.709250344	0	0.651378536	0.782634572	0.639483828	0.761094547	0.746830882
DCAF8L1	0.709026656	0	0.697077618	0.769987127	0.63918936	0.731409171	0.731338148
XRCC5	0.709020036	1	0.710722658	0.7989796	0.60528676	0.760028409	0.685993094
RABGGTA	0.70898299	0	0.708545114	0.766036755	0.604920646	0.762379906	0.740159209
TIMM10	0.708873288	0	0.696693262	0.773300325	0.66858489	0.734429757	0.701727199
CHURC1-FNTB	0.708767291	0	0.700728223	0.806755539	0.622785761	0.744389039	0.713292131
EIF3K	0.708760958	0	0.679875388	0.802976207	0.627684601	0.741388078	0.716724989
TGS1	0.708757034	0	0.723616459	0.802519256	0.605765311	0.734662034	0.69345532
ACCS	0.708723547	0	0.689694023	0.781620429	0.603879289	0.754440224	0.720323224
NDUFA2	0.708539107	0	0.652965204	0.789351608	0.612020834	0.759099872	0.759132901
CTU1	0.708510412	0	0.746325067	0.792778167	0.618120228	0.713710739	0.706596119
MOCOS	0.708449632	0	0.702120861	0.784729644	0.620150853	0.752211454	0.711611042
ST20-MTHFS	0.70835677	0	0.66358467	0.803110917	0.631236933	0.750089522	0.738105498
KTI12	0.708228573	0	0.737149342	0.795065672	0.590760749	0.711226095	0.731991508
HIST1H2BB	0.708031224	1	0.602955699	0.682247272	0.80182706	0.80067202	0.776146526
CNIH4	0.708017009	0	0.650314339	0.807741601	0.629783035	0.749222557	0.741063537
SNRPE	0.70798117	0	0.668425858	0.794169216	0.65132481	0.731776153	0.73135114
HIST1H2BO	0.707893347	1	0.604248533	0.682061771	0.797624775	0.799780606	0.774465801
CCT6B	0.70769193	0	0.702872311	0.816544666	0.630471651	0.73648009	0.680860211
ASNA1	0.707641738	0	0.717862724	0.801647166	0.63880922	0.736488656	0.668007396
HIST2H2BE	0.707325043	1	0.604138452	0.682498967	0.802659372	0.795121163	0.773344869
EIF5B	0.707283076	0	0.682725005	0.789139965	0.636431744	0.750782477	0.7093826
SMC6	0.707155195	0	0.715230912	0.77909414	0.639250316	0.748689283	0.687007321
VPS28	0.706838819	0	0.675880506	0.766193486	0.635321924	0.764214951	0.715945618
HIST2H2BF	0.706814824	0	0.601898602	0.680777227	0.80048746	0.799978113	0.774351143
ITPA	0.706798893	0	0.69082644	0.798583895	0.626155496	0.735415984	0.715688558
ANKZF1	0.706790803	0	0.699157102	0.776476958	0.653915173	0.712115952	0.712473784
HIST1H2BC	0.706741032	1	0.602270962	0.681234147	0.797300943	0.795407009	0.772481136
NSMCE4A	0.706533674	0	0.683436842	0.768911075	0.635792759	0.745632379	0.729688932
H2BFS	0.706502115	1	0.602367696	0.677543536	0.795869382	0.797144349	0.774570695
WDR25	0.706480248	0	0.725114214	0.810015907	0.621433401	0.728709915	0.665735703
PFDN2	0.706378236	0	0.704082214	0.794016798	0.615148049	0.723728084	0.724069087
DCLRE1B	0.706361114	1	0.750129164	0.765017396	0.606488636	0.723002234	0.695969156
CMSS1	0.706347312	0	0.677946377	0.733369435	0.660282322	0.765886873	0.72345309
ZC3H3	0.706342639	0	0.761905867	0.776141699	0.612772371	0.716832	0.666538338
HSD17B4	0.706340788	0	0.665618037	0.816049863	0.630005443	0.750832237	0.711909206
POLR2L	0.706170085	0	0.700729417	0.830238388	0.638118403	0.705423848	0.690874484
TMEM205	0.706149677	0	0.71995548	0.766203514	0.66194873	0.74081724	0.656413192
DHDH	0.706067851	0	0.685618521	0.777357733	0.616440462	0.745841747	0.739389048
DELE1	0.705925929	0	0.772422295	0.750539116	0.644390085	0.685526468	0.70203833
GTF2H3	0.705902009	1	0.655409768	0.787311643	0.621497394	0.758045843	0.734548735
DCAKD	0.70586355	0	0.68943574	0.798629885	0.610971967	0.738637665	0.72824846
MSH2	0.705817422	1	0.673584802	0.813488477	0.62716386	0.748510541	0.705299991
VPS29	0.70571267	0	0.667202833	0.823293646	0.623162762	0.729842002	0.71950031
ACTR2	0.705669462	0	0.708902139	0.81760564	0.624499732	0.725318138	0.682948423
LIG1	0.705623242	1	0.709063473	0.790287116	0.62971883	0.724176379	0.711717272
SNRNP200	0.705443573	0	0.668385596	0.816941284	0.640233151	0.746608013	0.687930546
LAS1L	0.705228297	0	0.78770637	0.802363858	0.599575292	0.68033736	0.672799092
UBA52	0.705211368	1	0.713483126	0.826863414	0.624034842	0.705319885	0.702433569
RPS18	0.705167868	0	0.743875205	0.82990206	0.628211007	0.694974193	0.665614886
DPH3	0.705161555	0	0.676655876	0.778386138	0.631539079	0.741716528	0.739679407
MEPCE	0.705084298	0	0.695961747	0.764132864	0.658397937	0.730449884	0.701402929
HIST1H2BM	0.705016568	1	0.606923295	0.688031719	0.766079248	0.800138313	0.759152976
GOLT1A	0.704942091	0	0.67433712	0.814114426	0.609966888	0.72570992	0.743026765
HIST1H2BD	0.70488716	1	0.600866386	0.680669334	0.785999302	0.798207329	0.768234403
HIST1H2BK	0.704653719	1	0.599555286	0.677946114	0.792578874	0.79747968	0.77301669
RAD9A	0.704585383	1	0.709069419	0.783108514	0.60712794	0.752983311	0.709250218
NUDT7	0.704556912	0	0.69081279	0.779885513	0.601136466	0.734736153	0.735669877
UBE2S	0.704443155	0	0.683326771	0.796467435	0.63647271	0.728443939	0.710732481
YJEFN3	0.704419655	0	0.683499517	0.795950272	0.626098461	0.714140006	0.73166104
MAN2C1	0.704210835	0	0.644058611	0.741932002	0.666784547	0.759824636	0.729234532
BCKDHA	0.704186519	0	0.703329608	0.794805477	0.612427047	0.722473753	0.70179364
SMYD3	0.704121769	0	0.717990266	0.778291149	0.612410411	0.750254457	0.699963771
OPA3	0.704105637	0	0.685548342	0.80211747	0.639600667	0.738911524	0.682160953
BUD31	0.704053744	0	0.677102737	0.819878087	0.622430923	0.722650352	0.716384478
ETFDH	0.704053558	0	0.666420128	0.810608394	0.614707939	0.739757442	0.719366156
MDN1	0.70390488	0	0.709037388	0.788387456	0.618325153	0.764066841	0.652997409
MAGOH	0.703853759	0	0.672479447	0.814748573	0.626168523	0.735077383	0.709018423
ASAH2B	0.703670813	0	0.691475725	0.780286978	0.607986824	0.738283448	0.732372503
ADAL	0.703658781	0	0.681820853	0.783678409	0.600860161	0.750107523	0.731185285
MAGOHB	0.703650453	0	0.673101713	0.816656025	0.623548838	0.734164638	0.708399862
TRIM22	0.703315068	0	0.746822197	0.587265414	0.751610104	0.706647835	0.670965989
LONRF2	0.703204531	0	0.657907867	0.765266163	0.629704057	0.754707308	0.7521896
CDIPT	0.703192423	0	0.7142392	0.797045775	0.625772438	0.701928716	0.699424483
MCM9	0.70310102	0	0.720946738	0.798655599	0.636434921	0.743202354	0.637088868
CYC1	0.703035017	0	0.716997732	0.816236154	0.615421066	0.7109307	0.672305618
BOP1	0.703006819	0	0.699410833	0.816816435	0.632347725	0.746110425	0.654122025
PFDN5	0.70299776	0	0.707354182	0.766579051	0.643574857	0.720798741	0.696076294
RPS27L	0.702818773	0	0.664789586	0.776861063	0.62124958	0.748328422	0.740990451
RPL28	0.702755202	0	0.681975945	0.817402681	0.612531288	0.72216296	0.722277483
NDUFS7	0.702739973	0	0.71539464	0.821430764	0.609273693	0.697217069	0.695733563
TSNAX-DISC1	0.702597864	0	0.686020977	0.758404493	0.620549757	0.741140396	0.725629682
NME8	0.702498851	0	0.667299458	0.768870801	0.61102198	0.758577476	0.7260814
NDUFA13	0.702488313	0	0.697087542	0.804145778	0.605394494	0.715047373	0.719910254
UBXN1	0.702446153	0	0.702802555	0.808162372	0.597433062	0.731393512	0.708961969
IGHMBP2	0.702424725	0	0.686232378	0.777414141	0.608804505	0.735181934	0.712040247
RPL10	0.702410206	0	0.744732692	0.774053691	0.655394671	0.700938829	0.663491993
RPUSD1	0.702350887	0	0.670234337	0.762228864	0.61907917	0.761435975	0.717437263
HIST1H2BJ	0.70231458	1	0.598708073	0.677651585	0.790187446	0.790265678	0.770402024
ADCK2	0.702247897	0	0.681897448	0.783123298	0.605126954	0.728789991	0.732273546
NAXE	0.702238571	0	0.685712753	0.792907116	0.626196461	0.734312678	0.711330147
PUS7L	0.702195879	0	0.707258225	0.777550396	0.61100634	0.733353993	0.694277025
FAHD2A	0.70203026	0	0.694945762	0.766123978	0.623656386	0.745541196	0.703946203
ACCSL	0.701993225	0	0.678723236	0.789116486	0.605133339	0.7446723	0.710438435
KCNAB3	0.701874019	0	0.673437153	0.796270693	0.604131609	0.749141905	0.725219058
SEC31B	0.701831874	0	0.672083304	0.791780444	0.625952539	0.750493579	0.694189555
ATG7	0.701603665	0	0.663277435	0.792184308	0.626251402	0.745153793	0.711690936
DCAF13	0.701578215	0	0.666451575	0.789121686	0.62341625	0.732042566	0.733778122
NDUFAF6	0.701143254	0	0.663677	0.798547397	0.599485037	0.746023417	0.72798664
INO80B	0.701112296	1	0.739386736	0.79266127	0.631754737	0.722803605	0.632818885
DPM2	0.701100428	0	0.666434747	0.772989411	0.699069519	0.761474914	0.648707598
CLPP	0.700852578	0	0.706567823	0.830413243	0.615104508	0.69363687	0.68880212
GFER	0.700813568	0	0.689270804	0.780587317	0.626394636	0.700925182	0.730220014
RPTOR	0.700727397	0	0.647989387	0.805916284	0.617777398	0.76057422	0.714273227
NAALADL1	0.700540311	0	0.688091137	0.76263491	0.639588098	0.772892937	0.655149062
APEX2	0.700227231	0	0.734892847	0.758146522	0.620685932	0.71432777	0.703659968
ACSF3	0.700154546	0	0.665130493	0.803835943	0.610849359	0.747078868	0.712900116
INO80B-WBP1	0.700140387	0	0.733165908	0.785511441	0.639729249	0.720462125	0.633839349
POLD2	0.700042827	1	0.710542797	0.769537474	0.607756315	0.746515595	0.696816685
GOLT1B	0.700004562	0	0.657782933	0.807450848	0.612368626	0.730317544	0.729821747
FAHD2B	0.699996927	0	0.694703732	0.767139775	0.619847677	0.745763141	0.702486069
BRCA2	0.699995998	1	0.679537377	0.681441881	0.746550844	0.692844515	0.66954182
PRIM2	0.699885148	0	0.686781189	0.790381682	0.613653461	0.727288825	0.708494721
UVRAG	0.699858695	0	0.717140392	0.783467706	0.589036968	0.759392247	0.677350664
HORMAD1	0.699599698	0	0.704151391	0.702817738	0.677390487	0.743962174	0.690056556
DNAJC24	0.699341765	0	0.648506095	0.76609708	0.620581318	0.755660475	0.751313369
CCS	0.699304235	0	0.685778975	0.76759803	0.614503079	0.736889941	0.720757142
DPH5	0.699260012	0	0.682712278	0.80088445	0.619346659	0.72029197	0.712129261
POLR2I	0.699191565	0	0.704513793	0.770518653	0.630223501	0.71144072	0.702024993
CLTCL1	0.699120866	0	0.666220053	0.83168201	0.639297343	0.722811692	0.674895932
OTUB1	0.699067913	0	0.692312383	0.781296616	0.612968234	0.725192086	0.711917542
UBL5	0.69903355	0	0.687923104	0.808524274	0.636062586	0.717719797	0.672491109
FLAD1	0.698938548	0	0.681570365	0.74865374	0.61690842	0.743666456	0.734589665
GALT	0.698844528	0	0.669092409	0.794430679	0.606816481	0.737946896	0.73027742
PCYOX1L	0.698700295	0	0.644827086	0.688109574	0.716058417	0.743875254	0.765788588
GCH1	0.698670864	0	0.669923223	0.8115506	0.628777891	0.706491635	0.715050676
FAM50A	0.69866457	0	0.698419884	0.798869854	0.630739105	0.721385284	0.670427261
HARS2	0.698571862	0	0.690653057	0.80734933	0.627722055	0.742304641	0.672187753
AOAH	0.698501452	0	0.633084436	0.634724831	0.785208289	0.64662011	0.671024571
GRWD1	0.698481959	0	0.711342807	0.784366397	0.612204526	0.723842496	0.685464353
RBM8A	0.698412161	0	0.674545576	0.80565899	0.630921793	0.738396709	0.688199855
MRM1	0.698147307	0	0.65735719	0.774368539	0.643793063	0.72742727	0.704640812
RABAC1	0.697792202	0	0.696758828	0.747178306	0.62778752	0.716012831	0.735970744
GPN1	0.697766638	0	0.675543362	0.808408656	0.629086098	0.733609438	0.684601632
MRPL12	0.697763552	0	0.690010588	0.77587562	0.618054543	0.710085334	0.709000857
IMMP2L	0.697571164	0	0.678853523	0.789871093	0.600614052	0.737158798	0.713317024
MARC1	0.697566646	0	0.646080768	0.759951387	0.600526975	0.752134872	0.758033835
HIST3H2BB	0.697480782	1	0.602775911	0.681179195	0.750281646	0.789711536	0.757977713
SARS2	0.697237753	0	0.707639806	0.749381781	0.61197445	0.742072231	0.697559435
TRIT1	0.697139739	0	0.668388423	0.785659195	0.623543664	0.740641654	0.702173802
COPS7A	0.697011368	1	0.65202087	0.763941587	0.627433237	0.75146043	0.717481257
TMBIM6	0.696979724	0	0.69423431	0.77180645	0.61857409	0.717870639	0.711557847
DTD1	0.696859182	0	0.664562435	0.768832405	0.616143197	0.740187264	0.724307931
ERCC6L2	0.696848901	0	0.718008589	0.751803898	0.625058452	0.705900275	0.672138911
APEX1	0.696846926	1	0.703979729	0.7726816	0.601932238	0.716600261	0.714121965
RPS23	0.696614209	0	0.716746712	0.774380555	0.648247704	0.696051251	0.679734803
ABHD11	0.696439293	0	0.666946812	0.781486213	0.608086683	0.713761565	0.736567535
CCDC130	0.696406156	0	0.690709788	0.799069316	0.607920131	0.704439092	0.709800368
ALYREF	0.696314852	0	0.671775081	0.795850762	0.600178535	0.715461706	0.719809851
SUGT1	0.696304313	0	0.657026101	0.803531103	0.617558116	0.744139405	0.694305273
PIGC	0.695849455	0	0.680933886	0.755504063	0.609495805	0.740997162	0.718835849
ZFP41	0.695820046	0	0.662475118	0.778361794	0.639086343	0.690625754	0.731506406
DTYMK	0.695803125	0	0.67635356	0.794503166	0.616854255	0.713412962	0.707080168
NCBP2L	0.69578891	0	0.718821145	0.806279942	0.608111684	0.687472696	0.689555555
NDUFV1	0.695738697	0	0.720231237	0.822072313	0.590937829	0.697521193	0.675960938
PPID	0.695623612	0	0.675033758	0.783266088	0.616817045	0.745860214	0.689225771
SKIV2L	0.695596129	0	0.708317188	0.76120713	0.622670319	0.734942516	0.678214337
LONRF1	0.695570246	0	0.654152948	0.740688752	0.621940965	0.757230502	0.739705774
PIGK	0.695557679	0	0.667477263	0.789802339	0.611455001	0.741494375	0.701159151
SCYL1	0.695460786	0	0.689804093	0.788053087	0.608005195	0.72172403	0.696006467
VPS52	0.695200955	0	0.693371481	0.790882823	0.586415516	0.731724363	0.700752976
CCT6A	0.695143607	0	0.684523468	0.794676143	0.625742107	0.729133407	0.664307475
AFG1L	0.695141284	0	0.669978461	0.776551407	0.607330947	0.744561254	0.71597232
SRD5A1	0.695085578	0	0.613334108	0.751903238	0.641812122	0.737762758	0.75651554
YIF1B	0.695015993	0	0.695511307	0.76838772	0.618228657	0.713615308	0.69720654
ATG4D	0.694981354	0	0.688925274	0.777274458	0.59458979	0.746899248	0.695849099
SNRPC	0.694962378	0	0.67725108	0.775054257	0.595146602	0.742764678	0.712373055
DDX10	0.694925761	0	0.680749542	0.793231126	0.600678523	0.720867381	0.704608758
ETFA	0.694891413	0	0.660250392	0.804662387	0.601297528	0.729711369	0.708204633
PIGV	0.694843763	0	0.688146504	0.773824917	0.61111217	0.723492099	0.710831327
C16orf58	0.694838465	0	0.708175748	0.765223746	0.597524781	0.705824005	0.721604075
PSMA6	0.694820923	0	0.670381137	0.8054402	0.62317176	0.739784477	0.685035923
POLR2F	0.694725221	0	0.657831995	0.769438237	0.627768249	0.730174132	0.708585478
WDR70	0.694712877	0	0.65576869	0.804383156	0.614997038	0.734651185	0.686846719
XRCC4	0.694535214	1	0.803731754	0.47342904	0.673106591	0.832067241	0.6151799
BCKDHB	0.694378024	0	0.67182432	0.814042918	0.606341783	0.713936131	0.692977573
ARPC2	0.694361926	0	0.655302224	0.80629324	0.60276081	0.726389519	0.712634594
UXT	0.69435767	0	0.717207783	0.79452047	0.640408068	0.718360958	0.643019214
PIPOX	0.694345083	0	0.702709935	0.717688681	0.61642255	0.735207332	0.721497777
GBE1	0.69427346	0	0.684852378	0.814344446	0.594569154	0.722489643	0.692083367
CCDC90B	0.694269917	0	0.65950964	0.702588194	0.631629014	0.773466669	0.724329137
GSTZ1	0.694200551	0	0.658308413	0.79136018	0.584356428	0.727771276	0.731983613
TP53I3	0.694164214	0	0.670634053	0.778924304	0.602608279	0.717769301	0.719636768
APRT	0.694026347	0	0.66361798	0.794582981	0.604107316	0.720796775	0.720134303
PRIMPOL	0.693911099	0	0.698217579	0.59213205	0.739704643	0.733722046	0.685851208
EEF2KMT	0.693602331	0	0.697196598	0.763080688	0.601964186	0.717716759	0.705816978
RUVBL2	0.693517897	0	0.718629792	0.788655468	0.599758034	0.714250447	0.658993414
HGD	0.693512232	0	0.62046798	0.780526182	0.592823925	0.747258387	0.750780605
GNB1	0.693477116	0	0.660078304	0.791856828	0.660377226	0.710502799	0.697186146
XAB2	0.693446238	0	0.69876287	0.793462451	0.624696036	0.715457198	0.65852046
LSM3	0.693310654	0	0.613155477	0.788085421	0.626230485	0.739937065	0.73700807
KCNAB1	0.69326699	0	0.658073491	0.787502138	0.59734555	0.738653527	0.714817314
RPL10L	0.69323734	0	0.741251108	0.771349576	0.637811054	0.694184688	0.648827976
UBE2T	0.693154634	1	0.664427007	0.774222805	0.638411901	0.725434354	0.702303863
RFC4	0.69313961	1	0.68155462	0.780535965	0.598623393	0.73648929	0.698044655
NDUFAF5	0.693083303	0	0.664010378	0.793303656	0.602154629	0.718599402	0.721410923
MPI	0.693024797	0	0.699303462	0.772359135	0.617678767	0.719035152	0.692023014
TRIM68	0.69301974	0	0.791982904	0.64863924	0.693875439	0.738275049	0.598331738
KHDC4	0.692958011	0	0.62707474	0.704051558	0.690191823	0.745655649	0.778073449
PNPO	0.692814861	0	0.692218114	0.742527871	0.599025428	0.735714557	0.726293366
ACBD6	0.692717254	0	0.693994968	0.781957692	0.574381665	0.766423762	0.672572625
MACROD2	0.692701123	0	0.665515992	0.78175756	0.612953741	0.707902313	0.729366289
INO80	0.692636087	1	0.668856215	0.753983174	0.617471962	0.750350736	0.700641034
SF3A2	0.692576026	0	0.676295694	0.819765607	0.606407357	0.685678306	0.716454828
ERCC8	0.692496215	0	0.661803804	0.748748227	0.614394656	0.754854031	0.714588486
SPATA20	0.69244008	0	0.682624093	0.756949591	0.587755582	0.759993442	0.720920096
GTF3C2	0.691880023	0	0.709792093	0.762940662	0.63475423	0.755003219	0.619824478
WDFY4	0.691850569	0	0.722261555	0.779881594	0.592597283	0.736024257	0.641000592
LENG8	0.691745856	0	0.725282996	0.780491269	0.608182696	0.686913932	0.688002508
TRAPPC3	0.691667901	0	0.650984233	0.788897125	0.605665477	0.743837749	0.709907485
UPF2	0.691423966	0	0.635479371	0.77262858	0.609112068	0.763902346	0.708270374
CACUL1	0.6913541	0	0.714163235	0.561545351	0.801916688	0.777460086	0.616806852
PIN4	0.691263004	0	0.665166916	0.806589343	0.591715534	0.707657833	0.714438618
HIBADH	0.691174822	0	0.652223678	0.783894806	0.596807442	0.729641496	0.720573806
NCBP2	0.691120177	0	0.679614896	0.778640247	0.62803567	0.714809059	0.685434516
NOP53	0.69102843	0	0.699263453	0.78005105	0.624483423	0.688755199	0.694272556
ALG13	0.691002441	0	0.75055663	0.784731878	0.576865342	0.679859678	0.658347397
DHX8	0.690957986	0	0.639195522	0.792579281	0.612264185	0.72953366	0.707870326
RNF133	0.690889198	0	0.71617342	0.756907084	0.585225371	0.723065489	0.686751005
PDHX	0.690831839	0	0.667975634	0.773297658	0.597270663	0.730424815	0.705796321
MOGS	0.690736956	0	0.690828342	0.769364494	0.6233897	0.709119769	0.684973464
SUPT4H1	0.690537017	0	0.656025477	0.7827544	0.608945669	0.720186764	0.715207183
AAK1	0.690506079	0	0.712445442	0.763323577	0.583116832	0.730106933	0.676126142
OS9	0.690482939	0	0.749884292	0.763027217	0.60434372	0.6763371	0.664151713
TYMS	0.690334325	0	0.685276023	0.784168103	0.618266775	0.705284535	0.682691168
PNLDC1	0.690309505	0	0.627145827	0.732590172	0.653755341	0.757859364	0.715429079
HGH1	0.690286132	0	0.688379036	0.775531383	0.589550395	0.720975775	0.702560309
WBP4	0.690273901	0	0.706424027	0.777868503	0.575992754	0.713205321	0.694346205
REXO4	0.690127532	0	0.647182056	0.755231954	0.636237102	0.721547735	0.721771301
CDC42	0.690124902	0	0.707886077	0.774712542	0.631217	0.714090912	0.656346606
POLR2A	0.690049852	0	0.711993347	0.751476354	0.628273602	0.71866592	0.659601747
AQP10	0.69002394	0	0.631446276	0.748281917	0.637264113	0.735863591	0.72136262
MPC1L	0.68996977	0	0.704393143	0.802270746	0.58870897	0.697902903	0.685702636
SEC31A	0.68996703	0	0.688767523	0.750473902	0.599728943	0.738507335	0.694246828
NSMCE3	0.689844899	0	0.708454727	0.786956548	0.630582074	0.712034566	0.634616489
MON1B	0.689729261	0	0.682245565	0.770279343	0.594015406	0.736859876	0.698891438
DIS3	0.689540309	0	0.64988024	0.802311102	0.625292665	0.743392625	0.655550657
CAPZB	0.689536493	0	0.647666288	0.802870246	0.59746687	0.730667539	0.700053406
MOCS3	0.689502726	0	0.668017961	0.786689768	0.593257955	0.723559019	0.70957552
MIPEP	0.689477772	0	0.659089359	0.77992633	0.593158303	0.749967079	0.694389465
NSUN5	0.689424106	0	0.679878639	0.758905199	0.618765001	0.72215833	0.699685095
ACACB	0.689402925	0	0.64120685	0.795944544	0.617715546	0.749357242	0.665754284
MPDU1	0.689402923	0	0.692194152	0.777903245	0.600389534	0.716902751	0.691230606
MUTYH	0.68938932	1	0.634044921	0.786047142	0.640462307	0.743704163	0.677894468
PEX16	0.68937886	0	0.667170157	0.7602507	0.60340555	0.742928457	0.714184779
PSMB6	0.689354533	0	0.717412796	0.752906968	0.591909381	0.711083959	0.69307859
YIF1A	0.689347177	0	0.698408899	0.758240995	0.615394849	0.714485829	0.683623393
IBA57	0.689144667	0	0.666640855	0.786542585	0.605013395	0.715784523	0.711562553
OVCA2	0.689109111	0	0.689247802	0.790366428	0.595481498	0.699251148	0.717050875
TMA7	0.689034911	0	0.623115507	0.754056128	0.689527713	0.68989524	0.716706117
DCAF11	0.688927415	0	0.715584957	0.746112178	0.619191957	0.720439758	0.682859969
ALOXE3	0.688858482	0	0.689963148	0.650400934	0.731689115	0.717002262	0.660862137
WDR83	0.688826623	0	0.683098213	0.771221561	0.608801294	0.720107647	0.689442418
IMP3	0.688811527	0	0.72084407	0.738465742	0.614328942	0.703900924	0.688120836
EXOSC3	0.688734632	0	0.652290969	0.773632908	0.604534501	0.74217998	0.702840433
DDX56	0.688704091	0	0.691758628	0.762107328	0.611843343	0.720546749	0.677788311
PLPP5	0.688545398	0	0.657982461	0.762651187	0.601927295	0.737620634	0.705325405
ALDH5A1	0.688527024	0	0.674877083	0.796493879	0.606951858	0.708294091	0.681100781
ELP1	0.68852619	0	0.668476333	0.774859213	0.590710631	0.753481054	0.686539532
CWF19L2	0.688505322	0	0.684687468	0.779339052	0.593058531	0.73102232	0.677095212
RFC3	0.68849258	1	0.645158927	0.788891163	0.608622262	0.726312502	0.708436083
DXO	0.688222549	0	0.722553549	0.751781373	0.601313107	0.712417644	0.696155106
ZNRD1	0.68821316	0	0.70990815	0.799919102	0.64526445	0.701736485	0.617870693
TTC27	0.688141787	0	0.67766621	0.771504528	0.582207996	0.757535578	0.668244362
ATP5F1A	0.688085742	0	0.686265773	0.777545766	0.62844711	0.695089423	0.658547636
CLTC	0.688019154	0	0.633151524	0.794519023	0.657713304	0.729459679	0.667565574
CIAO1	0.687994	0	0.684427163	0.751594765	0.620270869	0.727591914	0.678726993
SLC25A26	0.68798927	0	0.642983946	0.77550736	0.602446751	0.738861377	0.722551076
COPA	0.687830517	0	0.642420431	0.787995187	0.606963007	0.743779766	0.684260699
RAD17	0.687819363	1	0.711844042	0.768921394	0.575418162	0.727690568	0.676021777
ALG8	0.687807559	0	0.654326387	0.76424138	0.589458335	0.738706257	0.713225966
WDR5B	0.687746226	0	0.650075886	0.807727012	0.598181369	0.716846033	0.703379189
UPF3B	0.687718041	0	0.693419198	0.77892299	0.579122689	0.7070382	0.694646113
SPHK1	0.687407027	0	0.702536644	0.754652173	0.596940352	0.719552615	0.687075165
PRPF31	0.687388038	0	0.681063833	0.765397177	0.619556266	0.71840045	0.676788708
DRAP1	0.687382699	0	0.685170953	0.759635736	0.626138248	0.716042945	0.675614438
PUDP	0.687237594	0	0.641941774	0.79878183	0.58985067	0.736674387	0.693916856
COQ2	0.687196879	0	0.664982299	0.783354171	0.599732673	0.720815643	0.700527363
HAO2	0.68708313	0	0.653582455	0.789469389	0.586045441	0.728940444	0.708725168
FAHD1	0.686964351	0	0.659804446	0.77442953	0.620073143	0.730247167	0.673870026
PARP3	0.686855097	0	0.669667248	0.775327544	0.588136535	0.724924546	0.707428541
SARAF	0.686835527	0	0.60972749	0.729316435	0.664702449	0.707057297	0.742840932
TRAPPC5	0.686751698	0	0.662125511	0.77863401	0.624090091	0.717915625	0.68318469
BMP2K	0.686733393	0	0.708092835	0.7665916	0.579420104	0.708025771	0.680083639
BBIP1	0.686711595	0	0.505335467	0.534132714	0.795748332	0.571182038	0.74445691
SLC9C2	0.686651478	0	0.699820966	0.463723361	0.791721619	0.678323576	0.697865476
NUP62CL	0.686567701	0	0.652750386	0.789606529	0.6021859	0.722344911	0.688870688
ALG1	0.686546257	0	0.667124166	0.782215954	0.594701326	0.725004437	0.699504232
ISG20	0.686365395	0	0.65482689	0.749981017	0.618082709	0.720687022	0.714009239
TIMM13	0.686320833	0	0.650918691	0.781094384	0.600898732	0.707577198	0.712691789
CFDP1	0.68618894	0	0.708628064	0.747056151	0.573625557	0.743210607	0.673194688
RPP30	0.686156403	0	0.673637359	0.751091826	0.589642951	0.743966777	0.701315515
RAC1	0.686073586	0	0.689201293	0.785657597	0.608724092	0.709839811	0.673717999
HMGCLL1	0.685930143	0	0.651328242	0.788224659	0.585809121	0.717022758	0.715490473
MEMO1	0.685904788	0	0.630502036	0.793313224	0.601116955	0.726834288	0.705879054
MLH1	0.6857917	1	0.645754803	0.778267475	0.598241516	0.739241994	0.700677791
CWC22	0.685668023	0	0.653344178	0.797148645	0.593243265	0.713069223	0.702813321
PFAS	0.685667281	0	0.684671523	0.768310049	0.61559569	0.723498369	0.658192838
PMF1	0.685566802	0	0.743074722	0.578817627	0.77200181	0.686826465	0.603924779
BOLA1	0.685524859	0	0.683285747	0.74940848	0.577675804	0.70351878	0.748778599
HFM1	0.685467581	0	0.697652095	0.752541414	0.597358161	0.713674042	0.671301105
PPIL3	0.685218985	0	0.673274964	0.799390092	0.594736282	0.697202548	0.699326764
FARSA	0.685127208	0	0.719470759	0.765798117	0.618965689	0.703199289	0.649475733
LNPK	0.685084718	0	0.652853694	0.743662537	0.575705689	0.744616164	0.730547419
PPIH	0.684977942	0	0.676213358	0.776200317	0.593404905	0.716676487	0.69059561
MORF4L1	0.684929053	0	0.618362958	0.746181661	0.594087592	0.754709952	0.748102361
PEF1	0.684874814	0	0.658072042	0.77532087	0.567871878	0.726716453	0.716216044
COQ4	0.684872221	0	0.649339637	0.774438207	0.580867218	0.732735167	0.707503223
RNF10	0.684864517	0	0.671304362	0.736861492	0.604931802	0.742297742	0.694653311
PIGA	0.684730563	0	0.656994438	0.758823891	0.601167297	0.728688569	0.696218147
DIEXF	0.684663916	0	0.649503695	0.772795965	0.59855799	0.735178208	0.696520369
TRAPPC3L	0.684631364	0	0.651064893	0.790235877	0.585894691	0.730856007	0.696267489
NAT9	0.684607507	0	0.637107846	0.791295075	0.5896198	0.728575663	0.71042963
RAD51D	0.684587996	1	0.671408644	0.759159524	0.613889577	0.724372687	0.670097095
NME9	0.684515102	0	0.664006628	0.737593757	0.586143149	0.749539327	0.713742638
ADK	0.684358733	0	0.641087896	0.791862279	0.596058526	0.745152013	0.700185351
GPN2	0.68425305	0	0.664070829	0.763642622	0.606997872	0.731910476	0.678634893
FAM86B2	0.684097177	0	0.684753428	0.750570032	0.597389293	0.704639558	0.697698048
TAZ	0.684011662	0	0.680347202	0.768663716	0.600857691	0.70727842	0.693108252
ARPC3	0.683888993	0	0.635641564	0.788327546	0.600174316	0.724630517	0.70572954
VPS45	0.683881085	0	0.651866549	0.786001974	0.593921513	0.726513357	0.688933484
MGLL	0.6838449	0	0.616896396	0.692546496	0.680102004	0.731552781	0.73022741
STIP1	0.683705907	0	0.679761871	0.746917953	0.618084888	0.704065782	0.673888662
MAGEF1	0.683589801	0	0.670943543	0.788892257	0.631481055	0.677463334	0.667699789
ALAD	0.683577967	0	0.651750575	0.760093863	0.60751153	0.717613256	0.692484481
MAK16	0.683568189	0	0.651893621	0.763017722	0.602537814	0.708550545	0.715128203
NUDT13	0.683551844	0	0.640685502	0.681877342	0.64667772	0.74433726	0.714727499
ISG20L2	0.683427813	0	0.680667898	0.717155572	0.614867318	0.721583563	0.705555453
DPH1	0.683362183	0	0.690937379	0.765251894	0.585806095	0.701232806	0.688271797
RAB7A	0.683349993	0	0.662124127	0.762484947	0.619438107	0.731818939	0.678767051
GLDC	0.683313354	0	0.644294182	0.787599378	0.597786905	0.728650144	0.686760544
ARL2	0.683280786	0	0.690373512	0.771679377	0.604790549	0.699754967	0.670239681
TRAPPC2L	0.683280557	0	0.661444508	0.784621561	0.600340715	0.697362024	0.705872964
HIST1H2BN	0.683253278	1	0.626009761	0.699791089	0.669326843	0.750282214	0.715097469
CLHC1	0.683224611	0	0.736181731	0.733311747	0.634821106	0.697177081	0.616172648
CPSF1	0.683170501	0	0.662095873	0.751894371	0.619059859	0.722025564	0.679016597
ASCC3	0.683167493	1	0.645305119	0.796076178	0.625013085	0.71975718	0.65718775
SGPP2	0.683077094	0	0.639433639	0.688121398	0.650320699	0.749327304	0.713937915
C12orf10	0.683055549	0	0.708030214	0.750077337	0.602232757	0.702108269	0.674750061
SEC23B	0.682898772	0	0.632930059	0.766007264	0.608383916	0.755885332	0.695313283
FECH	0.682839185	0	0.647021546	0.778710239	0.607032635	0.726502186	0.681971788
ELOF1	0.682762145	0	0.659084499	0.75475774	0.613096775	0.70360936	0.717660906
NBR1	0.682739158	0	0.690295112	0.668553918	0.696143255	0.714101693	0.650027544
ITIH1	0.682600296	0	0.676497426	0.595373679	0.747851459	0.707853018	0.670274666
PGAP1	0.682410185	0	0.714120571	0.762535901	0.570707179	0.729111299	0.651268324
ATE1	0.682391616	0	0.644874311	0.764069145	0.584860151	0.73096566	0.712156271
WDR55	0.682365059	0	0.691783164	0.74114309	0.598084246	0.736724388	0.686279656
RPUSD2	0.682357092	0	0.675216127	0.75491839	0.602306336	0.723612842	0.689793695
HIST1H2BA	0.682346812	1	0.625669794	0.701909486	0.658452979	0.749470456	0.714926424
HIGD2A	0.682326186	0	0.641919323	0.713970641	0.647551552	0.688153072	0.775263832
DRG1	0.682242789	0	0.697996839	0.746551363	0.625586317	0.708900672	0.664122712
DYNLL1	0.682238919	0	0.638056518	0.764725908	0.651118519	0.677494815	0.709194413
PPWD1	0.682168016	0	0.614473392	0.795915423	0.603612481	0.722897759	0.700442757
C9orf3	0.682154979	0	0.694825625	0.772486573	0.575849249	0.725714469	0.62910672
MOCS2	0.682154325	0	0.637012634	0.781013254	0.576545076	0.711234725	0.727621014
CRISP2	0.682111753	0	0.647580227	0.732815972	0.575844614	0.744645625	0.735710141
PEX7	0.682068108	0	0.660986759	0.771165211	0.60297059	0.712649745	0.6920058
MRS2	0.682023363	0	0.656213242	0.689880728	0.62752113	0.764404709	0.678633467
ADI1	0.681915539	0	0.634372991	0.7654017	0.603385886	0.715354838	0.712998285
GNB2	0.68189386	0	0.652550511	0.790688995	0.61855974	0.704412663	0.681960295
HLTF	0.681857143	0	0.718990834	0.767772287	0.617672938	0.71454753	0.611423526
PDCD2L	0.681856392	0	0.685369823	0.773838737	0.581584915	0.712104468	0.689174701
TIMM17B	0.681807289	0	0.651841661	0.780918031	0.610398164	0.708553199	0.681782406
TCF25	0.681807075	0	0.661217105	0.764064288	0.583145216	0.741865156	0.696615791
RAC3	0.681791435	0	0.684848784	0.777911879	0.610001322	0.705207738	0.670072228
POLR1D	0.68175188	0	0.636137712	0.737812226	0.594585036	0.743650132	0.722460678
MECR	0.68172349	0	0.65672896	0.787717266	0.585996719	0.707034111	0.699911005
PIK3C3	0.681600408	0	0.632205742	0.76820472	0.61374593	0.730514071	0.696768922
C1orf123	0.681569418	0	0.63899409	0.761183257	0.605605098	0.72522267	0.700799375
EIF6	0.681524467	0	0.694713855	0.762009656	0.601485507	0.701018186	0.670458726
HAO1	0.681506231	0	0.639830419	0.773868605	0.583029801	0.7329378	0.70856611
UBA7	0.681503871	1	0.69252906	0.777907218	0.601230535	0.700150112	0.651681232
MOCS1	0.681455799	0	0.641323544	0.766327716	0.59006655	0.723611222	0.713232096
GRAMD2A	0.681447068	0	0.681381399	0.764040818	0.586226421	0.729734783	0.669533077
PIGO	0.681414886	0	0.694922916	0.757098478	0.59075696	0.710715698	0.675012365
CCT4	0.681381484	0	0.664397868	0.785389753	0.609342117	0.711052687	0.673353605
EXOSC8	0.681359189	0	0.630030562	0.760466969	0.611320164	0.740312427	0.703866411
PSMB5	0.681244877	0	0.724436344	0.73205618	0.619902935	0.693309104	0.651238974
ACSS3	0.681172752	0	0.657886453	0.760684499	0.575941987	0.714853459	0.705815954
NOP14	0.68111723	0	0.657654485	0.765704144	0.59315405	0.72771701	0.690065941
NTHL1	0.681099228	1	0.665064859	0.7680239	0.604550203	0.710702406	0.684423652
OTUB2	0.681047533	0	0.683959785	0.735178071	0.598794965	0.716388282	0.69795396
TRAPPC4	0.680904844	0	0.639905229	0.771061272	0.58315038	0.716767242	0.719396814
NDUFS8	0.680893221	0	0.691641978	0.798185835	0.570348935	0.675997455	0.691817278
SEC23A	0.680857564	0	0.624311863	0.767704148	0.608263547	0.741490503	0.69723676
IDI2	0.680856619	0	0.666541345	0.772970599	0.603684373	0.725280183	0.665395399
PLA2G4F	0.680811703	0	0.647629287	0.656604283	0.739081135	0.743736253	0.636632794
TBC1D26	0.680759423	0	0.671593174	0.747710121	0.616945393	0.688020504	0.70513912
SNRPN	0.680744185	0	0.668181653	0.751749889	0.622309156	0.716457498	0.670508115
FAM86B1	0.680639473	0	0.676825467	0.745784741	0.595169813	0.700975501	0.694337873
TTI2	0.680633029	0	0.61409973	0.577077968	0.804918981	0.59526297	0.675984454
ENPP6	0.680615464	0	0.632555362	0.741079153	0.606731585	0.735927909	0.71169474
NAF1	0.680571883	0	0.642846395	0.775500469	0.601084567	0.698693282	0.713487775
SC5D	0.680519038	0	0.676733478	0.77614998	0.586044807	0.71575109	0.678425765
SMC1B	0.680495729	0	0.654659424	0.766644386	0.607765282	0.726709892	0.67036674
RAC2	0.680470434	0	0.681390839	0.782928289	0.596785944	0.70966828	0.665570617
CRCP	0.680456601	0	0.609969849	0.785980314	0.587699567	0.718233415	0.730076853
TACO1	0.680439285	0	0.698886495	0.751413033	0.585982658	0.696783813	0.689100974
UBR7	0.680422667	0	0.672431544	0.75401196	0.593316019	0.718047871	0.687394087
RPS27	0.680386823	0	0.645538741	0.769089889	0.622212867	0.714066098	0.689669588
FA2H	0.680347944	0	0.670134845	0.758612691	0.598844223	0.718753977	0.689939586
AGFG2	0.680064455	0	0.713942432	0.763694658	0.569053141	0.702476945	0.681548571
EXOSC1	0.679926294	0	0.643664894	0.762026857	0.584033206	0.724292568	0.714790389
KCNAB2	0.67987699	0	0.640663751	0.757083512	0.597538764	0.726703732	0.704881976
SUMO3	0.679773855	1	0.65822846	0.771101704	0.595715678	0.695918819	0.695268013
ABCB5	0.679748431	0	0.639410666	0.794378601	0.581650735	0.700452341	0.703391013
NIT2	0.679642764	0	0.63235925	0.778774187	0.585382622	0.722108531	0.70937726
PRMT1	0.679602196	0	0.659238886	0.775581948	0.605546229	0.72661949	0.660738991
GCDH	0.679468655	0	0.673082538	0.791510246	0.579098677	0.706640954	0.679960563
GMPPB	0.679462186	0	0.687626573	0.777779484	0.593600752	0.70288085	0.654345315
CCT7	0.679303709	0	0.686447758	0.773704364	0.607823488	0.721296861	0.637428789
RFT1	0.679239561	0	0.653591604	0.767314598	0.568234453	0.734087733	0.703799164
MCM7	0.679219618	0	0.703475769	0.74804523	0.607374891	0.710092936	0.64048998
INO80C	0.678999779	1	0.614377533	0.747118871	0.616376257	0.730249524	0.719683765
STX5	0.678990594	0	0.687232113	0.748907909	0.602012048	0.700592995	0.685319198
WDR5	0.678803239	0	0.634924056	0.780404564	0.598458284	0.716669896	0.696711331
RPS27A	0.678394581	1	0.642197932	0.77069858	0.617826207	0.734074361	0.682749867
CWC25	0.678366281	0	0.657568475	0.785763508	0.570614752	0.703817995	0.686952501
LRTOMT	0.678324169	0	0.707384347	0.624161057	0.641463207	0.727706207	0.711381031
IMPACT	0.678205759	0	0.622568743	0.702540485	0.649327339	0.719153683	0.716477929
GPAA1	0.678173517	0	0.694206224	0.733388605	0.601300967	0.717987212	0.675527328
XAF1	0.678099773	0	0.609859937	0.620447338	0.77169493	0.70025474	0.700568008
TBC1D22A	0.678065307	0	0.63265394	0.784467991	0.5816248	0.723485289	0.6970696
BUB1	0.677961556	0	0.751362108	0.742784765	0.589625343	0.697352138	0.608894584
NFX1	0.677953683	0	0.68131312	0.737941606	0.575047358	0.730319252	0.696093752
HARS	0.67793217	0	0.669257347	0.769291152	0.614187658	0.718277821	0.641510288
PHYHD1	0.677868139	0	0.634372354	0.765362456	0.584350151	0.70881615	0.712654216
ORC5	0.677796882	0	0.645883351	0.768612845	0.561025782	0.731660538	0.707520873
NSMCE1	0.677753799	0	0.659277975	0.774876379	0.593689351	0.707213981	0.688722882
POP4	0.677737631	0	0.637952338	0.779150963	0.598664079	0.71091396	0.698515275
ABT1	0.677453602	0	0.700056693	0.763551843	0.57821167	0.677024752	0.681392398
PGGT1B	0.677449805	0	0.639345244	0.771375625	0.578871358	0.734257551	0.691341354
GAR1	0.677410174	0	0.64131469	0.769891686	0.591171987	0.709265257	0.705977212
UGGT2	0.677397792	0	0.630236867	0.784181248	0.585631271	0.718403213	0.681565585
MAT2B	0.677310773	0	0.59035887	0.685720929	0.679504335	0.719553787	0.754727036
BYSL	0.67729419	0	0.650600269	0.771114435	0.592373154	0.72868238	0.669510738
SRRD	0.677292407	0	0.618754361	0.788830505	0.617863466	0.723215309	0.647490291
PNKP	0.677212485	1	0.676244189	0.765268738	0.584717429	0.674410921	0.703662012
EEF1A1	0.677195726	0	0.702478715	0.763097031	0.599033254	0.687962005	0.638865554
MPC2	0.677161906	0	0.642935349	0.778231239	0.597059543	0.697884639	0.701782057
DYNLL2	0.67710321	0	0.632229712	0.759796846	0.654913804	0.674348286	0.703769373
DDX11	0.676963134	0	0.653393244	0.767960394	0.58650616	0.712265657	0.689673985
RPS13	0.676940879	0	0.71111875	0.727782967	0.645586757	0.665021947	0.675033295
ERAP2	0.676888926	0	0.66518144	0.764064755	0.606601728	0.696387754	0.662057125
AP4E1	0.676882075	0	0.711448565	0.743740862	0.578407203	0.731169299	0.629687663
TMEM56	0.676829983	0	0.641482105	0.678616304	0.614214077	0.767382096	0.698663177
CCDC12	0.676706099	0	0.645137683	0.764494859	0.577494928	0.717084512	0.703392873
MTO1	0.676639889	0	0.644644424	0.782579405	0.61187566	0.695755208	0.669674152
UBE2C	0.676618781	0	0.668809514	0.739330902	0.597436622	0.70446233	0.700388867
RUVBL1	0.676604677	1	0.665848076	0.771435793	0.617260713	0.713240062	0.639205496
PSMA8	0.676564089	0	0.677411021	0.796926776	0.584254177	0.689230882	0.664952008
CRISP3	0.676443773	0	0.631135454	0.735939307	0.584276962	0.715340364	0.749867942
DHPS	0.676429035	0	0.730017346	0.754978988	0.606935458	0.690567957	0.61910533
PELO	0.676401712	0	0.630122667	0.762781548	0.588121442	0.733066241	0.696943176
AGMAT	0.676280158	0	0.659702907	0.721432712	0.597632559	0.724736332	0.703741693
MPC1	0.676262133	0	0.651654984	0.780162214	0.599522758	0.710644154	0.679734571
ERI3	0.67624859	0	0.660749439	0.729542668	0.597089624	0.734167775	0.686259535
ARCN1	0.676229612	0	0.620777506	0.779163117	0.588845733	0.720350968	0.694335155
RASL10A	0.676083651	0	0.671747632	0.743417862	0.591365348	0.727029798	0.677871314
RNF7	0.676082258	0	0.649904809	0.76659172	0.619462529	0.700861626	0.666743282
RPLP2	0.675937513	0	0.6397266	0.777255679	0.596928021	0.714529691	0.689980098
SLC8B1	0.675929404	0	0.673780337	0.751538607	0.570004111	0.735384169	0.668307676
ENPP7	0.675927665	0	0.600690789	0.736058926	0.602583342	0.728925921	0.730510436
CRLS1	0.67585063	0	0.628421801	0.790635146	0.589455598	0.703583827	0.703583539
ATR	0.675835224	1	0.684040001	0.747635466	0.564444272	0.744191632	0.654096513
TANGO2	0.675818568	0	0.646226502	0.754218225	0.582468094	0.732651341	0.683799044
NAP1L2	0.675807997	0	0.64186809	0.767706419	0.615695341	0.684111321	0.70683365
WDR75	0.675780029	0	0.687758229	0.747018413	0.575717731	0.741694801	0.649942268
COQ8B	0.675699369	0	0.644910664	0.773170325	0.586369431	0.708205801	0.679696618
PEX10	0.675642581	0	0.645693308	0.758083937	0.584944656	0.716229761	0.694831901
TIPRL	0.675641826	0	0.626507293	0.772416521	0.57953191	0.723928637	0.713151463
POLR3B	0.675620509	0	0.640267291	0.758466543	0.622316946	0.721185735	0.648585328
CEBPZ	0.675613409	0	0.671208634	0.758988725	0.58376215	0.713031448	0.664716851
GUF1	0.675570863	0	0.643804165	0.77987043	0.581393005	0.705635229	0.69325614
ATM	0.675297542	1	0.717177244	0.728329005	0.592109928	0.724966775	0.625022011
MRPS12	0.675271113	0	0.684265498	0.751126801	0.584613986	0.696605232	0.673585134
LRRC40	0.675201641	0	0.683316974	0.739981663	0.559032624	0.731689015	0.680599206
VARS2	0.675159015	0	0.71192002	0.764804405	0.587627807	0.68355289	0.652346
SUCLG1	0.67504078	0	0.687031782	0.796198921	0.57554568	0.673978143	0.673752413
DDX23	0.674954094	0	0.631359168	0.737700699	0.605423402	0.726229898	0.707872745
CWC27	0.674930115	0	0.650302745	0.773522631	0.574748058	0.706847323	0.699152351
RPL37A	0.674926518	0	0.630379191	0.714303878	0.662016152	0.731893829	0.695224599
RPL18	0.674873658	0	0.707038234	0.780547352	0.597126267	0.678527079	0.64473173
TSNARE1	0.67457221	0	0.670446211	0.76465847	0.591622349	0.698029016	0.680494505
RPS26	0.674549992	0	0.719610084	0.773091797	0.606154927	0.676588471	0.628016231
NFS1	0.674530169	0	0.689954382	0.752748712	0.595286504	0.714305304	0.646551381
XRCC6	0.67449389	1	0.645719311	0.757023389	0.578908842	0.722307923	0.690789508
GNB4	0.674459851	0	0.648797405	0.790628632	0.60215219	0.696188126	0.666556256
SELENOO	0.674453017	0	0.640369896	0.744862477	0.598856545	0.716530379	0.69251324
CAPZA3	0.674375289	0	0.670987129	0.740490631	0.586917929	0.707773089	0.690983507
TSTD1	0.674357662	0	0.678404478	0.7468493	0.57827	0.731865572	0.681295366
AP2S1	0.674274713	0	0.674428578	0.779305798	0.563400172	0.691584466	0.6948265
CYCS	0.674262403	0	0.652937393	0.750037416	0.590015619	0.700138747	0.689511507
ZRSR2	0.674241213	0	0.658910501	0.760289246	0.568614964	0.707533957	0.702244776
DHFR	0.674169364	0	0.651099238	0.757834649	0.588031595	0.709990607	0.694688993
PPAN	0.674158498	0	0.663866239	0.773303223	0.58906055	0.681035777	0.691105027
TXNDC8	0.674136209	0	0.649560336	0.792617475	0.593331882	0.667507076	0.70081086
TBC1D5	0.67413614	0	0.685660509	0.74227321	0.557261714	0.728525051	0.665706465
GCA	0.67403904	0	0.625249925	0.749479351	0.57637913	0.727198131	0.71554083
COPZ2	0.674037615	0	0.659406989	0.773676614	0.584850597	0.69671137	0.675726409
PRDX5	0.674035642	0	0.680605839	0.746011857	0.587151999	0.687797107	0.68676545
COPS2	0.673984142	1	0.606715286	0.795988226	0.603596034	0.708524586	0.68482415
PTPN22	0.673965392	0	0.697526299	0.721850368	0.603206023	0.690944029	0.660142833
SF3B1	0.673955767	0	0.613380454	0.800337739	0.592196384	0.711873144	0.677246935
BRCC3	0.673836765	1	0.647089718	0.744802185	0.590236306	0.729124869	0.672235946
TIMM8B	0.673790433	0	0.661121104	0.751474908	0.600445204	0.698831956	0.710617834
NUBP1	0.673775387	0	0.660681183	0.757950713	0.584128499	0.723144395	0.657165596
MCTS1	0.673765295	0	0.622288899	0.75943935	0.634640192	0.72929114	0.678191457
CDCA7L	0.673736891	0	0.567867687	0.63211258	0.802988617	0.703366042	0.652158683
AIFM2	0.673729269	0	0.615899967	0.67222089	0.666288745	0.721630042	0.710449304
EEF1A2	0.673721695	0	0.708101611	0.756914269	0.599409362	0.680434033	0.634955516
CPVL	0.673679065	0	0.683393961	0.761354317	0.588847089	0.699056595	0.666619885
PPT2	0.673675922	0	0.680572309	0.724780179	0.585418568	0.70944569	0.692286949
ARPP21	0.673675835	0	0.705933238	0.744545774	0.573084856	0.687369652	0.663582066
SOD1	0.673669319	0	0.652538436	0.784891626	0.577236043	0.682181239	0.686505331
TRAPPC6A	0.673561051	0	0.644912977	0.773094487	0.57007913	0.699944944	0.706909744
MTHFD1L	0.673536828	0	0.63461576	0.792834333	0.599122572	0.710659188	0.669881888
ALDH6A1	0.673522573	0	0.629683055	0.780468634	0.559047097	0.710776095	0.698624957
EFTUD2	0.673519144	0	0.633535899	0.784784127	0.596595679	0.713858193	0.664960477
GID8	0.673475642	0	0.615402935	0.766848951	0.593250578	0.723274689	0.701938059
SF3B4	0.673474181	0	0.663749838	0.748573667	0.604139578	0.701315003	0.677080362
GNB3	0.673465709	0	0.641516253	0.792044289	0.599954702	0.697594477	0.664755359
PGLS	0.673411602	0	0.65565461	0.755653303	0.602220346	0.685575306	0.677998267
MRE11	0.673342182	1	0.659995654	0.759741651	0.585739052	0.727744861	0.652641718
PVALEF	0.673324376	0	0.641137513	0.781804691	0.593889343	0.68377894	0.685193227
VPS33A	0.673311696	0	0.622562642	0.750267538	0.59394454	0.728799186	0.689406381
MARS2	0.673196121	0	0.655164299	0.763686226	0.57397454	0.718214155	0.681025783
GNB1L	0.673087114	0	0.63970516	0.765640259	0.592856237	0.709542423	0.688457391
NIFK	0.673072907	0	0.654020929	0.779462222	0.595372455	0.672359616	0.679822317
IARS2	0.672985056	0	0.644036034	0.753834721	0.580830147	0.723439916	0.678284312
MRTO4	0.672980847	0	0.645420612	0.76768524	0.581338364	0.71236366	0.68948143
CS	0.672963466	0	0.718007692	0.792987888	0.593783599	0.675293214	0.608680687
METTL7B	0.672916839	0	0.580932891	0.63952881	0.715006908	0.710930246	0.743791311
TSNAX	0.672676595	0	0.640290739	0.728921594	0.601093553	0.720752254	0.691248289
MARC2	0.672590679	0	0.610788966	0.727646356	0.586038687	0.72075514	0.740449086
JMJD7-PLA2G4B	0.672589184	0	0.621009526	0.741806461	0.619554056	0.706549605	0.697493259
RAD54B	0.672584015	0	0.655188079	0.743814342	0.59414519	0.708901132	0.676293713
ENPP5	0.672479026	0	0.594406042	0.734234009	0.60391208	0.730116022	0.72422938
RPLP1	0.672445597	0	0.662539989	0.749168429	0.578103456	0.698109508	0.696975707
TBCD	0.672434338	0	0.627224029	0.786723547	0.601789679	0.720680201	0.65107166
ACTR3C	0.672425213	0	0.666023481	0.698280941	0.635364183	0.707590423	0.683157453
PRKCSH	0.672408216	0	0.666655221	0.749326616	0.580534621	0.688841696	0.69495163
SNRNP40	0.672260846	0	0.632352244	0.779275427	0.588944369	0.705245548	0.682026414
WDR3	0.672249495	0	0.628948561	0.77415356	0.578027467	0.723633404	0.679897667
SRR	0.672249038	0	0.642063259	0.721805496	0.587272833	0.728695691	0.700506485
TBL3	0.6720914	0	0.64195981	0.751386261	0.591090288	0.729482591	0.67070171
AP4M1	0.672024949	0	0.730549666	0.74441565	0.572490755	0.696959761	0.642282392
DHODH	0.671901461	0	0.658748273	0.758967567	0.581941244	0.690279052	0.702096219
CHRAC1	0.671890712	0	0.621872137	0.749369553	0.604845551	0.721940715	0.693930237
PGK1	0.671880069	0	0.653120034	0.75720592	0.608146825	0.732089948	0.645249892
NUP214	0.67184163	0	0.686337076	0.691901004	0.591987415	0.717943148	0.673778018
AGPAT5	0.671823963	0	0.641976265	0.728444361	0.594658602	0.741886095	0.66848664
BRIP1	0.671816724	1	0.686529167	0.739555619	0.585194246	0.704592224	0.659429498
MUS81	0.671749331	1	0.699034208	0.734012583	0.590134325	0.694037595	0.673310636
SRSF9	0.67173114	0	0.661653233	0.751448166	0.586298884	0.686514797	0.689520805
CAD	0.671706336	0	0.656647984	0.750426532	0.610559061	0.710242607	0.668593296
CPS1	0.671657747	0	0.635861151	0.784665568	0.61756632	0.724234781	0.632401684
TRAPPC6B	0.671634974	0	0.623201513	0.767738113	0.571836617	0.710504496	0.702411481
PSMA3	0.671615541	0	0.636517956	0.753801815	0.600226452	0.742527822	0.666325992
GTF2H2	0.671524156	1	0.634466544	0.746837089	0.588483405	0.721208399	0.684355628
PSMB4	0.671522485	0	0.651580144	0.747064511	0.595786086	0.700877635	0.69435806
GTF2H2C	0.671508213	0	0.634871789	0.746787322	0.58830806	0.721176941	0.684130641
DPH2	0.671431042	0	0.68734668	0.738819784	0.609485963	0.702922537	0.652663642
ACACA	0.671337318	0	0.615021632	0.769231846	0.606813833	0.742970174	0.643364832
STRAP	0.671184068	0	0.623576946	0.75693739	0.575422789	0.719472801	0.70425685
SPCS1	0.671171505	0	0.647637444	0.753166633	0.574867591	0.689572489	0.710134807
IDI1	0.671145761	0	0.634041665	0.748447447	0.608999003	0.72707113	0.668872176
PPME1	0.67110857	0	0.634374054	0.754367529	0.581993672	0.719723598	0.684527977
EEF1AKMT4	0.671062431	0	0.680355428	0.729506884	0.578194894	0.703701491	0.693547502
IARS	0.671043522	0	0.665405171	0.750795582	0.612727386	0.71161952	0.622596631
SND1	0.671001899	0	0.647029801	0.760763079	0.598158888	0.702577845	0.675982316
RFC5	0.670963462	1	0.661961711	0.754962741	0.595911085	0.715302105	0.642510228
RAB1A	0.670851565	0	0.678452979	0.729264856	0.630573949	0.687253331	0.667789331
GLO1	0.670848515	0	0.631586552	0.761225326	0.574691796	0.711904659	0.681885328
ERCC5	0.670814552	1	0.714298435	0.754294345	0.574024749	0.703672489	0.616409047
ARL8A	0.670769866	0	0.65053647	0.791073801	0.577642956	0.693241434	0.673921974
LRRC29	0.670606423	0	0.662388768	0.760702271	0.576724865	0.689143513	0.692896437
TBCE	0.670600535	0	0.635439216	0.766049178	0.575308476	0.718522721	0.68087387
SDHB	0.670526118	0	0.645550932	0.759904812	0.585693981	0.707247191	0.673948536
SPHK2	0.670525631	0	0.695480668	0.738159396	0.580445085	0.683840321	0.668999914
TTF2	0.670525242	0	0.695266376	0.747807809	0.582519743	0.692386896	0.64472864
ESCO1	0.670506188	0	0.715771065	0.747291718	0.59227371	0.6906562	0.634607739
SERGEF	0.670488231	0	0.670843753	0.762978491	0.569271625	0.698785452	0.643320512
RPL13A	0.670414746	0	0.701501961	0.758890995	0.586937755	0.697064612	0.615360308
CCT5	0.670398795	0	0.674695689	0.756758941	0.618627964	0.714650588	0.615726179
HEMK1	0.670374677	0	0.657191129	0.738526134	0.591881174	0.720739279	0.669027652
USP51	0.670369221	0	0.64417896	0.750420883	0.581730902	0.706373851	0.691767553
EXOSC9	0.670302373	0	0.637768361	0.742716866	0.574267548	0.723833084	0.694568315
JMJD7	0.670295186	0	0.628462704	0.744804451	0.594420221	0.711123277	0.692331392
ARL8B	0.670173995	0	0.648622849	0.787868188	0.576066721	0.69413333	0.674984703
GNA15	0.670119663	0	0.657553182	0.808136122	0.595265823	0.67208191	0.637028818
ALDH3B1	0.67009833	0	0.637024336	0.770987909	0.586852613	0.704048077	0.674213947
CNOT3	0.66991254	0	0.700917105	0.735830532	0.606196187	0.703835768	0.630196016
DCTPP1	0.669752408	0	0.611176856	0.625963054	0.757001277	0.643082951	0.75618994
EIF2B3	0.669427637	0	0.663653491	0.741892673	0.585615545	0.719045429	0.669320505
AOPEP	0.669415475	0	0.697801118	0.758915603	0.561350585	0.706863652	0.604321175
PDCD5	0.669377681	0	0.612322993	0.775475717	0.584053813	0.708594679	0.704928167
PGK2	0.669324407	0	0.655768474	0.774913019	0.588517116	0.71528602	0.637279865
SIRT4	0.669278878	0	0.631305381	0.750176523	0.578255462	0.711014111	0.693447398
LSM7	0.669275892	0	0.620891414	0.795748713	0.582411248	0.667288237	0.702313455
GAA	0.66926475	0	0.632393405	0.777866718	0.575003706	0.712607544	0.681055331
LDHD	0.669248649	0	0.677342799	0.740191403	0.603415154	0.706747609	0.64652991
SNRPA1	0.669123381	0	0.596240311	0.727929646	0.589204122	0.748866629	0.714956447
SF3B2	0.669110244	0	0.681411498	0.731117862	0.590292736	0.702087594	0.671468651
FIG4	0.6690924	0	0.631948	0.746158624	0.581489071	0.732465159	0.680812472
COX5B	0.669038797	0	0.661044887	0.724178227	0.613477043	0.690654835	0.674585964
HLCS	0.669035538	0	0.688714562	0.752267466	0.544217863	0.711848706	0.651786504
TSR1	0.668980527	0	0.633119378	0.771793106	0.593229766	0.713695858	0.65313486
RRS1	0.668976609	0	0.666746425	0.761689074	0.583134769	0.682218386	0.686548882
HMGCL	0.668958019	0	0.627356943	0.757537282	0.570063619	0.707378935	0.702282174
NAT10	0.668891162	0	0.632934145	0.756741021	0.603338852	0.718622888	0.651231477
RBMX2	0.668889234	0	0.640724083	0.758534478	0.578584203	0.663925261	0.716903163
SEC22C	0.668767709	0	0.664752089	0.736562604	0.559698082	0.725912723	0.678266476
VTI1A	0.668749548	0	0.638180716	0.760543787	0.581988451	0.712660967	0.674646477
GLIPR1L1	0.668723713	0	0.633135283	0.720527068	0.606941401	0.69807017	0.711910786
ALG9	0.668719917	0	0.621345035	0.757123467	0.586223864	0.717513236	0.687784628
USP39	0.66863004	0	0.650098777	0.763173837	0.580349741	0.69698912	0.674391946
FDXR	0.668485108	0	0.642950608	0.764682433	0.569816445	0.701378368	0.676662605
PSMD9	0.668440069	0	0.655397151	0.762714861	0.570588292	0.674663165	0.694033587
PSMD14	0.66839996	0	0.668314314	0.765287785	0.584157991	0.691627641	0.652577116
STX10	0.668327404	0	0.61658403	0.768981607	0.572718667	0.718942217	0.691207465
RNF115	0.668207386	0	0.651242702	0.753636258	0.584330972	0.73324866	0.653809078
STOML2	0.668118093	0	0.647302213	0.778158157	0.58225818	0.69849247	0.658645311
SLC35F1	0.667960153	0	0.578466584	0.703934265	0.632278593	0.745435611	0.696414977
PSMA5	0.667954355	0	0.641297146	0.768614668	0.600285231	0.702764299	0.651514224
PSMC3IP	0.66793201	0	0.670074562	0.73983837	0.577031297	0.727749839	0.658010547
PRMT3	0.667907325	0	0.65188022	0.765559865	0.573668941	0.709677964	0.648089499
ORC3	0.667818082	0	0.661312629	0.730482827	0.553211391	0.736600318	0.676471169
ALG2	0.667788556	0	0.620624985	0.75912234	0.568493822	0.719770089	0.69501492
HMGCS2	0.667695384	0	0.629715533	0.763444982	0.576661364	0.72286974	0.652812477
AOX1	0.66764142	0	0.645148108	0.751936443	0.563531157	0.706893413	0.686826716
AUH	0.667602327	0	0.644224511	0.780749011	0.573901253	0.688607442	0.678874371
SUGCT	0.667583529	0	0.646559749	0.783682719	0.560177291	0.696884089	0.675080778
NME6	0.667534279	0	0.639069381	0.756170663	0.58257637	0.710799807	0.67534704
SLC2A13	0.667514876	0	0.634914152	0.71238466	0.593960812	0.753237747	0.665682656
OTUD6B	0.667446218	0	0.614973123	0.764774261	0.574334808	0.724509746	0.684914901
CIAO3	0.667409172	0	0.617327402	0.765529178	0.581136835	0.717710771	0.677871572
LSM8	0.667398149	0	0.608683918	0.770032618	0.593833681	0.70675287	0.69894525
TIGD6	0.667355191	0	0.695430925	0.738102532	0.593763745	0.67952971	0.669668712
SRRM1	0.667327304	0	0.700647836	0.745505697	0.595587764	0.658099587	0.676272054
RPA2	0.667271487	1	0.646140176	0.7423482	0.558502454	0.726938263	0.684024946
PEG10	0.667039788	0	0.692224199	0.65885963	0.685822494	0.66557573	0.680900035
PPP5D1	0.667002007	0	0.64925759	0.787390844	0.597667603	0.672820812	0.655618631
RPS9	0.666918642	0	0.719578508	0.766682142	0.601518442	0.65121713	0.622582777
EEF1G	0.666916189	0	0.667331564	0.731283045	0.61663236	0.706297224	0.627108908
NOP2	0.666833137	0	0.625838201	0.747137946	0.602316046	0.702134162	0.678729897
AP3S2	0.666718628	0	0.636466592	0.779978351	0.563286091	0.715317379	0.668709622
MOB1B	0.666568916	0	0.600448869	0.768308272	0.590782913	0.717934636	0.684246214
RCVRN	0.666486228	0	0.644948784	0.753544425	0.577792903	0.690172494	0.686168365
EEF1AKMT2	0.666274812	0	0.625236802	0.74345664	0.582449775	0.704145389	0.699820184
NSA2	0.66625734	0	0.632247092	0.711850614	0.619853465	0.69093645	0.703499437
PSMB8	0.666223955	0	0.706534528	0.731808922	0.592058916	0.673973191	0.642764915
CDCA7	0.666210016	0	0.534497261	0.583916359	0.821144555	0.690726509	0.681288341
SYS1	0.666118659	0	0.641563837	0.759468348	0.571474558	0.703389204	0.676207133
ANAPC1	0.666095934	0	0.646650534	0.721986979	0.595663535	0.717163827	0.662636702
PSMB9	0.666052825	0	0.693904703	0.737931831	0.560629079	0.686763443	0.674102463
NOL9	0.666021627	0	0.680120721	0.768269641	0.59586487	0.672148589	0.638320339
GSS	0.66600446	0	0.624105542	0.754278486	0.579162625	0.713656339	0.684215959
PGM3	0.665947482	0	0.62153063	0.745589487	0.606588952	0.723737724	0.656741942
PEX3	0.665939733	0	0.642767539	0.743174702	0.564337854	0.727907676	0.681106652
NOL6	0.665893897	0	0.652545259	0.742240543	0.580799912	0.722460337	0.662090364
MSRB3	0.665838724	0	0.639173675	0.764852935	0.588753102	0.693570861	0.657137389
KIFC1	0.66557695	0	0.688040433	0.744138275	0.587645283	0.646217744	0.675807989
TBC1D21	0.665568001	0	0.708346359	0.728554276	0.592241009	0.700943936	0.646295153
NCS1	0.665543809	0	0.637459746	0.773681934	0.584853315	0.690518865	0.665350692
BABAM1	0.665506016	1	0.553547458	0.529686102	0.852926828	0.687220924	0.671482374
PIGG	0.665500933	0	0.650966759	0.73620628	0.579150092	0.713990105	0.66012993
PISD	0.665447824	0	0.623714593	0.760282644	0.567364447	0.732854822	0.672424794
SCPEP1	0.665401651	0	0.667882572	0.739957918	0.583139814	0.723537467	0.629933283
ZFAND1	0.665385551	0	0.630329748	0.728280558	0.585200795	0.730022922	0.688473845
JRK	0.665361274	0	0.700146552	0.72545373	0.597103312	0.674044914	0.650809891
BRF1	0.665303485	0	0.647114725	0.742238613	0.595169044	0.706116807	0.657615929
NDUFS4	0.665286324	0	0.603785448	0.755222071	0.57350307	0.723925014	0.682162167
XPNPEP2	0.665278519	0	0.652436569	0.750172845	0.585214086	0.715178233	0.644277224
CRNKL1	0.665111247	0	0.630017138	0.783769298	0.572054807	0.699684637	0.670008272
COG6	0.665078338	0	0.622910114	0.756471373	0.572407378	0.716743863	0.685594221
GTF2A2	0.665045708	0	0.594530154	0.710867395	0.618392585	0.718499041	0.723001538
FBL	0.664889513	0	0.690336875	0.749225133	0.602777837	0.656607834	0.652073045
FXN	0.664880496	0	0.631053577	0.763219535	0.58990336	0.683518878	0.671202139
UTP14A	0.664868701	0	0.707565137	0.725140846	0.591130618	0.67873734	0.614668782
GTF3C5	0.664867574	0	0.628109573	0.737755309	0.582260034	0.729521577	0.664329532
SRM	0.664760851	0	0.618828315	0.782759422	0.578592385	0.696864957	0.680128546
PEPD	0.664721606	0	0.633646718	0.765064522	0.576062754	0.700233476	0.675640307
MCCC1	0.66470806	0	0.624348013	0.761034099	0.576443081	0.704640071	0.686273186
DNLZ	0.664671952	0	0.640607588	0.751940222	0.585359268	0.671567327	0.698234481
IVD	0.664632736	0	0.618430246	0.78168	0.580399515	0.705189766	0.6607468
POMT2	0.664606085	0	0.637025783	0.723582283	0.615011142	0.719452523	0.652986834
COMTD1	0.664505384	0	0.611885926	0.674971868	0.639025083	0.7199188	0.693934533
NPC1L1	0.664495	0	0.648807354	0.755237876	0.58189375	0.695082295	0.653575806
GTF3A	0.664438922	0	0.643336522	0.763602519	0.581364033	0.69871305	0.66347003
MFSD5	0.664408423	0	0.607832511	0.620783713	0.676434461	0.735815588	0.726664223
CIAO2B	0.664377671	0	0.645235298	0.755112602	0.584853616	0.707572199	0.650666709
RBM19	0.664377376	0	0.633561045	0.760305779	0.572019189	0.712948302	0.656588542
SNW1	0.664308931	0	0.618549259	0.768660846	0.578160039	0.701108763	0.679281031
LCMT1	0.664298603	0	0.616729238	0.767234674	0.562936985	0.712209382	0.687556203
MRPL17	0.664213672	0	0.645954444	0.741918934	0.572893068	0.683503639	0.689848266
FH	0.66414604	0	0.645295998	0.791109945	0.578146593	0.685532446	0.653889097
POLE4	0.664058266	1	0.637756592	0.765586753	0.565417408	0.715816962	0.655788487
CENPS	0.664009498	0	0.534199353	0.696168087	0.674090336	0.680328449	0.753876584
GATB	0.664002827	0	0.63506581	0.747500874	0.568883744	0.708706269	0.673999201
LSM4	0.663987328	0	0.699922222	0.76860434	0.578869257	0.637543345	0.651302844
HPGD	0.663959118	0	0.660632178	0.746377049	0.546131481	0.724076172	0.660297935
RPL37	0.663830943	0	0.606840602	0.764541901	0.601201195	0.717842889	0.67278972
RBM3	0.663799577	0	0.637315729	0.70468217	0.600380065	0.704553752	0.703427956
POLR3A	0.663688655	0	0.621383988	0.7090006	0.625809486	0.715166601	0.678083038
CHMP6	0.663655278	0	0.639215177	0.773915176	0.587992278	0.680598972	0.670724917
XPNPEP3	0.663620545	0	0.627850801	0.746694159	0.572431402	0.703366631	0.691386343
PEMT	0.663514524	0	0.603665206	0.731506417	0.644891438	0.687752712	0.687488318
DKC1	0.663316055	0	0.678745389	0.749886827	0.575731775	0.689761077	0.649410138
UBA3	0.663309194	0	0.606382362	0.758049383	0.582126406	0.706926501	0.696980061
RTF2	0.663293151	0	0.625924682	0.756460247	0.559779625	0.696141377	0.690637818
RAVER1	0.663265656	0	0.693652346	0.692040543	0.602874051	0.692792318	0.640604992
RERGL	0.663262502	0	0.633036956	0.752152944	0.567106853	0.683210057	0.695660787
COQ6	0.663227792	0	0.628546908	0.751216811	0.574523007	0.724739747	0.644055423
BARD1	0.663106203	1	0.700351606	0.744306541	0.566069774	0.685937871	0.613858583
NUS1	0.662970809	0	0.657780685	0.734956137	0.567027212	0.711017017	0.681749469
PTRH2	0.662934814	0	0.646435313	0.734189245	0.566632291	0.700106931	0.684377967
ENPP1	0.662932622	0	0.620883178	0.724849542	0.586487808	0.714011853	0.68239931
TDP1	0.662920394	1	0.64480634	0.737815648	0.551341931	0.715175873	0.684745662
THADA	0.662918826	0	0.661622845	0.738245671	0.571572081	0.720369009	0.63172684
MTG1	0.662911229	0	0.631652595	0.749522372	0.567185692	0.706249053	0.683152847
NSUN7	0.66290737	0	0.700045326	0.748420877	0.562540394	0.68865078	0.625546686
NIT1	0.662824018	0	0.650690744	0.743880867	0.552783263	0.69012091	0.694993472
LACTB2	0.662794975	0	0.599824738	0.755036435	0.564443538	0.699317835	0.707099874
UBE2B	0.662788267	1	0.703854333	0.698365072	0.635502921	0.657721932	0.641144554
MTOR	0.662733965	0	0.608314287	0.74433483	0.60802531	0.722531793	0.650072332
TRDMT1	0.662723152	0	0.62791647	0.765090736	0.575048287	0.725696937	0.651866868
RABGGTB	0.662708984	0	0.618403856	0.758914953	0.585005822	0.703950037	0.672309798
SYVN1	0.662629775	0	0.645044356	0.758668588	0.58955173	0.684693627	0.666068696
SLC39A10	0.662608964	0	0.698128998	0.738611861	0.547837757	0.698050663	0.631356685
FAH	0.662592958	0	0.614109896	0.773366346	0.538754686	0.705196138	0.694466358
SLC35F2	0.662433505	0	0.562872545	0.700896575	0.631441474	0.733063798	0.701740095
PRMT8	0.662144927	0	0.625217727	0.775768258	0.570702914	0.71100168	0.650794831
AP3B1	0.662103325	0	0.638738052	0.756492389	0.552146584	0.712043815	0.67666031
HSD11B1L	0.662074498	0	0.606427678	0.707204985	0.595486463	0.714029364	0.715824332
ABCB4	0.661882694	0	0.61496465	0.768731666	0.561491641	0.702728651	0.677597761
RRNAD1	0.661858503	0	0.694460571	0.718640316	0.567898075	0.691042825	0.670343037
NOP56	0.661844316	0	0.679810298	0.753473013	0.582338317	0.679549421	0.636821845
TPT1	0.6618159	0	0.628352902	0.739807435	0.577380853	0.708066517	0.676197525
TPX2	0.661812742	0	0.562381186	0.572195632	0.814650497	0.659067285	0.653821149
RAB1B	0.661763695	0	0.681556987	0.727580581	0.59650954	0.687833779	0.647314989
ARF1	0.66166181	0	0.707972381	0.754368158	0.576316434	0.656375701	0.641972692
SNRPB	0.661594015	0	0.630072817	0.734525517	0.608044229	0.707004112	0.655422931
IGBP1	0.661422246	0	0.657757662	0.751082317	0.563444452	0.68763199	0.675194587
BTAF1	0.661339251	0	0.624036614	0.716155299	0.599790759	0.728176405	0.662052213
MSH5	0.661327458	0	0.635986874	0.707145593	0.604679901	0.70839266	0.668290071
RAD23B	0.661322897	1	0.625572051	0.762036517	0.578917213	0.7078946	0.66508134
PFDN4	0.6612565	0	0.611881593	0.72898788	0.582611236	0.708643329	0.692928197
GLIPR1	0.661252202	0	0.647264787	0.725363633	0.57721627	0.703824449	0.670886721
CACTIN	0.661198606	0	0.598257171	0.773284255	0.589402498	0.691271022	0.674185966
FNTA	0.66118945	0	0.612990275	0.767704021	0.569014915	0.702366353	0.681749967
REXO2	0.661179631	0	0.588424305	0.69858213	0.592446239	0.735878166	0.7072625
AP1G2	0.661150121	0	0.624883928	0.760078865	0.574158789	0.699445958	0.670727648
VPS11	0.661078782	0	0.606677605	0.732504688	0.586154169	0.727386629	0.673262567
ECH1	0.660996971	0	0.65497759	0.759929955	0.567911981	0.676300155	0.659073507
EIF4A3	0.660778695	0	0.691830901	0.759471136	0.557880863	0.655972591	0.643888673
RPS21	0.660769083	0	0.660268678	0.76456036	0.573137038	0.665015736	0.657465898
ADAT1	0.660745533	0	0.641270859	0.729818601	0.582718948	0.721716987	0.641865399
COQ5	0.660722513	0	0.633914081	0.744135444	0.587669556	0.690745065	0.665739085
UNG	0.660632223	1	0.607977188	0.700800514	0.602054193	0.714822913	0.69936474
TAF9B	0.660519481	0	0.648427375	0.700463364	0.575054463	0.714854051	0.688745046
TPP1	0.660469615	0	0.70251197	0.614467169	0.666280746	0.683557104	0.658571098
OLA1	0.660461314	0	0.639770179	0.752610468	0.594781007	0.702747712	0.634763217
AMMECR1	0.66045449	0	0.609538549	0.756921396	0.557245039	0.715020922	0.68959843
WDR46	0.660298262	0	0.690196732	0.750141427	0.592225941	0.652861463	0.622901043
ATP8A2	0.660294393	0	0.61394051	0.755514959	0.584747211	0.720664075	0.653402635
MOB1A	0.660172969	0	0.593132583	0.758840078	0.585220623	0.712575262	0.677506348
SF3B3	0.660091413	0	0.58646164	0.783817943	0.576717411	0.692877982	0.689993337
PIGT	0.660090169	0	0.618116308	0.748674221	0.578723902	0.726461692	0.650245471
PYCR3	0.660084489	0	0.620676582	0.754687437	0.572770607	0.67867444	0.690420243
USP13	0.659854692	0	0.629422657	0.746963698	0.578147697	0.706603868	0.652937873
METTL7A	0.659808384	0	0.584589334	0.641382404	0.676426844	0.701724834	0.73132337
METTL17	0.659740699	0	0.669756809	0.722113261	0.566134267	0.681707717	0.66866528
SMC1A	0.659679145	0	0.627214568	0.70982179	0.622377296	0.707870957	0.645424437
FARS2	0.659665985	0	0.631845429	0.758274528	0.567632027	0.670614673	0.681786587
PRDX6	0.659636686	0	0.611309676	0.753109693	0.598246129	0.705483095	0.643685985
ACAT1	0.659510433	0	0.634190974	0.759125542	0.574559873	0.697135166	0.650668086
ACSS2	0.659506249	0	0.616175828	0.745343819	0.565607658	0.71828042	0.662090288
POLR2J2	0.659482386	0	0.664268513	0.725368422	0.584676591	0.693652467	0.654615449
ETHE1	0.659445999	0	0.662587017	0.746520781	0.586968038	0.686376251	0.632826788
EXO1	0.659277987	1	0.667051244	0.724802652	0.564999561	0.698637579	0.649405036
RSL1D1	0.659219524	0	0.645478791	0.755526279	0.578444138	0.642888518	0.699547291
THOC3	0.659168892	0	0.600776881	0.771861966	0.557297368	0.717311881	0.668364613
RTFDC1	0.659135173	0	0.627906901	0.749026675	0.554803768	0.700720471	0.680367116
H2BFM	0.659120131	0	0.651323973	0.684375109	0.632418264	0.667142071	0.67650241
ACOX2	0.658916144	0	0.636755198	0.742671833	0.553218929	0.699414617	0.688881276
HSPA12B	0.658850198	0	0.602850116	0.630618953	0.706025662	0.718280847	0.668269232
HAGHL	0.658847728	0	0.648027106	0.745852969	0.57592998	0.671350976	0.669819576
HSP90AB1	0.658795035	0	0.634261569	0.751639546	0.607860138	0.689489397	0.641414619
TRMT11	0.658766309	0	0.620475568	0.750875253	0.563178129	0.716484016	0.670540826
WDR62	0.658711168	0	0.675127135	0.750664792	0.546391308	0.709956328	0.637088293
GMDS	0.658697938	0	0.59970721	0.787667126	0.574656058	0.679000848	0.678909467
SDHA	0.658686182	0	0.650859701	0.74098203	0.592190773	0.682071782	0.64757784
VWA5B2	0.658653861	0	0.692985541	0.561636912	0.735591709	0.630143295	0.599975985
MSH5-SAPCD1	0.658630094	0	0.63256147	0.705241312	0.601639492	0.704491232	0.664333901
PYM1	0.658597585	0	0.686678899	0.645825074	0.585909773	0.679193982	0.703314881
UBE2A	0.658595535	0	0.706803951	0.7103088	0.591781458	0.662099097	0.63112162
GAPDH	0.658577554	0	0.681237541	0.743970042	0.594511665	0.689864625	0.605240664
PLA2G7	0.658570111	0	0.638959925	0.667727953	0.629206251	0.694806954	0.6907066
H2BFWT	0.658535118	0	0.650731971	0.690168562	0.63172528	0.663415239	0.679438684
POLR2J	0.658529813	0	0.663032191	0.726958506	0.58187973	0.694004711	0.652162735
PEX1	0.658505635	0	0.689322454	0.716862506	0.580830968	0.68015037	0.621882277
SARS	0.658471452	0	0.658763725	0.67548696	0.609383825	0.69217137	0.671813173
RFC2	0.658447374	1	0.65265708	0.757010118	0.576360381	0.683452332	0.647853725
EMC3	0.658444684	0	0.577498107	0.700925997	0.60649786	0.722655127	0.709223078
AEN	0.658348874	0	0.638892205	0.709028182	0.601937627	0.691981357	0.677362987
ITGB1BP2	0.658341159	0	0.629922431	0.738117565	0.560571981	0.710389668	0.67875834
ARF3	0.658318307	0	0.707441855	0.750973721	0.570618866	0.652968282	0.641952258
NCAPD2	0.658241083	0	0.674125527	0.740197742	0.577594588	0.724042522	0.594763379
WDR4	0.658225499	0	0.647528325	0.745104521	0.553060215	0.708622489	0.654075496
XDH	0.658211621	0	0.628932017	0.737494485	0.558748571	0.6943998	0.675830022
CHAC1	0.658192582	0	0.642092428	0.748590315	0.55687725	0.684333565	0.680820139
POLR3K	0.658165535	0	0.650174587	0.728456922	0.593699599	0.67093648	0.663092462
SI	0.658153086	0	0.664527882	0.72715334	0.554399384	0.700003143	0.643761738
NAA38	0.658140388	0	0.659436574	0.710702735	0.576268045	0.661823187	0.72158054
STK24	0.658120291	0	0.636433779	0.754228424	0.571255438	0.702120799	0.638572433
SAE1	0.65807175	0	0.655697017	0.705952074	0.591250553	0.698697573	0.659441446
TRMT9B	0.657899649	0	0.662934628	0.75167994	0.550421987	0.673899491	0.670921661
ALG10	0.65769983	0	0.635075912	0.725057092	0.564606511	0.709512096	0.675719176
ABCB1	0.657661109	0	0.610747694	0.763666505	0.558481291	0.699303808	0.675292747
ALDH3A1	0.657608553	0	0.620584223	0.758297912	0.575058839	0.69560546	0.662038902
ARPC1A	0.657510858	0	0.613909583	0.744085217	0.61385754	0.701253458	0.640783245
NDUFA6	0.657503797	0	0.624109262	0.741888801	0.574013497	0.677250654	0.689886879
FBXL17	0.657497968	0	0.679372913	0.716187185	0.560921009	0.709065763	0.634310922
DUS2	0.657373568	0	0.641569131	0.737910286	0.570308436	0.71709649	0.646096376
STT3A	0.657343184	0	0.619354547	0.755404358	0.598111423	0.702590825	0.632007775
MPHOSPH10	0.657301253	0	0.641259966	0.734104684	0.561023901	0.694792606	0.674028584
EIF3E	0.657281031	0	0.572810189	0.782831243	0.593916533	0.708437444	0.655529673
RBM11	0.657180367	0	0.67592353	0.746880726	0.563779972	0.639395823	0.674278842
AATF	0.657169788	0	0.650824579	0.750789795	0.562339389	0.708808722	0.618646286
PPP4C	0.657167462	0	0.699989715	0.741809536	0.595115193	0.673014025	0.590519725
REPS2	0.657065771	0	0.67940292	0.712641555	0.574172005	0.704145055	0.611012052
GPD2	0.657051645	0	0.619946027	0.754966491	0.586561682	0.703607737	0.640537946
PARP1	0.657036027	1	0.629142423	0.718127902	0.563922683	0.715848983	0.670227886
BSCL2	0.657025933	0	0.685261328	0.733676585	0.568928161	0.660854518	0.67369194
MAEA	0.657004569	0	0.59433577	0.752249625	0.567812245	0.712660126	0.677840717
DHRS2	0.656972538	0	0.674630602	0.748705494	0.562438727	0.666829072	0.645456688
CLNS1A	0.656816094	0	0.620819243	0.742349628	0.596835999	0.709517379	0.609725028
H3F3A	0.656802351	0	0.681409262	0.705053718	0.655771928	0.638924661	0.651845847
ATP8A1	0.656789621	0	0.604048877	0.745445342	0.580005967	0.718797019	0.663195562
RPL23	0.656777646	0	0.683045475	0.741836418	0.60193844	0.674032899	0.617153616
AK8	0.656775884	0	0.654032935	0.718948695	0.578432396	0.746398862	0.601485515
CCT2	0.656736827	0	0.644575497	0.73645761	0.593494104	0.695623372	0.644434417
COPZ1	0.656650755	0	0.641186075	0.752199169	0.576713642	0.68591446	0.64987353
NASP	0.656620379	0	0.707049647	0.702293486	0.584631758	0.627159346	0.664250775
STT3B	0.656613667	0	0.618575158	0.778935932	0.578306466	0.692370918	0.639672042
PNKD	0.65661028	0	0.658254754	0.706165861	0.578378921	0.691266955	0.673481646
ATPAF1	0.6565957	0	0.636022121	0.71768029	0.566056545	0.710740307	0.668459995
MON1A	0.656592909	0	0.618012669	0.739037903	0.561178207	0.716869082	0.664027395
PRPF6	0.656587357	0	0.576298626	0.774956141	0.580493096	0.710258278	0.659133586
ABCE1	0.656569923	0	0.639225554	0.741385969	0.590747054	0.680083633	0.650923097
DOHH	0.656474904	0	0.652266299	0.752068787	0.583607375	0.676716669	0.641636751
ARL2-SNX15	0.656377408	0	0.684344911	0.738422842	0.573808818	0.65175753	0.645455012
AK6	0.656354565	0	0.606163832	0.741518106	0.586154092	0.670024542	0.712641455
AAAS	0.656335383	0	0.674898366	0.719746499	0.583927198	0.707799626	0.62300471
PSMC5	0.656236349	0	0.711092303	0.706752385	0.588714947	0.673854392	0.613862559
HAGH	0.656206635	0	0.616384807	0.73576737	0.570898172	0.685872802	0.688528721
NDUFS2	0.656163215	0	0.681565065	0.767911356	0.569857969	0.63752771	0.631541815
NIP7	0.656156806	0	0.669197986	0.740536488	0.569496527	0.66283313	0.652178292
EIF1AD	0.65604551	0	0.644968355	0.727554957	0.574528595	0.691050096	0.676389161
ESD	0.656000293	0	0.591716871	0.740288725	0.571174516	0.702035196	0.690102514
PDAP1	0.65585193	0	0.638943589	0.709663532	0.598721059	0.695900209	0.664032914
CAP2	0.655838357	0	0.623968712	0.762885581	0.549747565	0.702075469	0.667359489
ITIH4	0.655832821	0	0.64090927	0.638879756	0.653456455	0.694256314	0.670726286
SORD	0.655769374	0	0.619289263	0.745059787	0.562216728	0.700931757	0.653400963
WARS2	0.655708906	0	0.61810163	0.745444898	0.558313438	0.695652097	0.681646192
PALD1	0.655666414	0	0.641500814	0.669068236	0.640957073	0.794160477	0.52417483
TRMT10A	0.655662298	0	0.620828896	0.764732871	0.560254029	0.688787656	0.674476564
DPP4	0.655661737	0	0.632070545	0.757579298	0.553777579	0.713552326	0.644408234
ZSCAN16	0.655644976	0	0.663566015	0.714433335	0.614373861	0.653600059	0.657765419
LDHAL6B	0.655628495	0	0.611514673	0.741507157	0.559998309	0.682097522	0.696685773
RWDD1	0.65562205	0	0.615555339	0.747874975	0.559925578	0.696763398	0.682489715
TIGAR	0.65554064	0	0.645957376	0.749644732	0.604968918	0.726236094	0.56032026
ETNK1	0.655492332	0	0.600881361	0.762154699	0.556624867	0.693450551	0.693247125
DHX36	0.655490633	0	0.627163955	0.740811786	0.572623294	0.706038607	0.647596994
RPL23A	0.655485023	0	0.646652885	0.716988403	0.588181108	0.661855171	0.690953597
COQ3	0.655424999	0	0.638831725	0.733902336	0.564161476	0.687675578	0.672742126
CAPZA2	0.655337251	0	0.606331644	0.743764151	0.566025688	0.694916489	0.68445277
HPSE	0.655317989	0	0.602800939	0.407701804	0.797116132	0.659518189	0.729741962
ALDH18A1	0.655278891	0	0.627776034	0.722358194	0.569800418	0.719236957	0.650167536
OXSM	0.655259952	0	0.619430756	0.755459377	0.556236288	0.699387571	0.67359826
DPH7	0.655259404	0	0.619489311	0.766106842	0.56455517	0.688119222	0.677684874
NOXA1	0.655195743	0	0.608629244	0.700326387	0.633781685	0.724377688	0.62414796
UTP25	0.655188595	0	0.605041945	0.73901983	0.584861821	0.706776705	0.661640016
NCALD	0.655162439	0	0.622965701	0.741427956	0.576430443	0.69139711	0.663199872
CHMP1A	0.655114529	0	0.585900825	0.718736237	0.595107059	0.70838695	0.698289076
NAA40	0.655101591	0	0.638033833	0.698708598	0.596640982	0.691220056	0.672135002
RHOA	0.655063112	0	0.640140982	0.70400947	0.652787156	0.696600077	0.620829747
FTSJ3	0.654952421	0	0.655961355	0.688707277	0.578366216	0.67840294	0.685338362
ALG10B	0.654892173	0	0.631124508	0.723868951	0.562014443	0.706597162	0.673103761
ETF1	0.654853805	0	0.672455196	0.758154087	0.602854449	0.683206799	0.575012668
LSM12	0.654842331	0	0.62915049	0.74682993	0.594213904	0.695223113	0.630464252
ERAP1	0.654821112	0	0.65457869	0.717327154	0.576418604	0.704375713	0.636177753
UBE2I	0.654809663	1	0.674434341	0.752689448	0.578195992	0.656236787	0.629218836
MTFMT	0.654795627	0	0.647341093	0.717411901	0.577800904	0.710014498	0.654990466
GNB5	0.654789892	0	0.617529749	0.775317109	0.585128225	0.679935108	0.642008431
VARS	0.654768978	0	0.688367395	0.738356205	0.570325949	0.677424543	0.618453534
ERGIC3	0.654757124	0	0.612463194	0.729931181	0.58641504	0.714830891	0.64993237
PRPF40B	0.65471965	0	0.642709361	0.72643471	0.558276211	0.692666213	0.675910523
POLH	0.654711382	1	0.672495918	0.728806557	0.572461667	0.683873793	0.642066416
PSMA7	0.654647308	0	0.628846776	0.762043144	0.582807727	0.684508041	0.646892842
SRSF1	0.65456757	0	0.631303707	0.727035426	0.561165567	0.683316297	0.678127711
ENPP4	0.65450479	0	0.582440545	0.706068876	0.583425573	0.712841127	0.713338266
RAB6A	0.654463573	0	0.647622804	0.743887602	0.574111298	0.681367241	0.649303885
NOC2L	0.654462679	0	0.628446845	0.738726695	0.567255086	0.69721929	0.660414209
PPP4R3C	0.654435173	0	0.61346533	0.750483194	0.565019828	0.670075202	0.687974712
MORF4L2	0.654307411	0	0.604819278	0.716546854	0.56096731	0.718881993	0.686131048
RPS15	0.654304724	0	0.684801882	0.763161931	0.58385972	0.66114152	0.596836524
IMPDH1	0.654303355	0	0.620646882	0.748163587	0.582062793	0.703447092	0.631626967
RFK	0.654283099	0	0.591515701	0.739826055	0.605334258	0.699609462	0.668795527
SENP7	0.654276492	0	0.720186162	0.719445403	0.556746265	0.662287789	0.613546713
CSE1L	0.654244703	0	0.572294931	0.744607768	0.563341304	0.713382681	0.695366894
PIGU	0.654169134	0	0.61170263	0.737469796	0.550468379	0.714852081	0.671608579
NMD3	0.654156947	0	0.624429122	0.742163244	0.58591493	0.683092426	0.654166613
GINS2	0.654154692	0	0.603618145	0.756159537	0.574117644	0.68440928	0.679602841
U2AF2	0.654131317	0	0.641870149	0.75638533	0.595833775	0.676386486	0.620373256
HDHD3	0.654080613	0	0.644770366	0.725156204	0.573673499	0.717423724	0.637174543
PIN1	0.654078924	0	0.623077004	0.745784042	0.587404804	0.675635158	0.652216279
RPS20	0.654023717	0	0.611796843	0.774959263	0.587340554	0.658857489	0.664572107
POLR2B	0.653982731	0	0.655633227	0.732760355	0.588757796	0.680881505	0.629685245
MSRB2	0.653934719	0	0.627287355	0.757238962	0.589079154	0.668005485	0.64615157
SMC4	0.653856528	0	0.612856324	0.743033243	0.569207421	0.697289944	0.664385777
PRPS1L1	0.653832161	0	0.639373065	0.76461992	0.586715414	0.687722139	0.626397255
ALDH3A2	0.653810699	0	0.609704987	0.757238807	0.568488763	0.695187977	0.661013685
ENPP3	0.653705861	0	0.609773584	0.709204135	0.575320703	0.709455814	0.679892699
TAF6L	0.653683116	0	0.713866817	0.702773772	0.57616625	0.705909458	0.606164722
CDC16	0.653627618	0	0.63149171	0.720004944	0.563380131	0.709882033	0.670483571
OTUD6A	0.653448442	0	0.605122807	0.755450481	0.568503875	0.687635591	0.674178342
TIMM17A	0.653388192	0	0.591106303	0.745162606	0.589048539	0.711743849	0.653839541
AP3S1	0.653357949	0	0.610777963	0.762045075	0.556652196	0.70785932	0.653288654
RNF113B	0.653299059	0	0.621248523	0.762958302	0.569548525	0.665950519	0.674887143
AP4S1	0.653242212	0	0.614377875	0.701181259	0.592978939	0.710394017	0.667565927
TRHDE	0.653120445	0	0.665975061	0.716463316	0.566995403	0.705945657	0.625498105
SGPP1	0.653039313	0	0.598139976	0.645873751	0.614132628	0.705508695	0.710113089
PAQR4	0.653026199	0	0.645514644	0.705133193	0.585910156	0.690620472	0.655038008
COX11	0.653012031	0	0.646021369	0.750371681	0.56066403	0.667658762	0.666800543
TRMT1	0.653005198	0	0.663587192	0.73960867	0.591923817	0.678040997	0.620057999
AQP7	0.652960803	0	0.612513743	0.736662007	0.598333935	0.665639166	0.668925144
EEF1B2	0.652960793	0	0.613075852	0.742442304	0.575429775	0.697463927	0.648370031
EIF2D	0.652950347	0	0.64218694	0.727395595	0.554802778	0.704005167	0.652316189
PTGR1	0.652943768	0	0.576986352	0.713290452	0.582924919	0.720179382	0.699912669
XPOT	0.652898196	0	0.567066718	0.674152112	0.636570063	0.709025164	0.717553327
FSBP	0.652890663	0	0.630282583	0.723723598	0.584885704	0.693332779	0.651631766
UQCRC1	0.652868224	0	0.610640594	0.753825032	0.566488023	0.70010513	0.659902161
ICMT	0.652859139	0	0.62327325	0.725057736	0.582004448	0.700505865	0.648617639
SLC35C2	0.65283922	0	0.633886929	0.720829622	0.571544312	0.700089448	0.655862956
PSMC4	0.652812143	0	0.703526802	0.726367827	0.577818896	0.67170553	0.596581789
FBXL13	0.652665203	0	0.703564303	0.721324412	0.552555311	0.686718332	0.595058883
BECN2	0.652654272	0	0.614542005	0.757007848	0.569165215	0.675763415	0.663796506
FPGS	0.652540369	0	0.658122369	0.717577685	0.585416642	0.685331096	0.648890717
YTHDC2	0.652531703	0	0.667221994	0.686491061	0.590052692	0.720864597	0.617042773
ATG5	0.65251228	0	0.599032924	0.735790305	0.567212363	0.706520472	0.669544133
BUB3	0.652472056	0	0.597450044	0.73952877	0.589808155	0.71042709	0.653748114
POLR1C	0.652469705	0	0.623502401	0.710063989	0.577194686	0.704883872	0.660790985
PMPCB	0.652441856	0	0.599521144	0.750356673	0.572105004	0.701657179	0.663743865
PTPN18	0.652416867	0	0.637263048	0.723326669	0.578062005	0.67233152	0.659790802
PI16	0.652394786	0	0.677701121	0.72373737	0.571363623	0.663534459	0.643807038
DNA2	0.652346145	1	0.650006641	0.719075479	0.575366969	0.686371231	0.648346059
GLRX	0.652341062	0	0.629316008	0.739736882	0.579085535	0.672008485	0.669732783
POLR1B	0.652240062	0	0.632962989	0.724325954	0.597986649	0.708520997	0.616802794
PIK3C2G	0.652195017	0	0.698009159	0.723344712	0.563958686	0.65938699	0.605101856
SRSF4	0.652096505	0	0.624243583	0.74995855	0.569949658	0.654802282	0.685512977
RASAL1	0.65193948	0	0.678217266	0.728395307	0.533598519	0.700072071	0.626717205
SIL1	0.651908428	0	0.686572344	0.741509334	0.546491986	0.717494845	0.588134382
SMC3	0.651747547	0	0.597718955	0.734692324	0.595825068	0.703018605	0.642108296
N6AMT1	0.651696184	0	0.609958018	0.740932466	0.573791877	0.688152817	0.665003678
GPN3	0.651669155	0	0.637977094	0.730039502	0.57221512	0.710954754	0.623049545
EIF3CL	0.651665744	0	0.654842234	0.71382667	0.60052552	0.685572567	0.616884027
ALDH3B2	0.65164584	0	0.617309352	0.754099721	0.56336351	0.68431703	0.656055565
PTPN7	0.651636847	0	0.595802633	0.706837985	0.607510237	0.687091946	0.683790375
ATP13A1	0.651627219	0	0.633291167	0.74945554	0.582756937	0.694780174	0.622933492
PREP	0.651575992	0	0.592387328	0.763809747	0.572923126	0.706920908	0.649580442
EMC4	0.651560479	0	0.636074469	0.714479873	0.600660496	0.693105884	0.628453008
CAPZA1	0.651558248	0	0.601309949	0.743019624	0.563110925	0.694596279	0.671727109
GNAO1	0.651552393	0	0.618442578	0.794340036	0.56783723	0.667434661	0.625128534
YKT6	0.651546453	0	0.653129433	0.742469383	0.552909142	0.66405457	0.662775365
GANAB	0.651473546	0	0.632396101	0.763983851	0.582695748	0.690856242	0.606208645
SIRT6	0.651362991	0	0.632054723	0.719529371	0.552568927	0.67457854	0.690098535
MCM3	0.651316828	0	0.625124454	0.733140565	0.572445463	0.684506091	0.649048898
UPF1	0.651314023	0	0.615667715	0.741040533	0.587722018	0.690183926	0.643359635
PUS3	0.651310333	0	0.651752551	0.713572715	0.570058297	0.697602787	0.646159304
PPCDC	0.651276447	0	0.611100319	0.752181233	0.572934375	0.682920676	0.665020825
DDX54	0.65127596	0	0.638713299	0.749071923	0.554343464	0.683646991	0.646560567
ARHGAP9	0.651219036	0	0.669934324	0.731062861	0.600269837	0.650877277	0.625049959
NAXD	0.651216726	0	0.620601294	0.756192419	0.571615647	0.680898236	0.639512504
LVRN	0.651212064	0	0.673178024	0.72916289	0.572024171	0.6763783	0.615253656
PRPS2	0.651180048	0	0.629414669	0.759231564	0.585656259	0.687098024	0.626717335
GUCA1C	0.650982166	0	0.636628937	0.73830753	0.572721515	0.657909388	0.66772948
LRRD1	0.650860396	0	0.72762535	0.698666151	0.572545641	0.627819157	0.622558658
RANGRF	0.650784638	0	0.59769463	0.709676538	0.649189389	0.703619516	0.623025755
UCHL5	0.650757161	0	0.594145962	0.755093481	0.541635305	0.693897412	0.678472877
PDXK	0.650741718	0	0.610665656	0.743902044	0.557836135	0.687140524	0.664803399
CWF19L1	0.650602276	0	0.61613518	0.72653574	0.5621176	0.697688341	0.66363559
XPO1	0.650577231	0	0.598303506	0.740159165	0.593044679	0.700552572	0.64291028
NAP1L3	0.650561652	0	0.612811679	0.717060796	0.600819112	0.63605112	0.694091006
SETDB2	0.650517832	0	0.709611462	0.720135725	0.532693456	0.656966298	0.636016536
TSTD2	0.650480733	0	0.605004268	0.672467595	0.601144846	0.695094648	0.6644492
MED31	0.650460667	0	0.587710488	0.713985638	0.577715427	0.707851693	0.694856326
GTPBP3	0.650450485	0	0.648929384	0.740483585	0.566623652	0.640426997	0.666347023
METTL21A	0.65044795	0	0.626884287	0.71341541	0.588485009	0.667223148	0.670756136
ESF1	0.650379138	0	0.64664314	0.737089266	0.572176856	0.684627211	0.629508387
YARS2	0.650350961	0	0.636094563	0.729531229	0.564520906	0.701787524	0.645410834
THEM4	0.650296945	0	0.646406847	0.761442583	0.568811865	0.568728607	0.64885877
AGA	0.650266243	0	0.626131853	0.737878688	0.565705821	0.656375146	0.667254203
OAT	0.650218934	0	0.608459805	0.764219319	0.552170531	0.680166273	0.654339902
SUMO4	0.650157387	0	0.584233141	0.723834416	0.575598957	0.705374904	0.672190351
ZNF692	0.650131915	0	0.694244584	0.717940931	0.600345372	0.658117849	0.5943546
ANAPC10	0.650120204	0	0.61123481	0.713251946	0.573825769	0.704890133	0.665242046
SF3B6	0.650085926	0	0.586065203	0.746574887	0.603845874	0.672247382	0.67112279
MTRF1L	0.65005186	0	0.604174039	0.715466239	0.560493673	0.698943758	0.694398905
DHRS12	0.649981852	0	0.634886927	0.754598962	0.570131922	0.66481757	0.651837109
ARPC1B	0.649964808	0	0.621430595	0.74523097	0.593080328	0.694811971	0.613877089
PNO1	0.64987617	0	0.631677482	0.720082755	0.591298197	0.677249907	0.637292889
C1D	0.649858932	0	0.578134653	0.723019065	0.583685407	0.689302284	0.706794779
ALG11	0.649854961	0	0.598010402	0.751222444	0.571944724	0.700846895	0.649998135
EIF3H	0.649772371	0	0.603097663	0.738983788	0.551486496	0.70775552	0.648777605
APIP	0.649767565	0	0.583160651	0.737448397	0.589743296	0.681376088	0.677691461
ABCC10	0.64961021	0	0.628366717	0.744265222	0.563946629	0.699801845	0.636256557
PRPF4B	0.649568003	0	0.596160041	0.734347469	0.579320505	0.695733493	0.673219058
SUPT16H	0.649567578	0	0.648203801	0.699368742	0.60061159	0.690442772	0.621629095
GFM1	0.649539372	0	0.625214006	0.757979517	0.577472293	0.698789054	0.604603179
RHBDD3	0.649492348	0	0.668675497	0.573348891	0.703521744	0.678057599	0.618319598
GFPT1	0.649457734	0	0.619215591	0.715430825	0.589873424	0.713710993	0.630510875
LRRC46	0.649423413	0	0.693480779	0.702166542	0.574289119	0.630687553	0.653152648
AASDHPPT	0.649412005	0	0.626007393	0.731055651	0.562088882	0.706954395	0.643294222
CALM1	0.64941056	0	0.668965227	0.726808524	0.633015422	0.627108405	0.64125681
METTL4	0.64935033	0	0.628296971	0.731285337	0.550441013	0.688616186	0.669688092
ANKRD24	0.64915397	0	0.632278356	0.678269299	0.626964132	0.658419702	0.658561381
RAB6B	0.648956148	0	0.641582856	0.739037061	0.564921602	0.670848264	0.648598395
FNBP4	0.648948793	0	0.589531714	0.48469777	0.711949153	0.67922491	0.662291004
BRCA1	0.648902257	1	0.649287004	0.645708609	0.694575216	0.60116464	0.620886838
NAA16	0.648871759	0	0.584573445	0.75902316	0.553906152	0.703788395	0.658959311
PEX19	0.648868243	0	0.712544553	0.700200359	0.557587242	0.675467403	0.640962262
PSMD6	0.648856693	0	0.603010055	0.737960969	0.571189673	0.702313107	0.644504328
ATP13A4	0.648852175	0	0.623888126	0.698941943	0.563609805	0.694450458	0.681964325
AQP9	0.648798207	0	0.59023789	0.710386623	0.589529442	0.697659378	0.671767754
DHCR7	0.648787418	0	0.590344488	0.694416907	0.586809266	0.716922159	0.69019874
ATP5PO	0.648756359	0	0.628301561	0.715094132	0.567192433	0.685373173	0.663060048
ZC3H8	0.648725146	0	0.62783183	0.70204702	0.576400959	0.697568889	0.662379234
TSPYL4	0.648724162	0	0.674348798	0.730173116	0.585762156	0.63679957	0.646655452
STX18	0.648683002	0	0.622367381	0.721235179	0.555652469	0.710013708	0.663536992
EIF3C	0.648641502	0	0.653273397	0.714668931	0.591968017	0.677949798	0.617465688
DPM1	0.648594698	0	0.629985714	0.761825764	0.579344554	0.66114221	0.640179511
UROS	0.648586827	0	0.643864351	0.729954094	0.501260616	0.723348967	0.665254136
RPS16	0.648532475	0	0.674778846	0.751215898	0.566034737	0.631602008	0.634604271
DCUN1D2	0.648443904	0	0.58473255	0.75640158	0.536721104	0.705126418	0.677335271
METTL18	0.648412973	0	0.642484496	0.728363975	0.558111973	0.670001526	0.676011887
TUBGCP2	0.648376617	0	0.60705422	0.724640502	0.569491279	0.713644353	0.645255362
CCNQ	0.648361114	0	0.60887372	0.71981517	0.546076296	0.684007239	0.704055008
CAPN13	0.648337165	0	0.639178803	0.714956095	0.566685695	0.665633845	0.666408039
LSS	0.648336879	0	0.615413395	0.697732692	0.578303584	0.69869644	0.670505489
H3F3C	0.648321552	0	0.672131921	0.686740414	0.652016674	0.620897763	0.646954806
VAMP7	0.648287226	0	0.581062811	0.726768899	0.577568005	0.717819834	0.668214624
DHFR2	0.648205585	0	0.624756642	0.723303115	0.567190261	0.677245483	0.666804817
THNSL2	0.648156366	0	0.570788976	0.660832827	0.662074457	0.668790436	0.707805791
GFPT2	0.648098371	0	0.617084173	0.713323166	0.590846445	0.710081173	0.642839946
SERINC4	0.648015245	0	0.607046916	0.708264812	0.543351273	0.698310007	0.692554063
DHRS4	0.648005327	0	0.658036059	0.732250213	0.540390636	0.676981863	0.640499134
MRPS14	0.647987387	0	0.616724731	0.705195622	0.55057216	0.689504151	0.694526075
HIBCH	0.647980269	0	0.603147046	0.75996952	0.558557766	0.675838215	0.654417933
TTC31	0.647937592	0	0.635765182	0.679483561	0.610225893	0.632120527	0.678738163
WDR6	0.647929586	0	0.712337668	0.689793265	0.578917337	0.674060765	0.615301166
RAD54L	0.647898436	0	0.600706853	0.765638453	0.573142183	0.687560481	0.642705999
POLR3C	0.647800023	0	0.663072213	0.715909445	0.551021959	0.705130904	0.613880726
GNL1	0.647705906	0	0.64922564	0.72323313	0.592634648	0.696100149	0.604235671
LETM2	0.647630668	0	0.630091318	0.761538256	0.576670747	0.666822437	0.626844973
CTH	0.647625485	0	0.601254424	0.765148576	0.553783509	0.680086843	0.66834442
DRG2	0.647620888	0	0.635263384	0.720377427	0.589888191	0.688653022	0.620154777
PQLC3	0.647506237	0	0.624945601	0.702907747	0.579414483	0.676561652	0.686645728
IDE	0.647492668	0	0.602499344	0.715554206	0.572901495	0.715584405	0.639184826
MRPS16	0.647480501	0	0.644581139	0.716705118	0.54674416	0.67764713	0.674176437
CPSF4L	0.647410255	0	0.615992656	0.712969564	0.561480369	0.686037959	0.688465206
MTHFD1	0.647388975	0	0.599915882	0.758382887	0.581668694	0.698494287	0.625769136
LIAS	0.647289084	0	0.621807313	0.753229279	0.55756225	0.667833067	0.662385203
SSU72P2	0.647278717	0	0.609388067	0.757451893	0.576430681	0.67153355	0.644961824
POLR2D	0.647276938	0	0.602666769	0.73334541	0.568852545	0.683380941	0.671759257
PLAA	0.64724072	0	0.605583964	0.708709711	0.57531445	0.71712932	0.648705489
NDOR1	0.647081044	0	0.608180873	0.751020928	0.580492947	0.675090209	0.651177194
RRP7A	0.647042532	0	0.609337983	0.71235868	0.568632032	0.685535361	0.674311545
SSU72P5	0.647004034	0	0.611260711	0.755597063	0.575991715	0.672339658	0.643824054
RNPS1	0.646988119	0	0.616033514	0.657674182	0.579588417	0.700257732	0.696523285
CENPI	0.646956031	0	0.557396223	0.659154681	0.715496978	0.473997851	0.773113032
ARF4	0.646814357	0	0.691787428	0.751014414	0.54570068	0.641758979	0.628997007
HSFX4	0.646737775	0	0.645806303	0.712129227	0.584530598	0.627986098	0.673353136
EPHX3	0.646731473	0	0.581445176	0.674275726	0.617884825	0.702781125	0.676588655
PSMD2	0.646726462	0	0.57933995	0.762831954	0.589494113	0.704892297	0.618714057
ZNF75A	0.646596115	0	0.686667655	0.718510329	0.575728418	0.652526766	0.625432951
ZNHIT2	0.646484083	0	0.697459954	0.731490374	0.589165275	0.674198417	0.571760007
COX15	0.646477054	0	0.595608748	0.734421915	0.552845228	0.695300374	0.663697942
SRSF5	0.646465905	0	0.594494312	0.73355333	0.556450803	0.691766329	0.672210826
WDR89	0.64646427	0	0.619272087	0.722450833	0.559017176	0.685630959	0.678443315
ALDH7A1	0.646438332	0	0.602828603	0.762828462	0.57829059	0.681128084	0.622025299
FCF1	0.64643215	0	0.61874135	0.737796238	0.575388946	0.681775159	0.639345923
CLP1	0.646396617	0	0.618592216	0.703392727	0.556476536	0.706179166	0.660833358
ATAD2	0.646383333	0	0.637360617	0.708710653	0.583701189	0.674654149	0.63140013
WDR12	0.646352582	0	0.616267434	0.738216841	0.547092348	0.713592348	0.636106321
ORC2	0.64634111	0	0.637853895	0.726403539	0.546362524	0.696563587	0.64915558
GPS1	0.646265064	1	0.559329997	0.729079238	0.545099764	0.724184775	0.687809117
ZBTB32	0.646202414	1	0.693612619	0.682239323	0.565541312	0.620483835	0.691113043
PRC1	0.646114301	0	0.628028629	0.709004574	0.586027296	0.706348573	0.628151514
IMPDH2	0.646061609	0	0.600648315	0.734609029	0.582726845	0.702351035	0.623191313
SSU72P7	0.646034142	0	0.608243012	0.755809278	0.57574166	0.67044584	0.644260831
DBR1	0.64602838	0	0.621901105	0.747990296	0.561508452	0.679583827	0.632260333
SUCLG2	0.645957027	0	0.600616067	0.767996139	0.573887216	0.678281213	0.631740474
POLQ	0.645945903	1	0.684062204	0.697766152	0.542448687	0.665509382	0.642287495
LOC100509620	0.645925349	0	0.603106312	0.726821577	0.591900226	0.659682346	0.659970196
HINT3	0.645909551	0	0.568907431	0.757055588	0.595138101	0.702534693	0.619486529
TIPIN	0.645773503	0	0.62111425	0.721786415	0.560129483	0.657822145	0.68634686
CHMP1B	0.645710581	0	0.571602544	0.74837812	0.565569069	0.68726554	0.685344058
RAB8A	0.645684528	0	0.651408862	0.733863834	0.558779345	0.675087127	0.625933043
ATP6V0D2	0.645609042	0	0.623869264	0.77154006	0.563272758	0.672190387	0.624152201
RPE	0.645572466	0	0.626155338	0.700144023	0.585505662	0.684497717	0.650331308
KLHDC4	0.645559863	0	0.61943377	0.722929268	0.57158652	0.678714882	0.651197678
PIP5KL1	0.645547908	0	0.667664595	0.696020754	0.588428959	0.673434022	0.607428914
UGGT1	0.645545252	0	0.591079644	0.744975542	0.567825145	0.700894603	0.642452897
ATP13A5	0.645475897	0	0.61527394	0.703627253	0.556337785	0.691458502	0.681845091
VSNL1	0.645468976	0	0.592878387	0.724464905	0.573749682	0.697476907	0.652298042
SSU72P8	0.645441108	0	0.608905417	0.754967555	0.576427269	0.667839108	0.641394907
SNRPF	0.645399786	0	0.667630153	0.778874807	0.586206852	0.621785031	0.596193397
ZFAND2B	0.6453856	0	0.601266742	0.739400832	0.546595805	0.705349064	0.660863387
PUS7	0.64536905	0	0.612901262	0.722009824	0.573457561	0.699642277	0.642665217
NMNAT1	0.645345069	0	0.59717157	0.737597262	0.563162028	0.689470776	0.658672227
PSMD3	0.6452262	0	0.604134462	0.734186915	0.576845	0.701502412	0.624672281
PC	0.645175158	0	0.658873848	0.727723933	0.571607541	0.666243743	0.613179793
ORMDL2	0.645157626	0	0.538383771	0.693226581	0.575332768	0.728345137	0.711471422
PWP1	0.645049653	0	0.618571133	0.734780406	0.556031055	0.684822928	0.650606585
SSU72P4	0.645007024	0	0.60617185	0.754385909	0.574536264	0.668560391	0.643094775
PSMD1	0.64499029	0	0.582682447	0.754936977	0.572581366	0.708410397	0.62440594
UCHL1	0.644980351	0	0.624937329	0.759649205	0.548332801	0.678285724	0.630727538
RAB6C	0.644928001	0	0.666861648	0.739194126	0.559060929	0.644731303	0.636056411
AASDH	0.644924491	0	0.657663634	0.725379384	0.570283895	0.677552401	0.603904465
RAB6D	0.644912536	0	0.667278299	0.738450822	0.559250613	0.644993941	0.635556755
C9orf64	0.644861198	0	0.61074179	0.737839413	0.549498485	0.679624829	0.668939631
PSMC3	0.644723144	0	0.663341435	0.731214879	0.576086593	0.673183945	0.59142846
NDUFA12	0.644517049	0	0.596230466	0.734656366	0.546637893	0.673634128	0.68053557
SSU72P3	0.644475758	0	0.607273594	0.753317078	0.574310894	0.66992157	0.641246715
GRAMD1C	0.644456288	0	0.649983375	0.707313746	0.553922446	0.700820084	0.622381308
AP1M1	0.644424999	0	0.638046204	0.761406885	0.560662584	0.684912422	0.609969715
HSD17B3	0.644408381	0	0.638163885	0.720461852	0.551971972	0.66896035	0.642526112
DNAJC22	0.644388246	0	0.692079875	0.687329289	0.56395649	0.661423477	0.629442201
ARF5	0.644336833	0	0.688304787	0.736788578	0.55053526	0.639316567	0.630916069
IDO2	0.644286281	0	0.620135559	0.650321032	0.599896442	0.704988622	0.666475464
POLE2	0.644258895	1	0.604155217	0.723444708	0.551711469	0.699401609	0.663953407
UCHL3	0.64424081	0	0.586834939	0.757703528	0.557777923	0.692582831	0.638303239
ATP2A3	0.644228341	0	0.615396831	0.768937413	0.561332114	0.676258893	0.617448047
RBM23	0.644221143	0	0.61118919	0.747759521	0.557088048	0.660366532	0.663597934
SPOUT1	0.644148458	0	0.601925558	0.74802812	0.551463785	0.681147448	0.663771713
LSG1	0.644040771	0	0.605035864	0.723889537	0.560044539	0.677607857	0.676671347
SEC24B	0.644032488	0	0.613784879	0.738327998	0.549425734	0.692312671	0.643842446
RPL35	0.64387489	0	0.573869966	0.694141993	0.615482396	0.707420939	0.656430003
SRSF2	0.643870758	0	0.600966118	0.750657066	0.56491602	0.657101172	0.66283435
TCP1	0.643790452	0	0.618078265	0.72827446	0.58799897	0.705118111	0.603393127
STAMBP	0.643661512	0	0.605685015	0.717421465	0.556324501	0.70292175	0.644824002
PPIL2	0.643582485	0	0.600034497	0.761406483	0.557108777	0.675961252	0.653063607
USP5	0.643557193	0	0.603180573	0.720950535	0.569057331	0.699366768	0.634325703
WDR1	0.643540438	0	0.596505498	0.740127693	0.554860179	0.706704534	0.635521466
UBE2D2	0.643512486	0	0.687739385	0.711316675	0.571514417	0.647671037	0.614946514
GMIP	0.643230406	0	0.662249769	0.676327123	0.616642878	0.671788158	0.598099894
RPL19	0.643211429	0	0.609581362	0.717596293	0.583876039	0.674136694	0.664545404
ZBTB22	0.643195674	0	0.714520357	0.688720602	0.617640892	0.622574053	0.565928198
ZNF511-PRAP1	0.643190033	0	0.641259218	0.708697696	0.571726954	0.663422078	0.644435917
ERCC4	0.643169064	1	0.610431585	0.713790071	0.567115365	0.675298935	0.669707543
RNF215	0.643167309	0	0.692009276	0.697274859	0.555488786	0.655793882	0.633126305
GPD1L	0.643151291	0	0.613105928	0.728008227	0.563690425	0.685694842	0.642136622
CNOT9	0.643093814	0	0.606332177	0.736877375	0.567469139	0.689703511	0.628028117
STUB1	0.643017641	0	0.605703495	0.751597386	0.533217633	0.69815944	0.635979267
DHX15	0.643009483	0	0.607383791	0.74489588	0.588089209	0.685220672	0.60714146
C15orf38-AP3S2	0.642759607	0	0.643319345	0.736152442	0.547509356	0.666123966	0.64384189
MTREX	0.642719648	0	0.610293378	0.746553546	0.581038055	0.705501511	0.58222875
UBE2D3	0.642718369	0	0.68533743	0.710695213	0.575445252	0.646859447	0.611140955
MAD2L2	0.642660976	1	0.587403665	0.684621709	0.579723652	0.694631464	0.695907731
PSMD11	0.642577035	0	0.599193808	0.744821757	0.565243261	0.691579131	0.630360773
ORMDL3	0.642572864	0	0.536710303	0.694854463	0.569901337	0.727722279	0.708668593
GINS3	0.642541828	0	0.619479371	0.690082166	0.557521965	0.691955839	0.67279447
ABCB10	0.642478785	0	0.620741889	0.727713016	0.554879078	0.674036757	0.646986789
PYROXD2	0.642457397	0	0.61772723	0.666128223	0.587867593	0.703451941	0.65540992
NGDN	0.64244381	0	0.651894367	0.7229868	0.548460772	0.652220419	0.663811734
TRAPPC12	0.642427744	0	0.610392575	0.732335755	0.555731771	0.694452455	0.641808472
ATP5F1B	0.642421175	0	0.690644718	0.722615273	0.564871773	0.636625521	0.624668412
ME1	0.642405434	0	0.606712486	0.749587614	0.540378832	0.678615085	0.644022934
LDHAL6A	0.642403825	0	0.592320662	0.730961567	0.544316929	0.670286249	0.683919597
CSNK2A2	0.642394096	0	0.636169137	0.730453827	0.567183042	0.684133125	0.604884149
EEF1AKMT1	0.642385292	0	0.604097367	0.730509554	0.557680662	0.668783936	0.672485753
SNX4	0.642360328	0	0.552816935	0.690621474	0.602561727	0.716269295	0.673304088
RBM7	0.642308331	0	0.679745211	0.679545756	0.551363697	0.656077208	0.656984806
RSL24D1	0.642238073	0	0.612730217	0.732082951	0.561987252	0.669927718	0.649337629
YPEL3	0.642235805	0	0.590276532	0.755011634	0.547303328	0.680651777	0.651002251
SUCLA2	0.642215858	0	0.605434991	0.756851948	0.575212125	0.672842067	0.619122585
SART1	0.64215707	0	0.668246612	0.707884275	0.568957903	0.668083762	0.619278377
AIRE	0.642038394	0	0.675251535	0.700702382	0.590856492	0.651002625	0.615883584
CCDC84	0.642031964	0	0.680994413	0.534219945	0.772655662	0.641259011	0.565948787
UBE2H	0.642017801	0	0.604057357	0.737599484	0.572801482	0.668895819	0.644177182
UBE2D4	0.642010448	0	0.683700557	0.715578381	0.566532581	0.645954835	0.613251841
SVOPL	0.641980042	0	0.603705225	0.691841512	0.553957563	0.714783192	0.667662427
DHX16	0.641944349	0	0.655740756	0.737767165	0.561375676	0.667716302	0.587385939
VTA1	0.641851351	0	0.600100332	0.734713367	0.532011395	0.690839475	0.666321756
METTL25	0.641828626	0	0.652472809	0.701719344	0.52538948	0.688191106	0.649011998
AMPD2	0.64182637	0	0.618841392	0.729037989	0.556849556	0.686508736	0.631124252
POLR2K	0.641736557	0	0.548533354	0.775674592	0.605582001	0.702953838	0.609486477
CARNMT1	0.641710972	0	0.586671324	0.737302916	0.552715994	0.690831283	0.663850888
WDR13	0.641698988	0	0.626967585	0.642736821	0.600891039	0.69425531	0.660689643
PSMA4	0.641641533	0	0.592228291	0.712235012	0.621754304	0.671734045	0.643346895
SRPK3	0.641636501	0	0.627297199	0.714923415	0.571928678	0.651482993	0.661148705
SLC25A40	0.641602402	0	0.6040816	0.724557307	0.543793819	0.69502037	0.657792482
DENR	0.641549877	0	0.562694123	0.724920213	0.545991753	0.704641973	0.692520886
RAD50	0.641399979	1	0.616085202	0.727795149	0.561596879	0.689715817	0.630623905
DEGS1	0.641392505	0	0.594010409	0.734172409	0.564020297	0.669672503	0.655323833
PFDN1	0.641347898	0	0.603772061	0.683132221	0.574116046	0.692718968	0.673583442
PIGS	0.641307229	0	0.637769429	0.698842239	0.574174986	0.705668846	0.622712723
RAB41	0.641284285	0	0.6740145	0.743862154	0.550935533	0.615973198	0.652309255
GNAT2	0.641283651	0	0.605955666	0.753385093	0.563676707	0.672120692	0.623995008
ZCRB1	0.641270296	0	0.576689381	0.681498508	0.596388653	0.694390123	0.696027007
RRP9	0.641236823	0	0.621403841	0.722651213	0.546591582	0.682816761	0.646208891
RAD23A	0.641226095	1	0.612711245	0.707773853	0.568596159	0.698637766	0.641682524
ASL	0.641221257	0	0.637393009	0.726947934	0.562186648	0.670379176	0.622371721
SLC25A39	0.641207254	0	0.616197061	0.717789338	0.550485294	0.693494855	0.646059344
METAP2	0.641157292	0	0.611039193	0.742179764	0.553375493	0.675061643	0.632107231
G6PD	0.641149421	0	0.662015222	0.719856216	0.581998575	0.662991701	0.575446427
NDUFA8	0.641144112	0	0.604960268	0.709837489	0.539452512	0.700951392	0.661228962
PSMC6	0.641110673	0	0.681356198	0.713789125	0.556329873	0.654147955	0.60388003
ACTG1	0.641084706	0	0.683866542	0.690648073	0.600445963	0.618286632	0.632334699
ACADSB	0.641075191	0	0.60106335	0.755662229	0.544314719	0.676801366	0.653277588
PDCD2	0.641036224	0	0.605611603	0.752395792	0.550387394	0.669928586	0.6437042
ACTB	0.640965104	1	0.684395191	0.689394498	0.604731678	0.618252879	0.632238604
YPEL2	0.640947955	0	0.558567608	0.737212076	0.59386247	0.696376611	0.641307042
MAGEA8	0.640916706	0	0.61865588	0.690023234	0.639769867	0.589974476	0.675775897
PSMB11	0.640878672	0	0.68829606	0.683378715	0.569984834	0.642894979	0.624446554
PCNA	0.640866343	1	0.611848387	0.737510763	0.560388361	0.692665503	0.621618644
COX18	0.640862966	0	0.633618755	0.737718296	0.508361107	0.681444968	0.65717478
TBPL2	0.640838443	0	0.651008214	0.716190787	0.567667916	0.65372558	0.62700176
GTPBP4	0.640768899	0	0.607426902	0.736022766	0.577806239	0.678611525	0.619211363
NLRP4	0.640729924	0	0.62000804	0.623897777	0.680504242	0.598317986	0.670462296
ISCU	0.640652841	0	0.650785607	0.692095997	0.571583559	0.651289552	0.645867434
AQR	0.640606454	0	0.590574811	0.770102332	0.523953893	0.681014142	0.657952497
VPS8	0.640587003	0	0.64675088	0.695343259	0.525407406	0.706183984	0.638303966
NRDC	0.640533606	0	0.618668944	0.716426597	0.534545894	0.696964529	0.63771521
STK26	0.640497064	0	0.616515858	0.731966107	0.553258148	0.690004648	0.62088519
PRPS1	0.640495776	0	0.640089096	0.735547447	0.580520859	0.666710294	0.60235469
YPEL4	0.640448155	0	0.571749533	0.738510596	0.568622535	0.698893428	0.639598576
ATP13A2	0.640407566	0	0.614433141	0.683674158	0.55335095	0.685709842	0.681998144
ABCA3	0.640394711	0	0.640532682	0.710221545	0.540255299	0.69182528	0.638572145
ACSS1	0.640387969	0	0.589592493	0.723545196	0.547519994	0.696916712	0.64842345
ALG14	0.640374221	0	0.597218686	0.735410353	0.550961217	0.647566938	0.691473436
SNRPD3	0.640293615	0	0.575073287	0.722361567	0.572952927	0.685752857	0.668074662
ANAPC2	0.640292909	0	0.616904724	0.709547384	0.549154858	0.694444032	0.6488088
PAK1IP1	0.640265993	0	0.603775883	0.718268274	0.568472254	0.66575565	0.668109703
PSME4	0.640253198	0	0.572114859	0.690164786	0.58450752	0.717459711	0.665716496
YJU2	0.640250521	0	0.600220036	0.754218934	0.567895467	0.662888226	0.645028329
YPEL1	0.640223168	0	0.561482147	0.740729488	0.585657503	0.697763827	0.635781574
FEN1	0.640219706	1	0.615330463	0.712820626	0.57145986	0.690478848	0.623789403
ESPL1	0.640129669	0	0.740874167	0.668335681	0.597031262	0.603935247	0.549842861
RAB5B	0.640092867	0	0.607058857	0.68338824	0.598440209	0.690607549	0.64088899
GNAT3	0.63992734	0	0.602993564	0.763291414	0.552842229	0.666288822	0.625059842
METAP1	0.639912035	0	0.592314674	0.752228412	0.54812061	0.681793669	0.648100297
SURF1	0.639862975	0	0.590995734	0.73171938	0.541544035	0.680855501	0.665080103
RRM1	0.639857133	0	0.640656485	0.724410647	0.554724499	0.682016343	0.617757901
UBE2V2	0.639853772	1	0.632964209	0.713843316	0.56362508	0.667069874	0.637365272
TSN	0.639844951	0	0.573096348	0.715018557	0.578354999	0.715154376	0.633363305
TOP3A	0.639820739	1	0.611626454	0.717488118	0.550273914	0.674457407	0.658061253
KRR1	0.639820153	0	0.608365011	0.73381307	0.556803527	0.6519676	0.667305134
PPIL4	0.639799908	0	0.585537773	0.750433855	0.564419437	0.685939866	0.627934729
POLR1A	0.639795965	0	0.606277139	0.722554063	0.555102114	0.688997266	0.647868049
SETD6	0.639789343	0	0.615398161	0.684805322	0.575450682	0.692960729	0.651703032
GGT6	0.639709015	0	0.621221366	0.675808094	0.590723337	0.635307884	0.675993112
SEL1L2	0.639701618	0	0.619470897	0.725348657	0.548946412	0.666774729	0.646136847
SLC30A7	0.639602468	0	0.614146258	0.690835011	0.562267419	0.685204507	0.656973111
ALOX12	0.639589953	0	0.649388626	0.577506563	0.687455155	0.664507196	0.642210534
ARF6	0.63958975	0	0.66663054	0.728799064	0.560206356	0.640539485	0.625415008
VBP1	0.63956228	0	0.588674434	0.707575607	0.565435083	0.690951637	0.668970987
CWC15	0.639530806	0	0.582097579	0.733888086	0.564647941	0.676388279	0.659087337
NDUFAB1	0.639527282	0	0.630500545	0.729832592	0.528622914	0.657592188	0.671767027
MGAM2	0.639480151	0	0.626294771	0.715190929	0.560086483	0.656776666	0.638966291
PES1	0.63946719	0	0.610020013	0.746417189	0.56678396	0.680349338	0.625549157
RHOG	0.639456723	0	0.632606015	0.704003597	0.57392451	0.693991379	0.627569122
CHI3L2	0.639408266	0	0.629487443	0.727604779	0.536573023	0.65915356	0.6588955
AP3D1	0.639380583	0	0.589886265	0.759943672	0.548840889	0.668347797	0.657178845
GALE	0.639372149	0	0.602276881	0.733351375	0.522279182	0.695724934	0.64977532
GDAP2	0.639357111	0	0.619700576	0.689705842	0.558566604	0.687208115	0.655719273
SRD5A3	0.63932985	0	0.632150625	0.723996325	0.539448102	0.671547858	0.652024457
ACTA2	0.639253491	0	0.683681443	0.676264971	0.61098979	0.615942935	0.629956339
MAD1L1	0.639247019	0	0.647111447	0.717064684	0.545600202	0.686679774	0.600404883
RAD1	0.639222071	1	0.570313407	0.721016425	0.560925672	0.702138075	0.671605059
GLB1L2	0.639144441	0	0.626526633	0.692212466	0.530064557	0.68717867	0.667617964
EIF2A	0.639022235	0	0.566344858	0.732085825	0.550655238	0.69677553	0.674330044
UBE2G2	0.638994438	0	0.617175512	0.733301958	0.559715899	0.663042743	0.632519009
FARSB	0.638968829	0	0.59109035	0.733097375	0.566096144	0.681205701	0.642112702
ZNF589	0.638953465	0	0.663503708	0.706569386	0.602720211	0.604040449	0.622276745
CIAO2A	0.638915639	0	0.625097092	0.700955512	0.551985459	0.688401715	0.636420796
VPS41	0.63885648	0	0.587892094	0.744789607	0.576275587	0.706215262	0.605344574
NLE1	0.638834597	0	0.614876926	0.736360604	0.548766583	0.693272171	0.619910107
NDUFAF7	0.63877087	0	0.590730843	0.717025889	0.549444485	0.685118609	0.661935935
PPP1CB	0.638697634	0	0.688075969	0.690454961	0.588570561	0.631887194	0.610514194
PTPN20	0.638658793	0	0.641658638	0.71754086	0.569711575	0.619730026	0.651205561
POLR2H	0.6385685	0	0.557764485	0.7074018	0.571880181	0.691607875	0.671423716
ERI2	0.638512507	0	0.634990209	0.711984962	0.576310924	0.675782912	0.599107753
ATP2A1	0.63850818	0	0.602066265	0.74283751	0.565689445	0.682555419	0.611859557
EIF2B5	0.638419133	0	0.617815252	0.699313187	0.546448461	0.695718417	0.646783462
ECHDC2	0.638404707	0	0.615980999	0.738086506	0.539919451	0.671384557	0.644527338
POLR2E	0.638380239	0	0.611584275	0.715459929	0.547215131	0.678119488	0.66006148
ASRGL1	0.638279899	0	0.573328682	0.711666214	0.555043181	0.688264401	0.672637772
METTL6	0.638276052	0	0.595640392	0.741881391	0.545306373	0.681945385	0.646459089
WDR24	0.638231943	0	0.595499913	0.702323384	0.521221136	0.686337808	0.702042005
RPL30	0.638223284	0	0.597184701	0.734909555	0.593661642	0.684278117	0.617123536
WDHD1	0.638202013	0	0.632498333	0.710143865	0.529814967	0.68505657	0.641509364
CSNK2A1	0.638180178	0	0.611216752	0.730594763	0.557160324	0.689590622	0.621603071
RPS12	0.638165955	0	0.573696218	0.725233646	0.622851697	0.684443871	0.640213428
YIPF2	0.63814122	0	0.612897079	0.716617164	0.536950648	0.674994187	0.659190835
ZCCHC13	0.638063124	0	0.604269594	0.713911677	0.571820731	0.665265669	0.653314548
TIGD1	0.638050217	0	0.624190203	0.688256355	0.584887654	0.646936841	0.661568895
ATP5F1D	0.638035638	0	0.614115229	0.733260241	0.537994713	0.65187046	0.667740727
THNSL1	0.637723318	0	0.593173892	0.62267985	0.646925309	0.687076734	0.661458963
ATRX	0.637649272	0	0.684893161	0.690194383	0.555410046	0.664942345	0.597508007
YOD1	0.637595488	0	0.607870416	0.690477218	0.568947113	0.700470401	0.644620953
PSMD7	0.637556897	0	0.600763885	0.730125985	0.557494185	0.679730728	0.638890917
GNAI1	0.637529064	0	0.595822843	0.752123731	0.574001219	0.664453221	0.618977657
GNAQ	0.637502739	0	0.608331906	0.776484655	0.564164348	0.652532366	0.596215928
SLC40A1	0.637487174	0	0.56797953	0.644503794	0.599648986	0.701009568	0.691640596
DEGS2	0.63744755	0	0.595084373	0.729489943	0.56123548	0.664253718	0.646664988
HACL1	0.637420542	0	0.606505283	0.739540275	0.534201136	0.680956845	0.636399655
FBXO21	0.637392749	0	0.556617387	0.535464995	0.770277717	0.668527448	0.701094317
VILL	0.637385456	0	0.616547724	0.710976926	0.544790749	0.676969219	0.646695442
SF1	0.63734598	0	0.647298867	0.706926713	0.562365144	0.668041001	0.638042816
SRPRA	0.637302137	0	0.599573369	0.705740873	0.559084712	0.691152272	0.641381104
WDR38	0.637263203	0	0.662713231	0.697837984	0.551097069	0.612561859	0.660653876
MRPL46	0.637257555	0	0.611592443	0.726546318	0.562192656	0.660795475	0.640200333
MAF1	0.637241494	0	0.614603094	0.704302167	0.536924486	0.670299533	0.68870043
TMEM18	0.637216134	0	0.580811359	0.705908528	0.600126179	0.686857184	0.65217511
TBXAS1	0.637213919	0	0.637872509	0.708261555	0.533345137	0.69700061	0.605950118
KRBA2	0.637199026	0	0.603557965	0.649699438	0.632609586	0.629930756	0.688558688
SRSF6	0.637074102	0	0.595789985	0.724754017	0.5540602	0.671703836	0.65828941
ARHGAP20	0.637063169	0	0.700506131	0.715371534	0.599863721	0.629159559	0.551743654
ALOX15	0.637050877	0	0.626377036	0.587649464	0.690445642	0.666034707	0.643421314
STK25	0.637033	0	0.599079881	0.726701955	0.558766599	0.691175454	0.614828469
CCDC124	0.636997603	0	0.601732167	0.729723867	0.549570154	0.661989707	0.66444593
AGPAT2	0.63695002	0	0.609548378	0.731446802	0.534558104	0.665468059	0.670083233
TFRC	0.636921043	0	0.611861957	0.636600453	0.64671103	0.689012411	0.615594733
ACTG2	0.636874207	0	0.68247758	0.675483942	0.608081185	0.612013624	0.629145924
SNRPD1	0.636844279	0	0.588985997	0.72501642	0.586569287	0.666002475	0.646035851
ATP6V0C	0.636830306	0	0.663462336	0.722037316	0.563219317	0.651045553	0.603893765
SLC39A5	0.636796476	0	0.650031631	0.702080299	0.545196458	0.62996142	0.651222835
EIF3A	0.63676897	0	0.60338922	0.716242099	0.543854696	0.693615425	0.632377193
GNA14	0.63674659	0	0.608907517	0.774226508	0.556444374	0.654197894	0.598333578
VPS51	0.636738855	0	0.635090933	0.709246665	0.558949751	0.696425421	0.606913307
DNAJC30	0.636702647	0	0.644453635	0.713157895	0.557398209	0.652422783	0.631327491
SNF8	0.636609167	0	0.581099077	0.738189849	0.556332217	0.678468079	0.646947356
REV3L	0.63658845	1	0.655930935	0.699967554	0.527870056	0.696700311	0.609887912
DDX24	0.636568248	0	0.63917588	0.720469935	0.545566622	0.670173713	0.624301365
SPTLC3	0.636514905	0	0.58715613	0.736165314	0.585332055	0.679960599	0.615415809
CHMP2A	0.636507423	0	0.645736478	0.71810137	0.575961208	0.66252133	0.606473166
RAB24	0.636499088	0	0.639871675	0.653923504	0.583467819	0.676809216	0.648505766
GNAI3	0.63648187	0	0.598090948	0.754627673	0.562433207	0.662441888	0.616427941
CYB5D2	0.636472635	0	0.610253708	0.716731158	0.581475696	0.644843179	0.634677791
GPATCH1	0.636464569	0	0.611040911	0.718773045	0.553431834	0.664254781	0.660023152
WWOX	0.636287823	0	0.59831237	0.731147974	0.528042352	0.69903122	0.637093149
RPL17	0.636274854	0	0.599598144	0.687892588	0.623220944	0.692804707	0.629686475
AP2A1	0.636252014	0	0.58262324	0.724987979	0.555552672	0.694188563	0.637339076
RANBP1	0.636201462	0	0.571944526	0.728732758	0.573283292	0.677485485	0.667527238
XPNPEP1	0.636181854	0	0.58773796	0.715951299	0.574963088	0.698738895	0.61426302
RHOB	0.636173217	0	0.629442182	0.694328803	0.602804691	0.69009772	0.579819634
RMND5B	0.636169232	0	0.565033664	0.676084013	0.56820324	0.714403782	0.676871626
ACAD11	0.636103772	0	0.601317028	0.698907173	0.574436594	0.704802488	0.615334612
TBC1D22B	0.636090105	0	0.572341806	0.720180089	0.545178813	0.700500358	0.649038718
LARS2	0.636083243	0	0.631843808	0.72637921	0.500212613	0.694330669	0.642485566
PPP1CA	0.636073424	0	0.693682	0.686872654	0.572426752	0.626446917	0.605856311
NSRP1	0.636011988	0	0.641434679	0.718560097	0.556515958	0.634284443	0.635292333
HSD17B8	0.635984102	0	0.635470934	0.715410096	0.541263977	0.647392566	0.653482885
ARHGAP27	0.635863037	0	0.643963736	0.703511466	0.581748472	0.667215209	0.594203302
FAM213B	0.635840407	0	0.572682093	0.598378682	0.701165118	0.695444629	0.607611956
PARP9	0.635833181	0	0.647335398	0.691831716	0.567752839	0.61765848	0.649793085
PHGDH	0.635740277	0	0.648939797	0.692306598	0.53931272	0.669494592	0.654580621
ACTC1	0.635705844	0	0.682059024	0.671977495	0.608131328	0.610027247	0.625943091
GLB1L3	0.635700555	0	0.614888481	0.696892609	0.530827678	0.670914444	0.674401595
DDC	0.635669495	0	0.593027561	0.726713714	0.527721742	0.669537239	0.652590906
CCNC	0.635622544	0	0.567740966	0.731993957	0.545764758	0.691576701	0.645971357
UBE2D1	0.635562205	0	0.676719222	0.701679235	0.565367794	0.642488695	0.604986626
RPEL1	0.635536826	0	0.615789601	0.691516031	0.569913478	0.67420496	0.639010592
MAGEA1	0.635515815	0	0.611696474	0.662461991	0.638971788	0.590884507	0.675371765
ATP6V0D1	0.635482598	0	0.600756869	0.766503608	0.551398087	0.662954701	0.621003904
NCAPG	0.635469083	0	0.650097904	0.708957108	0.533935503	0.699713268	0.60116604
HSPA5	0.635448081	0	0.642506204	0.674107934	0.621084072	0.646679519	0.610952626
THOC2	0.635414855	0	0.609077715	0.70654558	0.565214643	0.704675017	0.61054005
AP1M2	0.635409258	0	0.658644421	0.735070823	0.551364876	0.66300573	0.59662954
CSNK2A3	0.635373506	0	0.612687281	0.728489027	0.554900761	0.682714545	0.61807737
RAB8B	0.635333398	0	0.642080302	0.726862658	0.548583784	0.663792572	0.61200042
HSPE1	0.635275585	0	0.546606965	0.683296877	0.587577002	0.695085308	0.68892185
XRCC3	0.6351007	1	0.617180113	0.711823678	0.565863203	0.683684315	0.621217326
CRY2	0.635089211	0	0.581786119	0.693612063	0.559154014	0.678112834	0.672394015
WDR43	0.635076287	0	0.640931152	0.718533887	0.530121915	0.712378065	0.5912627
HHAT	0.635042033	0	0.651423676	0.68276439	0.544323976	0.686045557	0.628679958
THYN1	0.635030451	0	0.57311925	0.638271905	0.617114988	0.659457652	0.710260514
AP1G1	0.635021494	0	0.552660519	0.717605106	0.573533605	0.699815122	0.647716368
LDHC	0.635018038	0	0.583978005	0.721653303	0.540710202	0.663709282	0.672509188
PSMD4	0.634993506	0	0.587928393	0.711549104	0.573178118	0.708071814	0.616182974
ZNF212	0.634986643	0	0.705007846	0.6390718	0.572868174	0.633816081	0.642914145
GMPPA	0.634982587	0	0.603225262	0.734533982	0.537533008	0.679932523	0.633816834
PPP2CA	0.634979573	0	0.679608873	0.7292964	0.553664729	0.644265303	0.575638729
RPS6	0.634970049	0	0.588291055	0.713798665	0.576849144	0.677497125	0.636753069
PABPN1L	0.63496024	0	0.628332899	0.729886704	0.556210142	0.630174629	0.644095088
ETNK2	0.634900016	0	0.573599392	0.723799406	0.536752485	0.685957301	0.670212444
OASL	0.634888226	0	0.670338317	0.688365957	0.570983286	0.627181035	0.648906555
FKBP6	0.634855367	0	0.605835383	0.709010627	0.532731748	0.693699203	0.647361064
TRIM21	0.634760234	0	0.665821345	0.636027293	0.645571485	0.64307207	0.572008791
OXNAD1	0.634746888	0	0.606346589	0.555340432	0.677905849	0.64949944	0.701775658
ACAD10	0.634737713	0	0.624911512	0.700733439	0.569630539	0.693582655	0.602204934
FBLL1	0.634657696	0	0.649458344	0.717988075	0.555956579	0.642626272	0.627605055
HPCAL4	0.634619869	0	0.580385944	0.713839799	0.559750367	0.685331087	0.647611213
PLPP4	0.634525492	0	0.594831739	0.69491868	0.559642143	0.700913524	0.637242816
CHTF18	0.634463497	0	0.632267279	0.717815365	0.561132855	0.661635023	0.610751401
ARV1	0.634442993	0	0.595414668	0.704516847	0.563421668	0.659347377	0.664001581
ACTR3	0.634380584	0	0.598773572	0.737448325	0.559280745	0.678605995	0.618619831
HSP90AA1	0.634351477	0	0.593099916	0.716964313	0.597519661	0.665302796	0.629780121
DDI1	0.634330674	0	0.596269214	0.721673115	0.553666026	0.667452932	0.649210005
MTMR8	0.634295011	0	0.594161165	0.732138272	0.554364779	0.658201226	0.656675302
CAPN14	0.634257352	0	0.600781293	0.712990618	0.543979666	0.664561393	0.655943856
CDK3	0.634231927	0	0.678570154	0.699810766	0.55124042	0.652929348	0.59738962
NAA20	0.634219222	0	0.57896097	0.742974763	0.549321526	0.670870283	0.654547377
EIF3G	0.634219141	0	0.602344131	0.691809984	0.577490363	0.679384091	0.625321577
TSEN2	0.634090045	0	0.630524783	0.724773053	0.530532131	0.663662429	0.633847573
CENPC	0.633998753	0	0.67444342	0.729344391	0.65296496	0.454749341	0.608728827
PRMT6	0.633930711	0	0.654442002	0.712838596	0.55806373	0.665812788	0.583340638
POTEB2	0.633914533	0	0.635386811	0.65226911	0.616441801	0.611839935	0.674311666
ZMAT2	0.633875449	0	0.582820784	0.726578327	0.566366132	0.66362549	0.657118657
GHDC	0.633701655	0	0.678468106	0.537573629	0.700651	0.692717189	0.545189155
CYB5B	0.633697781	0	0.631261213	0.734491481	0.512638204	0.668610422	0.64545853
VPS33B	0.633577046	0	0.629719921	0.66502952	0.555738226	0.695004179	0.642387706
TXNL4B	0.633538517	0	0.595318978	0.718344341	0.57325113	0.675145628	0.628956226
TFR2	0.633524622	0	0.616282084	0.623376342	0.645744481	0.690890891	0.612658093
GSK3B	0.633318888	0	0.590441508	0.741259042	0.563130758	0.678070667	0.623008311
RPS3	0.633298401	0	0.59285587	0.722707556	0.578260686	0.696327904	0.614882963
HMGCS1	0.633284103	0	0.582281217	0.711919595	0.549448446	0.702540689	0.624513632
ZMPSTE24	0.633203981	0	0.591946341	0.709413226	0.587873612	0.685084818	0.602397685
GAPDHS	0.633181716	0	0.681873338	0.715573795	0.568214013	0.653298857	0.559149931
ACTR5	0.633180112	1	0.614759195	0.672644281	0.559687247	0.688022715	0.637212865
UGP2	0.633100809	0	0.603876839	0.70446719	0.578496845	0.686301734	0.601499457
GPD1	0.633022284	0	0.604752923	0.728388972	0.564215113	0.678553227	0.592096511
EIF1AX	0.633000663	0	0.616570281	0.703759485	0.58821204	0.664823135	0.647085744
PSMA2	0.632995146	0	0.595374493	0.696221217	0.60179379	0.682303585	0.637757895
RAB10	0.632931342	0	0.639856984	0.700791585	0.571822654	0.66845522	0.595022271
ADH5	0.632905849	0	0.597894517	0.742151568	0.557857227	0.657595995	0.630529697
TBC1D17	0.632905511	0	0.612004902	0.711773982	0.563599555	0.674715846	0.619313908
GNAI2	0.632875605	0	0.59331785	0.761597346	0.554383558	0.659156686	0.612756213
ARHGAP15	0.632811947	0	0.626601942	0.687871211	0.5598518	0.709957173	0.605258223
ORMDL1	0.632800216	0	0.521623576	0.686205265	0.55962249	0.717734074	0.694652652
LIG4	0.632779558	1	0.586688537	0.703578223	0.556641925	0.675107209	0.661756376
COPB2	0.63277464	0	0.563149992	0.7536385	0.553745223	0.678399586	0.62790034
ACTA1	0.632694016	0	0.679807188	0.669687812	0.601780826	0.605693575	0.624222624
ACTR3B	0.632660866	0	0.604738452	0.731229642	0.564713149	0.679157837	0.604677508
RHOC	0.632606575	0	0.672696428	0.68902722	0.594284354	0.660659027	0.56027918
RIDA	0.632569821	0	0.592018544	0.717139013	0.55895909	0.651301786	0.662015838
LARS	0.632486962	0	0.585464379	0.721030431	0.558464115	0.685005694	0.623233108
ABCB11	0.632475366	0	0.575315142	0.735035888	0.536907277	0.678311502	0.651920716
NOM1	0.632463576	0	0.602372836	0.714333361	0.551973993	0.671209413	0.639703762
CLPTM1	0.632420946	0	0.601031305	0.72858784	0.537948096	0.681840577	0.62598505
OTUD3	0.632420891	0	0.598033638	0.64568143	0.593926935	0.701171653	0.644529711
ZBTB7B	0.632381242	0	0.686953765	0.686295615	0.594047128	0.650120465	0.570357792
RRP8	0.632310876	0	0.65669709	0.698622706	0.578858229	0.62800129	0.614047536
EIF2B2	0.632309433	0	0.58085909	0.732016563	0.542346227	0.687077509	0.64095287
MYO18B	0.632302153	0	0.705931008	0.69122106	0.546367108	0.629951674	0.580150365
COQ8A	0.632283819	0	0.582781773	0.719380627	0.553749504	0.67739861	0.636501137
ATP2A2	0.632199581	0	0.573835262	0.745872324	0.554852143	0.675068156	0.618507984
XRCC2	0.632171499	1	0.618816423	0.662824464	0.583379267	0.650219443	0.657165906
ALG1L2	0.632114199	0	0.604829371	0.729704999	0.540582933	0.671427527	0.630944891
PTPRR	0.632113282	0	0.598500109	0.672066158	0.588948436	0.704094566	0.616251364
WDR64	0.632092235	0	0.712095491	0.678217759	0.498797534	0.666474993	0.605017476
METTL16	0.632090784	0	0.592961032	0.709098377	0.54946012	0.685092106	0.645687026
DDX31	0.632075839	0	0.627765645	0.722274727	0.571598883	0.648833148	0.592310074
TAMM41	0.632074839	0	0.616739349	0.72968339	0.529529092	0.643031386	0.659492665
CTNNBL1	0.63206476	0	0.563287201	0.73804677	0.535654524	0.693911411	0.634622762
PSMD12	0.631888443	0	0.567320779	0.727906044	0.556943881	0.687943392	0.636866223
UTP23	0.631706232	0	0.610757169	0.711598396	0.573028724	0.660425197	0.624361449
DHX29	0.631634359	0	0.618835646	0.705903792	0.538277566	0.691112653	0.619713146
COPS4	0.631614523	1	0.557850858	0.728750049	0.548042727	0.688118322	0.648988941
SDE2	0.631511072	0	0.622020176	0.708983249	0.554111048	0.639396646	0.647002447
ZNF22	0.631447843	0	0.609929385	0.707629405	0.567435835	0.655234405	0.639044058
MFAP1	0.63136649	0	0.592357375	0.71905559	0.547867958	0.691066646	0.626951257
CUL4A	0.631357467	1	0.571085333	0.735842258	0.532667226	0.694570981	0.638042265
NARF	0.631356057	0	0.596011249	0.71695357	0.544484816	0.680254674	0.63090639
SLC29A3	0.631328031	0	0.608509199	0.701575957	0.524254875	0.68206943	0.65050437
PMF1-BGLAP	0.631316976	0	0.649050417	0.512537973	0.731794254	0.631298057	0.58192609
MARCH1	0.631296397	0	0.642688653	0.685923353	0.543024856	0.651340515	0.640199453
AMN1	0.631214374	0	0.625543846	0.700851556	0.512958899	0.713593626	0.6270541
POLR3D	0.631176325	0	0.646337798	0.65624738	0.589586795	0.695752435	0.609253699
PPP2CB	0.631170757	0	0.677181692	0.72478566	0.552286863	0.640077656	0.572491217
TREH	0.631162288	0	0.614846801	0.718220136	0.541196705	0.651919713	0.640078955
LUC7L2	0.631017304	0	0.615671597	0.688790482	0.530289091	0.672361004	0.652680458
SF3A3	0.630989464	0	0.547682698	0.72769054	0.554502817	0.685977241	0.645425706
ENDOV	0.630988469	0	0.565390726	0.734886455	0.583795243	0.720533127	0.567689818
SNRPA	0.630957965	0	0.588122133	0.703906649	0.56850844	0.675923898	0.631099805
PXMP2	0.630907282	0	0.642701574	0.696192573	0.582002868	0.663068967	0.583517874
POLE3	0.630903135	1	0.563733875	0.712286501	0.537327377	0.68294027	0.678099385
NOC4L	0.630845094	0	0.594923816	0.718096637	0.536716181	0.654652067	0.665796677
CAND2	0.630783962	0	0.569012136	0.750540966	0.5377231	0.691679158	0.613115694
CTPS2	0.630781662	0	0.601866872	0.728164271	0.55784343	0.685114857	0.602952377
CAP1	0.630667597	0	0.589773586	0.735416673	0.527668282	0.687838976	0.63850289
CHMP4A	0.630654117	0	0.624658896	0.724381399	0.535184923	0.642046261	0.662205788
EIF1AY	0.630616512	0	0.613894829	0.701296221	0.586407757	0.662516861	0.644513632
RMND5A	0.630595293	0	0.544614523	0.69071897	0.548743188	0.712399634	0.675248595
VCP	0.630555036	1	0.64311712	0.717497852	0.58931763	0.660134495	0.559163059
EEF1AKMT3	0.630507152	0	0.646355647	0.66451402	0.555952628	0.680480672	0.634206316
MSMO1	0.630390238	0	0.549418874	0.685365766	0.566972312	0.700152092	0.656149056
ZSCAN4	0.630374759	0	0.642566967	0.697449983	0.610029357	0.581443315	0.632495739
COP1	0.630362923	0	0.610365067	0.717715495	0.550784583	0.700072946	0.601366704
PSMB3	0.630331177	0	0.622356769	0.702998173	0.54497158	0.672069627	0.621191774
PTPA	0.630184678	0	0.580150594	0.705705577	0.556169794	0.682957489	0.638339877
GIMAP7	0.630126728	0	0.624259671	0.563049242	0.654773879	0.712790296	0.574824043
PRPF19	0.630123501	0	0.585935829	0.712435229	0.555968967	0.695431931	0.610049228
MOV10	0.630121592	0	0.667188023	0.662357349	0.58272365	0.665366078	0.599275948
ARL5A	0.630099227	0	0.601599969	0.684180591	0.564498121	0.68832699	0.626956992
TAF6	0.630089977	0	0.662278801	0.652983122	0.564228557	0.670124903	0.608431565
KHK	0.630032584	0	0.65051018	0.699655798	0.551674308	0.686214882	0.594235522
RIOK1	0.630023604	0	0.586602067	0.706291984	0.54328528	0.67682685	0.659030669
AP2A2	0.630009988	0	0.555105229	0.736388879	0.545522691	0.685063452	0.641192654
IRX5	0.629975932	0	0.628475871	0.643886656	0.557285167	0.685874002	0.653888618
DCP1B	0.629966704	0	0.602266621	0.706155535	0.546072899	0.700570758	0.605169523
TPTE2	0.629962184	0	0.594423144	0.724667311	0.555828787	0.654205965	0.629925085
TASP1	0.629950438	0	0.579230697	0.717397174	0.540655228	0.683383998	0.641219037
TRMT6	0.629933186	0	0.638949429	0.705404469	0.520597655	0.695675685	0.607689322
RPF2	0.629827867	0	0.5665083	0.731790029	0.532753005	0.675675543	0.65835668
PDCD11	0.629821842	0	0.671840857	0.686486558	0.570242767	0.661744437	0.572016002
RNMT	0.629803161	0	0.60805726	0.70937837	0.546617143	0.672106499	0.624848484
DDX6	0.629787026	0	0.593788252	0.700407728	0.554821871	0.678942506	0.635974875
SF3A1	0.629779772	0	0.595804757	0.685446964	0.542441346	0.700092864	0.638502409
HINT1	0.629723068	0	0.587887685	0.724781883	0.531157187	0.66102789	0.648373945
NHP2	0.629673827	0	0.580627858	0.693745034	0.568494036	0.656859945	0.673644593
RBM34	0.629651051	0	0.629357983	0.712355251	0.562488564	0.627429737	0.630288909
PEBP4	0.629625102	0	0.636983188	0.698193368	0.537516825	0.626011248	0.657465285
DNAJC14	0.629613775	0	0.720570731	0.651548188	0.566583937	0.612966791	0.59290257
ACTR8	0.62960721	1	0.585712342	0.683547726	0.566849298	0.693490539	0.633142038
VPS26B	0.629574959	0	0.59040406	0.735876029	0.537944655	0.676553925	0.62893519
SPTLC1	0.629562261	0	0.570691859	0.731777292	0.560705315	0.679574278	0.608106617
SUMO1	0.629470432	1	0.600288811	0.720928724	0.548919583	0.636518675	0.666693241
CAPN12	0.629371145	0	0.611809676	0.70224732	0.534331763	0.656370791	0.654098145
SAP18	0.62934889	0	0.581493395	0.711242245	0.520727647	0.68357155	0.655921881
AADAT	0.629313339	0	0.583778944	0.737019122	0.518669394	0.678362282	0.654072495
PABPN1	0.629274794	0	0.617809375	0.701688478	0.548236737	0.664539257	0.624635967
METAP1D	0.629242481	0	0.596289702	0.714710288	0.529589441	0.682926513	0.641536083
WDR33	0.629234923	0	0.626909041	0.690451794	0.540987186	0.684889975	0.619096691
SLC30A10	0.629224518	0	0.621018524	0.690087045	0.553751531	0.660273754	0.637851521
RNPEP	0.629211684	0	0.608524656	0.738112606	0.531746629	0.672017274	0.601967428
ME3	0.629167901	0	0.588730308	0.734645432	0.526023351	0.667946249	0.630489162
TBCA	0.629118676	0	0.578934527	0.745148194	0.555677782	0.688509815	0.607889754
HTATSF1	0.629077317	0	0.630677294	0.72729357	0.530056699	0.610673572	0.649754001
ERCC3	0.629048851	1	0.602878387	0.703900561	0.588697639	0.68249511	0.567723047
SRCAP	0.629031135	0	0.707296973	0.678832108	0.561770602	0.608285695	0.597218173
CHORDC1	0.628950606	0	0.573847998	0.716859811	0.52926624	0.693289505	0.644918358
GIMAP4	0.628909426	0	0.587268713	0.606306525	0.650379687	0.70747221	0.580731013
RAD21L1	0.628902026	0	0.632043825	0.730401848	0.532535763	0.661674268	0.596440438
MTRF1	0.628825897	0	0.592935685	0.681105449	0.53463318	0.677295245	0.6712019
DDB1	0.628774761	1	0.572604566	0.712882903	0.549684989	0.70077846	0.613079198
GNAT1	0.628760105	0	0.583733713	0.739470677	0.549673598	0.660732868	0.618340522
EEF2	0.628745867	0	0.622663349	0.700841699	0.5966382	0.657823157	0.590145885
UBE2W	0.628710753	0	0.586730715	0.712240255	0.563523461	0.662921854	0.631351441
YIPF7	0.628667142	0	0.586546997	0.701405913	0.551081461	0.670818185	0.659880253
SRSF8	0.628581865	0	0.649329006	0.724946677	0.55008287	0.600150151	0.634455673
ZSCAN5C	0.628576821	0	0.658639918	0.682941051	0.617285211	0.591321419	0.604442818
ZC3HC1	0.62853423	0	0.62149576	0.582740207	0.666245997	0.650936136	0.635942894
RPS11	0.628522415	0	0.644148907	0.695640669	0.58038404	0.658623984	0.5719822
TGIF2LY	0.628518387	0	0.630379202	0.697286139	0.542707789	0.644975159	0.642985719
ASNS	0.628504249	0	0.604262287	0.699501132	0.552070786	0.692731865	0.612404469
DHX57	0.628446055	0	0.633163773	0.691535037	0.536675759	0.683930865	0.603937372
RBBP4	0.628421748	0	0.582437288	0.723460691	0.555913909	0.657549089	0.648846623
ALOX15B	0.62841558	0	0.591440248	0.584321487	0.668740575	0.684473134	0.630428403
CCNT1	0.628408521	0	0.662156651	0.693876384	0.522219168	0.663711492	0.615691545
ACOX1	0.628354546	0	0.581790782	0.7126724	0.523507023	0.677475456	0.654088276
RPL36	0.62833949	0	0.569514481	0.732817701	0.538941573	0.669056256	0.647442233
RECQL	0.6282853	0	0.598877474	0.703710747	0.569418232	0.650419121	0.627362575
UTP20	0.628122109	0	0.610616043	0.702832774	0.541841886	0.693055491	0.615726403
TMEM115	0.628002715	0	0.614521859	0.658616422	0.546789944	0.694089381	0.641013969
FKBP2	0.627871847	0	0.614523301	0.714839169	0.561956816	0.660862506	0.607094019
DBT	0.627852915	0	0.581121684	0.731765001	0.510068598	0.67827292	0.643878003
MRPL4	0.627811262	0	0.631183713	0.71485208	0.548145255	0.628637033	0.625176549
UBE2V1	0.627796379	0	0.566757343	0.718650624	0.537521481	0.674214691	0.654397892
NMNAT3	0.62778972	0	0.623748751	0.700427694	0.553237458	0.638572486	0.629735832
CAPNS1	0.627781678	0	0.5949454	0.704971579	0.533658646	0.659588437	0.657950492
TELO2	0.62776315	0	0.624369719	0.693691793	0.545598005	0.67129226	0.612420506
MTMR7	0.627724995	0	0.576455912	0.719902433	0.542412767	0.675007893	0.641023458
SEC22B	0.627685222	0	0.55075793	0.733757578	0.544803169	0.68750477	0.643986297
HELQ	0.627676139	0	0.629666098	0.682586708	0.520236917	0.665126844	0.652007325
EXOSC7	0.627623714	0	0.570533941	0.719298669	0.529892183	0.685317225	0.647254465
NOL10	0.627577808	0	0.573435508	0.746281518	0.555563598	0.665454205	0.604022507
PI4K2B	0.627556916	0	0.534120432	0.718339113	0.532165005	0.693419892	0.684090904
EIF5A2	0.627553488	0	0.620114139	0.704320867	0.562673838	0.657232874	0.614973838
RBBP7	0.627488997	0	0.582123958	0.723892769	0.548295282	0.655254832	0.65066448
CHMP4C	0.627485713	0	0.600400465	0.716025069	0.537123071	0.649705143	0.662408297
USP43	0.627455194	1	0.666613449	0.696903955	0.563037241	0.638596521	0.591733132
EIF3F	0.627431161	0	0.554451727	0.676618174	0.545254052	0.695943694	0.674734458
ZBTB45	0.627416659	0	0.655220428	0.701493255	0.587453983	0.615595174	0.589864421
LIPT2	0.62737412	0	0.61074827	0.711633741	0.535755147	0.639179364	0.659605993
ABHD13	0.627358191	0	0.576133853	0.683766788	0.555834684	0.686644837	0.649813485
HSD17B12	0.627223072	0	0.610209113	0.710165845	0.558654236	0.646045601	0.621063505
DMWD	0.627212496	0	0.593697808	0.707574877	0.541949288	0.659496965	0.648203236
GLRX2	0.627198797	0	0.592644411	0.716457776	0.556723649	0.645981925	0.642769533
NOB1	0.627105712	0	0.594219126	0.712348912	0.543324621	0.673743911	0.625169129
CDC40	0.627082485	0	0.547465338	0.743939586	0.542281391	0.680477982	0.632418565
SLC4A1AP	0.627009667	0	0.615618707	0.719918858	0.530432697	0.632938148	0.653588872
ACIN1	0.626960565	0	0.683745504	0.637047681	0.616318979	0.569779503	0.621950817
TAF5	0.626945701	0	0.601387836	0.696702741	0.551826669	0.68378044	0.613303586
PPIG	0.626939492	0	0.647066473	0.696340142	0.539475487	0.621769887	0.62729047
SP7	0.626838721	0	0.631357766	0.65287788	0.569378088	0.671255421	0.631209154
RPL36A-HNRNPH2	0.626825711	0	0.601586311	0.666954842	0.594687102	0.676976657	0.634017846
RAD51B	0.626740885	1	0.606173866	0.698046551	0.555638262	0.657325457	0.611202824
TAF9	0.62672311	0	0.605863621	0.659404305	0.54651978	0.687950701	0.652936803
GNA12	0.626707224	0	0.58635391	0.746889856	0.554479429	0.65886458	0.596284126
ACOT13	0.626671885	0	0.564318681	0.704900708	0.532432449	0.674357561	0.670947089
TIMM9	0.626653986	0	0.57610308	0.676828391	0.548884935	0.679674095	0.677764476
UBA6	0.626620323	0	0.599892102	0.71740339	0.543362799	0.678491869	0.602889506
TRMT61B	0.626604333	0	0.667759917	0.723328499	0.528690436	0.614413692	0.604723464
RER1	0.62659443	0	0.563558586	0.716323061	0.54930401	0.670423133	0.65308765
PSMC2	0.626558982	0	0.642475114	0.702922909	0.537912761	0.63734268	0.623531333
ATP8B4	0.62654402	0	0.562819467	0.712187102	0.545421778	0.681309867	0.647851679
GPR89B	0.626348697	0	0.568441376	0.731728492	0.507365492	0.675433242	0.669329478
PTPN13	0.626340781	0	0.671774774	0.614810314	0.589989936	0.687688442	0.557590863
THOC6	0.626331209	0	0.636793778	0.635989673	0.585829328	0.673708379	0.628140398
GNA11	0.626321578	0	0.597067102	0.766549875	0.550012145	0.640795092	0.587807856
CTU2	0.626313725	0	0.63275552	0.701515993	0.541250417	0.612205978	0.642850847
WEE2	0.626309606	0	0.598332287	0.685019807	0.577182855	0.643595966	0.638009037
DCTD	0.62625531	0	0.577557393	0.693792179	0.532661668	0.665385951	0.6670587
SLC25A45	0.626228653	0	0.62377632	0.712215937	0.537507298	0.658180753	0.619350102
FOLH1	0.626197432	0	0.555264217	0.645309341	0.61217448	0.698549604	0.630749935
PDCD6	0.626162623	0	0.561831276	0.714428819	0.539589692	0.682585546	0.654338056
ATP6V1D	0.626159489	0	0.566191147	0.709775586	0.558773488	0.662099319	0.654736033
RPL11	0.626114054	0	0.65654769	0.691338844	0.584604332	0.630389883	0.59090036
COMT	0.626025953	0	0.566000753	0.622086767	0.62850725	0.639115774	0.684315936
IRX3	0.625988629	0	0.599529427	0.661930494	0.570479684	0.631987275	0.672544355
SLC35A4	0.625945049	0	0.583880255	0.712564238	0.518751666	0.655397253	0.661834567
GNL2	0.625889539	0	0.593943558	0.708486113	0.537605989	0.666859806	0.639773822
DR1	0.625880605	0	0.584114209	0.665387479	0.563172736	0.682971172	0.64282186
SAFB2	0.625863516	0	0.666404642	0.699171786	0.538814559	0.645592545	0.585239703
MAGEA10	0.625794759	0	0.603124119	0.684654803	0.61100739	0.586123472	0.643410128
TMBIM4	0.625756395	0	0.594058466	0.710449439	0.529247036	0.654714523	0.65467916
RHOT2	0.625620089	0	0.562039819	0.731928902	0.527120487	0.675705045	0.642839737
HPCAL1	0.625318805	0	0.563798985	0.709274259	0.54695686	0.682294662	0.6366587
ZNF396	0.625256765	0	0.637336687	0.692428095	0.592084798	0.593994871	0.614100055
PEX6	0.625256605	0	0.64507389	0.672743757	0.568295381	0.660226067	0.587761802
RNF148	0.625195664	0	0.633976727	0.695884886	0.556215001	0.664193087	0.591269038
WARS	0.625171958	0	0.612269698	0.693031164	0.557626903	0.668981252	0.596143428
SLF1	0.625126509	0	0.733995004	0.644999446	0.569546366	0.577810137	0.575497171
ZNF747	0.625102383	0	0.633401703	0.701772188	0.585586203	0.601688788	0.62480967
RPL18A	0.625097225	0	0.570293651	0.711117393	0.571031036	0.670634369	0.626593552
CPOX	0.625085615	0	0.574593993	0.724073136	0.558280509	0.659771653	0.629931491
DNAJC21	0.625039817	0	0.588114639	0.726122185	0.542458141	0.671506085	0.613154176
EXOC4	0.625024074	0	0.626956575	0.699125982	0.520055305	0.683135743	0.621876444
IDH1	0.624997572	0	0.602655686	0.729830778	0.525945478	0.666959848	0.604729689
ATP6V0B	0.624977813	0	0.569640301	0.693304792	0.540146357	0.655813473	0.686780803
EMG1	0.624942172	0	0.591448933	0.734051117	0.568634779	0.655957209	0.596633615
DDX47	0.624940995	0	0.598442659	0.706329855	0.556160927	0.668599164	0.613427829
ASF1B	0.624937447	0	0.569708611	0.695720949	0.555129046	0.677041816	0.640186474
ARL5B	0.624918316	0	0.598547321	0.696078168	0.545069681	0.678955989	0.616065975
WRN	0.624899308	1	0.648069055	0.693097109	0.562629172	0.625100777	0.587998254
DDHD1	0.624897086	0	0.632940607	0.696343003	0.544412716	0.697971786	0.579454944
CALML3	0.624889837	0	0.660067653	0.737865958	0.543509747	0.601010218	0.601040692
EIPR1	0.62488213	0	0.563732983	0.734930897	0.534160088	0.675470547	0.636037239
KIF18A	0.624870397	0	0.641651121	0.695089354	0.530045533	0.646584902	0.627790622
CAPN7	0.624831855	0	0.559268905	0.714035177	0.536489265	0.693833885	0.646307247
PRPF38A	0.624784796	0	0.540719559	0.703104971	0.541722171	0.684662684	0.67193503
ATAD2B	0.624774466	0	0.608191822	0.688765113	0.561633168	0.671622913	0.606465329
AQP8	0.624769552	0	0.600007049	0.697616702	0.551636663	0.675621057	0.627332512
ADSL	0.624717022	0	0.584317924	0.742648475	0.569095229	0.656498644	0.594206189
CRY1	0.624707214	0	0.575482112	0.68032552	0.550599707	0.666665471	0.666064537
RAB5A	0.62470488	0	0.580725758	0.670552821	0.583085957	0.677402603	0.622826576
ATG4A	0.624693093	0	0.583203922	0.692266645	0.528729019	0.691615816	0.634708786
PLD2	0.624674649	0	0.637197614	0.667643775	0.56382078	0.677325997	0.594614135
ARMC8	0.624635796	0	0.561591219	0.677945823	0.546442011	0.699716221	0.666579569
POTED	0.624591549	0	0.634741854	0.642926099	0.624458949	0.596137166	0.640523498
SBDS	0.624580546	0	0.579453095	0.710520184	0.576685488	0.671743075	0.610108611
[truncated: 17,327 more rows]
