# Supplementary material for: Co-evolution based machine-learning for predicting functional interactions between human genes
Source: Nat Commun. 2021 Nov 9;12:6454. doi: 10.1038/s41467-021-26792-w (PMC8578642; doi:10.1038/s41467-021-26792-w)
Supplement: Supplementary file 7 — Source Data [file 41467_2021_26792_MOESM7_ESM.zip › source_data/figure6a.csv]

	mean	q25	q50	q75	min	max
Fungi	0.040659845	0.02682019	0.031048328	0.038826913	1.92E-05	0.146920398
Chromadorea	0.031339973	0.023852186	0.0273622	0.040668096	7.42E-07	0.099873379
Fungi_Incertae_Sedis	0.025711142	0.018082265	0.021104626	0.028238697	4.05E-05	0.09383174
Nematoda	0.01918622	0.014145227	0.016162526	0.02241979	3.14E-08	0.083350874
Eukaryota	0.014702278	0.003697032	0.008891481	0.019624263	1.54E-07	0.081846312
Ecdysozoa	0.014522695	0.009385642	0.014924821	0.019308547	7.73E-08	0.051132254
Viridiplantae	0.00964697	0.006082725	0.006984551	0.010696831	4.32E-08	0.05577898
Arthropoda	0.008810525	0.005615529	0.008460307	0.011434009	4.11E-08	0.048021749
Ascomycota	0.007885098	0.004598776	0.005144884	0.01031106	5.80E-07	0.046440449
Alveolata	0.006776283	0.002962637	0.003387462	0.006100495	7.26E-08	0.086172469
Agaricomycetes	0.00673593	0.003446893	0.003810152	0.006253362	5.03E-07	0.045949329
Metazoa	0.006588883	0.002523737	0.005206532	0.009517271	5.38E-08	0.035753686
Chordata	0.005556595	0.002014888	0.004021529	0.006856481	2.70E-08	0.053813826
Basidiomycota	0.005145612	0.002898329	0.003211336	0.006585926	8.18E-08	0.030539861
Archelosauria	0.004129587	0.001367812	0.003208236	0.00585512	9.69E-09	0.034072187
Stramenopiles	0.003824887	0.001729716	0.00194177	0.003734555	6.60E-07	0.036293905
Pezizomycotina	0.003489697	0.00192288	0.00214613	0.003146779	4.12E-09	0.02997561
Euarchontoglires	0.003194789	0.001076913	0.002333937	0.00437358	1.95E-09	0.036542367
Primates	0.002990917	0.001674564	0.002656871	0.004025759	2.54E-08	0.025907343
Platyhelminthes	0.002861877	0.000443165	0.001479762	0.003817183	1.22E-09	0.068146251
Eudicotyledons	0.002708817	0.001254619	0.001406772	0.003559071	1.43E-07	0.028129056
Mammalia	0.002542718	0.000685362	0.001660866	0.003256656	2.21E-09	0.109448448
Agaricomycotina	0.002539106	0.001144544	0.001245767	0.002094546	1.13E-07	0.02423113
Dothideomycetes	0.002435834	0.001074224	0.001249294	0.001728266	1.69E-08	0.074934393
Laurasiatheria	0.002336985	0.000614912	0.001429606	0.002937613	2.36E-09	0.058797795
Ustilaginomycotina	0.002179205	0.001099155	0.001226792	0.002327089	2.07E-08	0.028533164
Brachycera	0.002122278	0.001102347	0.001750502	0.002768406	2.45E-08	0.017777134
Saccharomycetes	0.002099847	0.000973715	0.001346279	0.002554182	4.55E-07	0.015241387
Nematocera	0.002047793	0.000691807	0.001308281	0.002671313	5.73E-08	0.03645727
Diptera	0.002029905	0.000983711	0.001436469	0.002563342	6.81E-09	0.025938595
Aconoidasida	0.001898257	0.000538425	0.000671904	0.001544759	9.94E-08	0.054285482
Agaricales	0.001589689	0.000536916	0.000705508	0.002548236	9.46E-08	0.015760703
Agaricomycetidae	0.001561319	0.00046454	0.000746733	0.002147605	2.46E-10	0.015166153
Rosids	0.001087778	0.000444713	0.000562795	0.001381565	1.08E-08	0.010506609
Leotiomycetes	0.000790862	0.000302393	0.000354077	0.000621895	2.05E-08	0.013983081
Hypocreales	0.000787856	0.00022821	0.000294258	0.000513495	4.93E-09	0.023465389
Eurotiomycetidae	0.000681128	0.000185771	0.000241557	0.000549097	1.73E-09	0.015879422
Eurotiomycetes	0.000649093	0.00021378	0.000323561	0.000653894	3.49E-09	0.009263464
Saccharomycetaceae	0.000587999	0.000177294	0.000230907	0.000717626	7.71E-09	0.007667733
Aspergillus	0.00055645	0.000230061	0.000264984	0.000516176	6.04E-08	0.012075828
Fabids	0.000530369	0.000203713	0.000257521	0.000637265	7.29E-09	0.007790005
Eurotiales	0.000453419	0.000151301	0.000178951	0.000389823	7.92E-09	0.009544856
Chaetothyriomycetidae	0.000409811	8.93E-05	0.000124501	0.000418826	4.18E-10	0.009441714
Hypocreomycetidae	0.000395851	7.78E-05	0.000112526	0.0003666	1.97E-09	0.010235416
Liliopsida	0.000357212	0.000121619	0.000190915	0.000388579	1.51E-09	0.005820708
Sordariomycetes	0.000302039	0.000107484	0.000134011	0.000301336	7.20E-09	0.006324251
Penicillium	0.000290461	7.88E-05	0.000110406	0.000254727	2.36E-09	0.012007209
Onygenales	0.00024916	4.29E-05	9.20E-05	0.000274963	2.64E-09	0.006159629
Sordariomycetidae	0.000172533	2.44E-05	3.75E-05	0.000162752	1.95E-09	0.005650417
