# Supplementary material for: Co-evolution based machine-learning for predicting functional interactions between human genes
Source: Nat Commun. 2021 Nov 9;12:6454. doi: 10.1038/s41467-021-26792-w (PMC8578642; doi:10.1038/s41467-021-26792-w)
Supplement: Supplementary file 7 — Source Data [file 41467_2021_26792_MOESM7_ESM.zip › source_data/figure6b.csv]

Pathway	Aconoidasida	Agaricales	Agaricomycetes	Agaricomycetidae	Agaricomycotina	Alveolata	Archelosauria	Arthropoda	Ascomycota	Aspergillus	Basidiomycota	Brachycera	Chaetothyriomycetidae	Chordata	Chromadorea	Diptera	Dothideomycetes	Ecdysozoa	Euarchontoglires	Eudicotyledons	Eukaryota	Eurotiales	Eurotiomycetes	Eurotiomycetidae	Fabids	Fungi	Fungi_Incertae_Sedis	Hypocreales	Hypocreomycetidae	Laurasiatheria	Leotiomycetes	Liliopsida	Mammalia	Metazoa	Nematocera	Nematoda	Onygenales	Penicillium	Pezizomycotina	Platyhelminthes	Primates	Rosids	Saccharomycetaceae	Saccharomycetes	Sordariomycetes	Sordariomycetidae	Stramenopiles	Ustilaginomycotina	Viridiplantae
Highly sodium permeable acetylcholine nicotinic receptors	-0.000819487	-0.000513966	-0.002875155	-0.000579362	-0.000950986	0.01	0.00	0.01	0.00	0.00	0.00	0.00	0.00	0.00	0.05	0.00	0.00	0.01	0.00	0.00	0.05	0.00	0.00	0.00	0.00	-0.02	-0.02	0.00	0.00	0.00	0.00	0.00	0.00	-0.01	0.00	0.02	0.00	0.00	0.00	0.00	0.00	0.00	0.00	0.00	0.00	0.00	0.00	0.00	0.01
Postsynaptic nicotinic acetylcholine receptors	-0.000807114	-0.000515256	-0.002866367	-0.000630343	-0.000927974	0.02	0.00	0.01	0.00	0.00	0.00	0.00	0.00	0.01	0.05	0.00	0.00	0.01	0.00	0.00	0.06	0.00	0.00	0.00	0.00	-0.02	-0.02	0.00	0.00	0.00	0.00	0.00	0.00	0.00	0.00	0.02	0.00	0.00	0.00	0.00	0.00	0.00	0.00	0.00	0.00	0.00	0.00	0.00	0.01
Presynaptic nicotinic acetylcholine receptors	-0.00079822	-0.000510107	-0.002929231	-0.00063995	-0.000923389	0.01	0.00	0.01	0.00	0.00	0.00	0.00	0.00	0.01	0.05	0.00	0.00	0.01	0.00	0.00	0.06	0.00	0.00	0.00	0.00	-0.02	-0.02	0.00	0.00	0.00	0.00	0.00	0.00	-0.01	0.00	0.02	0.00	0.00	0.00	0.00	0.00	0.00	0.00	0.00	0.00	0.00	0.00	0.00	0.01
Activation of Nicotinic Acetylcholine Receptors	-0.000807114	-0.000515256	-0.002866367	-0.000630343	-0.000927974	0.02	0.00	0.01	0.00	0.00	0.00	0.00	0.00	0.01	0.05	0.00	0.00	0.01	0.00	0.00	0.06	0.00	0.00	0.00	0.00	-0.02	-0.02	0.00	0.00	0.00	0.00	0.00	0.00	0.00	0.00	0.02	0.00	0.00	0.00	0.00	0.00	0.00	0.00	0.00	0.00	0.00	0.00	0.00	0.01
Loss of Function of SMAD4 in Cancer	-0.000393117	-0.000581247	-0.002567832	-0.000583127	-0.000892318	0.00	0.01	0.02	0.00	0.00	0.00	0.00	0.00	0.01	0.09	0.01	0.00	0.03	0.00	0.00	0.06	0.00	0.00	0.00	0.00	-0.03	-0.02	0.00	0.00	0.00	0.00	0.00	0.00	0.00	0.01	0.07	0.00	0.00	0.00	0.01	0.00	0.00	0.00	0.00	0.00	0.00	0.00	0.00	0.00
SMAD4 MH2 Domain Mutants in Cancer	-0.000393117	-0.000581247	-0.002567832	-0.000583127	-0.000892318	0.00	0.01	0.02	0.00	0.00	0.00	0.00	0.00	0.01	0.09	0.01	0.00	0.03	0.00	0.00	0.06	0.00	0.00	0.00	0.00	-0.03	-0.02	0.00	0.00	0.00	0.00	0.00	0.00	0.00	0.01	0.07	0.00	0.00	0.00	0.01	0.00	0.00	0.00	0.00	0.00	0.00	0.00	0.00	0.00
Highly calcium permeable postsynaptic nicotinic acetylcholine receptors	-0.000784013	-0.000519407	-0.002881212	-0.000667743	-0.000902646	0.02	0.00	0.01	0.00	0.00	0.00	0.00	0.00	0.01	0.05	0.00	0.00	0.01	0.00	0.00	0.07	0.00	0.00	0.00	0.00	-0.02	-0.02	0.00	0.00	0.00	0.00	0.00	0.00	0.00	0.01	0.02	0.00	0.00	0.00	0.00	0.00	0.00	0.00	0.00	0.00	0.00	0.00	0.00	0.01
Acetylcholine binding and downstream events	-0.000807114	-0.000515256	-0.002866367	-0.000630343	-0.000927974	0.02	0.00	0.01	0.00	0.00	0.00	0.00	0.00	0.01	0.05	0.00	0.00	0.01	0.00	0.00	0.06	0.00	0.00	0.00	0.00	-0.02	-0.02	0.00	0.00	0.00	0.00	0.00	0.00	0.00	0.00	0.02	0.00	0.00	0.00	0.00	0.00	0.00	0.00	0.00	0.00	0.00	0.00	0.00	0.01
Highly calcium permeable nicotinic acetylcholine receptors	-0.000766176	-0.000507792	-0.002984557	-0.000694161	-0.000886804	0.02	0.00	0.01	0.00	0.00	0.00	0.00	0.00	0.01	0.05	0.00	0.00	0.01	0.00	0.00	0.06	0.00	0.00	0.00	0.00	-0.02	-0.02	0.00	0.00	0.00	0.00	0.00	0.00	0.00	0.01	0.02	0.00	0.00	0.00	0.00	0.00	0.00	0.00	0.00	0.00	0.00	0.00	0.00	0.01
Netrin mediated repulsion signals	-0.000475872	-0.000532128	-0.002594496	-0.000486786	-0.000852077	0.00	0.01	0.01	0.00	0.00	0.00	0.00	0.00	0.00	0.07	0.00	0.00	0.03	0.00	0.00	0.07	0.00	0.00	0.00	0.00	-0.02	-0.02	0.00	0.00	0.00	0.00	0.00	0.00	0.01	0.01	0.05	0.00	0.00	0.00	0.00	0.00	0.00	0.00	0.00	0.00	0.00	0.00	0.00	0.00
RUNX3 regulates RUNX1-mediated transcription	-0.000488119	-0.00063456	-0.002835565	-0.000571755	-0.000943103	0.00	0.01	0.01	0.00	0.00	0.00	0.00	0.00	0.00	0.07	0.00	0.00	0.03	0.00	0.00	0.06	0.00	0.00	0.00	0.00	-0.02	-0.02	0.00	0.00	0.01	0.00	0.00	0.00	0.01	0.01	0.06	0.00	0.00	0.00	0.00	0.00	0.00	0.00	0.00	0.00	0.00	0.00	0.00	0.00
Role of second messengers in netrin-1 signaling	-0.000536587	-0.000392226	-0.00261099	-0.00044508	-0.000928513	0.00	0.00	0.01	0.00	0.00	0.00	0.00	0.00	0.00	0.07	0.00	0.00	0.02	0.00	0.00	0.06	0.00	0.00	0.00	0.00	-0.02	0.00	0.00	0.00	0.00	0.00	0.00	0.00	0.01	0.01	0.05	0.00	0.00	0.00	0.00	0.00	0.00	0.00	0.00	0.00	0.00	0.00	0.00	0.00
Muscarinic acetylcholine receptors	-0.000547699	-0.000664738	-0.003222647	-0.000732214	-0.000973016	0.00	0.00	0.01	0.00	0.00	0.00	0.00	0.00	0.00	0.07	0.00	0.00	0.02	0.00	0.00	0.07	0.00	0.00	0.00	0.00	-0.02	0.00	0.00	0.00	0.00	0.00	0.00	0.00	0.01	0.01	0.04	0.00	0.00	0.00	0.00	0.00	0.00	0.00	0.00	0.00	0.00	0.00	0.00	0.00
Regulation of cortical dendrite branching	-0.000538397	0.000146542	-0.000493747	0.000164568	5.28187E-06	0.00	0.01	0.01	0.00	0.00	0.00	0.00	0.00	0.00	0.07	0.00	0.00	0.02	0.00	0.00	0.07	0.00	0.00	0.00	0.00	-0.02	-0.01	0.00	0.00	0.00	0.00	0.00	0.00	0.01	0.00	0.04	0.00	0.00	0.00	0.01	0.00	0.00	0.00	0.00	0.00	0.00	0.00	0.00	0.00
Activation of AMPA receptors	-0.000485546	-0.000650507	-0.003274343	-0.000745808	-0.001040004	0.00	0.01	0.01	0.00	0.00	0.00	0.00	0.00	0.00	0.07	0.01	0.00	0.03	-0.01	0.00	0.06	0.00	0.00	0.00	0.00	-0.03	-0.02	0.00	0.00	0.00	0.00	0.00	0.00	0.01	0.01	0.04	0.00	0.00	0.00	0.00	0.00	0.00	0.00	0.00	0.00	0.00	0.00	0.00	0.02
GABA A (rho) receptor activation	-0.00055599	-0.000548427	-0.002853321	-0.000791821	-0.000855223	0.01	0.00	0.01	0.00	0.00	0.00	0.00	0.00	0.00	0.06	0.00	0.00	0.02	0.00	0.00	0.07	0.00	0.00	0.00	0.00	-0.02	-0.02	0.00	0.00	0.00	0.00	0.00	0.00	0.01	0.01	0.03	0.00	0.00	0.00	0.00	0.00	0.00	0.00	0.00	0.00	0.00	0.00	0.00	0.01
Rhesus glycoproteins mediate ammonium transport.	-0.000416282	-0.000411135	-0.001568054	-0.000431868	-0.000881629	0.05	0.00	0.02	0.00	0.00	0.00	0.00	0.00	0.01	0.07	0.01	0.00	0.02	0.00	0.00	0.04	0.00	0.00	0.00	0.00	-0.03	-0.03	0.00	0.00	0.00	0.00	0.00	0.00	0.00	0.00	0.06	0.00	0.00	0.00	0.01	0.00	0.00	0.00	0.00	0.00	0.00	0.02	0.00	0.03
FGFR3b ligand binding and activation	-0.000461702	-0.000602244	-0.003124535	-0.000627798	-0.001005693	0.00	0.01	0.01	0.00	0.00	0.00	0.00	0.00	0.00	0.07	0.00	0.00	0.02	0.00	0.00	0.05	0.00	0.00	0.00	0.00	-0.03	-0.02	0.00	0.00	0.00	0.00	0.00	0.00	0.01	0.00	0.05	0.00	0.00	0.00	-0.01	0.00	0.00	0.00	0.00	0.00	0.00	0.00	0.00	-0.01
WNT ligand biogenesis and trafficking	-0.000493595	-0.000497408	-0.002409362	-0.000457546	-0.000672497	0.00	0.00	0.01	0.00	0.00	0.00	0.00	0.00	0.01	0.06	0.00	0.00	0.02	0.00	0.00	0.05	0.00	0.00	0.00	0.00	-0.02	-0.02	0.00	0.00	0.00	0.00	0.00	0.00	0.00	0.00	0.04	0.00	0.00	0.00	0.00	0.00	0.00	0.00	0.00	0.00	0.00	0.00	0.00	0.00
SMAD2/3 MH2 Domain Mutants in Cancer	0.00087523	-0.000652873	-0.003162001	-0.000777327	-0.000893656	0.00	0.00	0.01	0.00	0.00	0.00	0.00	0.00	0.01	0.06	0.00	0.00	0.02	0.00	0.00	0.05	0.00	0.00	0.00	0.00	-0.02	-0.01	0.00	0.00	0.00	0.00	0.00	0.00	0.00	0.00	0.04	0.00	0.00	0.00	0.00	0.00	0.00	0.00	0.00	0.00	0.00	0.00	0.00	0.00
Loss of Function of SMAD2/3 in Cancer	0.00087523	-0.000652873	-0.003162001	-0.000777327	-0.000893656	0.00	0.00	0.01	0.00	0.00	0.00	0.00	0.00	0.01	0.06	0.00	0.00	0.02	0.00	0.00	0.05	0.00	0.00	0.00	0.00	-0.02	-0.01	0.00	0.00	0.00	0.00	0.00	0.00	0.00	0.00	0.04	0.00	0.00	0.00	0.00	0.00	0.00	0.00	0.00	0.00	0.00	0.00	0.00	0.00
RNF mutants show enhanced WNT signaling and proliferation	-0.000597913	-0.000732176	-0.003248829	-0.000642538	-0.00110237	0.00	0.00	0.01	0.00	0.00	0.00	0.00	0.00	0.00	0.05	0.00	0.00	0.02	0.00	0.00	0.05	0.00	0.00	0.00	0.00	-0.02	-0.02	0.00	0.00	0.00	0.00	0.00	0.00	0.00	0.00	0.04	0.00	0.00	0.00	-0.01	0.00	0.00	0.00	0.00	0.00	0.00	0.00	0.00	-0.01
GABA A receptor activation	-0.000587109	-0.000609775	-0.003271349	-0.000674681	-0.000916621	0.00	0.00	0.01	0.00	0.00	0.00	0.00	0.00	0.00	0.06	0.00	0.00	0.02	0.00	0.00	0.06	0.00	0.00	0.00	0.00	-0.03	-0.02	0.00	0.00	0.00	0.00	0.00	0.00	0.01	0.00	0.03	0.00	0.00	0.00	0.00	0.00	0.00	0.00	0.00	0.00	0.00	0.00	0.00	0.00
Serotonin receptors	-0.000616429	-0.000525762	-0.002892225	-0.000688251	-0.000889724	0.00	0.00	0.01	0.00	0.00	0.00	0.00	0.00	0.00	0.06	0.00	0.00	0.02	0.00	0.00	0.06	0.00	0.00	0.00	0.00	-0.02	-0.02	0.00	0.00	0.00	0.00	0.00	0.00	0.01	0.01	0.03	0.00	0.00	0.00	-0.01	0.00	0.00	0.00	0.00	0.00	0.00	0.00	0.00	-0.01
Regulation of commissural axon pathfinding by SLIT and ROBO	7.26633E-06	-0.000348311	-0.002256549	-0.00039848	-0.000730567	0.00	0.01	0.01	0.00	0.00	0.00	0.00	0.00	0.00	0.06	0.00	0.00	0.02	0.00	0.00	0.05	0.00	0.00	0.00	0.00	-0.02	-0.01	0.00	0.00	0.00	0.00	0.00	0.00	0.01	0.00	0.03	0.00	0.00	0.00	0.01	0.00	0.00	0.00	0.00	0.00	0.00	0.00	0.00	0.00
SMAD2/3 Phosphorylation Motif Mutants in Cancer	0.001407957	-0.000648268	-0.003140542	-0.000819653	-0.00083333	0.00	0.00	0.01	0.00	0.00	0.00	0.00	0.00	0.01	0.06	0.00	0.00	0.02	0.00	0.00	0.04	0.00	0.00	0.00	0.00	-0.02	-0.01	0.00	0.00	0.00	0.00	0.00	0.00	0.00	0.00	0.04	0.00	0.00	0.00	0.00	0.00	0.00	0.00	0.00	0.00	0.00	0.00	0.00	0.00
Neurofascin interactions	-0.000574828	-0.000663257	-0.00316749	-0.000730825	-0.000960166	0.00	0.01	0.01	0.00	0.00	0.00	0.00	0.00	0.00	0.06	0.00	0.00	0.02	0.00	0.00	0.05	0.00	0.00	0.00	0.00	-0.02	-0.02	0.00	0.00	0.00	0.00	0.00	0.00	0.01	0.00	0.03	0.00	0.00	0.00	-0.01	0.00	0.00	0.00	0.00	0.00	0.00	0.00	0.00	0.00
Oxygen-dependent asparagine hydroxylation of Hypoxia-inducible Factor Alpha	-0.000579321	-0.000723273	-0.003115059	-0.000493305	-0.001137772	0.00	0.00	0.01	0.00	0.00	0.00	0.00	0.00	0.00	0.05	0.00	0.00	0.03	0.00	0.00	0.06	0.00	0.00	0.00	0.00	-0.01	-0.02	0.00	0.00	0.00	0.00	0.00	0.00	0.01	0.00	0.01	0.00	0.00	0.00	0.01	0.01	0.00	0.00	0.00	0.00	0.00	0.00	0.00	0.00
Type II Na+/Pi cotransporters	-0.000573529	-0.000482449	-0.002475187	-0.000641419	-0.00111443	0.04	0.00	0.02	-0.01	0.00	0.00	0.00	0.00	0.00	0.08	0.00	0.00	0.02	0.00	0.00	0.01	0.00	0.00	0.00	0.00	-0.03	-0.03	0.00	0.00	0.00	0.00	0.00	0.00	0.00	0.00	0.06	0.00	0.00	0.00	0.00	0.00	0.00	0.00	0.00	0.00	0.00	0.01	0.00	0.02
Potassium transport channels	-0.000741112	-0.00074281	-0.00436963	-0.000910374	-0.001788826	0.00	0.00	0.01	-0.01	0.00	0.00	0.00	0.00	0.00	0.06	0.00	0.00	0.02	0.00	0.00	0.05	0.00	0.00	0.00	0.00	-0.01	0.03	0.00	0.00	0.00	0.00	0.00	0.00	0.01	0.00	0.05	0.00	0.00	0.00	0.01	0.00	0.00	0.00	0.00	0.00	0.00	0.01	0.00	0.03
NrCAM interactions	0.000969831	-0.000209494	-0.000779066	-0.000163688	-0.000159538	0.00	0.01	0.01	0.00	0.00	0.00	0.00	0.00	0.00	0.05	0.00	0.00	0.02	0.00	0.00	0.05	0.00	0.00	0.00	0.00	-0.01	0.00	0.00	0.00	0.00	0.00	0.00	0.00	0.01	0.00	0.03	0.00	0.00	0.00	0.00	0.00	0.00	0.00	0.00	0.00	0.00	0.00	0.00	0.00
Presynaptic depolarization and calcium channel opening	-0.000697661	-0.000437407	-0.002569513	-0.000509685	-0.000899766	0.00	0.01	0.01	0.00	0.00	0.00	0.00	0.00	0.00	0.06	0.00	0.00	0.02	0.00	0.00	0.04	0.00	0.00	0.00	0.00	-0.02	-0.02	0.00	0.00	0.01	0.00	0.00	0.00	0.01	0.00	0.02	0.00	0.00	0.00	0.00	0.00	0.00	0.00	0.00	0.00	0.00	0.00	0.00	0.00
Signaling by NOTCH1 t(7;9)(NOTCH1:M1580_K2555) Translocation Mutant	-0.000501383	-0.000825024	-0.001117324	-0.000297982	-0.000553897	0.00	0.00	0.01	0.00	0.00	0.00	0.00	0.00	0.00	0.04	0.00	0.00	0.03	0.00	0.00	0.05	0.00	0.00	0.00	0.00	-0.01	0.02	0.00	0.00	0.00	0.00	0.00	0.00	0.01	0.00	0.04	0.00	0.00	0.00	0.00	0.00	0.00	0.00	0.00	0.00	0.00	0.00	0.00	0.00
Constitutive Signaling by NOTCH1 t(7;9)(NOTCH1:M1580_K2555) Translocation Mutant	-0.000501383	-0.000825024	-0.001117324	-0.000297982	-0.000553897	0.00	0.00	0.01	0.00	0.00	0.00	0.00	0.00	0.00	0.04	0.00	0.00	0.03	0.00	0.00	0.05	0.00	0.00	0.00	0.00	-0.01	0.02	0.00	0.00	0.00	0.00	0.00	0.00	0.01	0.00	0.04	0.00	0.00	0.00	0.00	0.00	0.00	0.00	0.00	0.00	0.00	0.00	0.00	0.00
Breakdown of the nuclear lamina	-0.000537425	-0.000844165	-0.003364794	-0.000628139	-0.001143942	0.00	0.00	0.01	0.00	0.00	0.00	0.00	0.00	0.00	0.05	0.00	0.00	0.02	0.00	0.00	0.05	0.00	0.00	0.00	0.00	-0.03	-0.02	0.00	0.00	0.00	0.00	0.00	0.00	0.00	0.00	0.00	0.00	0.00	0.00	0.00	0.00	0.00	0.00	0.00	0.00	0.00	0.00	0.00	-0.01
Signaling by TGF-beta Receptor Complex in Cancer	0.002045784	-0.000258986	-0.002165966	-0.00032196	-0.00078552	0.00	0.00	0.01	0.00	0.00	0.00	0.00	0.00	0.01	0.05	0.00	0.00	0.02	0.00	0.00	0.03	0.00	0.00	0.00	0.00	-0.01	-0.01	0.00	0.00	0.00	0.00	0.00	0.00	0.00	0.00	0.04	0.00	0.00	0.00	0.00	0.00	0.00	0.00	0.00	0.00	0.00	0.00	0.00	-0.01
Phospholipase C-mediated cascade; FGFR2	-0.000497231	-0.000652624	-0.003252784	-0.00069581	-0.001088216	0.00	0.00	0.01	0.00	0.00	0.00	0.00	0.00	0.00	0.06	0.00	0.00	0.02	0.00	0.00	0.03	0.00	0.00	0.00	0.00	-0.03	-0.02	0.00	0.00	0.00	0.00	0.00	0.00	0.01	0.00	0.05	0.00	0.00	0.00	0.00	0.00	0.00	0.00	0.00	0.00	0.00	0.00	0.00	-0.01
RUNX1 regulates transcription of genes involved in BCR signaling	-0.000618557	-0.000599594	-0.002893701	-0.000578056	-0.000971473	0.00	0.01	0.01	0.00	0.00	0.00	0.00	0.00	0.00	0.05	0.00	0.00	0.02	0.00	0.00	0.05	0.00	0.00	0.00	0.00	-0.02	-0.02	0.00	0.00	0.00	0.00	0.00	0.00	0.01	0.00	0.01	0.00	0.00	0.00	0.00	0.00	0.00	0.00	0.00	0.00	0.00	0.00	0.00	-0.01
Ionotropic activity of kainate receptors	0.000635635	0.000415869	0.00163663	0.000316713	0.000860267	0.00	0.00	0.02	0.00	0.00	0.00	0.00	0.00	0.01	0.05	0.01	0.00	0.03	0.00	0.00	0.04	0.00	0.00	0.00	0.00	0.00	0.00	0.00	0.00	0.00	0.00	0.00	0.00	0.00	0.01	0.03	0.00	0.00	0.00	0.00	0.00	0.00	0.00	0.00	0.00	0.00	0.00	0.00	0.02
Unblocking of NMDA receptors, glutamate binding and activation	0.000415269	-0.000311328	-0.00148333	-0.000276401	-0.000505485	0.00	0.01	0.01	0.00	0.00	0.00	0.00	0.00	0.00	0.05	0.01	0.00	0.02	0.00	0.00	0.03	0.00	0.00	0.00	0.00	-0.01	0.00	0.00	0.00	0.00	0.00	0.00	0.00	0.00	0.00	0.03	0.00	0.00	0.00	0.00	0.00	0.00	0.00	0.00	0.00	0.00	0.00	0.00	0.01
Activated point mutants of FGFR2	-0.00051785	-0.000661026	-0.003271915	-0.000699691	-0.001105326	0.00	0.00	0.01	0.00	0.00	0.00	0.00	0.00	0.00	0.06	0.00	0.00	0.02	0.00	0.00	0.03	0.00	0.00	0.00	0.00	-0.03	-0.02	0.00	0.00	0.00	0.00	0.00	0.00	0.01	0.00	0.05	0.00	0.00	0.00	0.00	0.00	0.00	0.00	0.00	0.00	0.00	0.00	0.00	-0.01
FGFR2c ligand binding and activation	-0.000516254	-0.000649041	-0.003250654	-0.000670012	-0.001098954	0.00	0.00	0.01	0.00	0.00	0.00	0.00	0.00	0.00	0.05	0.00	0.00	0.02	0.00	0.00	0.03	0.00	0.00	0.00	0.00	-0.03	-0.02	0.00	0.00	0.00	0.00	0.00	0.00	0.01	0.00	0.04	0.00	0.00	0.00	0.00	0.00	0.00	0.00	0.00	0.00	0.00	0.00	0.00	-0.01
Activation of Ca-permeable Kainate Receptor	0.000635635	0.000415869	0.00163663	0.000316713	0.000860267	0.00	0.00	0.02	0.00	0.00	0.00	0.00	0.00	0.01	0.05	0.01	0.00	0.03	0.00	0.00	0.04	0.00	0.00	0.00	0.00	0.00	0.00	0.00	0.00	0.00	0.00	0.00	0.00	0.00	0.01	0.03	0.00	0.00	0.00	0.00	0.00	0.00	0.00	0.00	0.00	0.00	0.00	0.00	0.02
Signaling by activated point mutants of FGFR3	-0.000527351	-0.000649325	-0.003296247	-0.00067792	-0.001103813	0.00	0.00	0.01	0.00	0.00	0.00	0.00	0.00	0.00	0.05	0.00	0.00	0.02	0.00	0.00	0.03	0.00	0.00	0.00	0.00	-0.03	-0.02	0.00	0.00	0.00	0.00	0.00	0.00	0.01	0.00	0.04	0.00	0.00	0.00	0.00	0.00	0.00	0.00	0.00	0.00	0.00	0.00	0.00	-0.01
FGFR1b ligand binding and activation	-0.000580923	-0.000707244	-0.003329641	-0.000797013	-0.001097583	0.00	0.01	0.02	0.00	0.00	0.00	0.00	0.00	0.00	0.07	0.01	0.00	0.02	0.00	0.00	0.01	0.00	0.00	0.00	0.00	-0.03	-0.02	0.00	0.00	0.00	0.00	0.00	0.00	0.00	0.00	0.05	0.00	0.00	0.00	-0.01	0.00	0.00	0.00	0.00	0.00	0.00	0.00	0.00	-0.01
FGFR3 mutant receptor activation	-0.000527351	-0.000649325	-0.003296247	-0.00067792	-0.001103813	0.00	0.00	0.01	0.00	0.00	0.00	0.00	0.00	0.00	0.05	0.00	0.00	0.02	0.00	0.00	0.03	0.00	0.00	0.00	0.00	-0.03	-0.02	0.00	0.00	0.00	0.00	0.00	0.00	0.01	0.00	0.04	0.00	0.00	0.00	0.00	0.00	0.00	0.00	0.00	0.00	0.00	0.00	0.00	-0.01
TGFBR1 KD Mutants in Cancer	0.002888345	-0.000112277	-0.001768419	-0.000197212	-0.000678146	0.00	0.00	0.01	0.00	0.00	0.00	0.00	0.00	0.01	0.05	0.00	0.00	0.02	0.00	0.00	0.03	0.00	0.00	0.00	0.00	-0.01	-0.01	0.00	0.00	0.00	0.00	0.00	0.00	0.00	0.00	0.03	0.00	0.00	0.00	0.00	0.00	0.00	0.00	0.00	0.00	0.00	0.00	0.00	-0.01
Signaling by Activin	-0.000179057	-0.000386133	-0.002187864	-0.000309797	-0.000698484	0.00	0.00	0.01	0.00	0.00	0.00	0.00	0.00	0.00	0.05	0.00	0.00	0.02	0.00	0.00	0.03	0.00	0.00	0.00	0.00	-0.02	-0.01	0.00	0.00	0.00	0.00	0.00	0.00	0.00	0.00	0.03	0.00	0.00	0.00	0.00	0.00	0.00	0.00	0.00	0.00	0.00	0.00	0.00	0.00
FGFR3 ligand binding and activation	-0.000541562	-0.000620479	-0.003231981	-0.000670366	-0.001085598	0.00	0.00	0.01	0.00	0.00	0.00	0.00	0.00	0.00	0.05	0.00	0.00	0.02	0.00	0.00	0.03	0.00	0.00	0.00	0.00	-0.03	-0.02	0.00	0.00	0.00	0.00	0.00	0.00	0.01	0.00	0.04	0.00	0.00	0.00	0.00	0.00	0.00	0.00	0.00	0.00	0.00	0.00	0.00	-0.01
Adenosine P1 receptors	-0.000551854	-0.000770661	-0.003276177	-0.000834559	-0.001040327	0.00	0.00	0.01	0.00	0.00	0.00	0.01	0.00	0.00	0.05	0.00	0.00	0.02	0.00	0.00	0.04	0.00	0.00	0.00	0.00	-0.02	-0.02	0.00	0.00	0.00	0.00	0.00	0.00	0.01	0.00	0.02	0.00	0.00	0.00	-0.01	0.00	0.00	0.00	0.00	0.00	0.00	0.00	0.00	-0.01
Netrin-1 signaling	0.000166557	0.000480893	-0.000282168	0.000410788	-9.67189E-05	0.00	0.00	0.01	0.00	0.00	0.00	0.00	0.00	0.00	0.05	0.00	0.00	0.02	0.00	0.00	0.03	0.00	0.00	0.00	0.00	-0.01	0.00	0.00	0.00	0.00	0.00	0.00	0.00	0.00	0.00	0.03	0.00	0.00	0.00	0.00	0.00	0.00	0.00	0.00	0.00	0.00	0.00	0.00	0.00
Loss of Function of TGFBR1 in Cancer	0.002888345	-0.000112277	-0.001768419	-0.000197212	-0.000678146	0.00	0.00	0.01	0.00	0.00	0.00	0.00	0.00	0.01	0.05	0.00	0.00	0.02	0.00	0.00	0.03	0.00	0.00	0.00	0.00	-0.01	-0.01	0.00	0.00	0.00	0.00	0.00	0.00	0.00	0.00	0.03	0.00	0.00	0.00	0.00	0.00	0.00	0.00	0.00	0.00	0.00	0.00	0.00	-0.01
FGFR3c ligand binding and activation	-0.000541562	-0.000620479	-0.003231981	-0.000670366	-0.001085598	0.00	0.00	0.01	0.00	0.00	0.00	0.00	0.00	0.00	0.05	0.00	0.00	0.02	0.00	0.00	0.03	0.00	0.00	0.00	0.00	-0.03	-0.02	0.00	0.00	0.00	0.00	0.00	0.00	0.01	0.00	0.04	0.00	0.00	0.00	0.00	0.00	0.00	0.00	0.00	0.00	0.00	0.00	0.00	-0.01
Phospholipase C-mediated cascade; FGFR3	-0.000519773	-0.000641704	-0.003279995	-0.000660257	-0.001082889	0.00	0.00	0.01	0.00	0.00	0.00	0.00	0.00	0.00	0.05	0.00	0.00	0.01	0.00	0.00	0.03	0.00	0.00	0.00	0.00	-0.03	-0.02	0.00	0.00	0.00	0.00	0.00	0.00	0.01	0.00	0.04	0.00	0.00	0.00	0.00	0.00	0.00	0.00	0.00	0.00	0.00	0.00	0.00	-0.01
Antagonism of Activin by Follistatin	-0.000555384	-0.00066612	-0.002864397	-0.000611336	-0.000953981	0.00	0.01	0.01	0.00	0.00	0.00	0.00	0.00	0.00	0.04	0.00	0.00	0.02	0.00	0.00	0.04	0.00	0.00	0.00	0.00	-0.02	-0.02	0.00	0.00	0.01	0.00	0.00	0.00	0.01	-0.01	0.03	0.00	0.00	0.00	0.01	0.00	0.00	0.00	0.00	0.00	0.00	0.00	0.00	-0.01
Localization of the PINCH-ILK-PARVIN complex to focal adhesions	-0.001346177	-0.000705815	-0.004452607	-0.001424661	-0.00126168	0.00	0.00	0.01	0.00	0.00	0.00	0.00	0.00	0.00	0.05	0.00	0.00	0.02	0.00	0.00	0.02	0.00	0.00	0.00	0.00	0.01	0.00	0.00	0.00	0.00	0.00	0.00	0.00	-0.01	0.01	0.04	0.00	0.00	0.00	-0.01	0.00	0.00	0.00	0.00	0.00	0.00	0.00	0.00	-0.01
Signaling by activated point mutants of FGFR1	-0.000529974	-0.000654945	-0.00333218	-0.000681467	-0.001118196	0.00	0.00	0.01	0.00	0.00	0.00	0.00	0.00	0.00	0.05	0.00	0.00	0.02	0.00	0.00	0.03	0.00	0.00	0.00	0.00	-0.03	-0.02	0.00	0.00	0.00	0.00	0.00	0.00	0.01	0.00	0.04	0.00	0.00	0.00	0.00	0.00	0.00	0.00	0.00	0.00	0.00	0.00	0.00	-0.01
Dopamine Neurotransmitter Release Cycle	-0.000535684	-0.000429086	-0.002536608	-0.00045357	-0.00076029	0.00	0.01	0.01	0.00	0.00	0.00	0.00	0.00	0.00	0.04	0.00	0.00	0.02	0.00	0.00	0.03	0.00	0.00	0.00	0.00	-0.02	-0.01	0.00	0.00	0.00	0.00	0.00	0.00	0.00	0.00	0.03	0.00	0.00	0.00	0.00	0.00	0.00	0.00	0.00	0.00	0.00	0.00	0.00	0.00
PI-3K cascade:FGFR2	-0.00054398	-0.000436776	-0.002886463	-0.000541422	-0.000932834	0.00	0.00	0.01	0.00	0.00	0.00	0.00	0.00	0.00	0.05	0.00	0.00	0.01	0.00	0.00	0.03	0.00	0.00	0.00	0.00	-0.03	-0.02	0.00	0.00	0.00	0.00	0.00	0.00	0.01	0.00	0.03	0.00	0.00	0.00	0.00	0.00	0.00	0.00	0.00	0.00	0.00	0.00	0.00	-0.01
PECAM1 interactions	0.000854011	0.001082909	0.000489802	0.000857805	-3.39763E-05	0.00	0.00	0.01	0.00	0.00	0.00	0.00	0.00	0.00	0.05	0.00	0.00	0.01	0.00	0.00	0.03	0.00	0.00	0.00	0.00	-0.01	0.01	0.00	0.00	0.00	0.00	0.00	0.00	0.00	0.00	0.03	0.00	0.00	0.00	0.00	0.00	0.00	0.00	0.00	0.00	0.00	0.00	0.00	0.00
Nucleotide-like (purinergic) receptors	-0.000626271	-0.000634778	-0.003120894	-0.000706737	-0.001046806	0.00	0.00	0.01	0.00	0.00	0.00	0.00	0.00	0.00	0.05	0.00	0.00	0.02	0.00	0.00	0.03	0.00	0.00	0.00	0.00	-0.02	-0.02	0.00	0.00	0.00	0.00	0.00	0.00	0.01	0.00	0.02	0.00	0.00	0.00	0.00	0.00	0.00	0.00	0.00	0.00	0.00	0.00	0.00	-0.01
P2Y receptors	-0.000635236	-0.000605247	-0.003083344	-0.000717217	-0.001028876	0.00	-0.01	0.00	0.00	0.00	0.00	0.00	0.00	0.00	0.05	0.00	0.00	0.02	0.00	0.00	0.03	0.00	0.00	0.00	0.00	-0.02	-0.02	0.00	0.00	0.00	0.00	0.00	0.00	0.01	0.00	0.02	0.00	0.00	0.00	0.00	0.00	0.00	0.00	0.00	0.00	0.00	0.00	0.00	-0.01
CRMPs in Sema3A signaling	-0.00045591	0.000275516	0.002033394	0.000392603	0.000953286	0.00	0.01	0.01	0.00	0.00	0.00	0.00	0.00	0.00	0.05	0.00	0.00	0.02	0.00	0.00	0.03	0.00	0.00	0.00	0.00	0.00	0.00	0.00	0.00	0.00	0.00	0.00	0.00	0.00	0.00	0.02	0.00	0.00	0.00	0.00	0.00	0.00	0.00	0.00	0.00	0.00	0.00	0.00	0.00
Phospholipase C-mediated cascade: FGFR1	-0.000387647	-0.00063015	-0.003299813	-0.000684405	-0.001076008	0.00	0.00	0.01	0.00	0.00	0.00	0.00	0.00	0.00	0.05	0.00	0.00	0.01	0.00	0.00	0.02	0.00	0.00	0.00	0.00	-0.03	-0.02	0.00	0.00	0.00	0.00	0.00	0.00	0.01	0.00	0.04	0.00	0.00	0.00	0.00	0.00	0.00	0.00	0.00	0.00	0.00	0.00	0.00	-0.01
TRP channels	-0.000771674	-0.000554806	-0.003055607	-0.000681087	-0.001037482	0.00	0.00	0.01	0.00	0.00	0.00	0.00	0.00	0.00	0.05	0.00	0.00	0.01	0.00	0.00	0.04	0.00	0.00	0.00	0.00	-0.02	-0.01	0.00	0.00	0.00	0.00	0.00	0.00	0.01	0.00	0.02	0.00	0.00	0.00	0.00	0.00	0.00	0.00	0.00	0.00	0.00	0.00	0.00	0.00
HS-GAG biosynthesis	-0.000599918	-0.000728846	-0.003440177	-0.000751488	-0.001102302	0.00	0.00	0.01	0.00	0.00	0.00	0.00	0.00	0.00	0.05	0.00	0.00	0.02	0.00	0.00	0.03	0.00	0.00	0.00	0.00	-0.03	-0.02	0.00	0.00	0.00	0.00	0.00	0.00	0.00	0.00	0.03	0.00	0.00	0.00	0.00	0.00	0.00	0.00	0.00	0.00	0.00	0.00	0.00	-0.01
Trafficking of GluR2-containing AMPA receptors	0.000110497	0.000373674	0.001483258	0.00040143	0.000654707	0.00	0.00	0.01	0.00	0.00	0.00	0.00	0.00	0.01	0.05	0.00	0.00	0.02	0.00	0.00	0.02	0.00	0.00	0.00	0.00	0.01	0.00	0.00	0.00	0.00	0.00	0.00	0.00	0.00	0.00	0.04	0.00	0.00	0.00	0.00	0.00	0.00	0.00	0.00	0.00	0.00	0.00	0.00	0.01
SEMA3A-Plexin repulsion signaling by inhibiting Integrin adhesion	-8.48496E-05	0.000330668	-0.000207415	0.000161921	-9.80311E-05	0.00	0.01	0.01	0.00	0.00	0.00	0.00	0.00	0.00	0.05	0.00	0.00	0.02	0.00	0.00	0.02	0.00	0.00	0.00	0.00	0.00	0.00	0.00	0.00	0.00	0.00	0.00	0.00	0.00	0.00	0.03	0.00	0.00	0.00	0.00	0.00	0.00	0.00	0.00	0.00	0.00	0.00	0.00	0.00
Acetylcholine Neurotransmitter Release Cycle	-0.000753405	1.70776E-05	-0.001178611	-9.84581E-05	-0.000197012	0.00	0.01	0.01	0.00	0.00	0.00	0.00	0.00	0.00	0.05	0.00	0.00	0.02	0.00	0.00	0.02	0.00	0.00	0.00	0.00	-0.01	0.00	0.00	0.00	0.00	0.00	0.00	0.00	0.00	0.00	0.03	0.00	0.00	0.00	0.00	0.00	0.00	0.00	0.00	0.00	0.00	0.00	0.00	0.00
Dopamine receptors	-0.000676328	-0.00058347	-0.003131883	-0.000804027	-0.001019535	0.00	-0.01	0.01	0.00	0.00	0.00	0.00	0.00	0.01	0.05	0.00	0.00	0.01	0.00	0.00	0.03	0.00	0.00	0.00	0.00	-0.02	-0.02	0.00	0.00	0.00	0.00	0.00	0.00	0.00	0.00	0.02	0.00	0.00	0.00	-0.01	0.00	0.00	0.00	0.00	0.00	0.00	0.00	0.00	-0.01
Amine ligand-binding receptors	-0.000717109	-0.000581283	-0.003273796	-0.00077766	-0.001044959	0.00	0.00	0.00	0.00	0.00	0.00	0.00	0.00	0.00	0.05	0.00	0.00	0.01	0.00	0.00	0.03	0.00	0.00	0.00	0.00	-0.02	-0.01	0.00	0.00	0.00	0.00	0.00	0.00	0.00	0.00	0.02	0.00	0.00	0.00	0.00	0.00	0.00	0.00	0.00	0.00	0.00	0.00	0.00	-0.01
FGFR1 ligand binding and activation	-0.000510321	-0.000601102	-0.003285588	-0.000660816	-0.001087972	0.00	0.00	0.01	0.00	0.00	0.00	0.00	0.00	0.00	0.05	0.00	0.00	0.01	0.00	0.00	0.02	0.00	0.00	0.00	0.00	-0.03	-0.02	0.00	0.00	0.00	0.00	0.00	0.00	0.01	0.00	0.04	0.00	0.00	0.00	0.00	0.00	0.00	0.00	0.00	0.00	0.00	0.00	0.00	-0.01
FGFR1c ligand binding and activation	-0.000549179	-0.000648592	-0.003310643	-0.000667256	-0.001102288	0.00	0.00	0.01	0.00	0.00	0.00	0.00	0.00	0.00	0.04	0.00	0.00	0.02	0.00	0.00	0.02	0.00	0.00	0.00	0.00	-0.03	-0.02	0.00	0.00	0.00	0.00	0.00	0.00	0.01	0.00	0.03	0.00	0.00	0.00	0.00	0.00	0.00	0.00	0.00	0.00	0.00	0.00	0.00	-0.01
Glutamate Neurotransmitter Release Cycle	-0.000653357	-0.000378851	-0.001827656	-0.000336057	-0.000216826	0.00	0.00	0.01	0.00	0.00	0.00	0.00	0.00	0.00	0.05	0.00	0.00	0.01	0.00	0.00	0.03	0.00	0.00	0.00	0.00	0.01	0.00	0.00	0.00	0.00	0.00	0.00	0.00	0.00	0.00	0.03	0.00	0.00	0.00	0.00	0.00	0.00	0.00	0.00	0.00	0.00	0.00	0.00	0.00
PI-3K cascade:FGFR3	-0.00058383	-0.000294433	-0.002680473	-0.000424242	-0.000841661	0.00	0.00	0.01	0.00	0.00	0.00	0.00	0.00	0.00	0.04	0.00	0.00	0.01	0.00	0.00	0.03	0.00	0.00	0.00	0.00	-0.02	-0.02	0.00	0.00	0.00	0.00	0.00	0.00	0.01	0.00	0.03	0.00	0.00	0.00	0.00	0.00	0.00	0.00	0.00	0.00	0.00	0.00	0.00	-0.01
TCF7L2 mutants don't bind CTBP	-0.000626671	0.00115613	0.001091428	0.000732783	0.001138306	0.01	0.00	0.01	0.00	0.00	0.00	0.00	0.00	0.01	0.06	0.00	0.00	0.02	0.00	0.00	0.02	0.00	0.00	0.00	0.00	0.02	0.00	0.00	0.00	0.01	0.00	0.00	0.00	0.00	0.00	0.04	0.00	0.00	0.01	0.00	0.00	0.00	0.00	0.00	0.00	0.00	0.00	0.00	0.00
CREB phosphorylation	0.004098584	-0.000305244	-0.001138957	0.000192873	-0.000911641	0.00	0.00	0.02	0.00	0.00	0.00	0.00	0.00	0.01	0.06	0.01	0.00	0.02	0.00	0.00	0.03	0.00	0.00	0.00	0.00	0.01	0.01	0.00	0.00	0.00	0.00	0.00	0.00	0.00	0.01	0.04	0.00	0.00	0.00	0.00	0.00	0.00	0.00	0.00	0.00	0.00	0.00	0.00	0.00
Pre-NOTCH Processing in the Endoplasmic Reticulum	0.002567061	0.001876334	0.003044155	0.001603653	0.000756735	0.01	0.00	0.01	0.01	0.00	0.00	0.00	0.00	0.00	0.05	0.00	0.00	0.02	0.00	0.00	0.02	0.00	0.00	0.00	0.00	0.02	0.02	0.00	0.00	0.00	0.00	0.00	0.00	0.00	0.00	0.06	0.00	0.00	0.00	-0.01	0.00	0.00	0.00	0.00	0.00	0.00	0.00	0.00	0.00
WNT5A-dependent internalization of FZD2, FZD5 and ROR2	0.001005263	7.06245E-05	0.001558295	0.000221905	0.000831529	0.00	0.00	0.01	0.00	0.00	0.00	0.00	0.00	0.01	0.05	0.00	0.00	0.02	0.00	0.00	0.01	0.00	0.00	0.00	0.00	0.01	0.01	0.00	0.00	0.00	0.00	0.00	0.00	0.00	0.00	0.04	0.00	0.00	0.00	0.00	0.00	0.00	0.00	0.00	0.00	0.00	0.00	0.00	0.00
MET promotes cell motility	-0.000174018	1.30523E-05	-0.001432472	0.000128958	-0.000449728	0.00	0.01	0.01	0.00	0.00	0.00	0.00	0.00	0.00	0.05	0.00	0.00	0.01	0.00	0.00	0.02	0.00	0.00	0.00	0.00	-0.01	0.01	0.00	0.00	0.00	0.00	0.00	0.00	0.00	0.00	0.03	0.00	0.00	0.00	0.00	0.00	0.00	0.00	0.00	0.00	0.00	0.00	0.00	-0.01
Serotonin Neurotransmitter Release Cycle	-0.000598889	-0.000292925	-0.002280122	-0.000332922	-0.000604226	0.00	0.01	0.01	0.00	0.00	0.00	0.00	0.00	0.00	0.04	0.01	0.00	0.02	0.00	0.00	0.02	0.00	0.00	0.00	0.00	-0.02	-0.01	0.00	0.00	0.00	0.00	0.00	0.00	0.00	0.00	0.03	0.00	0.00	0.00	0.00	0.00	0.00	0.00	0.00	0.00	0.00	0.00	0.00	0.00
Anchoring fibril formation	-0.000502071	0.000326119	-0.002203278	0.000274882	-0.000938495	0.00	0.01	0.01	0.00	0.00	0.00	0.00	0.00	0.00	0.05	0.00	0.00	0.02	0.00	0.00	0.02	0.00	0.00	0.00	0.00	-0.01	0.01	0.00	0.00	0.00	0.00	0.00	0.00	0.00	0.00	0.03	0.00	0.00	0.00	0.00	0.00	0.00	0.00	0.00	0.00	0.00	0.00	0.00	-0.01
Repression of WNT target genes	7.70493E-05	0.000420556	-0.000548781	0.000737159	-0.000326119	0.00	0.00	0.01	0.00	0.00	0.00	0.00	0.00	0.01	0.05	0.00	0.00	0.02	0.00	0.00	0.01	0.00	0.00	0.00	0.00	0.00	0.00	0.00	0.00	0.00	0.00	0.00	0.00	0.00	0.00	0.03	0.00	0.00	0.00	0.00	0.00	0.00	0.00	0.00	0.00	0.00	0.00	0.00	-0.01
WNT5A-dependent internalization of FZD4	0.000367765	0.000501537	0.002875126	0.000621954	0.001128568	0.00	0.00	0.01	0.00	0.00	0.00	0.00	0.00	0.01	0.06	0.00	0.00	0.02	0.00	0.00	0.01	0.00	0.00	0.00	0.00	0.02	0.01	0.00	0.00	0.00	0.00	0.00	0.00	0.00	0.00	0.04	0.00	0.00	0.00	0.00	0.00	0.00	0.00	0.00	0.00	0.00	0.00	0.00	0.00
PI-3K cascade:FGFR1	-0.000526589	-0.000284008	-0.00263045	-0.000432644	-0.000776868	0.00	0.00	0.01	0.00	0.00	0.00	0.00	0.00	0.00	0.04	0.00	0.00	0.01	0.00	0.00	0.03	0.00	0.00	0.00	0.00	-0.02	-0.02	0.00	0.00	0.00	0.00	0.00	0.00	0.01	0.00	0.03	0.00	0.00	0.00	0.00	0.00	0.00	0.00	0.00	0.00	0.00	0.00	0.00	-0.01
MET activates PTK2 signaling	-2.00736E-06	-0.000426191	-0.003165155	-0.000441369	-0.000991002	0.00	0.01	0.01	0.00	0.00	0.00	0.00	0.00	0.00	0.05	0.00	0.00	0.01	0.00	0.00	0.02	0.00	0.00	0.00	0.00	-0.02	0.00	0.00	0.00	0.00	0.00	0.00	0.00	0.00	0.00	0.03	0.00	0.00	0.00	0.00	0.00	0.00	0.00	0.00	0.00	0.00	0.00	0.00	-0.01
FRS-mediated FGFR2 signaling	-0.000417032	-0.000432741	-0.002394707	-0.00049604	-0.000804867	0.00	0.00	0.01	0.00	0.00	0.00	0.00	0.00	0.00	0.05	0.00	0.00	0.01	0.00	0.00	0.02	0.00	0.00	0.00	0.00	-0.02	-0.02	0.00	0.00	0.00	0.00	0.00	0.00	0.01	0.00	0.04	0.00	0.00	0.00	0.00	0.00	0.00	0.00	0.00	0.00	0.00	0.00	0.00	0.00
Classical Kir channels	-0.00089009	-0.001697082	-0.004657827	-0.001006271	-0.002174053	0.01	0.00	0.01	-0.01	0.00	0.00	0.00	0.00	0.01	0.06	0.00	0.00	0.02	0.00	0.00	0.04	0.00	0.00	0.00	0.00	0.03	0.03	0.00	0.00	0.00	0.00	0.00	0.00	0.00	0.00	0.05	0.00	0.00	0.00	0.01	0.00	0.00	0.00	0.00	0.00	0.00	0.00	0.00	0.02
Adrenaline signalling through Alpha-2 adrenergic receptor	-0.000737774	-0.000631813	-0.003362559	-0.000815835	-0.001015093	0.00	-0.01	0.01	-0.01	0.00	0.00	0.00	0.00	0.00	0.06	0.00	0.00	0.01	0.00	0.00	0.01	0.00	0.00	0.00	0.00	-0.03	-0.02	0.00	0.00	0.01	0.00	0.00	0.00	-0.01	0.00	0.04	0.00	0.00	0.00	0.00	0.00	0.00	0.00	0.00	0.00	0.00	0.00	0.00	-0.01
CHL1 interactions	-0.000705145	-0.000573535	-0.002794802	-0.000633653	-0.001021889	0.00	0.01	0.00	0.00	0.00	0.00	0.00	0.00	0.01	0.05	0.00	0.00	0.01	0.00	0.00	0.03	0.00	0.00	0.00	0.00	-0.02	-0.01	0.00	0.00	0.00	0.00	0.00	0.00	0.01	0.00	0.03	0.00	0.00	0.00	0.00	0.00	0.00	0.00	0.00	0.00	0.00	0.00	0.00	-0.01
Cell-extracellular matrix interactions	-0.001278955	0.000139253	-0.000892256	7.97314E-06	-0.000548951	0.00	0.00	0.01	0.00	0.00	0.00	0.00	0.00	0.00	0.04	0.00	0.00	0.02	0.00	0.00	0.02	0.00	0.00	0.00	0.00	0.02	0.02	0.00	0.00	0.00	0.00	0.00	0.00	0.00	0.00	0.04	0.00	0.00	0.00	0.00	0.00	0.00	0.00	0.00	0.00	0.00	0.00	0.00	-0.01
Adenylate cyclase activating pathway	0.001589311	-0.001452139	-0.004162574	-0.001274858	-0.00167404	0.00	0.01	0.01	-0.01	0.00	0.00	0.00	0.00	0.00	0.05	0.00	0.00	0.01	0.00	0.00	0.03	0.00	0.00	0.00	0.00	0.04	0.03	0.00	0.00	0.01	0.00	0.00	0.00	0.00	0.00	0.03	0.00	0.00	0.00	0.00	0.00	0.00	0.00	-0.01	0.00	0.00	0.01	0.00	0.00
SHC-mediated cascade:FGFR2	-0.000386253	-0.000506065	-0.002435434	-0.0005123	-0.000806774	0.00	0.00	0.01	0.00	0.00	0.00	0.00	0.00	0.00	0.05	0.00	0.00	0.01	0.00	0.00	0.02	0.00	0.00	0.00	0.00	-0.02	-0.02	0.00	0.00	0.00	0.00	0.00	0.00	0.01	0.00	0.04	0.00	0.00	0.00	0.00	0.00	0.00	0.00	0.00	0.00	0.00	0.00	0.00	-0.01
Adenylate cyclase inhibitory pathway	-5.9874E-05	-0.001055969	-0.002538959	-0.000814673	-0.000874473	0.00	0.01	0.01	-0.01	0.00	0.00	0.00	0.00	0.00	0.04	0.00	0.00	0.01	0.00	0.00	0.01	0.00	0.00	0.00	0.00	0.04	0.03	0.00	0.00	0.00	0.00	0.00	0.00	0.00	0.00	0.02	0.00	0.00	0.00	0.00	0.00	0.00	0.00	0.00	0.00	0.00	0.01	0.00	0.00
Signal transduction by L1	-0.000130393	0.000308921	7.50187E-05	0.000251247	1.08878E-06	0.00	0.00	0.01	0.00	0.00	0.00	0.00	0.00	0.01	0.05	0.00	0.00	0.01	0.00	0.00	0.01	0.00	0.00	0.00	0.00	0.01	0.01	0.00	0.00	0.00	0.00	0.00	0.00	0.00	0.00	0.04	0.00	0.00	0.00	0.00	0.00	0.00	0.00	0.00	0.00	0.00	0.00	0.00	0.00
SLIT2:ROBO1 increases RHOA activity	0.001327655	5.98962E-05	0.003836642	0.000325186	0.001424413	-0.01	0.01	0.01	0.00	0.00	0.00	0.00	0.00	0.01	0.05	0.00	0.00	0.01	0.00	0.00	0.01	0.00	0.00	0.00	0.00	-0.01	0.01	0.00	0.00	0.00	0.00	0.00	0.00	0.00	0.00	0.03	0.00	0.00	0.00	0.00	0.00	0.00	0.00	0.00	0.00	0.00	0.00	0.00	0.00
Laminin interactions	-0.000699969	-0.000507605	-0.00319276	-0.000589478	-0.001030916	0.00	0.01	0.01	0.00	0.00	0.00	0.00	0.00	0.00	0.05	0.00	0.00	0.01	0.00	0.00	0.01	0.00	0.00	0.00	0.00	-0.02	-0.01	0.00	0.00	0.00	0.00	0.00	0.00	0.00	0.00	0.03	0.00	0.00	0.00	0.00	0.00	0.00	0.00	0.00	0.00	0.00	0.00	0.00	-0.01
Defective B3GALTL causes Peters-plus syndrome (PpS)	0.000770691	-0.000573152	-0.003266435	-0.000698432	-0.001036462	0.00	0.01	0.01	0.00	0.00	0.00	0.00	0.00	0.00	0.05	0.00	0.00	0.01	0.00	0.00	0.02	0.00	0.00	0.00	0.00	-0.02	-0.01	0.00	0.00	0.00	0.00	0.00	0.00	0.01	0.00	0.03	0.00	0.00	0.00	0.00	0.00	0.00	0.00	0.00	0.00	0.00	0.00	0.00	0.00
Sodium-coupled phosphate cotransporters	-0.000219042	-8.22482E-05	-0.001027896	-0.000307265	4.18603E-05	0.01	0.00	0.01	0.00	0.00	0.00	0.00	0.00	0.00	0.05	0.00	0.00	0.00	0.00	0.00	0.01	0.00	0.00	0.00	0.00	-0.02	-0.01	0.00	0.00	0.00	0.00	0.00	0.00	0.00	0.00	0.03	0.00	0.00	0.00	0.00	0.00	0.00	0.00	0.00	0.00	0.00	0.00	0.00	0.00
Inhibition of adenylate cyclase pathway	-5.9874E-05	-0.001055969	-0.002538959	-0.000814673	-0.000874473	0.00	0.01	0.01	-0.01	0.00	0.00	0.00	0.00	0.00	0.04	0.00	0.00	0.01	0.00	0.00	0.01	0.00	0.00	0.00	0.00	0.04	0.03	0.00	0.00	0.00	0.00	0.00	0.00	0.00	0.00	0.02	0.00	0.00	0.00	0.00	0.00	0.00	0.00	0.00	0.00	0.00	0.01	0.00	0.00
Norepinephrine Neurotransmitter Release Cycle	-0.000908318	0.000319142	-0.000264977	0.000230584	0.000148782	0.00	0.00	0.01	0.00	0.00	0.00	0.00	0.00	0.00	0.04	0.00	0.00	0.01	0.00	0.00	0.02	0.00	0.00	0.00	0.00	0.00	0.00	0.00	0.00	0.00	0.00	0.00	0.00	0.00	0.00	0.03	0.00	0.00	0.00	0.00	0.00	0.00	0.00	0.00	0.00	0.00	0.00	0.00	0.00
Effects of PIP2 hydrolysis	0.003699431	-0.000537796	-0.002185966	-0.000480934	-0.000669289	0.00	0.00	0.01	0.00	0.00	0.00	0.00	0.00	0.00	0.04	0.00	0.00	0.01	0.00	0.00	0.03	0.00	0.00	0.00	0.00	0.01	0.02	0.00	0.00	0.00	0.00	0.00	0.00	0.00	0.00	0.03	0.00	0.00	0.00	0.00	0.00	0.00	0.00	0.00	0.00	0.00	0.00	0.00	0.00
O-glycosylation of TSR domain-containing proteins	0.000987586	-0.000577313	-0.003247979	-0.000696417	-0.001034011	0.00	0.01	0.01	0.00	0.00	0.00	0.00	0.00	0.00	0.05	0.00	0.00	0.01	0.00	0.00	0.02	0.00	0.00	0.00	0.00	-0.02	-0.01	0.00	0.00	0.00	0.00	0.00	0.00	0.01	0.00	0.03	0.00	0.00	0.00	0.00	0.00	0.00	0.00	0.00	0.00	0.00	0.00	0.00	0.00
Nephrin family interactions	-0.000426757	0.001524933	0.002584395	0.001156409	0.000937936	0.00	0.00	0.01	0.00	0.00	0.00	0.00	0.00	0.00	0.04	0.00	0.00	0.02	0.00	0.00	0.03	0.00	0.00	0.00	0.00	0.01	0.02	0.00	0.00	0.00	0.00	0.00	0.00	0.00	0.00	0.03	0.00	0.00	0.00	0.00	0.00	0.00	0.00	0.00	0.00	0.00	0.00	0.00	0.00
PKA activation in glucagon signalling	0.002864787	-0.00098693	-0.003187074	-0.000679194	-0.000761105	0.00	0.00	0.01	0.00	0.00	0.00	0.00	0.00	0.00	0.03	0.00	0.00	0.01	0.00	0.00	0.01	0.00	0.00	0.00	0.00	0.04	0.03	0.00	0.00	0.00	0.00	0.00	0.00	0.00	0.00	0.01	0.00	0.00	0.00	0.00	0.00	0.00	0.00	0.00	0.00	0.00	0.01	0.00	0.00
FRS-mediated FGFR1 signaling	-0.00036686	-0.000244266	-0.002066711	-0.000355347	-0.000653503	0.00	0.00	0.01	0.00	0.00	0.00	0.00	0.00	0.00	0.04	0.00	0.00	0.01	0.00	0.00	0.02	0.00	0.00	0.00	0.00	-0.02	-0.01	0.00	0.00	0.00	0.00	0.00	0.00	0.01	0.00	0.03	0.00	0.00	0.00	0.00	0.00	0.00	0.00	0.00	0.00	0.00	0.00	0.00	0.00
Tandem of pore domain in a weak inwardly rectifying K+ channels (TWIK)	-0.001387603	-0.001252283	-0.004790678	-0.001394701	-0.001810002	0.00	0.01	0.01	0.00	0.00	0.00	0.00	0.00	0.00	0.05	0.00	0.00	0.02	0.00	0.00	0.00	0.00	0.00	0.00	0.00	-0.01	0.00	0.00	0.00	0.00	0.00	0.00	0.00	-0.01	0.00	0.04	0.00	0.00	0.00	0.00	0.00	0.00	0.00	0.00	0.00	0.00	-0.01	0.00	-0.01
EPH-ephrin mediated repulsion of cells	0.001051907	0.000433883	-0.000448203	0.000340178	-0.000272356	0.00	0.00	0.01	0.00	0.00	0.00	0.00	0.00	0.00	0.04	0.00	0.00	0.02	0.00	0.00	0.02	0.00	0.00	0.00	0.00	0.01	0.01	0.00	0.00	0.00	0.00	0.00	0.00	0.00	0.00	0.03	0.00	0.00	0.00	0.00	0.00	0.00	0.00	0.00	0.00	0.00	0.00	0.00	0.00
Downstream signaling of activated FGFR2	-0.00034538	-0.000130206	-0.001631698	-0.000230921	-0.000524121	0.00	0.00	0.01	0.00	0.00	0.00	0.00	0.00	0.00	0.04	0.00	0.00	0.01	0.00	0.00	0.03	0.00	0.00	0.00	0.00	-0.02	-0.01	0.00	0.00	0.00	0.00	0.00	0.00	0.01	0.00	0.03	0.00	0.00	0.00	0.00	0.00	0.00	0.00	0.00	0.00	0.00	0.00	0.00	-0.01
PKA activation	0.003403439	-0.000998993	-0.002856344	-0.000620052	-0.000763101	0.00	0.00	0.01	0.00	0.00	0.00	0.00	0.00	0.00	0.03	0.00	0.00	0.01	0.00	0.00	0.01	0.00	0.00	0.00	0.00	0.05	0.03	0.00	0.00	0.00	0.00	0.00	0.00	0.00	0.00	0.02	0.00	0.00	0.00	0.00	0.00	0.00	0.00	0.00	0.00	0.00	0.01	0.00	0.00
PKA-mediated phosphorylation of CREB	0.003109113	-0.000821997	-0.002318086	-0.000534028	-0.000546862	0.00	0.00	0.01	0.00	0.00	0.00	0.00	0.00	0.01	0.04	0.00	0.00	0.02	0.00	0.00	0.01	0.00	0.00	0.00	0.00	0.04	0.03	0.00	0.00	0.00	0.00	0.00	0.00	0.00	0.00	0.02	0.00	0.00	0.00	0.00	0.00	0.00	0.00	0.00	0.00	0.00	0.01	0.00	0.00
Adrenoceptors	-0.000792082	-0.000627774	-0.003414718	-0.000846336	-0.001074712	0.00	0.00	0.01	0.00	0.00	0.00	0.00	0.00	0.00	0.05	0.00	0.00	0.01	0.00	0.00	0.02	0.00	0.00	0.00	0.00	-0.02	-0.01	0.00	0.00	0.00	0.00	0.00	0.00	-0.01	0.00	0.02	0.00	0.00	0.00	-0.01	0.00	0.00	0.00	0.00	0.00	0.00	0.00	0.00	-0.01
Binding of TCF/LEF:CTNNB1 to target gene promoters	-0.000666044	-0.000166896	-0.002002138	0.000101501	-0.000709298	0.00	0.01	0.01	0.00	0.00	0.00	0.00	0.00	0.00	0.05	0.00	0.00	0.02	0.00	0.00	0.02	0.00	0.00	0.00	0.00	-0.02	-0.02	0.00	0.00	0.00	0.00	0.00	0.00	0.01	0.00	0.02	0.00	0.00	0.00	0.00	0.00	0.00	0.00	0.00	0.00	0.00	0.00	0.00	-0.01
FRS-mediated FGFR3 signaling	-0.000390409	-0.000204134	-0.001971805	-0.000309775	-0.00065258	0.00	0.00	0.01	0.00	0.00	0.00	0.00	0.00	0.01	0.04	0.00	0.00	0.01	0.00	0.00	0.02	0.00	0.00	0.00	0.00	-0.02	-0.01	0.00	0.00	0.00	0.00	0.00	0.00	0.01	0.00	0.03	0.00	0.00	0.00	0.00	0.00	0.00	0.00	0.00	0.00	0.00	0.00	0.00	0.00
Ephrin signaling	0.002931017	0.001636106	0.00185902	0.001380604	0.000357995	0.00	0.00	0.01	0.00	0.00	0.00	0.00	0.00	0.01	0.04	0.00	0.00	0.02	0.00	0.00	0.02	0.00	0.00	0.00	0.00	0.01	0.01	0.00	0.00	0.00	0.00	0.00	0.00	0.00	0.00	0.02	0.00	0.00	0.00	0.00	0.00	0.00	0.00	0.00	0.00	0.00	0.00	0.00	0.00
HHAT G278V abrogates palmitoylation of Hh-Np	-0.00144009	-0.002029689	-0.004075642	-0.001447515	-0.001674123	0.00	0.01	0.02	-0.01	0.00	0.00	0.00	0.00	0.00	0.02	0.01	0.00	0.03	0.00	0.00	0.02	0.00	0.00	0.00	0.00	0.02	0.02	0.00	0.00	0.01	0.00	0.00	0.00	0.00	0.01	0.06	0.00	0.00	0.00	0.00	0.00	0.00	0.00	-0.01	0.00	0.00	-0.01	0.00	0.00
Regulation of cytoskeletal remodeling and cell spreading by IPP complex components	-0.001649614	-7.45029E-05	-0.001553024	-0.000102502	-0.000676904	0.00	0.00	0.01	0.00	0.00	0.00	0.00	0.00	0.01	0.04	0.00	0.00	0.02	0.00	0.00	0.02	0.00	0.00	0.00	0.00	0.04	0.03	0.00	0.00	0.00	0.00	0.00	0.00	0.00	0.00	0.04	0.00	0.00	0.00	0.00	0.00	0.00	0.00	0.00	0.00	0.00	-0.01	0.00	-0.01
Toxicity of botulinum toxin type C (BoNT/C)	0.000237224	-0.000721307	0.00154197	-0.000146462	0.000653287	0.00	0.00	0.02	0.01	0.00	0.00	0.00	0.00	0.01	0.05	0.01	0.00	0.02	0.00	0.00	0.03	0.00	0.00	0.00	0.00	0.05	0.04	0.00	0.00	0.00	0.00	0.00	0.00	0.00	0.01	0.04	0.00	0.00	0.00	0.00	0.00	0.00	0.00	0.00	0.00	0.00	0.00	0.00	0.01
Syndecan interactions	-0.000440744	-0.000565422	-0.003081942	-0.000648777	-0.001036456	0.00	0.00	0.01	0.00	0.00	0.00	0.00	0.00	0.00	0.05	0.00	0.00	0.01	0.00	0.00	0.02	0.00	0.00	0.00	0.00	-0.02	-0.01	0.00	0.00	0.00	0.00	0.00	0.00	0.00	0.00	0.03	0.00	0.00	0.00	0.00	0.00	0.00	0.00	0.00	0.00	0.00	0.00	0.00	-0.01
Role of ABL in ROBO-SLIT signaling	0.001955034	0.001540824	0.002900488	0.00150902	0.000845144	0.00	0.01	0.01	0.00	0.00	0.00	0.00	0.00	0.00	0.05	0.00	0.00	0.02	0.00	0.00	0.03	0.00	0.00	0.00	0.00	0.01	0.02	0.00	0.00	0.00	0.00	0.00	0.00	0.01	0.00	0.03	0.00	0.00	0.00	0.00	0.00	0.00	0.00	0.00	0.00	0.00	0.00	0.00	0.01
Negative regulation of FGFR2 signaling	-0.000104747	-0.000228687	-0.001016051	-0.000187648	-0.000121229	0.00	0.00	0.01	0.00	0.00	0.00	0.00	0.00	0.01	0.04	0.00	0.00	0.02	0.00	0.00	0.01	0.00	0.00	0.00	0.00	-0.01	-0.01	0.00	0.00	0.00	0.00	0.00	0.00	0.00	0.00	0.04	0.00	0.00	0.00	0.00	0.00	0.00	0.00	0.00	0.00	0.00	0.00	0.00	0.00
PLCG1 events in ERBB2 signaling	0.003167914	-0.000341668	-0.002889767	8.12814E-05	-0.001371178	0.00	0.01	0.01	0.00	0.00	0.00	0.00	0.00	0.00	0.04	0.00	0.00	0.02	0.00	0.00	0.01	0.00	0.00	0.00	0.00	-0.02	0.01	0.00	0.00	0.00	0.00	0.00	0.00	0.01	0.00	0.02	0.00	0.00	0.00	0.00	0.00	0.00	0.00	0.00	0.00	0.00	0.00	0.00	-0.01
AKT phosphorylates targets in the nucleus	-0.000404969	-0.000466356	-2.2723E-05	-0.000173364	0.000657214	0.00	0.00	0.01	0.00	0.00	0.00	0.00	0.00	0.00	0.05	0.00	0.00	0.02	0.00	0.00	0.00	0.00	0.00	0.00	0.00	0.00	0.01	0.00	0.00	0.00	0.00	0.00	0.00	0.00	0.00	0.03	0.00	0.00	0.00	0.00	0.00	0.00	0.00	0.00	0.00	0.00	0.00	0.00	0.00
RUNX2 regulates genes involved in cell migration	-0.000149434	-0.000432699	-0.00233179	-0.000431017	-0.000780663	0.00	0.01	0.01	0.00	0.00	0.00	0.00	0.00	0.00	0.05	0.00	0.00	0.02	0.00	0.00	0.01	0.00	0.00	0.00	0.00	-0.01	-0.01	0.00	0.00	0.00	0.00	0.00	0.00	0.00	0.00	0.05	0.00	0.00	0.00	0.00	0.00	0.00	0.00	0.00	0.00	0.00	0.00	0.00	0.00
Noncanonical activation of NOTCH3	-0.001071088	-0.00113857	-0.004541669	-0.001110283	-0.00198773	-0.01	0.00	0.01	-0.01	0.00	0.00	0.00	0.00	0.00	0.03	0.00	0.00	0.01	0.00	0.00	0.01	0.00	0.00	0.00	0.00	0.06	0.05	0.00	0.00	0.00	0.00	0.00	0.00	0.00	0.00	0.04	0.00	0.00	-0.01	0.00	0.00	0.00	0.00	0.00	0.00	0.00	0.00	0.00	0.00
DAG and IP3 signaling	0.002941456	0.000116796	-0.000328461	0.000267897	9.91299E-05	0.00	0.00	0.01	0.00	0.00	0.00	0.00	0.00	0.00	0.05	0.00	0.00	0.02	0.00	0.00	0.01	0.00	0.00	0.00	0.00	0.04	0.03	0.00	0.00	0.00	0.00	0.00	0.00	0.00	0.00	0.03	0.00	0.00	0.00	0.00	0.00	0.00	0.00	0.00	0.00	0.00	0.00	0.00	0.00
SHC-mediated cascade:FGFR3	-0.000340736	-0.000274986	-0.001993518	-0.000305656	-0.00062912	0.00	0.00	0.01	0.00	0.00	0.00	0.00	0.00	0.01	0.04	0.00	0.00	0.01	0.00	0.00	0.02	0.00	0.00	0.00	0.00	-0.02	-0.01	0.00	0.00	0.00	0.00	0.00	0.00	0.00	0.00	0.03	0.00	0.00	0.00	0.00	0.00	0.00	0.00	0.00	0.00	0.00	0.00	0.00	0.00
FGFR4 ligand binding and activation	-0.000522552	-0.000519616	-0.003182877	-0.000567284	-0.001052106	0.00	0.00	0.00	0.00	0.00	0.00	0.00	0.00	0.00	0.04	0.00	0.00	0.01	0.00	0.00	0.03	0.00	0.00	0.00	0.00	-0.03	-0.02	0.00	0.00	0.00	0.00	0.00	0.00	0.01	0.00	0.03	0.00	0.00	0.00	0.00	0.00	0.00	0.00	0.00	0.00	0.00	0.00	0.00	-0.01
CaM pathway	0.003418603	0.000129112	-0.000456522	0.000295039	0.000175453	0.00	0.00	0.01	0.00	0.00	0.00	0.00	0.00	0.00	0.05	0.00	0.00	0.01	0.00	0.00	0.01	0.00	0.00	0.00	0.00	0.04	0.03	0.00	0.00	0.00	0.00	0.00	0.00	0.00	0.00	0.03	0.00	0.00	0.00	0.00	0.00	0.00	0.00	0.00	0.00	0.00	0.00	0.00	0.00
Calmodulin induced events	0.003418603	0.000129112	-0.000456522	0.000295039	0.000175453	0.00	0.00	0.01	0.00	0.00	0.00	0.00	0.00	0.00	0.05	0.00	0.00	0.01	0.00	0.00	0.01	0.00	0.00	0.00	0.00	0.04	0.03	0.00	0.00	0.00	0.00	0.00	0.00	0.00	0.00	0.03	0.00	0.00	0.00	0.00	0.00	0.00	0.00	0.00	0.00	0.00	0.00	0.00	0.00
CDO in myogenesis	-0.000418184	-0.000290473	-0.00175534	-0.000334572	-0.000547619	0.00	0.00	0.01	0.00	0.00	0.00	0.00	0.00	0.00	0.04	0.00	0.00	0.01	0.00	0.00	0.02	0.00	0.00	0.00	0.00	-0.01	-0.01	0.00	0.00	0.00	0.00	0.00	0.00	0.00	0.00	0.03	0.00	0.00	0.00	0.00	0.00	0.00	0.00	0.00	0.00	0.00	0.00	0.00	0.00
NOTCH4 Activation and Transmission of Signal to the Nucleus	-0.000828964	-0.001182752	-0.003591094	-0.001242506	-0.001461678	-0.01	0.00	0.01	-0.01	0.00	0.00	0.00	0.00	0.00	0.03	0.00	0.00	0.02	0.00	0.00	0.02	0.00	0.00	0.00	0.00	0.03	0.04	0.00	0.00	0.00	0.00	0.00	0.00	0.00	0.00	0.04	0.00	0.00	0.00	0.00	0.00	0.00	0.00	0.00	0.00	0.00	0.00	0.00	0.00
SHC-mediated cascade:FGFR1	-0.000319075	-0.000298076	-0.002056171	-0.000354476	-0.000633135	0.00	0.00	0.01	0.00	0.00	0.00	0.00	0.00	0.00	0.04	0.00	0.00	0.01	0.00	0.00	0.01	0.00	0.00	0.00	0.00	-0.02	-0.02	0.00	0.00	0.00	0.00	0.00	0.00	0.00	0.00	0.03	0.00	0.00	0.00	0.00	0.00	0.00	0.00	0.00	0.00	0.00	0.00	0.00	0.00
Aryl hydrocarbon receptor signalling	-0.00040031	-0.000631952	-0.003142147	-0.000989628	-0.000806522	0.00	0.00	0.01	0.00	0.00	0.00	0.00	0.00	0.00	0.04	0.00	0.00	0.02	0.00	0.00	0.02	0.00	0.00	0.00	0.00	-0.02	-0.01	0.00	0.00	0.00	0.00	0.00	0.00	0.00	0.00	0.02	0.00	0.00	0.00	0.00	0.00	0.00	0.00	0.00	0.00	0.00	0.00	0.00	0.00
Myogenesis	-0.000418184	-0.000290473	-0.00175534	-0.000334572	-0.000547619	0.00	0.00	0.01	0.00	0.00	0.00	0.00	0.00	0.00	0.04	0.00	0.00	0.01	0.00	0.00	0.02	0.00	0.00	0.00	0.00	-0.01	-0.01	0.00	0.00	0.00	0.00	0.00	0.00	0.00	0.00	0.03	0.00	0.00	0.00	0.00	0.00	0.00	0.00	0.00	0.00	0.00	0.00	0.00	0.00
Defective EXT1 causes exostoses 1, TRPS2 and CHDS	-0.000690413	-0.000700027	-0.003573625	-0.000730359	-0.00120337	0.00	0.00	0.01	0.00	0.00	0.00	0.00	0.00	0.00	0.04	0.00	0.00	0.02	0.00	0.00	0.00	0.00	0.00	0.00	0.00	-0.03	-0.02	0.00	0.00	0.00	0.00	0.00	0.00	0.00	0.00	0.03	0.00	0.00	0.00	0.00	0.00	0.00	0.00	0.00	0.00	0.00	0.00	0.00	-0.01
Ca-dependent events	0.003140995	0.00016015	0.000144614	0.000349798	0.000326695	0.00	0.00	0.01	0.00	0.00	0.00	0.00	0.00	0.00	0.04	0.00	0.00	0.01	0.00	0.00	0.01	0.00	0.00	0.00	0.00	0.04	0.03	0.00	0.00	0.00	0.00	0.00	0.00	0.00	0.00	0.03	0.00	0.00	0.00	0.00	0.00	0.00	0.00	0.00	0.00	0.00	0.00	0.00	0.00
RUNX3 regulates WNT signaling	-0.000706321	0.000298434	-0.001751467	0.000670562	-0.000572251	0.00	0.01	0.01	0.00	0.00	0.00	0.00	0.00	0.00	0.04	0.00	0.00	0.02	0.00	0.00	0.02	0.00	0.00	0.00	0.00	-0.02	-0.02	0.00	0.00	0.00	0.00	0.00	0.00	0.00	0.00	0.02	0.00	0.00	0.00	0.00	0.00	0.00	0.00	0.00	0.00	0.00	0.00	0.00	-0.01
ATP sensitive Potassium channels	0.000205643	-1.21652E-05	-0.000899414	-2.64846E-05	-0.000466401	0.01	0.00	0.00	0.00	0.00	0.00	0.00	0.00	0.00	0.04	0.00	0.00	0.00	0.00	0.00	0.02	0.00	0.00	0.00	0.00	0.01	0.03	0.00	0.00	0.00	0.00	0.00	0.00	0.01	0.00	0.02	0.00	0.00	0.00	0.00	0.00	0.00	0.00	0.00	0.00	0.00	0.00	0.00	0.00
Negative regulation of FGFR3 signaling	7.37364E-05	-6.04294E-06	-1.25567E-05	6.89627E-05	0.000280216	0.00	0.00	0.01	0.00	0.00	0.00	0.00	0.00	0.01	0.04	0.00	0.00	0.02	0.00	0.00	0.01	0.00	0.00	0.00	0.00	0.00	-0.01	0.00	0.00	0.00	0.00	0.00	0.00	0.00	0.00	0.03	0.00	0.00	0.00	0.00	0.00	0.00	0.00	0.00	0.00	0.00	0.00	0.00	0.00
DCC mediated attractive signaling	-0.000566772	0.001170267	0.001537783	0.0009794	0.000662423	0.00	0.01	0.01	0.00	0.00	0.00	0.00	0.00	0.00	0.04	0.00	0.00	0.02	0.00	0.00	0.02	0.00	0.00	0.00	0.00	0.02	0.02	0.00	0.00	0.00	0.00	0.00	0.00	0.00	0.00	0.02	0.00	0.00	0.00	0.00	0.00	0.00	0.00	0.00	0.00	0.00	0.00	0.00	0.00
Phospholipase C-mediated cascade; FGFR4	-0.00036224	-0.000571537	-0.003203881	-0.000583623	-0.001033366	0.00	0.00	0.00	0.00	0.00	0.00	0.00	0.00	0.00	0.04	0.00	0.00	0.01	0.00	0.00	0.03	0.00	0.00	0.00	0.00	-0.03	-0.02	0.00	0.00	0.00	0.00	0.00	0.00	0.01	0.00	0.03	0.00	0.00	0.00	0.00	0.00	0.00	0.00	0.00	0.00	0.00	0.00	0.00	-0.01
Defective EXT2 causes exostoses 2	-0.000690413	-0.000700027	-0.003573625	-0.000730359	-0.00120337	0.00	0.00	0.01	0.00	0.00	0.00	0.00	0.00	0.00	0.04	0.00	0.00	0.02	0.00	0.00	0.00	0.00	0.00	0.00	0.00	-0.03	-0.02	0.00	0.00	0.00	0.00	0.00	0.00	0.00	0.00	0.03	0.00	0.00	0.00	0.00	0.00	0.00	0.00	0.00	0.00	0.00	0.00	0.00	-0.01
Glutamate binding, activation of AMPA receptors and synaptic plasticity	0.000285346	1.14918E-05	-0.000300731	0.000120669	-2.68106E-05	0.00	0.01	0.01	0.00	0.00	0.00	0.00	0.00	0.00	0.04	0.00	0.00	0.01	0.00	0.00	0.02	0.00	0.00	0.00	0.00	0.00	0.00	0.00	0.00	0.00	0.00	0.00	0.00	0.00	0.00	0.02	0.00	0.00	0.00	0.00	0.00	0.00	0.00	0.00	0.00	0.00	0.00	0.00	0.00
Negative regulation of FGFR1 signaling	9.6273E-06	-9.72156E-05	-0.000494927	-3.8132E-05	9.8104E-05	0.00	0.00	0.01	0.00	0.00	0.00	0.00	0.00	0.01	0.04	0.00	0.00	0.02	0.00	0.00	0.01	0.00	0.00	0.00	0.00	-0.01	-0.01	0.00	0.00	0.00	0.00	0.00	0.00	0.00	0.00	0.03	0.00	0.00	0.00	0.00	0.00	0.00	0.00	0.00	0.00	0.00	0.00	0.00	0.00
Recycling pathway of L1	0.00192871	0.001375618	0.004270733	0.001265004	0.001387357	0.00	0.00	0.01	0.00	0.00	0.00	0.00	0.00	0.01	0.05	0.00	0.00	0.02	0.00	0.00	0.01	0.00	0.00	0.00	0.00	0.03	0.02	0.00	0.00	0.00	0.00	0.00	0.00	0.00	0.00	0.03	0.00	0.00	0.00	0.00	0.00	0.00	0.00	0.00	0.00	0.00	0.00	0.00	0.00
FGFRL1 modulation of FGFR1 signaling	-0.000592658	-0.000653959	-0.003494962	-0.000704718	-0.001158292	0.00	0.00	0.01	0.00	0.00	0.00	0.00	0.00	0.00	0.04	0.00	0.00	0.01	0.00	0.00	0.01	0.00	0.00	0.00	0.00	-0.03	-0.02	0.00	0.00	0.00	0.00	0.00	0.00	0.01	0.00	0.03	0.00	0.00	0.00	0.00	0.00	0.00	0.00	0.00	0.00	0.00	0.00	0.00	-0.01
Negative regulation of NMDA receptor-mediated neuronal transmission	0.001946499	0.000124421	2.59817E-05	0.000188909	-4.7447E-05	0.00	0.00	0.01	0.00	0.00	0.00	0.00	0.00	0.00	0.04	0.00	0.00	0.02	0.00	0.00	0.01	0.00	0.00	0.00	0.00	0.01	0.01	0.00	0.00	0.00	0.00	0.00	0.00	0.00	0.00	0.02	0.00	0.00	0.00	0.00	0.00	0.00	0.00	0.00	0.00	0.00	0.00	0.00	0.00
CLEC7A (Dectin-1) induces NFAT activation	-1.18854E-06	-0.000316893	0.000349534	-6.62089E-05	0.000187554	0.01	0.01	0.01	0.00	0.00	0.00	0.00	0.00	0.01	0.04	0.01	0.00	0.02	0.00	0.00	0.01	0.00	0.00	0.00	0.00	0.01	0.01	0.00	0.00	0.00	0.00	0.00	0.00	0.00	0.00	0.03	0.00	0.00	0.00	0.00	0.00	0.00	0.00	0.00	0.00	0.00	0.00	0.00	0.00
GRB2:SOS provides linkage to MAPK signaling for Integrins	0.000510789	-0.000256462	-0.001727098	-0.000251533	-0.000607716	0.00	0.00	0.01	0.00	0.00	0.00	0.00	0.00	0.00	0.04	0.00	0.00	0.01	0.00	0.00	0.02	0.00	0.00	0.00	0.00	-0.01	0.00	0.00	0.00	0.00	0.00	0.00	0.00	0.00	0.00	0.02	0.00	0.00	0.00	0.00	0.00	0.00	0.00	0.00	0.00	0.00	0.00	0.00	0.00
Toxicity of botulinum toxin type E (BoNT/E)	-0.000970788	0.000491897	7.50775E-05	0.000122215	-0.00056469	0.00	0.00	0.01	0.00	0.00	0.00	0.00	0.00	0.01	0.03	0.00	0.00	0.02	0.00	0.00	0.04	0.00	0.00	0.00	0.00	0.00	0.03	0.00	0.00	0.00	0.00	0.00	0.00	0.01	0.00	0.02	0.00	0.00	0.00	0.00	0.00	0.00	0.00	0.00	0.00	0.00	0.00	0.00	0.01
Caspase activation via Dependence Receptors in the absence of ligand	0.000156368	-0.000519038	-0.003141067	-0.000516922	-0.001054489	0.00	0.00	0.01	0.00	0.00	0.00	0.00	0.00	0.00	0.04	0.00	0.00	0.01	0.00	0.00	0.02	0.00	0.00	0.00	0.00	-0.02	-0.01	0.00	0.00	0.00	0.00	0.00	0.00	0.01	0.00	0.02	0.00	0.00	0.00	0.00	0.00	0.00	0.00	0.00	0.00	0.00	0.00	0.00	-0.01
Non-integrin membrane-ECM interactions	-0.000315173	-0.000459422	-0.003077209	-0.000494616	-0.001012635	0.00	0.00	0.01	0.00	0.00	0.00	0.00	0.00	0.00	0.04	0.00	0.00	0.01	0.00	0.00	0.02	0.00	0.00	0.00	0.00	-0.02	-0.01	0.00	0.00	0.00	0.00	0.00	0.00	0.00	0.00	0.03	0.00	0.00	0.00	0.00	0.00	0.00	0.00	0.00	0.00	0.00	0.00	0.00	-0.01
RUNX2 regulates genes involved in differentiation of myeloid cells	-0.000646504	-0.000688903	-0.003398726	-0.000671098	-0.001093298	0.00	0.01	0.00	-0.01	0.00	0.00	0.00	0.00	0.00	0.05	0.00	0.00	0.00	0.00	0.00	0.02	0.00	0.00	0.00	0.00	-0.03	-0.02	0.00	0.00	0.01	0.00	0.00	0.00	0.00	0.00	0.04	0.00	0.00	0.00	0.00	0.00	0.00	0.00	0.00	0.00	0.00	0.00	0.00	-0.01
FGFR2 ligand binding and activation	-0.000520954	-0.000622993	-0.003343629	-0.000625345	-0.001133534	0.00	0.00	0.01	0.00	0.00	0.00	0.00	0.00	0.00	0.03	0.00	0.00	0.01	0.00	0.00	0.02	0.00	0.00	0.00	0.00	-0.03	-0.02	0.00	0.00	0.00	0.00	0.00	0.00	0.01	0.00	0.03	0.00	0.00	0.00	0.00	0.00	0.00	0.00	0.00	0.00	0.00	0.00	0.00	-0.01
Organic anion transporters	-0.001111037	-0.00040887	-0.001424813	-0.000115375	-0.000437477	0.00	0.00	0.01	0.00	0.00	0.00	0.00	0.00	0.00	0.04	0.00	0.00	0.01	0.00	0.00	0.01	0.00	0.00	0.00	0.00	0.01	0.01	0.00	0.00	0.00	0.00	0.00	0.00	0.00	0.00	0.03	0.00	0.00	0.00	0.00	0.00	0.00	0.00	0.00	0.00	0.00	0.00	0.00	0.00
Toxicity of botulinum toxin type A (BoNT/A)	0.000787428	0.001195787	0.001524548	0.000565757	-0.000289335	0.00	0.01	0.01	0.01	0.00	0.00	0.00	0.00	0.00	0.03	0.00	0.00	0.02	0.00	0.01	0.04	0.00	0.00	0.00	0.00	0.02	0.04	0.00	0.00	0.00	0.00	0.00	0.00	0.01	0.00	0.02	0.00	0.00	0.00	0.00	0.00	0.00	0.00	0.00	0.00	0.00	0.00	0.00	0.01
Trafficking of AMPA receptors	0.000285346	1.14918E-05	-0.000300731	0.000120669	-2.68106E-05	0.00	0.01	0.01	0.00	0.00	0.00	0.00	0.00	0.00	0.04	0.00	0.00	0.01	0.00	0.00	0.02	0.00	0.00	0.00	0.00	0.00	0.00	0.00	0.00	0.00	0.00	0.00	0.00	0.00	0.00	0.02	0.00	0.00	0.00	0.00	0.00	0.00	0.00	0.00	0.00	0.00	0.00	0.00	0.00
Phase 4 - resting membrane potential	-0.00164773	-0.000980745	-0.00381766	-0.000988264	-0.000712658	0.00	0.00	0.01	0.00	0.00	0.00	0.00	0.00	0.00	0.04	0.00	0.00	0.00	0.00	0.00	0.02	0.00	0.00	0.00	0.00	0.01	0.00	0.00	0.00	0.00	0.00	0.00	0.00	0.00	0.00	0.02	0.00	0.00	0.00	0.00	0.00	0.00	0.00	0.00	0.00	0.00	0.00	0.00	-0.01
Signaling by FGFR3	9.5843E-05	0.000471003	0.001411877	0.000466088	0.000733602	0.00	0.00	0.01	0.00	0.00	0.00	0.00	0.00	0.01	0.04	0.00	0.00	0.01	0.00	0.00	0.01	0.00	0.00	0.00	0.00	0.00	0.00	0.00	0.00	0.00	0.00	0.00	0.00	0.00	0.00	0.03	0.00	0.00	0.00	0.00	0.00	0.00	0.00	0.00	0.00	0.00	0.00	0.00	0.00
Integrin alphaIIb beta3 signaling	0.000800344	-2.62582E-05	-0.000679334	1.57604E-05	-0.000388776	0.00	0.00	0.01	0.00	0.00	0.00	0.00	0.00	0.00	0.04	0.00	0.00	0.01	0.00	0.00	0.02	0.00	0.00	0.00	0.00	0.00	0.01	0.00	0.00	0.00	0.00	0.00	0.00	0.00	0.00	0.02	0.00	0.00	0.00	0.00	0.00	0.00	0.00	0.00	0.00	0.00	0.00	0.00	0.00
Paradoxical activation of RAF signaling by kinase inactive BRAF	0.002132924	0.000292203	0.001049892	0.000399336	0.000485478	0.00	0.00	0.01	0.00	0.00	0.00	0.00	0.00	0.01	0.04	0.00	0.00	0.01	0.00	0.00	0.01	0.00	0.00	0.00	0.00	0.01	0.02	0.00	0.00	0.00	0.00	0.00	0.00	0.00	0.00	0.03	0.00	0.00	0.00	0.00	0.00	0.00	0.00	0.00	0.00	0.00	0.00	0.00	0.00
Catecholamine biosynthesis	-0.00097175	-0.000748874	-0.004246466	-0.000802597	-0.00160623	0.01	0.00	0.00	0.00	0.00	0.00	0.00	0.00	0.00	0.05	0.00	0.00	-0.01	0.00	0.00	0.00	0.00	0.00	0.00	0.00	-0.01	0.01	0.00	0.00	0.01	0.00	0.00	0.00	0.00	0.00	0.03	0.00	0.00	0.00	0.00	0.00	0.00	0.00	0.00	0.00	0.00	-0.01	0.00	0.00
Loss of Function of TGFBR2 in Cancer	0.006232314	1.31919E-07	-0.000759491	0.000278359	-0.000943159	0.00	0.00	0.01	0.00	0.00	0.00	0.00	0.00	0.00	0.03	0.00	0.00	0.02	0.00	0.00	0.00	0.00	0.00	0.00	0.00	0.01	0.01	0.00	0.00	0.00	0.00	0.00	0.00	0.00	0.00	0.02	0.00	0.00	0.00	-0.01	0.00	0.00	0.00	0.00	0.00	0.00	0.00	0.00	-0.01
FGFR2 mutant receptor activation	-0.000206032	4.45166E-05	0.000822399	0.00011672	0.000753449	0.00	0.00	0.01	0.00	0.00	0.00	0.00	0.00	0.00	0.04	0.00	0.00	0.01	0.00	0.00	0.00	0.00	0.00	0.00	0.00	0.00	0.00	0.00	0.00	0.00	0.00	0.00	0.00	0.00	0.00	0.03	0.00	0.00	0.00	0.00	0.00	0.00	0.00	0.00	0.00	0.00	0.00	0.00	0.00
Signaling by high-kinase activity BRAF mutants	0.001733038	0.000274889	0.000328512	0.000244633	0.000278983	0.00	0.00	0.01	0.00	0.00	0.00	0.00	0.00	0.01	0.04	0.00	0.00	0.01	0.00	0.00	0.01	0.00	0.00	0.00	0.00	0.00	0.01	0.00	0.00	0.00	0.00	0.00	0.00	0.00	0.00	0.02	0.00	0.00	0.00	0.00	0.00	0.00	0.00	0.00	0.00	0.00	0.00	0.00	0.00
Negative regulation of FGFR4 signaling	9.27483E-05	-2.38788E-05	-0.000153031	5.93005E-05	0.000255214	0.00	0.00	0.01	0.00	0.00	0.00	0.00	0.00	0.01	0.03	0.00	0.00	0.01	0.00	0.00	0.01	0.00	0.00	0.00	0.00	0.00	-0.01	0.00	0.00	0.00	0.00	0.00	0.00	0.00	0.00	0.03	0.00	0.00	0.00	0.00	0.00	0.00	0.00	0.00	0.00	0.00	0.00	0.00	0.00
CaMK IV-mediated phosphorylation of CREB	0.003092624	0.000647786	0.003625543	0.00151905	0.000950723	0.00	0.00	0.01	0.01	0.00	0.01	0.00	0.00	0.00	0.05	0.00	0.00	0.01	0.00	0.00	0.00	0.00	0.00	0.00	0.00	0.04	0.03	0.00	0.00	0.00	0.00	0.00	0.00	0.00	0.00	0.04	0.00	0.00	0.00	0.00	0.00	0.00	0.00	0.00	0.00	0.00	0.00	0.00	0.00
Integrin signaling	0.000800344	-2.62582E-05	-0.000679334	1.57604E-05	-0.000388776	0.00	0.00	0.01	0.00	0.00	0.00	0.00	0.00	0.00	0.04	0.00	0.00	0.01	0.00	0.00	0.02	0.00	0.00	0.00	0.00	0.00	0.01	0.00	0.00	0.00	0.00	0.00	0.00	0.00	0.00	0.02	0.00	0.00	0.00	0.00	0.00	0.00	0.00	0.00	0.00	0.00	0.00	0.00	0.00
Signaling by FGFR3 in disease	-0.00021467	0.000241689	-0.000623344	0.000124493	-0.000155242	0.00	0.00	0.01	0.00	0.00	0.00	0.00	0.00	0.00	0.04	0.00	0.00	0.01	0.00	0.00	0.03	0.00	0.00	0.00	0.00	-0.02	-0.01	0.00	0.00	0.00	0.00	0.00	0.00	0.01	0.00	0.03	0.00	0.00	0.00	0.00	0.00	0.00	0.00	0.00	0.00	0.00	0.00	0.00	0.00
WNT mediated activation of DVL	0.000770582	0.000549963	0.002227309	0.000707366	0.001113114	0.00	0.00	0.02	0.00	0.00	0.00	0.00	0.00	0.01	0.04	0.00	0.00	0.02	0.00	0.00	0.00	0.00	0.00	0.00	0.00	0.02	0.04	0.00	0.00	0.00	0.00	0.00	0.00	0.00	0.00	0.03	0.00	0.00	0.00	0.00	0.00	0.00	0.00	0.00	0.00	0.00	0.00	0.00	0.00
Long-term potentiation	0.000843428	-0.000286105	-0.001568419	-0.000187481	-0.000551788	0.00	0.01	0.01	0.00	0.00	0.00	0.00	0.00	0.00	0.04	0.00	0.00	0.01	0.00	0.00	0.02	0.00	0.00	0.00	0.00	-0.01	0.00	0.00	0.00	0.00	0.00	0.00	0.00	0.00	0.00	0.02	0.00	0.00	0.00	0.00	0.00	0.00	0.00	0.00	0.00	0.00	0.00	0.00	0.00
TGFBR2 Kinase Domain Mutants in Cancer	0.006232314	1.31919E-07	-0.000759491	0.000278359	-0.000943159	0.00	0.00	0.01	0.00	0.00	0.00	0.00	0.00	0.00	0.03	0.00	0.00	0.02	0.00	0.00	0.00	0.00	0.00	0.00	0.00	0.01	0.01	0.00	0.00	0.00	0.00	0.00	0.00	0.00	0.00	0.02	0.00	0.00	0.00	-0.01	0.00	0.00	0.00	0.00	0.00	0.00	0.00	0.00	-0.01
Sema3A PAK dependent Axon repulsion	0.000867058	0.000738848	0.002189203	0.000625054	0.000866126	0.00	0.00	0.01	0.00	0.00	0.00	0.00	0.00	0.00	0.04	0.00	0.00	0.02	0.00	0.00	0.01	0.00	0.00	0.00	0.00	0.01	0.01	0.00	0.00	0.00	0.00	0.00	0.00	0.00	0.00	0.02	0.00	0.00	0.00	0.00	0.00	0.00	0.00	0.00	0.00	0.00	0.00	0.00	0.00
TGFBR1 LBD Mutants in Cancer	0.006232314	1.31919E-07	-0.000759491	0.000278359	-0.000943159	0.00	0.00	0.01	0.00	0.00	0.00	0.00	0.00	0.00	0.03	0.00	0.00	0.02	0.00	0.00	0.00	0.00	0.00	0.00	0.00	0.01	0.01	0.00	0.00	0.00	0.00	0.00	0.00	0.00	0.00	0.02	0.00	0.00	0.00	-0.01	0.00	0.00	0.00	0.00	0.00	0.00	0.00	0.00	-0.01
Signaling by FGFR3 point mutants in cancer	-0.00021467	0.000241689	-0.000623344	0.000124493	-0.000155242	0.00	0.00	0.01	0.00	0.00	0.00	0.00	0.00	0.00	0.04	0.00	0.00	0.01	0.00	0.00	0.03	0.00	0.00	0.00	0.00	-0.02	-0.01	0.00	0.00	0.00	0.00	0.00	0.00	0.01	0.00	0.03	0.00	0.00	0.00	0.00	0.00	0.00	0.00	0.00	0.00	0.00	0.00	0.00	0.00
Signaling by FGFR2 in disease	-0.00017698	0.000645376	0.002844932	0.000672774	0.001485159	0.00	0.00	0.01	0.00	0.00	0.00	0.00	0.00	0.01	0.04	0.00	0.00	0.01	0.00	0.00	0.01	0.00	0.00	0.00	0.00	0.00	0.00	0.00	0.00	0.00	0.00	0.00	0.00	0.00	0.00	0.02	0.00	0.00	0.00	0.00	0.00	0.00	0.00	0.00	0.00	0.00	0.00	0.00	0.00
DSCAM interactions	0.000911605	0.000809065	0.004707573	0.001083401	0.001812928	0.00	0.00	0.01	0.00	0.00	0.00	0.00	0.00	0.01	0.05	0.00	0.00	0.02	0.00	0.00	0.00	0.00	0.00	0.00	0.00	0.02	0.00	0.00	0.00	0.00	0.00	0.00	0.00	0.00	0.00	0.03	0.00	0.00	0.00	0.00	0.00	0.00	0.00	0.00	0.00	0.00	0.00	0.00	0.00
Inactivation of CDC42 and RAC1	-0.000994743	0.000485329	0.001925094	0.000415131	0.000425632	0.00	0.01	0.01	0.00	0.00	0.00	0.00	0.00	0.01	0.04	0.00	0.00	0.01	0.00	0.00	0.02	0.00	0.00	0.00	0.00	0.03	0.02	0.00	0.00	0.00	0.00	0.00	0.00	0.00	0.00	0.02	0.00	0.00	0.00	0.00	0.00	0.00	0.00	0.00	0.00	0.00	0.00	0.00	0.01
Signaling by moderate kinase activity BRAF mutants	0.002132924	0.000292203	0.001049892	0.000399336	0.000485478	0.00	0.00	0.01	0.00	0.00	0.00	0.00	0.00	0.01	0.04	0.00	0.00	0.01	0.00	0.00	0.01	0.00	0.00	0.00	0.00	0.01	0.02	0.00	0.00	0.00	0.00	0.00	0.00	0.00	0.00	0.03	0.00	0.00	0.00	0.00	0.00	0.00	0.00	0.00	0.00	0.00	0.00	0.00	0.00
Signaling by FGFR4	0.000178982	0.000451725	0.001397619	0.000458615	0.000771321	0.00	0.00	0.01	0.00	0.00	0.00	0.00	0.00	0.01	0.03	0.00	0.00	0.01	0.00	0.00	0.01	0.00	0.00	0.00	0.00	0.00	0.00	0.00	0.00	0.00	0.00	0.00	0.00	0.00	0.00	0.02	0.00	0.00	0.00	0.00	0.00	0.00	0.00	0.00	0.00	0.00	0.00	0.00	0.00
RUNX2 regulates chondrocyte maturation	-0.000924145	-0.000261821	-0.002362609	-0.000417716	-0.000900474	0.00	0.01	0.01	0.00	0.00	0.00	0.00	0.00	0.00	0.04	0.00	0.00	0.02	0.00	0.00	0.01	0.00	0.00	0.00	0.00	-0.02	-0.01	0.00	0.00	0.01	0.00	0.00	0.00	0.00	0.00	0.02	0.00	0.00	0.00	0.00	0.00	0.00	0.00	0.00	0.00	0.00	0.00	0.00	-0.01
CREB1 phosphorylation through NMDA receptor-mediated activation of RAS signaling	0.003451041	0.00189821	0.004999924	0.001568081	0.001731755	0.00	0.00	0.01	0.00	0.00	0.00	0.00	0.00	0.01	0.04	0.00	0.00	0.02	0.00	0.00	0.01	0.00	0.00	0.00	0.00	0.02	0.02	0.00	0.00	0.00	0.00	0.00	0.00	0.00	0.00	0.02	0.00	0.00	0.00	0.00	0.00	0.00	0.00	0.00	0.00	0.00	0.00	0.00	0.00
Signaling by NOTCH1 HD Domain Mutants in Cancer	0.00056636	-0.000676835	0.000748021	-2.68339E-05	0.000649512	0.00	0.01	0.02	0.01	0.00	0.00	0.00	0.00	0.01	0.03	0.00	0.00	0.02	0.00	0.00	0.02	0.00	0.00	0.00	0.00	0.01	0.02	0.00	0.00	0.00	0.00	0.00	0.00	0.00	0.00	0.02	0.00	0.00	0.00	0.00	0.00	0.00	0.00	0.00	0.00	0.00	0.00	0.00	0.00
Constitutive Signaling by NOTCH1 HD Domain Mutants	0.00056636	-0.000676835	0.000748021	-2.68339E-05	0.000649512	0.00	0.01	0.02	0.01	0.00	0.00	0.00	0.00	0.01	0.03	0.00	0.00	0.02	0.00	0.00	0.02	0.00	0.00	0.00	0.00	0.01	0.02	0.00	0.00	0.00	0.00	0.00	0.00	0.00	0.00	0.02	0.00	0.00	0.00	0.00	0.00	0.00	0.00	0.00	0.00	0.00	0.00	0.00	0.00
RUNX3 regulates BCL2L11 (BIM) transcription	-0.000516056	-0.000571648	-0.003103695	-0.000517673	-0.001058458	0.00	0.01	0.00	0.00	0.00	0.00	0.00	0.00	0.00	0.03	0.00	0.00	0.01	0.00	0.00	0.03	0.00	0.00	0.00	0.00	-0.03	-0.02	0.00	0.00	0.00	0.00	0.00	0.00	0.00	0.00	0.03	0.00	0.00	0.00	0.00	0.00	0.00	0.00	0.00	0.00	0.00	0.00	0.00	-0.01
p130Cas linkage to MAPK signaling for integrins	0.000492956	-0.000646868	-0.002347312	-0.000551021	-0.000879718	0.00	0.00	0.01	0.00	0.00	0.00	0.00	0.00	0.00	0.04	0.00	0.00	0.01	0.00	0.00	0.01	0.00	0.00	0.00	0.00	-0.01	0.00	0.00	0.00	0.00	0.00	0.00	0.00	0.00	0.00	0.02	0.00	0.00	0.00	0.00	0.00	0.00	0.00	0.00	0.00	0.00	0.00	0.00	-0.01
PI-3K cascade:FGFR4	-0.000522815	-0.000237386	-0.002520351	-0.00039068	-0.000730849	0.00	0.00	0.01	0.00	0.00	0.00	0.00	0.00	0.00	0.03	0.00	0.00	0.01	0.00	0.00	0.03	0.00	0.00	0.00	0.00	-0.02	-0.01	0.00	0.00	0.00	0.00	0.00	0.00	0.01	0.00	0.02	0.00	0.00	0.00	0.00	0.00	0.00	0.00	0.00	0.00	0.00	0.00	0.00	-0.01
CREB1 phosphorylation through the activation of CaMKII/CaMKK/CaMKIV cascasde	0.001884822	0.000516557	0.003092983	0.001171895	0.000805946	0.00	0.00	0.01	0.01	0.00	0.00	0.00	0.00	0.00	0.05	0.00	0.00	0.01	0.00	0.00	0.00	0.00	0.00	0.00	0.00	0.05	0.02	0.00	0.00	0.00	0.00	0.00	0.00	0.00	0.00	0.03	0.00	0.00	0.00	0.00	0.00	0.00	0.00	0.00	0.00	0.00	0.00	0.00	-0.01
RUNX1 interacts with co-factors whose precise effect on RUNX1 targets is not known	0.000123109	4.33051E-05	-0.000584166	3.52971E-05	-0.000149314	0.00	0.00	0.01	0.00	0.00	0.00	0.00	0.00	0.00	0.03	0.00	0.00	0.02	0.00	0.00	0.01	0.00	0.00	0.00	0.00	0.00	0.01	0.00	0.00	0.00	0.00	0.00	0.00	0.00	0.00	0.02	0.00	0.00	0.00	0.00	0.00	0.00	0.00	0.00	0.00	0.00	0.00	0.00	0.00
MAP2K and MAPK activation	0.00123675	9.34465E-05	-9.3334E-06	0.000137997	0.000145059	0.00	0.00	0.01	0.00	0.00	0.00	0.00	0.00	0.01	0.03	0.00	0.00	0.01	0.00	0.00	0.01	0.00	0.00	0.00	0.00	0.01	0.01	0.00	0.00	0.00	0.00	0.00	0.00	0.00	0.00	0.02	0.00	0.00	0.00	0.00	0.00	0.00	0.00	0.00	0.00	0.00	0.00	0.00	0.00
Regulation of KIT signaling	0.001032014	0.00020106	-0.001659639	0.000119557	-0.000521339	0.00	0.00	0.01	0.00	0.00	0.00	0.00	0.00	0.00	0.03	0.00	0.00	0.01	0.00	0.00	0.02	0.00	0.00	0.00	0.00	-0.01	0.00	0.00	0.00	0.00	0.00	0.00	0.00	0.00	0.00	0.03	0.00	0.00	0.00	0.00	0.00	0.00	0.00	0.00	0.00	0.00	0.00	0.00	0.00
Negative regulation of activity of TFAP2 (AP-2) family transcription factors	0.001223372	-0.000806033	-0.002603034	-0.000500486	-0.000795838	0.00	0.00	0.02	0.00	0.00	0.00	0.00	0.00	0.01	0.03	0.01	0.00	0.02	0.00	0.00	0.02	0.00	0.00	0.00	0.00	-0.01	-0.01	0.00	0.00	0.00	0.00	0.00	0.00	0.00	0.00	0.02	0.00	0.00	0.00	0.00	0.00	0.00	0.00	0.00	0.00	0.00	0.00	0.00	0.00
Downstream signaling of activated FGFR3	-0.000305094	0.000164272	-0.000972273	2.91728E-05	-0.000293773	0.00	0.00	0.01	0.00	0.00	0.00	0.00	0.00	0.00	0.04	0.00	0.00	0.01	0.00	0.00	0.03	0.00	0.00	0.00	0.00	-0.02	-0.01	0.00	0.00	0.00	0.00	0.00	0.00	0.01	0.00	0.03	0.00	0.00	0.00	0.00	0.00	0.00	0.00	0.00	0.00	0.00	0.00	0.00	0.00
Sodium/Calcium exchangers	-0.001033352	0.001682415	0.006121813	0.001788361	0.00275324	0.02	0.00	0.01	0.01	0.00	0.00	0.00	0.00	0.00	0.05	0.00	0.00	0.01	0.00	0.00	0.01	0.00	0.00	0.00	0.00	0.02	0.01	0.00	0.00	0.00	0.00	0.00	0.00	0.00	0.00	0.02	0.00	0.00	0.00	0.00	0.00	0.00	0.00	0.00	0.00	0.00	0.00	0.00	0.00
Disassembly of the destruction complex and recruitment of AXIN to the membrane	-8.28762E-05	-6.69089E-05	0.000342144	-1.29948E-05	0.000487374	0.00	0.00	0.01	0.00	0.00	0.00	0.00	0.00	0.01	0.03	0.00	0.00	0.01	0.00	0.00	0.01	0.00	0.00	0.00	0.00	0.00	0.00	0.00	0.00	0.00	0.00	0.00	0.00	0.00	0.00	0.02	0.00	0.00	0.00	0.00	0.00	0.00	0.00	0.00	0.00	0.00	0.00	0.00	0.00
AKT-mediated inactivation of FOXO1A	0.001584033	0.000446106	0.002864926	0.001056587	0.001949607	0.01	0.00	0.01	0.01	0.00	0.00	0.00	0.00	0.00	0.05	0.00	0.01	0.02	0.00	0.01	0.00	0.00	0.00	0.00	0.00	0.03	0.04	0.00	0.00	0.00	0.00	0.00	0.00	0.00	0.00	0.04	0.00	0.00	0.01	0.00	0.00	0.00	0.00	0.00	0.00	0.00	0.00	0.00	0.01
NOTCH2 Activation and Transmission of Signal to the Nucleus	-0.00014941	-0.000758783	-0.002537327	-0.000635925	-0.000846133	0.00	0.00	0.01	0.00	0.00	0.00	0.00	0.00	0.00	0.03	0.00	0.00	0.02	0.00	0.00	0.02	0.00	0.00	0.00	0.00	0.01	0.02	0.00	0.00	0.00	0.00	0.00	0.00	0.00	0.00	0.02	0.00	0.00	0.00	0.00	0.00	0.00	0.00	0.00	0.00	0.00	0.00	0.00	0.00
Signaling by FGFR1	-0.000190403	8.49526E-05	5.13457E-05	0.000129295	0.000243193	0.00	0.00	0.01	0.00	0.00	0.00	0.00	0.00	0.01	0.03	0.00	0.00	0.01	0.00	0.00	0.01	0.00	0.00	0.00	0.00	-0.01	-0.01	0.00	0.00	0.00	0.00	0.00	0.00	0.00	0.00	0.02	0.00	0.00	0.00	0.00	0.00	0.00	0.00	0.00	0.00	0.00	0.00	0.00	0.00
MET interacts with TNS proteins	-0.000920969	-0.000252097	-0.002962333	-0.000438581	-0.001059354	0.00	0.01	0.00	0.00	0.00	0.00	0.00	0.00	0.00	0.04	0.00	0.00	-0.01	0.00	0.00	0.02	0.00	0.00	0.00	0.00	-0.02	-0.01	0.00	0.00	0.00	0.00	0.00	0.00	0.00	0.00	0.02	0.00	0.00	0.00	0.01	0.00	0.00	0.00	0.00	0.00	0.00	0.00	0.00	-0.01
LGI-ADAM interactions	-0.000734354	0.00024456	-0.000337075	8.30497E-05	-5.57475E-06	0.00	0.00	0.01	0.00	0.00	0.00	0.00	0.00	0.00	0.04	0.00	0.00	0.01	0.00	0.00	0.04	0.00	0.00	0.00	0.00	-0.01	-0.01	0.00	0.00	0.00	0.00	0.00	0.00	0.01	0.00	0.02	0.00	0.00	0.00	0.00	0.00	0.00	0.00	0.00	0.00	0.00	0.00	0.00	-0.01
Regulation of signaling by CBL	0.000765004	0.000820033	0.001022372	0.000752207	0.000392234	0.00	0.00	0.01	0.00	0.00	0.00	0.00	0.00	0.00	0.03	0.00	0.00	0.02	0.00	0.00	0.03	0.00	0.00	0.00	0.00	0.01	0.01	0.00	0.00	0.00	0.00	0.00	0.00	0.00	0.00	0.02	0.00	0.00	0.00	0.00	0.00	0.00	0.00	0.00	0.00	0.00	0.00	0.00	0.00
Signaling by FGFR4 in disease	0.001114205	0.002472605	0.007938283	0.002238907	0.002838458	0.00	0.00	0.01	0.00	0.00	0.01	0.00	0.00	0.01	0.03	0.00	0.00	0.01	0.00	0.00	0.02	0.00	0.00	0.00	0.00	0.02	0.02	0.00	0.00	0.00	0.00	0.00	0.00	0.00	0.00	0.02	0.00	0.00	0.00	0.00	0.00	0.00	0.00	0.00	0.00	0.00	0.00	0.00	0.00
Molecules associated with elastic fibres	-0.00070169	-0.000561049	-0.003085105	-0.000620245	-0.001067223	0.00	0.00	0.00	0.00	0.00	0.00	0.00	0.00	0.00	0.04	0.00	0.00	0.01	0.00	0.00	0.03	0.00	0.00	0.00	0.00	-0.02	-0.01	0.00	0.00	0.00	0.00	0.00	0.00	0.01	0.00	0.02	0.00	0.00	0.00	0.00	0.00	0.00	0.00	0.00	0.00	0.00	0.00	0.00	0.00
Synaptic adhesion-like molecules	-0.000756108	-0.000276812	-0.002544902	-0.000310858	-0.001087292	0.00	0.00	0.01	0.00	0.00	0.00	0.00	0.00	0.00	0.04	0.00	0.00	0.02	0.00	0.00	0.04	0.00	0.00	0.00	0.00	-0.02	-0.01	0.00	0.00	0.00	0.00	0.00	0.00	0.01	0.00	0.01	0.00	0.00	0.00	0.00	0.00	0.00	0.00	0.00	0.00	0.00	0.00	0.00	0.01
NOTCH3 Activation and Transmission of Signal to the Nucleus	-0.000407405	-0.000687306	-0.002317649	-0.000601001	-0.000805862	0.00	0.00	0.01	0.00	0.00	0.00	0.00	0.00	0.00	0.03	0.00	0.00	0.02	0.00	0.00	0.01	0.00	0.00	0.00	0.00	0.01	0.02	0.00	0.00	0.00	0.00	0.00	0.00	0.00	0.00	0.02	0.00	0.00	0.00	0.00	0.00	0.00	0.00	0.00	0.00	0.00	0.00	0.00	0.00
FRS-mediated FGFR4 signaling	-0.0003316	-0.00019114	-0.001889245	-0.000303839	-0.000577068	0.00	0.00	0.01	0.00	0.00	0.00	0.00	0.00	0.00	0.03	0.00	0.00	0.01	0.00	0.00	0.02	0.00	0.00	0.00	0.00	-0.02	-0.01	0.00	0.00	0.00	0.00	0.00	0.00	0.01	0.00	0.03	0.00	0.00	0.00	0.00	0.00	0.00	0.00	0.00	0.00	0.00	0.00	0.00	0.00
Signaling by FGFR3 fusions in cancer	0.000460713	0.002947041	0.007681512	0.002664525	0.002772446	0.00	0.00	0.01	0.00	0.00	0.01	0.00	0.00	0.01	0.03	0.00	0.00	0.01	0.00	0.00	0.02	0.00	0.00	0.00	0.00	0.02	0.02	0.00	0.00	0.00	0.00	0.00	0.00	0.00	0.00	0.02	0.00	0.00	0.00	0.00	0.00	0.00	0.00	0.00	0.00	0.00	0.00	0.00	0.00
Signaling by SCF-KIT	0.000620948	0.000771057	7.52072E-05	0.000592137	-2.41817E-05	0.00	0.00	0.01	0.00	0.00	0.00	0.00	0.00	0.00	0.03	0.00	0.00	0.01	0.00	0.00	0.02	0.00	0.00	0.00	0.00	0.00	0.00	0.00	0.00	0.00	0.00	0.00	0.00	0.00	0.00	0.02	0.00	0.00	0.00	0.00	0.00	0.00	0.00	0.00	0.00	0.00	0.00	0.00	0.00
HDL assembly	0.001513515	0.001334446	0.001347355	0.001124744	0.000151532	0.00	0.00	0.00	0.00	0.00	0.00	0.00	0.00	0.01	0.03	0.00	0.00	0.01	0.00	0.00	0.00	0.00	0.00	0.00	0.00	0.01	0.01	0.00	0.00	0.00	0.00	0.00	0.00	0.00	0.00	0.03	0.00	0.00	0.00	0.00	0.00	0.00	0.00	0.00	0.00	0.00	0.00	0.00	0.00
Type I hemidesmosome assembly	-0.000939996	-0.000556784	-0.003303889	-0.000467801	-0.001059956	0.00	0.01	0.00	0.00	0.00	0.00	0.00	0.00	0.00	0.04	0.00	0.00	0.00	0.00	0.00	0.00	0.00	0.00	0.00	0.00	-0.02	-0.01	0.00	0.00	0.00	0.00	0.00	0.00	0.00	0.00	0.02	0.00	0.00	0.00	0.01	0.00	0.00	0.00	0.00	0.00	0.00	0.00	0.00	-0.01
Synthesis of PI	0.002521836	-0.001194585	-0.00544202	-0.001081497	-0.001754581	0.00	0.00	0.01	0.00	0.00	0.00	0.00	0.00	0.00	0.03	0.00	0.00	0.02	0.00	0.01	0.00	0.00	0.00	0.00	0.00	0.01	0.05	0.00	0.00	0.00	0.00	0.00	0.00	0.00	0.00	0.03	0.00	0.00	0.00	0.00	0.00	0.00	0.00	0.01	0.00	0.00	0.00	0.00	0.02
SUMOylation of intracellular receptors	-0.00026918	-0.000383921	-0.00176317	-0.000353889	-0.000535577	0.00	0.00	0.01	0.00	0.00	0.00	0.00	0.00	0.00	0.04	0.00	0.00	0.02	0.00	0.00	0.02	0.00	0.00	0.00	0.00	-0.01	-0.01	0.00	0.00	0.00	0.00	0.00	0.00	0.00	0.00	0.01	0.00	0.00	0.00	0.00	0.00	0.00	0.00	0.00	0.00	0.00	0.00	0.00	0.00
Depurination	0.003161124	0.001112124	0.005787982	0.002014179	0.010451178	0.01	0.00	0.01	-0.01	0.00	0.02	0.00	0.00	0.00	0.02	0.00	0.00	0.02	0.00	0.00	-0.01	0.00	0.00	0.00	0.00	-0.02	0.01	0.00	0.00	0.01	0.00	0.00	0.00	0.00	0.00	0.06	0.00	0.00	0.00	-0.01	0.00	0.00	0.00	0.00	0.00	0.00	0.00	0.00	0.02
Cleavage of the damaged purine	0.003161124	0.001112124	0.005787982	0.002014179	0.010451178	0.01	0.00	0.01	-0.01	0.00	0.02	0.00	0.00	0.00	0.02	0.00	0.00	0.02	0.00	0.00	-0.01	0.00	0.00	0.00	0.00	-0.02	0.01	0.00	0.00	0.01	0.00	0.00	0.00	0.00	0.00	0.06	0.00	0.00	0.00	-0.01	0.00	0.00	0.00	0.00	0.00	0.00	0.00	0.00	0.02
Negative regulation of TCF-dependent signaling by DVL-interacting proteins	-0.000621274	-0.000719645	-0.003373883	-0.000752554	-0.001138135	0.00	0.00	0.01	0.00	0.00	0.00	0.00	0.00	0.00	0.02	0.00	0.00	0.02	0.00	0.00	0.02	0.00	0.00	0.00	0.00	-0.02	-0.01	0.00	0.00	0.00	0.00	0.00	0.00	0.00	0.00	0.02	0.00	0.00	0.00	0.00	0.00	0.00	0.00	0.00	0.00	0.00	0.00	0.00	-0.01
Activated NOTCH1 Transmits Signal to the Nucleus	-0.000210679	-0.000914087	-0.002581814	-0.000706388	-0.000864195	0.00	0.00	0.01	0.00	0.00	0.00	0.00	0.00	0.00	0.03	0.00	0.00	0.02	0.00	0.00	0.02	0.00	0.00	0.00	0.00	0.00	0.01	0.00	0.00	0.00	0.00	0.00	0.00	0.00	0.00	0.02	0.00	0.00	0.00	0.00	0.00	0.00	0.00	0.00	0.00	0.00	0.00	0.00	0.00
Regulation of gene expression in endocrine-committed (NEUROG3+) progenitor cells	-0.000795373	-0.000590329	-0.003395203	-0.000744372	-0.001090543	0.00	0.01	0.01	0.00	0.00	0.00	0.00	0.00	0.00	0.04	0.00	0.00	0.00	0.00	0.00	0.00	0.00	0.00	0.00	0.00	-0.03	-0.02	0.00	0.00	0.00	0.00	0.00	0.00	-0.01	0.00	0.03	0.00	0.00	0.00	-0.01	0.00	0.00	0.00	0.00	0.00	0.00	0.00	0.00	-0.01
Hydroxycarboxylic acid-binding receptors	-0.000769518	-0.000628334	-0.003337872	-0.000918849	-0.001169484	0.00	-0.01	0.00	-0.01	0.00	0.00	0.00	0.00	0.00	0.05	0.00	0.00	0.01	0.00	0.00	-0.02	0.00	0.00	0.00	0.00	-0.02	-0.02	0.00	0.00	0.00	0.00	0.00	0.00	0.01	0.00	0.02	0.00	0.00	0.00	0.01	0.00	0.00	0.00	0.00	0.00	0.00	0.00	0.00	-0.01
Tie2 Signaling	-0.000109245	0.000856833	0.001394978	0.000557219	0.000353776	0.00	0.00	0.01	0.00	0.00	0.00	0.00	0.00	0.00	0.03	0.00	0.00	0.02	0.00	0.00	0.03	0.00	0.00	0.00	0.00	0.00	0.01	0.00	0.00	0.00	0.00	0.00	0.00	0.00	0.00	0.02	0.00	0.00	0.00	0.00	0.00	0.00	0.00	0.00	0.00	0.00	0.00	0.00	0.00
VEGFR2 mediated cell proliferation	0.002484603	0.00154187	0.005190122	0.001477958	0.001787331	0.00	0.00	0.01	0.00	0.00	0.00	0.00	0.00	0.01	0.03	0.00	0.00	0.01	0.00	0.00	0.01	0.00	0.00	0.00	0.00	0.03	0.03	0.00	0.00	0.00	0.00	0.00	0.00	0.00	0.00	0.02	0.00	0.00	0.00	0.00	0.00	0.00	0.00	0.00	0.00	0.00	0.00	0.00	0.00
Calcineurin activates NFAT	0.000599842	0.001024523	0.006156947	0.001219543	0.002738297	0.01	0.00	0.01	0.00	0.00	0.00	0.00	0.00	0.01	0.04	0.00	0.00	0.02	0.00	0.00	-0.01	0.00	0.00	0.00	0.00	0.02	0.01	0.00	0.00	0.00	0.00	0.00	0.00	0.00	0.00	0.02	0.00	0.00	0.00	0.00	0.00	0.00	0.00	0.00	0.00	0.00	0.00	0.00	0.00
VLDLR internalisation and degradation	0.001752849	0.000674449	0.004130509	0.000686775	0.001956593	0.00	0.00	0.01	0.00	0.00	0.00	0.00	0.00	0.01	0.04	0.00	0.00	0.02	0.00	0.00	0.00	0.00	0.00	0.00	0.00	0.01	0.01	0.00	0.00	0.00	0.00	0.00	0.00	0.00	0.00	0.02	0.00	0.00	0.00	0.00	0.00	0.00	0.00	0.00	0.00	0.00	0.00	0.00	0.00
Recognition and association of DNA glycosylase with site containing an affected purine	0.003161124	0.001112124	0.005787982	0.002014179	0.010451178	0.01	0.00	0.01	-0.01	0.00	0.02	0.00	0.00	0.00	0.02	0.00	0.00	0.02	0.00	0.00	-0.01	0.00	0.00	0.00	0.00	-0.02	0.01	0.00	0.00	0.01	0.00	0.00	0.00	0.00	0.00	0.06	0.00	0.00	0.00	-0.01	0.00	0.00	0.00	0.00	0.00	0.00	0.00	0.00	0.02
Leukotriene receptors	-0.000832461	-0.000637368	-0.003468729	-0.000885484	-0.001157275	0.00	-0.01	0.00	0.00	0.00	0.00	0.00	0.00	0.00	0.05	0.00	0.00	0.01	0.00	0.00	-0.01	0.00	0.00	0.00	0.00	-0.02	-0.02	0.00	0.00	0.00	0.00	0.00	0.00	0.00	0.00	0.02	0.00	0.00	0.00	0.00	0.00	0.00	0.00	0.00	0.00	0.00	0.00	0.00	-0.01
ROBO receptors bind AKAP5	0.001346049	0.000793809	0.001424758	0.000891687	0.001301217	0.00	0.00	0.01	0.00	0.00	0.00	0.00	0.00	0.00	0.04	0.00	0.00	0.01	0.00	0.00	-0.01	0.00	0.00	0.00	0.00	0.02	0.01	0.00	0.00	0.00	0.00	0.00	0.00	-0.01	0.00	0.03	0.00	0.00	0.00	0.00	0.00	0.00	0.00	0.00	0.00	0.00	0.00	0.00	0.00
Formation of annular gap junctions	-0.000105745	0.00016752	0.002658159	0.000536502	0.001597808	0.00	0.00	0.01	0.00	0.00	0.00	0.00	0.00	0.01	0.03	0.00	0.00	0.01	0.01	0.00	0.00	0.00	0.00	0.00	0.00	0.01	0.01	0.00	0.00	0.00	0.00	0.00	0.00	0.00	0.00	0.02	0.00	0.00	0.00	0.00	0.00	0.00	0.00	0.00	0.00	0.00	0.00	0.00	0.00
Inositol transporters	-0.000804669	-0.001130121	-0.003655554	-0.000660823	-0.001409218	0.01	0.00	0.02	0.00	0.00	0.00	0.00	0.00	0.00	0.03	0.00	0.00	0.01	0.00	0.00	0.01	0.00	0.00	0.00	0.00	-0.01	-0.01	0.00	0.00	0.00	0.00	0.00	0.00	0.01	0.00	0.02	0.00	0.00	0.00	-0.01	0.00	0.00	0.00	0.00	0.00	0.00	0.01	0.00	-0.01
Downstream signal transduction	-1.93224E-05	0.000703179	0.001020181	0.000632991	0.000264923	0.00	0.00	0.01	0.00	0.00	0.00	0.00	0.00	0.00	0.03	0.00	0.00	0.02	0.00	0.00	0.03	0.00	0.00	0.00	0.00	0.00	0.01	0.00	0.00	0.00	0.00	0.00	0.00	0.01	0.00	0.01	0.00	0.00	0.00	0.00	0.00	0.00	0.00	0.00	0.00	0.00	0.00	0.00	0.00
Signaling by EGFRvIII in Cancer	0.000587997	0.001723493	0.004987048	0.001549955	0.00184069	0.00	0.00	0.01	0.00	0.00	0.00	0.00	0.00	0.01	0.03	0.00	0.00	0.02	0.00	0.00	0.02	0.00	0.00	0.00	0.00	0.01	0.01	0.00	0.00	0.00	0.00	0.00	0.00	0.00	0.00	0.02	0.00	0.00	0.00	0.00	0.00	0.00	0.00	0.00	0.00	0.00	0.00	0.00	0.00
Constitutive Signaling by EGFRvIII	0.000587997	0.001723493	0.004987048	0.001549955	0.00184069	0.00	0.00	0.01	0.00	0.00	0.00	0.00	0.00	0.01	0.03	0.00	0.00	0.02	0.00	0.00	0.02	0.00	0.00	0.00	0.00	0.01	0.01	0.00	0.00	0.00	0.00	0.00	0.00	0.00	0.00	0.02	0.00	0.00	0.00	0.00	0.00	0.00	0.00	0.00	0.00	0.00	0.00	0.00	0.00
Cohesin Loading onto Chromatin	-0.001052462	0.001049005	0.006054757	0.001312746	0.002453946	0.00	0.00	0.01	0.01	0.00	0.00	0.00	0.00	0.00	0.04	0.00	0.00	0.02	0.00	0.00	0.03	0.00	0.00	0.00	0.00	0.04	0.04	0.00	0.00	0.00	0.00	0.00	0.00	0.01	0.00	0.02	0.00	0.00	0.00	0.00	0.00	0.00	0.00	0.00	0.00	0.00	0.00	0.00	0.02
SHC-mediated cascade:FGFR4	-0.000274773	-0.000236268	-0.00186876	-0.000293104	-0.000548918	0.00	0.00	0.01	0.00	0.00	0.00	0.00	0.00	0.00	0.03	0.00	0.00	0.01	0.00	0.00	0.02	0.00	0.00	0.00	0.00	-0.02	-0.01	0.00	0.00	0.00	0.00	0.00	0.00	0.01	0.00	0.02	0.00	0.00	0.00	0.00	0.00	0.00	0.00	0.00	0.00	0.00	0.00	0.00	0.00
Downstream signaling of activated FGFR1	-0.000464831	-8.71184E-05	-0.001372206	-0.000132054	-0.000387943	0.00	0.00	0.01	0.00	0.00	0.00	0.00	0.00	0.00	0.03	0.00	0.00	0.00	0.00	0.00	0.02	0.00	0.00	0.00	0.00	-0.01	-0.01	0.00	0.00	0.00	0.00	0.00	0.00	0.01	0.00	0.02	0.00	0.00	0.00	0.00	0.00	0.00	0.00	0.00	0.00	0.00	0.00	0.00	0.00
Activation of GABAB receptors	-0.000431114	-0.000669781	-0.003033611	-0.000669201	-0.001085198	0.00	0.00	0.00	-0.01	0.00	0.00	0.00	0.00	0.01	0.03	0.00	0.00	0.01	0.00	0.00	0.03	0.00	0.00	0.00	0.00	0.00	0.01	0.00	0.00	0.00	0.00	0.00	0.00	0.00	0.00	0.02	0.00	0.00	0.00	0.00	0.00	0.00	0.00	0.00	0.00	0.00	0.00	0.00	0.00
Listeria monocytogenes entry into host cells	-0.000125823	0.001373303	0.004266044	0.001054197	0.001887463	0.00	0.00	0.01	0.01	0.00	0.00	0.00	0.00	0.00	0.03	0.00	0.00	0.01	0.00	0.00	0.01	0.00	0.00	0.00	0.00	0.03	0.01	0.00	0.00	0.00	0.00	0.00	0.00	0.00	0.00	0.02	0.00	0.00	0.00	0.00	0.00	0.00	0.00	0.00	0.00	0.00	0.00	0.00	0.00
Neurophilin interactions with VEGF and VEGFR	0.000588214	9.71537E-05	-0.002429295	2.14932E-05	-0.000675079	0.00	0.01	0.00	0.00	0.00	0.00	0.00	0.00	0.00	0.03	0.00	0.00	0.00	0.00	0.00	0.04	0.00	0.00	0.00	0.00	-0.01	0.01	0.00	0.00	0.01	0.00	0.00	0.00	0.02	0.00	0.02	0.00	0.00	0.00	0.01	0.00	0.00	0.00	0.00	0.00	0.00	0.00	0.00	-0.01
Downstream signaling of activated FGFR4	-0.000209452	0.00011247	-0.001054212	-2.96575E-05	-0.000262884	0.00	0.00	0.01	0.00	0.00	0.00	0.00	0.00	0.00	0.03	0.00	0.00	0.01	0.00	0.00	0.03	0.00	0.00	0.00	0.00	-0.01	-0.01	0.00	0.00	0.00	0.00	0.00	0.00	0.01	0.00	0.02	0.00	0.00	0.00	0.00	0.00	0.00	0.00	0.00	0.00	0.00	0.00	0.00	0.00
Histamine receptors	-0.000986695	-0.000647375	-0.003756665	-0.000932459	-0.001223613	0.00	-0.01	0.00	-0.01	0.00	0.00	0.00	0.00	0.00	0.04	0.00	0.00	0.00	-0.01	0.00	0.00	0.00	0.00	0.00	0.00	-0.02	-0.01	0.00	0.00	0.00	0.00	0.00	0.00	-0.01	0.00	0.02	0.00	0.00	0.00	0.00	0.00	0.00	0.00	0.00	0.00	0.00	0.00	0.00	-0.01
PTK6 Regulates RTKs and Their Effectors AKT1 and DOK1	0.002275079	0.001169642	0.00460321	0.00134948	0.00229582	0.00	0.00	0.01	0.01	0.00	0.00	0.00	0.00	0.01	0.04	0.00	0.00	0.01	0.00	0.00	-0.01	0.00	0.00	0.00	0.00	0.03	0.02	0.00	0.00	0.00	0.00	0.00	0.00	0.00	0.00	0.03	0.00	0.00	0.00	0.00	0.00	0.00	0.00	0.00	0.00	0.00	0.00	0.00	0.01
RUNX1 regulates transcription of genes involved in differentiation of myeloid cells	0.000737334	-0.000581948	-0.003462584	-0.000515473	-0.001177019	0.00	0.00	0.00	0.00	0.00	0.00	0.00	0.00	0.00	0.03	0.00	0.00	0.00	0.00	0.00	0.01	0.00	0.00	0.00	0.00	-0.03	-0.02	0.00	0.00	0.00	0.00	0.00	0.00	0.00	0.00	0.03	0.00	0.00	0.00	0.00	0.00	0.00	0.00	0.00	0.00	0.00	0.00	0.00	-0.01
Signaling by Ligand-Responsive EGFR Variants in Cancer	0.000617113	0.001945276	0.007596039	0.001924488	0.003112536	0.00	0.00	0.01	0.00	0.00	0.00	0.00	0.00	0.01	0.03	0.00	0.00	0.02	0.00	0.00	0.01	0.00	0.00	0.00	0.00	0.03	0.02	0.00	0.00	0.00	0.00	0.00	0.00	0.00	0.00	0.03	0.00	0.00	0.00	0.00	0.00	0.00	0.00	0.00	0.00	0.00	0.00	0.00	0.00
Gluconeogenesis	0.001445231	0.000525172	0.008405607	0.000972508	0.003909696	0.01	0.00	0.01	0.00	0.00	0.01	0.00	0.00	0.01	0.03	0.00	0.00	0.02	0.00	0.00	0.00	0.00	0.00	0.00	0.00	0.03	0.02	0.00	0.00	0.00	0.00	0.00	0.00	0.00	0.00	0.03	0.00	0.00	0.00	0.00	0.00	0.00	0.00	0.00	0.00	0.00	0.00	0.00	0.01
GABA B receptor activation	-0.000431114	-0.000669781	-0.003033611	-0.000669201	-0.001085198	0.00	0.00	0.00	-0.01	0.00	0.00	0.00	0.00	0.01	0.03	0.00	0.00	0.01	0.00	0.00	0.03	0.00	0.00	0.00	0.00	0.00	0.01	0.00	0.00	0.00	0.00	0.00	0.00	0.00	0.00	0.02	0.00	0.00	0.00	0.00	0.00	0.00	0.00	0.00	0.00	0.00	0.00	0.00	0.00
Adherens junctions interactions	-0.000697323	-0.000529736	-0.002801102	-0.0005164	-0.000978555	0.00	0.01	0.00	0.00	0.00	0.00	0.00	0.00	0.00	0.03	0.00	0.00	0.01	0.00	0.00	0.03	0.00	0.00	0.00	0.00	-0.02	-0.01	0.00	0.00	0.00	0.00	0.00	0.00	0.01	0.00	0.02	0.00	0.00	0.00	0.00	0.00	0.00	0.00	0.00	0.00	0.00	0.00	0.00	-0.01
AMER1 mutants destabilize the destruction complex	0.001688254	0.00168232	0.011153793	0.002084916	0.005341572	0.02	0.00	0.01	0.01	0.00	0.01	0.00	0.00	0.01	0.03	0.00	0.00	0.01	0.00	0.00	-0.01	0.00	0.00	0.00	0.00	0.06	0.03	0.00	0.00	0.00	0.00	0.00	0.00	0.00	0.00	0.02	0.00	0.00	0.00	0.00	0.00	0.00	0.00	0.00	0.00	0.00	0.00	0.00	0.01
Release of Hh-Np from the secreting cell	-0.000778559	-0.000830845	-0.003214482	-0.000621902	-0.001142056	0.00	0.00	0.01	-0.01	0.00	0.00	0.00	0.00	0.00	0.01	0.00	0.00	0.02	0.00	0.00	0.02	0.00	0.00	0.00	0.00	-0.02	-0.01	0.00	0.00	0.01	0.00	0.00	0.00	0.00	0.00	0.03	0.00	0.00	0.00	0.00	0.00	0.00	0.00	0.00	0.00	0.00	0.00	0.00	0.00
Gap junction degradation	0.000532616	0.000480523	0.003894036	0.00090968	0.002058078	0.00	0.00	0.01	0.00	0.00	0.00	0.00	0.00	0.01	0.03	0.00	0.00	0.02	0.00	0.00	0.00	0.00	0.00	0.00	0.00	0.02	0.01	0.00	0.00	0.00	0.00	0.00	0.00	0.00	0.00	0.02	0.00	0.00	0.00	0.00	0.00	0.00	0.00	0.00	0.00	0.00	0.00	0.00	0.00
Activated NTRK3 signals through PI3K	0.00094738	0.000503435	-0.00037266	0.000393956	-0.000367386	0.00	0.00	0.01	0.00	0.00	0.00	0.00	0.00	0.00	0.02	0.00	0.00	0.01	0.00	0.00	0.04	0.00	0.00	0.00	0.00	-0.01	0.00	0.00	0.00	0.00	0.00	0.00	0.00	0.01	0.00	0.01	0.00	0.00	0.00	0.00	0.00	0.00	0.00	0.00	0.00	0.00	0.00	0.00	0.00
SOS-mediated signalling	-0.000286199	0.001368157	0.006519973	0.00145442	0.002238149	-0.01	0.00	0.01	0.01	0.00	0.00	0.00	0.00	0.01	0.04	0.00	0.00	0.01	0.00	0.00	-0.01	0.00	0.00	0.00	0.00	0.03	0.01	0.00	0.00	0.00	0.00	0.00	0.00	-0.01	0.00	0.03	0.00	0.00	0.00	0.00	0.00	0.00	0.00	0.00	0.00	0.00	0.00	0.00	0.00
InlA-mediated entry of Listeria monocytogenes into host cells	0.000295263	0.000331073	0.003150904	0.00041176	0.001862022	0.00	0.00	0.01	0.00	0.00	0.00	0.00	0.00	0.01	0.03	0.00	0.00	0.02	0.00	0.00	0.00	0.00	0.00	0.00	0.00	0.02	0.01	0.00	0.00	0.00	0.00	0.00	0.00	0.00	0.00	0.02	0.00	0.00	0.00	0.00	0.00	0.00	0.00	0.00	0.00	0.00	0.00	0.00	0.01
ChREBP activates metabolic gene expression	0.002055658	0.001671384	0.008597472	0.001777461	0.003966862	0.01	0.00	0.01	0.01	0.00	0.00	0.00	0.00	0.00	0.04	0.00	0.00	0.01	0.00	0.00	-0.01	0.00	0.00	0.00	0.00	0.04	0.02	0.00	0.00	0.00	0.00	0.00	0.00	0.00	0.00	0.02	0.00	0.00	0.00	0.00	0.00	0.00	0.00	0.00	0.00	0.00	0.00	0.00	0.00
Inwardly rectifying K+ channels	-0.000549609	-0.000643501	-0.003197701	-0.000610337	-0.001177919	0.00	0.00	0.00	-0.01	0.00	0.00	0.00	0.00	0.01	0.02	0.00	0.00	0.01	0.00	0.00	0.03	0.00	0.00	0.00	0.00	-0.01	0.00	0.00	0.00	0.00	0.00	0.00	0.00	0.01	0.00	0.03	0.00	0.00	0.00	0.00	0.00	0.00	0.00	0.00	0.00	0.00	0.00	0.00	0.00
Receptor-type tyrosine-protein phosphatases	-0.000700603	-0.000372316	-0.002462652	-0.000341755	-0.000850653	0.00	0.00	0.00	0.00	0.00	0.00	0.00	0.00	0.00	0.03	0.00	0.00	0.01	0.00	0.00	0.06	0.00	0.00	0.00	0.00	-0.02	-0.01	0.00	0.00	0.00	0.00	0.00	0.00	0.01	0.00	0.02	0.00	0.00	0.00	0.01	0.00	0.00	0.00	0.00	0.00	0.00	0.00	0.00	0.00
Crosslinking of collagen fibrils	-0.000568383	-0.001043079	-0.003802496	-0.000734407	-0.001490685	0.00	0.00	0.01	0.00	0.00	0.00	0.00	0.00	0.00	0.00	0.00	0.00	0.02	0.00	0.00	0.03	0.00	0.00	0.00	0.00	0.00	0.03	0.00	0.00	0.00	0.00	0.00	0.00	0.00	0.00	0.01	0.00	0.00	0.00	0.00	0.00	0.00	0.00	0.00	0.00	0.00	0.00	0.00	-0.01
truncated APC mutants destabilize the destruction complex	0.001688254	0.00168232	0.011153793	0.002084916	0.005341572	0.02	0.00	0.01	0.01	0.00	0.01	0.00	0.00	0.01	0.03	0.00	0.00	0.01	0.00	0.00	-0.01	0.00	0.00	0.00	0.00	0.06	0.03	0.00	0.00	0.00	0.00	0.00	0.00	0.00	0.00	0.02	0.00	0.00	0.00	0.00	0.00	0.00	0.00	0.00	0.00	0.00	0.00	0.00	0.01
APC truncation mutants have impaired AXIN binding	0.001688254	0.00168232	0.011153793	0.002084916	0.005341572	0.02	0.00	0.01	0.01	0.00	0.01	0.00	0.00	0.01	0.03	0.00	0.00	0.01	0.00	0.00	-0.01	0.00	0.00	0.00	0.00	0.06	0.03	0.00	0.00	0.00	0.00	0.00	0.00	0.00	0.00	0.02	0.00	0.00	0.00	0.00	0.00	0.00	0.00	0.00	0.00	0.00	0.00	0.00	0.01
MET activates STAT3	-0.000634403	-0.000507197	-0.002477905	-0.000422389	-0.000926461	0.00	0.00	-0.01	0.00	0.00	0.00	0.00	0.00	0.00	0.04	0.00	0.00	-0.01	0.00	0.00	0.06	0.00	0.00	0.00	0.00	-0.02	-0.01	0.00	0.00	0.00	0.00	0.00	0.00	0.02	0.00	0.01	0.00	0.00	0.00	0.01	0.00	0.00	0.00	0.00	0.00	0.00	0.00	0.00	-0.01
Mitotic Telophase/Cytokinesis	-0.000190595	0.002337834	0.008174675	0.002404157	0.003092507	0.00	0.00	0.01	0.01	0.00	0.01	0.00	0.00	0.00	0.03	0.00	0.00	0.02	0.00	0.00	0.02	0.00	0.00	0.00	0.00	0.04	0.03	0.00	0.00	0.00	0.00	0.00	0.00	0.00	0.00	0.02	0.00	0.00	0.00	0.00	0.00	0.00	0.00	0.00	0.00	0.00	0.00	0.00	0.01
Constitutive Signaling by Ligand-Responsive EGFR Cancer Variants	0.000617113	0.001945276	0.007596039	0.001924488	0.003112536	0.00	0.00	0.01	0.00	0.00	0.00	0.00	0.00	0.01	0.03	0.00	0.00	0.02	0.00	0.00	0.01	0.00	0.00	0.00	0.00	0.03	0.02	0.00	0.00	0.00	0.00	0.00	0.00	0.00	0.00	0.03	0.00	0.00	0.00	0.00	0.00	0.00	0.00	0.00	0.00	0.00	0.00	0.00	0.00
Truncations of AMER1 destabilize the destruction complex	0.001688254	0.00168232	0.011153793	0.002084916	0.005341572	0.02	0.00	0.01	0.01	0.00	0.01	0.00	0.00	0.01	0.03	0.00	0.00	0.01	0.00	0.00	-0.01	0.00	0.00	0.00	0.00	0.06	0.03	0.00	0.00	0.00	0.00	0.00	0.00	0.00	0.00	0.02	0.00	0.00	0.00	0.00	0.00	0.00	0.00	0.00	0.00	0.00	0.00	0.00	0.01
Activated NTRK2 signals through FYN	0.001629632	0.000728363	-0.000851631	0.000259767	0.000255491	0.00	0.00	0.01	0.00	0.00	0.00	0.00	0.00	0.01	0.02	0.00	0.00	0.01	0.00	0.00	0.03	0.00	0.00	0.00	0.00	0.00	0.01	0.00	0.00	0.00	0.00	0.00	0.00	0.01	0.00	0.01	0.00	0.00	0.00	0.00	0.00	0.00	0.00	0.00	0.00	0.00	0.00	0.00	0.00
Synthesis And Processing Of GAG, GAGPOL Polyproteins	-0.000266931	-0.000258079	0.001089927	-4.49222E-05	0.00099351	0.00	0.00	0.01	0.00	0.00	0.00	0.00	0.00	0.01	0.03	0.00	0.00	0.01	0.00	0.00	-0.01	0.00	0.00	0.00	0.00	0.02	0.01	0.00	0.00	0.00	0.00	0.00	0.00	0.00	0.00	0.02	0.00	0.00	0.00	0.00	0.00	0.00	0.00	0.00	0.00	0.00	0.00	0.00	0.00
TGF-beta receptor signaling in EMT (epithelial to mesenchymal transition)	0.001282633	0.00047375	0.003621898	0.000530958	0.001663977	0.00	0.00	0.01	0.00	0.00	0.00	0.00	0.00	0.01	0.03	0.00	0.00	0.01	0.00	0.00	-0.01	0.00	0.00	0.00	0.00	0.02	0.01	0.00	0.00	0.00	0.00	0.00	0.00	0.00	0.00	0.02	0.00	0.00	0.00	0.00	0.00	0.00	0.00	0.00	0.00	0.00	0.00	0.00	0.00
Fibronectin matrix formation	-0.000752121	-0.000635841	-0.003598561	-0.000827685	-0.001166293	0.00	0.00	0.00	-0.01	0.00	0.00	0.00	0.00	0.00	0.04	0.00	0.00	0.00	0.00	0.00	-0.01	0.00	0.00	0.00	0.00	-0.03	-0.02	0.00	0.00	0.00	0.00	0.00	0.00	0.00	0.00	0.02	0.00	0.00	0.00	0.00	0.00	0.00	0.00	0.00	0.00	0.00	0.00	0.00	-0.01
AXIN missense mutants destabilize the destruction complex	0.001688254	0.00168232	0.011153793	0.002084916	0.005341572	0.02	0.00	0.01	0.01	0.00	0.01	0.00	0.00	0.01	0.03	0.00	0.00	0.01	0.00	0.00	-0.01	0.00	0.00	0.00	0.00	0.06	0.03	0.00	0.00	0.00	0.00	0.00	0.00	0.00	0.00	0.02	0.00	0.00	0.00	0.00	0.00	0.00	0.00	0.00	0.00	0.00	0.00	0.00	0.01
Activation of G protein gated Potassium channels	-0.000537695	-0.000681767	-0.003371034	-0.000646111	-0.001208533	0.00	0.00	0.00	-0.01	0.00	0.00	0.00	0.00	0.01	0.02	0.00	0.00	0.01	0.00	0.00	0.03	0.00	0.00	0.00	0.00	-0.02	0.00	0.00	0.00	0.00	0.00	0.00	0.00	0.01	0.00	0.03	0.00	0.00	0.00	0.00	0.00	0.00	0.00	0.00	0.00	0.00	0.00	0.00	0.00
Membrane binding and targetting of GAG proteins	-0.000266931	-0.000258079	0.001089927	-4.49222E-05	0.00099351	0.00	0.00	0.01	0.00	0.00	0.00	0.00	0.00	0.01	0.03	0.00	0.00	0.01	0.00	0.00	-0.01	0.00	0.00	0.00	0.00	0.02	0.01	0.00	0.00	0.00	0.00	0.00	0.00	0.00	0.00	0.02	0.00	0.00	0.00	0.00	0.00	0.00	0.00	0.00	0.00	0.00	0.00	0.00	0.00
MET activates PI3K/AKT signaling	-0.000696619	0.001442727	0.002065917	0.001196717	0.000320069	0.00	0.00	0.00	0.00	0.00	0.00	0.00	0.00	0.00	0.02	0.00	0.00	0.00	0.00	0.00	0.04	0.00	0.00	0.00	0.00	0.00	0.01	0.00	0.00	0.00	0.00	0.00	0.00	0.01	0.00	0.02	0.00	0.00	0.00	0.00	0.00	0.00	0.00	0.00	0.00	0.00	0.00	0.00	-0.01
EPHA-mediated growth cone collapse	0.002952972	0.003645322	0.009821208	0.003477129	0.003482984	0.00	0.00	0.01	0.01	0.00	0.01	0.00	0.00	0.01	0.04	0.00	0.00	0.02	0.00	0.00	0.02	0.00	0.00	0.00	0.00	0.04	0.03	0.00	0.00	0.00	0.00	0.00	0.00	0.00	0.00	0.02	0.00	0.00	0.00	0.00	0.00	0.00	0.00	0.00	0.00	0.00	0.00	0.00	0.00
Signal attenuation	-0.000172119	0.000137548	-0.000743934	0.000187266	-0.000141308	0.00	0.00	0.01	0.00	0.00	0.00	0.00	0.00	0.01	0.03	0.00	0.00	0.01	0.00	0.00	0.01	0.00	0.00	0.00	0.00	-0.01	-0.01	0.00	0.00	0.00	0.00	0.00	0.00	0.00	0.00	0.02	0.00	0.00	0.00	0.00	0.00	0.00	0.00	0.00	0.00	0.00	0.00	0.00	-0.01
Inhibition of voltage gated Ca2+ channels via Gbeta/gamma subunits	-0.000537695	-0.000681767	-0.003371034	-0.000646111	-0.001208533	0.00	0.00	0.00	-0.01	0.00	0.00	0.00	0.00	0.01	0.02	0.00	0.00	0.01	0.00	0.00	0.03	0.00	0.00	0.00	0.00	-0.02	0.00	0.00	0.00	0.00	0.00	0.00	0.00	0.01	0.00	0.03	0.00	0.00	0.00	0.00	0.00	0.00	0.00	0.00	0.00	0.00	0.00	0.00	0.00
Assembly Of The HIV Virion	-6.11282E-05	0.000134434	0.002606836	0.000317856	0.00156513	0.00	0.00	0.01	0.00	0.00	0.00	0.00	0.00	0.00	0.03	0.00	0.00	0.01	0.00	0.00	-0.01	0.00	0.00	0.00	0.00	0.03	0.02	0.00	0.00	0.00	0.00	0.00	0.00	0.00	0.00	0.02	0.00	0.00	0.00	0.00	0.00	0.00	0.00	0.00	0.00	0.00	0.00	0.00	0.00
Misspliced GSK3beta mutants stabilize beta-catenin	0.001349387	0.001852113	0.011322395	0.002118422	0.005273718	0.01	0.00	0.01	0.01	0.00	0.01	0.00	0.00	0.01	0.03	0.00	0.00	0.01	0.00	0.00	-0.01	0.00	0.00	0.00	0.00	0.06	0.03	0.00	0.00	0.00	0.00	0.00	0.00	0.00	0.00	0.02	0.00	0.00	0.00	0.00	0.00	0.00	0.00	0.00	0.00	0.00	0.00	0.00	0.01
Caspase-mediated cleavage of cytoskeletal proteins	-0.000951801	-0.000248224	-0.002315056	-0.000285579	-0.000933667	0.00	0.00	0.01	0.00	0.00	0.00	0.00	0.00	0.00	0.03	0.00	0.00	0.01	0.00	0.00	0.02	0.00	0.00	0.00	0.00	-0.01	-0.01	0.00	0.00	0.00	0.00	0.00	0.00	0.00	0.00	0.02	0.00	0.00	0.00	0.00	0.00	0.00	0.00	0.00	0.00	0.00	0.00	0.00	-0.01
RUNX3 regulates YAP1-mediated transcription	-0.000582263	-0.001201068	0.002742899	5.12846E-05	0.001253907	0.00	0.01	0.01	0.00	0.00	0.00	0.00	0.00	0.00	0.01	0.00	0.00	0.02	0.00	0.00	0.03	0.00	0.00	0.00	0.00	0.01	0.00	0.00	0.00	0.01	0.00	0.00	0.00	0.00	0.00	0.03	0.00	0.00	0.00	0.00	0.00	0.00	0.00	0.00	0.00	0.00	0.00	0.00	0.00
G protein gated Potassium channels	-0.000537695	-0.000681767	-0.003371034	-0.000646111	-0.001208533	0.00	0.00	0.00	-0.01	0.00	0.00	0.00	0.00	0.01	0.02	0.00	0.00	0.01	0.00	0.00	0.03	0.00	0.00	0.00	0.00	-0.02	0.00	0.00	0.00	0.00	0.00	0.00	0.00	0.01	0.00	0.03	0.00	0.00	0.00	0.00	0.00	0.00	0.00	0.00	0.00	0.00	0.00	0.00	0.00
Lysosphingolipid and LPA receptors	-0.000746069	-0.000505755	-0.00283592	-0.000554982	-0.000929661	0.00	0.00	0.01	0.00	0.00	0.00	0.00	0.00	0.00	0.04	0.00	0.00	-0.01	0.00	0.00	0.03	0.00	0.00	0.00	0.00	-0.02	-0.01	0.00	0.00	0.00	0.00	0.00	0.00	0.01	0.00	0.01	0.00	0.00	0.00	-0.01	0.00	0.00	0.00	0.00	0.00	0.00	0.00	0.00	0.00
S37 mutants of beta-catenin aren't phosphorylated	0.001349387	0.001852113	0.011322395	0.002118422	0.005273718	0.01	0.00	0.01	0.01	0.00	0.01	0.00	0.00	0.01	0.03	0.00	0.00	0.01	0.00	0.00	-0.01	0.00	0.00	0.00	0.00	0.06	0.03	0.00	0.00	0.00	0.00	0.00	0.00	0.00	0.00	0.02	0.00	0.00	0.00	0.00	0.00	0.00	0.00	0.00	0.00	0.00	0.00	0.00	0.01
phosphorylation site mutants of CTNNB1 are not targeted to the proteasome by the destruction complex	0.001349387	0.001852113	0.011322395	0.002118422	0.005273718	0.01	0.00	0.01	0.01	0.00	0.01	0.00	0.00	0.01	0.03	0.00	0.00	0.01	0.00	0.00	-0.01	0.00	0.00	0.00	0.00	0.06	0.03	0.00	0.00	0.00	0.00	0.00	0.00	0.00	0.00	0.02	0.00	0.00	0.00	0.00	0.00	0.00	0.00	0.00	0.00	0.00	0.00	0.00	0.01
PI5P Regulates TP53 Acetylation	0.001079369	0.001498755	0.004219032	0.001849938	0.001935243	0.00	0.00	0.01	0.00	0.00	0.00	0.00	0.00	0.00	0.04	0.00	0.00	0.01	0.00	0.00	0.00	0.00	0.00	0.00	0.00	0.02	0.02	0.00	0.00	0.00	0.00	0.00	0.00	0.00	0.00	0.02	0.00	0.00	0.00	0.00	0.00	0.00	0.00	0.00	0.00	0.00	0.00	0.00	0.01
Activation of RAC1	0.000480365	0.003454328	0.008718531	0.003084867	0.002871203	0.00	0.00	0.01	0.01	0.00	0.01	0.00	0.00	0.00	0.04	0.00	0.00	0.02	0.00	0.00	0.01	0.00	0.00	0.00	0.00	0.04	0.03	0.00	0.00	0.00	0.00	0.00	0.00	0.00	0.00	0.02	0.00	0.00	0.00	0.00	0.00	0.00	0.00	0.00	0.00	0.00	0.00	0.00	0.00
AXIN mutants destabilize the destruction complex, activating WNT signaling	0.001688254	0.00168232	0.011153793	0.002084916	0.005341572	0.02	0.00	0.01	0.01	0.00	0.01	0.00	0.00	0.01	0.03	0.00	0.00	0.01	0.00	0.00	-0.01	0.00	0.00	0.00	0.00	0.06	0.03	0.00	0.00	0.00	0.00	0.00	0.00	0.00	0.00	0.02	0.00	0.00	0.00	0.00	0.00	0.00	0.00	0.00	0.00	0.00	0.00	0.00	0.01
RUNX3 regulates CDKN1A transcription	-0.000581081	-0.000637491	-0.003428743	-0.000652407	-0.001168889	0.00	0.00	0.00	0.00	0.00	0.00	0.00	0.00	0.00	0.02	0.00	0.00	0.01	0.00	0.00	0.02	0.00	0.00	0.00	0.00	-0.03	-0.02	0.00	0.00	0.00	0.00	0.00	0.00	0.00	0.00	0.02	0.00	0.00	0.00	0.00	0.00	0.00	0.00	0.00	0.00	0.00	0.00	0.00	-0.01
MET activates PTPN11	-0.001485321	0.000847439	-0.001214885	0.000292289	-0.000172134	0.00	0.00	0.00	0.00	0.00	0.00	0.00	0.00	0.00	0.02	0.00	0.00	0.00	0.00	0.00	0.04	0.00	0.00	0.00	0.00	0.00	0.01	0.00	0.00	0.00	0.00	0.00	0.00	0.01	0.00	0.02	0.00	0.00	0.00	0.00	0.00	0.00	0.00	0.00	0.00	0.00	0.00	0.00	-0.01
T41 mutants of beta-catenin aren't phosphorylated	0.001349387	0.001852113	0.011322395	0.002118422	0.005273718	0.01	0.00	0.01	0.01	0.00	0.01	0.00	0.00	0.01	0.03	0.00	0.00	0.01	0.00	0.00	-0.01	0.00	0.00	0.00	0.00	0.06	0.03	0.00	0.00	0.00	0.00	0.00	0.00	0.00	0.00	0.02	0.00	0.00	0.00	0.00	0.00	0.00	0.00	0.00	0.00	0.00	0.00	0.00	0.01
Prolonged ERK activation events	0.001675359	-3.39852E-05	0.002887942	0.000539711	0.0010087	0.00	0.00	0.01	0.00	0.00	0.00	0.00	0.00	0.01	0.03	0.00	0.00	0.01	0.00	0.00	0.01	0.00	0.00	0.00	0.00	0.01	0.01	0.00	0.00	0.00	0.00	0.00	0.00	0.00	0.00	0.02	0.00	0.00	0.00	0.00	0.00	0.00	0.00	0.00	0.00	0.00	0.00	0.00	-0.01
SUMO is proteolytically processed	0.007014953	0.001898429	0.003766747	0.002974872	0.003801061	0.01	0.00	0.01	0.00	0.00	0.01	0.00	0.00	0.01	0.04	0.00	0.01	0.01	0.00	0.00	0.00	0.00	0.00	0.00	0.00	0.02	0.03	0.00	0.00	0.00	0.00	0.00	0.00	0.00	0.00	0.02	0.00	0.00	0.01	0.00	0.00	0.00	0.00	0.00	0.00	0.00	0.00	0.00	0.02
S45 mutants of beta-catenin aren't phosphorylated	0.001349387	0.001852113	0.011322395	0.002118422	0.005273718	0.01	0.00	0.01	0.01	0.00	0.01	0.00	0.00	0.01	0.03	0.00	0.00	0.01	0.00	0.00	-0.01	0.00	0.00	0.00	0.00	0.06	0.03	0.00	0.00	0.00	0.00	0.00	0.00	0.00	0.00	0.02	0.00	0.00	0.00	0.00	0.00	0.00	0.00	0.00	0.00	0.00	0.00	0.00	0.01
S33 mutants of beta-catenin aren't phosphorylated	0.001349387	0.001852113	0.011322395	0.002118422	0.005273718	0.01	0.00	0.01	0.01	0.00	0.01	0.00	0.00	0.01	0.03	0.00	0.00	0.01	0.00	0.00	-0.01	0.00	0.00	0.00	0.00	0.06	0.03	0.00	0.00	0.00	0.00	0.00	0.00	0.00	0.00	0.02	0.00	0.00	0.00	0.00	0.00	0.00	0.00	0.00	0.00	0.00	0.00	0.00	0.01
Neurotoxicity of clostridium toxins	-0.000924086	0.002500499	0.003464039	0.001770649	0.002752275	0.01	0.00	0.01	0.01	0.00	0.00	0.00	0.00	0.00	0.03	0.00	0.00	0.01	0.00	0.00	0.03	0.00	0.00	0.00	0.00	0.04	0.03	0.00	0.00	0.00	0.00	0.00	0.00	0.00	0.00	0.01	0.00	0.00	0.00	0.00	0.00	0.00	0.00	0.00	0.00	0.00	0.00	0.00	0.01
MECP2 regulates neuronal receptors and channels	-0.000321721	0.000115006	-0.001693017	-1.2961E-06	-0.00068878	0.00	0.00	0.01	0.00	0.00	0.00	0.00	0.00	0.00	0.03	0.00	0.00	0.01	0.00	0.00	0.02	0.00	0.00	0.00	0.00	-0.01	0.00	0.00	0.00	0.00	0.00	0.00	0.00	0.00	0.00	0.01	0.00	0.00	0.00	0.00	0.00	0.00	0.00	0.00	0.00	0.00	0.00	0.00	0.00
Signaling by NTRK2 (TRKB)	0.000230915	0.001290005	0.002089803	0.001015104	0.000669834	0.00	0.00	0.01	0.00	0.00	0.00	0.00	0.00	0.01	0.02	0.00	0.00	0.01	0.00	0.00	0.03	0.00	0.00	0.00	0.00	0.00	0.00	0.00	0.00	0.00	0.00	0.00	0.00	0.01	0.00	0.01	0.00	0.00	0.00	0.00	0.00	0.00	0.00	0.00	0.00	0.00	0.00	0.00	0.00
Ficolins bind to repetitive carbohydrate structures on the target cell surface	-0.00081139	-0.000675934	-0.003730919	-0.000826527	-0.001295409	0.00	0.00	0.00	0.00	0.00	0.00	0.00	0.00	0.00	0.03	0.00	0.00	0.01	-0.01	0.00	-0.02	0.00	0.00	0.00	0.00	-0.02	-0.01	0.00	0.00	0.00	0.00	0.00	0.00	-0.01	0.00	0.02	0.00	0.00	0.00	0.00	0.00	0.00	0.00	0.00	0.00	0.00	0.00	0.00	0.00
VxPx cargo-targeting to cilium	-0.001080996	0.000605218	0.00192992	0.000537954	0.000487199	-0.01	0.00	0.00	0.01	0.00	0.00	0.00	0.00	0.00	0.03	0.00	0.00	0.01	0.00	0.00	0.01	0.00	0.00	0.00	0.00	0.02	0.02	0.00	0.00	0.00	0.00	0.00	0.00	0.00	0.00	0.02	0.00	0.00	0.00	0.00	0.00	0.00	0.00	0.00	0.00	0.00	0.00	0.00	0.00
Synthesis of PIPs at the early endosome membrane	0.000635506	0.002586635	0.010200761	0.002572682	0.004136366	0.00	0.00	0.01	0.01	0.00	0.01	0.00	0.00	0.00	0.03	0.00	0.00	0.02	0.00	0.00	0.01	0.00	0.00	0.00	0.00	0.04	0.03	0.00	0.00	0.00	0.00	0.00	0.00	0.00	0.00	0.02	0.00	0.00	0.00	0.00	0.00	0.00	0.00	0.00	0.00	0.00	0.00	0.00	0.01
Regulation of TP53 Activity through Acetylation	0.002061172	0.00124683	0.00376901	0.001360782	0.001377674	0.00	0.00	0.01	0.00	0.00	0.00	0.00	0.00	0.00	0.03	0.00	0.00	0.01	0.00	0.00	0.00	0.00	0.00	0.00	0.00	0.02	0.02	0.00	0.00	0.00	0.00	0.00	0.00	0.00	0.00	0.02	0.00	0.00	0.00	0.00	0.00	0.00	0.00	0.00	0.00	0.00	0.00	0.00	0.00
RNA Polymerase III Transcription Termination	-6.45567E-05	0.000937348	0.007463563	0.001097168	0.003930869	0.00	0.00	0.01	0.00	0.00	0.00	0.00	0.00	0.00	0.03	0.00	0.00	0.02	0.00	0.00	0.00	0.00	0.00	0.00	0.00	0.04	0.02	0.00	0.00	0.00	0.00	0.00	0.00	0.00	0.00	0.02	0.00	0.00	0.00	0.00	0.00	0.00	0.00	0.00	0.00	0.00	0.00	0.00	0.01
Signaling by NTRK3 (TRKC)	0.000483235	0.00125464	0.002087917	0.001144157	0.000508207	0.00	0.00	0.01	0.00	0.00	0.00	0.00	0.00	0.00	0.02	0.00	0.00	0.01	0.00	0.00	0.02	0.00	0.00	0.00	0.00	0.01	0.01	0.00	0.00	0.00	0.00	0.00	0.00	0.00	0.00	0.02	0.00	0.00	0.00	0.00	0.00	0.00	0.00	0.00	0.00	0.00	0.00	0.00	0.00
TYSND1 cleaves peroxisomal proteins	-0.00054463	0.001039835	0.006205152	0.001477583	0.001857238	0.03	0.00	0.01	0.01	0.00	0.00	0.00	0.00	0.00	0.03	0.00	0.00	0.01	0.00	0.00	0.00	0.00	0.00	0.00	0.00	0.05	0.03	0.00	0.00	0.00	0.00	0.00	0.00	0.00	0.00	0.02	0.00	0.00	0.00	0.00	0.00	0.00	0.00	0.00	0.00	0.00	0.01	0.00	0.01
Nef and signal transduction	0.001410923	0.001959405	0.004359656	0.001473348	0.001604829	0.00	0.00	0.01	0.00	0.00	0.01	0.00	0.00	0.00	0.03	0.00	0.00	0.01	0.00	0.00	0.01	0.00	0.00	0.00	0.00	0.03	0.02	0.00	0.00	0.00	0.00	0.00	0.00	0.00	0.00	0.02	0.00	0.00	0.00	0.00	0.00	0.00	0.00	0.00	0.00	0.00	0.00	0.00	0.00
Sema4D induced cell migration and growth-cone collapse	0.001619449	0.000955304	0.005522355	0.001275919	0.001886215	0.00	0.00	0.01	0.00	0.00	0.01	0.00	0.00	0.01	0.03	0.00	0.00	0.01	0.00	0.00	0.00	0.00	0.00	0.00	0.00	0.03	0.02	0.00	0.00	0.00	0.00	0.00	0.00	0.00	0.00	0.02	0.00	0.00	0.00	0.00	0.00	0.00	0.00	0.00	0.00	0.00	0.00	0.00	0.00
Phase 0 - rapid depolarisation	-0.00065407	-0.000149839	-0.001472703	-5.7633E-05	-0.0006336	0.00	0.00	0.01	0.00	0.00	0.00	0.00	0.00	0.00	0.03	0.00	0.00	0.00	0.00	0.00	0.03	0.00	0.00	0.00	0.00	-0.01	-0.01	0.00	0.00	0.00	0.00	0.00	0.00	0.01	0.00	0.01	0.00	0.00	0.00	0.00	0.00	0.00	0.00	0.00	0.00	0.00	0.00	0.00	0.00
Other semaphorin interactions	-0.000652757	-0.000540435	-0.00316487	-0.000584613	-0.00105767	0.00	0.00	0.00	0.00	0.00	0.00	0.00	0.00	0.00	0.03	0.00	0.00	0.01	0.00	0.00	0.02	0.00	0.00	0.00	0.00	-0.03	-0.02	0.00	0.00	0.00	0.00	0.00	0.00	0.01	0.00	0.02	0.00	0.00	0.00	0.00	0.00	0.00	0.00	0.00	0.00	0.00	0.00	0.00	0.00
PI3K Cascade	-8.88832E-05	7.14649E-05	-0.001782093	-0.000121643	-0.000441847	0.00	0.00	0.00	0.00	0.00	0.00	0.00	0.00	0.00	0.03	0.00	0.00	0.00	0.00	0.00	0.01	0.00	0.00	0.00	0.00	-0.02	-0.01	0.00	0.00	0.00	0.00	0.00	0.00	0.01	0.00	0.02	0.00	0.00	0.00	0.00	0.00	0.00	0.00	0.00	0.00	0.00	0.00	0.00	0.00
Choline catabolism	-0.000908061	0.001080023	0.003172236	0.001343676	0.002351035	0.02	0.00	0.00	0.01	0.00	0.00	0.00	0.00	0.00	0.02	0.00	0.01	0.01	0.00	0.00	0.02	0.00	0.00	0.00	0.00	0.04	0.04	0.00	0.00	0.00	0.00	0.00	0.00	0.00	0.00	0.01	0.00	0.00	0.00	0.00	0.00	0.00	0.00	0.00	0.00	0.00	0.01	0.00	0.00
Interaction between L1 and Ankyrins	-0.001082485	0.000612909	-0.000403346	0.000576705	-0.000526165	0.00	0.00	0.01	0.00	0.00	0.00	0.00	0.00	0.00	0.02	0.00	0.00	0.01	0.00	0.00	0.02	0.00	0.00	0.00	0.00	0.01	0.01	0.00	0.00	0.00	0.00	0.00	0.00	0.00	0.00	0.01	0.00	0.00	0.00	0.00	0.00	0.00	0.00	0.00	0.00	0.00	0.00	0.00	0.00
Ras activation upon Ca2+ influx through NMDA receptor	0.00203849	0.001931796	0.00473361	0.001497325	0.001872821	0.00	0.00	0.01	0.00	0.00	0.00	0.00	0.00	0.01	0.03	0.00	0.00	0.01	0.00	0.00	0.01	0.00	0.00	0.00	0.00	0.01	0.01	0.00	0.00	0.00	0.00	0.00	0.00	0.00	0.00	0.01	0.00	0.00	0.00	0.00	0.00	0.00	0.00	0.00	0.00	0.00	0.00	0.00	0.00
Chk1/Chk2(Cds1) mediated inactivation of Cyclin B:Cdk1 complex	0.001853987	0.003355508	0.019799053	0.004522529	0.0084123	0.01	0.00	0.01	0.01	0.00	0.01	0.00	0.00	0.01	0.03	0.00	0.00	0.01	0.00	0.00	-0.01	0.00	0.00	0.00	0.00	0.07	0.03	0.00	0.00	0.00	0.00	0.00	0.00	0.00	0.00	0.01	0.00	0.00	0.00	0.00	0.00	0.00	0.00	0.00	0.00	0.00	0.01	0.00	0.00
MET activates RAP1 and RAC1	-0.000399092	0.001111481	0.005562983	0.001830817	0.001732758	0.00	0.00	0.00	0.00	0.00	0.00	0.00	0.00	0.01	0.02	0.00	0.00	0.01	0.00	0.00	0.02	0.00	0.00	0.00	0.00	0.03	0.03	0.00	0.00	0.00	0.00	0.00	0.00	0.00	0.00	0.02	0.00	0.00	0.00	0.00	0.00	0.00	0.00	0.00	0.00	0.00	0.00	0.00	0.00
Gastrin-CREB signalling pathway via PKC and MAPK	0.002789834	0.001459827	0.003687586	0.001380753	0.001092641	0.00	0.00	0.01	0.00	0.00	0.00	0.00	0.00	0.01	0.03	0.00	0.00	0.01	0.00	0.00	0.00	0.00	0.00	0.00	0.00	0.02	0.01	0.00	0.00	0.00	0.00	0.00	0.00	0.00	0.00	0.02	0.00	0.00	0.00	0.00	0.00	0.00	0.00	0.00	0.00	0.00	0.00	0.00	0.00
VEGFR2 mediated vascular permeability	-0.000372839	0.001790349	0.00550032	0.001890539	0.001852865	0.00	0.00	0.01	0.00	0.00	0.00	0.00	0.00	0.00	0.02	0.00	0.00	0.01	0.00	0.00	0.01	0.00	0.00	0.00	0.00	0.03	0.02	0.00	0.00	0.00	0.00	0.00	0.00	0.00	0.00	0.02	0.00	0.00	0.00	0.00	0.00	0.00	0.00	0.00	0.00	0.00	0.00	0.00	0.00
Inhibition of TSC complex formation by PKB	-0.001964372	-0.002484302	-0.004760612	-0.001577871	-0.001776348	0.00	0.01	0.01	0.00	0.00	0.00	0.00	0.00	0.00	0.02	0.00	0.00	0.02	0.00	0.00	0.01	0.00	0.00	0.00	0.00	0.02	0.02	0.00	0.00	0.00	0.00	0.00	0.00	0.00	0.00	0.02	0.00	0.00	0.00	0.00	0.00	0.00	0.00	0.01	0.00	0.00	0.00	0.01	-0.01
Platelet sensitization by LDL	0.000398219	0.001785147	0.00902901	0.001694812	0.003884443	0.01	0.00	0.01	0.01	0.00	0.01	0.00	0.00	0.01	0.03	0.00	0.00	0.01	0.00	0.00	-0.01	0.00	0.00	0.00	0.00	0.05	0.03	0.00	0.00	0.00	0.00	0.00	0.00	0.00	0.00	0.02	0.00	0.00	0.00	0.00	0.00	0.00	0.00	0.00	0.00	0.00	0.00	0.00	0.01
Regulation of localization of FOXO transcription factors	0.002156613	0.000633084	0.006670989	0.001047817	0.003993654	0.01	0.00	0.01	0.00	0.00	0.01	0.00	0.00	0.01	0.04	0.00	0.00	0.01	0.00	0.00	-0.01	0.00	0.00	0.00	0.00	0.04	0.03	0.00	0.00	0.00	0.00	0.00	0.00	0.00	0.00	0.03	0.00	0.00	0.00	0.00	0.00	0.00	0.00	0.00	0.00	0.00	0.00	0.00	0.00
NTRK2 activates RAC1	0.002192463	0.00112186	-0.000574556	0.000559472	0.000545754	0.00	0.00	0.00	0.00	0.00	0.00	0.00	0.00	0.01	0.01	0.00	0.00	0.01	0.00	0.00	0.03	0.00	0.00	0.00	0.00	0.01	0.01	0.00	0.00	0.00	0.00	0.00	0.00	0.01	0.00	0.01	0.00	0.00	0.00	0.00	0.00	0.00	0.00	0.00	0.00	0.00	0.00	0.00	0.00
Platelet calcium homeostasis	-0.00039876	-0.000366428	-0.00111321	-0.000216242	-0.000314239	0.02	0.00	0.01	0.00	0.00	0.00	0.00	0.00	0.01	0.03	0.00	0.00	0.01	0.00	0.00	0.02	0.00	0.00	0.00	0.00	-0.01	0.00	0.00	0.00	0.00	0.00	0.00	0.00	0.00	0.00	0.02	0.00	0.00	0.00	0.00	0.00	0.00	0.00	0.00	0.00	0.00	0.00	0.00	0.00
COPI-independent Golgi-to-ER retrograde traffic	0.000497877	0.000873306	0.005438191	0.001072757	0.002333348	0.00	0.00	0.01	0.01	0.00	0.00	0.00	0.00	0.01	0.03	0.00	0.00	0.01	0.00	0.00	0.02	0.00	0.00	0.00	0.00	0.04	0.02	0.00	0.00	0.00	0.00	0.00	0.00	0.00	0.00	0.01	0.00	0.00	0.00	0.00	0.00	0.00	0.00	0.00	0.00	0.00	0.00	0.00	0.00
Cyclin A/B1/B2 associated events during G2/M transition	0.000225027	0.004012645	0.017130688	0.004375648	0.006785528	0.02	0.00	0.01	0.01	0.00	0.01	0.00	0.00	0.00	0.02	0.00	0.00	0.01	0.00	0.00	0.00	0.00	0.00	0.00	0.00	0.05	0.03	0.00	0.00	0.00	0.00	0.00	0.00	0.00	0.00	0.01	0.00	0.00	0.00	0.00	0.00	0.00	0.00	0.00	0.00	0.00	0.00	0.00	0.01
Apoptotic cleavage of cellular proteins	-0.000420281	-0.000246148	-0.002270861	-0.000299793	-0.000778605	0.00	0.00	0.01	0.00	0.00	0.00	0.00	0.00	0.00	0.03	0.00	0.00	0.01	0.00	0.00	0.01	0.00	0.00	0.00	0.00	-0.01	-0.01	0.00	0.00	0.00	0.00	0.00	0.00	0.00	0.00	0.01	0.00	0.00	0.00	0.00	0.00	0.00	0.00	0.00	0.00	0.00	0.00	0.00	0.00
Tandem pore domain potassium channels	-0.00217546	-0.001147959	-0.004191131	-0.001216066	-0.00057596	0.00	0.00	0.00	0.00	0.00	0.00	0.00	0.00	0.00	0.03	0.00	0.00	0.00	0.00	0.00	0.01	0.00	0.00	0.00	0.00	0.02	0.01	0.00	0.00	0.00	0.00	0.00	0.00	0.00	0.00	0.02	0.00	0.00	0.00	0.00	0.00	0.00	0.00	0.00	0.00	0.00	0.00	0.00	-0.01
YAP1- and WWTR1 (TAZ)-stimulated gene expression	-0.000744261	-0.000706303	0.000556011	0.000263398	0.000349241	0.00	0.01	0.01	0.00	0.00	0.00	0.00	0.00	0.00	0.02	0.00	0.00	0.01	0.00	0.00	0.02	0.00	0.00	0.00	0.00	0.00	0.00	0.00	0.00	0.00	0.00	0.00	0.00	0.00	0.00	0.02	0.00	0.00	0.00	0.00	0.00	0.00	0.00	0.00	0.00	0.00	0.00	0.00	-0.01
Signalling to ERKs	0.002146734	0.001162102	0.005899396	0.001457738	0.002206896	0.00	0.00	0.01	0.00	0.00	0.00	0.00	0.00	0.01	0.03	0.00	0.00	0.01	0.00	0.00	0.00	0.00	0.00	0.00	0.00	0.03	0.02	0.00	0.00	0.00	0.00	0.00	0.00	0.00	0.00	0.02	0.00	0.00	0.00	0.00	0.00	0.00	0.00	0.00	0.00	0.00	0.00	0.00	0.00
FGFR2 alternative splicing	0.000950437	0.001465943	0.008719298	0.001688262	0.004253102	0.00	0.00	0.01	0.00	0.00	0.01	0.00	0.00	0.00	0.03	0.00	0.00	0.01	0.00	0.00	0.00	0.00	0.00	0.00	0.00	0.04	0.03	0.00	0.00	0.00	0.00	0.00	0.00	0.00	0.00	0.02	0.00	0.00	0.00	0.00	0.00	0.00	0.00	0.00	0.00	0.00	0.00	0.00	0.02
GABA synthesis, release, reuptake and degradation	0.000395658	0.000292519	0.002146793	0.000394398	0.002064274	0.01	0.00	0.01	0.01	0.00	0.00	0.00	0.00	0.01	0.03	0.00	0.00	0.01	0.00	0.00	0.01	0.00	0.00	0.00	0.00	0.05	0.02	0.00	0.00	0.00	0.00	0.00	0.00	0.00	0.00	0.02	0.00	0.00	0.00	0.00	0.00	0.00	0.00	0.00	0.00	0.00	0.00	0.00	0.00
Purine salvage	0.001163864	0.000119173	0.010490317	0.0008019	0.004374471	0.02	0.00	0.00	0.00	0.00	0.01	0.00	0.00	0.00	0.03	0.00	0.00	0.00	0.00	0.00	0.00	0.00	0.00	0.00	0.00	0.05	0.03	0.00	0.00	0.00	0.00	0.00	0.00	0.00	0.00	0.01	0.00	0.00	0.00	0.00	0.00	0.00	0.00	0.00	0.00	0.00	0.01	0.00	0.01
Signaling by Erythropoietin	0.000924308	0.001303374	0.003056177	0.001288736	0.000996649	0.00	0.00	0.01	0.00	0.00	0.00	0.00	0.00	0.00	0.02	0.00	0.00	0.01	0.00	0.00	0.02	0.00	0.00	0.00	0.00	0.00	0.00	0.00	0.00	0.00	0.00	0.00	0.00	0.00	0.00	0.01	0.00	0.00	0.00	0.00	0.00	0.00	0.00	0.00	0.00	0.00	0.00	0.00	0.00
MET receptor recycling	0.000402861	0.001137374	0.006889323	0.001548824	0.002818492	0.00	0.00	0.00	0.00	0.00	0.01	0.00	0.00	0.01	0.03	0.00	0.00	0.01	0.00	0.00	0.01	0.00	0.00	0.00	0.00	0.03	0.02	0.00	0.00	0.00	0.00	0.00	0.00	0.00	0.00	0.02	0.00	0.00	0.00	0.00	0.00	0.00	0.00	0.00	0.00	0.00	0.00	0.00	-0.01
Neurotransmitter uptake and metabolism In glial cells	-0.001056734	-0.000232358	0.002615964	0.000122933	0.002980057	0.01	0.00	0.01	0.02	0.00	0.00	0.00	0.00	0.01	0.03	0.00	0.02	0.00	0.00	0.00	0.00	0.00	0.00	0.00	0.00	0.04	0.03	0.00	0.00	0.00	0.00	0.00	0.00	0.00	0.00	0.03	0.00	0.00	0.01	0.00	0.00	0.00	0.00	0.00	0.00	0.00	0.01	0.00	0.00
Transcription of E2F targets under negative control by DREAM complex	-0.000751568	-0.000497753	-0.00199282	-0.000443926	-0.000494323	0.01	0.00	0.01	0.00	0.00	0.00	0.00	0.00	0.00	0.03	0.00	0.00	0.02	0.00	0.00	0.01	0.00	0.00	0.00	0.00	0.00	0.00	0.00	0.00	0.00	0.00	0.00	0.00	0.00	0.00	0.02	0.00	0.00	0.00	0.00	0.00	0.00	0.00	0.00	0.00	0.00	0.00	0.00	0.01
Astrocytic Glutamate-Glutamine Uptake And Metabolism	-0.001056734	-0.000232358	0.002615964	0.000122933	0.002980057	0.01	0.00	0.01	0.02	0.00	0.00	0.00	0.00	0.01	0.03	0.00	0.02	0.00	0.00	0.00	0.00	0.00	0.00	0.00	0.00	0.04	0.03	0.00	0.00	0.00	0.00	0.00	0.00	0.00	0.00	0.03	0.00	0.00	0.01	0.00	0.00	0.00	0.00	0.00	0.00	0.00	0.01	0.00	0.00
Transport of organic anions	-0.000642765	-0.000737737	-0.003760878	-0.000771962	-0.00121176	0.00	0.00	0.00	0.00	0.00	0.00	0.00	0.00	0.00	0.03	0.00	0.00	0.01	0.00	0.00	0.01	0.00	0.00	0.00	0.00	-0.03	-0.02	0.00	0.00	0.00	0.00	0.00	0.00	0.00	0.00	0.01	0.00	0.00	0.00	0.00	0.00	0.00	0.00	0.00	0.00	0.00	0.00	0.00	-0.01
Insulin processing	0.000131255	0.002244288	0.008740077	0.002459598	0.003275318	0.00	0.00	0.00	0.01	0.00	0.00	0.00	0.00	0.00	0.03	0.00	0.00	0.00	0.00	0.00	0.01	0.00	0.00	0.00	0.00	0.04	0.02	0.00	0.00	0.00	0.00	0.00	0.00	0.00	0.00	0.02	0.00	0.00	0.00	0.00	0.00	0.00	0.00	0.00	0.00	0.00	0.00	0.00	0.01
RUNX3 regulates p14-ARF	-0.000459413	0.000125419	-0.001461305	6.17262E-05	-0.000529585	0.00	0.00	0.00	0.00	0.00	0.00	0.00	0.00	0.00	0.02	0.00	0.00	0.01	0.00	0.00	0.01	0.00	0.00	0.00	0.00	-0.02	-0.01	0.00	0.00	0.00	0.00	0.00	0.00	0.00	0.00	0.02	0.00	0.00	0.00	0.00	0.00	0.00	0.00	0.00	0.00	0.00	0.00	0.00	-0.01
RUNX3 Regulates Immune Response and Cell Migration	-0.000673662	-0.000575625	-0.003341232	-0.000620541	-0.001143915	0.00	0.00	0.00	0.00	0.00	0.00	0.00	0.00	0.00	0.02	0.00	0.00	0.01	0.00	0.00	0.01	0.00	0.00	0.00	0.00	-0.03	-0.02	0.00	0.00	0.00	0.00	0.00	0.00	0.00	0.00	0.02	0.00	0.00	0.00	0.00	0.00	0.00	0.00	0.00	0.00	0.00	0.00	0.00	-0.01
Negative regulation of MET activity	-0.000227393	0.002473926	0.00569314	0.001994183	0.002411261	0.00	0.00	0.01	0.01	0.00	0.00	0.00	0.00	0.00	0.03	0.00	0.00	0.01	0.00	0.00	0.01	0.00	0.00	0.00	0.00	0.04	0.02	0.00	0.00	0.00	0.00	0.00	0.00	0.00	0.00	0.02	0.00	0.00	0.00	0.00	0.00	0.00	0.00	0.00	0.00	0.00	0.00	0.00	0.00
EPHB-mediated forward signaling	0.001120052	0.00176459	0.007876384	0.001692046	0.003208037	0.00	0.00	0.01	0.00	0.00	0.01	0.00	0.00	0.01	0.03	0.00	0.00	0.02	0.00	0.00	0.01	0.00	0.00	0.00	0.00	0.04	0.03	0.00	0.00	0.00	0.00	0.00	0.00	0.00	0.00	0.01	0.00	0.00	0.00	0.00	0.00	0.00	0.00	0.00	0.00	0.00	0.00	0.00	0.01
IRS-mediated signalling	9.08243E-05	0.000316083	-0.000961278	9.75407E-05	-0.000190819	0.00	0.00	0.01	0.00	0.00	0.00	0.00	0.00	0.00	0.03	0.00	0.00	0.00	0.00	0.00	0.01	0.00	0.00	0.00	0.00	-0.01	0.00	0.00	0.00	0.00	0.00	0.00	0.00	0.00	0.00	0.02	0.00	0.00	0.00	0.00	0.00	0.00	0.00	0.00	0.00	0.00	0.00	0.00	0.00
Multifunctional anion exchangers	-0.001875961	0.002351659	0.011677529	0.002031998	0.004398711	0.02	0.00	0.00	0.01	0.00	0.01	0.00	0.00	0.00	0.04	0.00	0.00	0.00	0.00	0.00	0.00	0.00	0.00	0.00	0.00	0.04	0.03	0.00	0.00	0.00	0.00	0.00	0.00	0.00	0.00	0.02	0.00	0.00	0.00	0.00	0.00	0.00	0.00	0.00	0.00	0.00	0.00	0.00	0.02
Sema4D in semaphorin signaling	0.001544958	0.001116428	0.00500716	0.00134554	0.001782793	0.00	0.00	0.01	0.00	0.00	0.01	0.00	0.00	0.01	0.03	0.00	0.00	0.01	0.00	0.00	0.00	0.00	0.00	0.00	0.00	0.03	0.02	0.00	0.00	0.00	0.00	0.00	0.00	0.00	0.00	0.01	0.00	0.00	0.00	0.00	0.00	0.00	0.00	0.00	0.00	0.00	0.00	0.00	0.00
Scavenging by Class F Receptors	-0.000365511	0.001073358	0.007242864	0.001305546	0.003129306	0.00	0.00	0.00	0.00	0.00	0.00	0.00	0.00	0.00	0.03	0.00	0.00	0.01	0.00	0.00	-0.01	0.00	0.00	0.00	0.00	0.02	0.01	0.00	0.00	0.00	0.00	0.00	0.00	-0.01	0.00	0.02	0.00	0.00	0.00	0.00	0.00	0.00	0.00	0.00	0.00	0.00	0.00	0.00	0.00
Activation of C3 and C5	-0.000801787	-0.000480483	-0.003407237	-0.000541041	-0.00106337	0.00	0.00	0.00	0.00	0.00	0.00	0.00	0.00	0.00	0.03	0.00	0.00	-0.01	0.00	0.00	-0.01	0.00	0.00	0.00	0.00	-0.02	-0.01	0.00	0.00	0.00	0.00	0.00	0.00	0.01	0.00	0.02	0.00	0.00	0.00	0.00	0.00	0.00	0.00	0.00	0.00	0.00	0.00	0.00	0.00
Transcriptional Regulation by E2F6	0.00024342	-0.000806536	-0.002510021	-0.000509028	-0.000676868	0.00	0.00	0.01	0.00	0.00	0.00	0.00	0.00	0.00	0.02	0.00	0.00	0.02	0.00	0.00	0.01	0.00	0.00	0.00	0.00	0.01	0.01	0.00	0.00	0.00	0.00	0.00	0.00	0.00	0.00	0.01	0.00	0.00	0.00	0.00	0.00	0.00	0.00	0.00	0.00	0.00	0.00	0.00	0.00
Signalling to RAS	0.002217629	0.001656528	0.005451791	0.001664398	0.001917613	0.00	0.00	0.01	0.00	0.00	0.00	0.00	0.00	0.01	0.02	0.00	0.00	0.01	0.00	0.00	0.00	0.00	0.00	0.00	0.00	0.03	0.02	0.00	0.00	0.00	0.00	0.00	0.00	0.00	0.00	0.02	0.00	0.00	0.00	0.00	0.00	0.00	0.00	0.00	0.00	0.00	0.00	0.00	0.00
Striated Muscle Contraction	-0.0004508	-0.00011939	-0.001439547	-3.85671E-05	-0.000388914	0.00	0.00	0.00	0.00	0.00	0.00	0.00	0.00	0.01	0.02	0.00	0.00	0.00	0.00	0.00	0.02	0.00	0.00	0.00	0.00	-0.01	-0.01	0.00	0.00	0.00	0.00	0.00	0.00	0.00	0.00	0.01	0.00	0.00	0.00	0.00	0.00	0.00	0.00	0.00	0.00	0.00	0.00	0.00	-0.01
AMPK inhibits chREBP transcriptional activation activity	-0.000511342	0.001472115	0.005114581	0.001714137	0.002485225	0.00	0.00	0.01	0.00	0.00	0.00	0.00	0.00	0.00	0.03	0.00	0.00	0.01	0.00	0.00	0.00	0.00	0.00	0.00	0.00	0.03	0.01	0.00	0.00	0.00	0.00	0.00	0.00	0.00	0.00	0.01	0.00	0.00	0.00	0.00	0.00	0.00	0.00	0.00	0.00	0.00	0.00	0.00	0.00
Activated NTRK2 signals through FRS2 and FRS3	0.000742252	0.001123165	0.002203978	0.000961735	0.000593426	0.00	0.00	0.01	0.00	0.00	0.00	0.00	0.00	0.01	0.01	0.00	0.00	0.01	0.00	0.00	0.02	0.00	0.00	0.00	0.00	0.01	0.00	0.00	0.00	0.00	0.00	0.00	0.00	0.00	0.00	0.01	0.00	0.00	0.00	0.00	0.00	0.00	0.00	0.00	0.00	0.00	0.00	0.00	0.00
Establishment of Sister Chromatid Cohesion	-0.001191013	0.001658792	0.005647737	0.001477551	0.002223434	0.00	0.00	0.01	0.01	0.00	0.00	0.00	0.00	0.00	0.02	0.00	0.00	0.01	0.00	0.00	0.01	0.00	0.00	0.00	0.00	0.03	0.02	0.00	0.00	0.00	0.00	0.00	0.00	0.00	0.00	0.01	0.00	0.00	0.00	0.00	0.00	0.00	0.00	0.00	0.00	0.00	0.00	0.00	0.02
Nuclear Events (kinase and transcription factor activation)	0.003786639	0.001629837	0.005380785	0.001878825	0.001823117	0.01	0.00	0.01	0.00	0.00	0.00	0.00	0.00	0.01	0.03	0.00	0.00	0.01	0.00	0.00	0.00	0.00	0.00	0.00	0.00	0.04	0.03	0.00	0.00	0.00	0.00	0.00	0.00	0.00	0.00	0.02	0.00	0.00	0.00	0.00	0.00	0.00	0.00	0.00	0.00	0.00	0.00	0.00	0.00
MAPK targets/ Nuclear events mediated by MAP kinases	0.003147764	0.001637299	0.005015248	0.001803757	0.001696137	0.00	0.00	0.01	0.00	0.00	0.00	0.00	0.00	0.01	0.03	0.00	0.00	0.01	0.00	0.00	0.00	0.00	0.00	0.00	0.00	0.04	0.03	0.00	0.00	0.00	0.00	0.00	0.00	0.00	0.00	0.02	0.00	0.00	0.00	0.00	0.00	0.00	0.00	0.00	0.00	0.00	0.00	0.00	0.00
Scavenging by Class H Receptors	0.001521901	5.72767E-05	-0.002704532	-1.03291E-06	-0.000852856	0.00	0.00	-0.01	0.00	0.00	0.00	0.00	0.00	0.00	0.03	0.00	0.00	-0.02	0.00	0.00	0.02	0.00	0.00	0.00	0.00	-0.02	-0.01	0.00	0.00	0.00	0.00	0.00	0.00	0.01	0.00	0.01	0.00	0.00	0.00	0.01	0.00	0.00	0.00	0.00	0.00	0.00	0.00	0.00	0.00
A tetrasaccharide linker sequence is required for GAG synthesis	-0.000709506	-0.000641046	-0.003416622	-0.000637968	-0.001165899	0.00	0.00	0.00	0.00	0.00	0.00	0.00	0.00	0.00	0.03	0.00	0.00	0.01	0.00	0.00	0.01	0.00	0.00	0.00	0.00	-0.02	-0.02	0.00	0.00	0.00	0.00	0.00	0.00	0.00	0.00	0.01	0.00	0.00	0.00	0.00	0.00	0.00	0.00	0.00	0.00	0.00	0.00	0.00	0.00
Thromboxane signalling through TP receptor	-0.000404929	9.67527E-05	0.000223409	0.00030152	0.000279994	0.00	0.00	0.00	0.00	0.00	0.00	0.00	0.00	0.01	0.00	0.00	0.00	0.00	0.00	0.00	0.01	0.00	0.00	0.00	0.00	0.00	-0.01	0.00	0.00	0.00	0.00	0.00	0.00	0.00	0.00	0.01	0.00	0.00	0.00	0.00	0.00	0.00	0.00	0.00	0.00	0.00	0.00	0.00	0.00
G beta:gamma signalling through CDC42	-0.00032112	-7.08378E-06	-3.15415E-05	0.000122822	0.000257906	0.00	0.00	0.00	0.00	0.00	0.00	0.00	0.00	0.01	0.00	0.00	0.00	0.00	0.00	0.00	0.02	0.00	0.00	0.00	0.00	-0.01	-0.01	0.00	0.00	0.00	0.00	0.00	0.00	0.00	0.00	0.01	0.00	0.00	0.00	0.00	0.00	0.00	0.00	0.00	0.00	0.00	0.00	0.00	0.00
Glucagon-like Peptide-1 (GLP1) regulates insulin secretion	-1.34611E-05	0.000259337	-0.000276021	0.000320207	8.64185E-05	0.00	0.00	0.00	0.00	0.00	0.00	0.00	0.00	0.01	0.02	0.00	0.00	0.01	0.00	0.00	0.02	0.00	0.00	0.00	0.00	0.01	0.00	0.00	0.00	0.00	0.00	0.00	0.00	0.00	0.00	0.02	0.00	0.00	0.00	0.00	0.00	0.00	0.00	0.00	0.00	0.00	0.00	0.00	0.00
Synthesis of IP2, IP, and Ins in the cytosol	-0.000330577	0.001607962	0.008047192	0.001809228	0.003736003	0.00	0.00	0.01	0.00	0.00	0.00	0.00	0.00	0.00	0.03	0.00	0.00	0.02	0.00	0.00	0.00	0.00	0.00	0.00	0.00	0.03	0.02	0.00	0.00	0.00	0.00	0.00	0.00	0.00	0.00	0.01	0.00	0.00	0.00	0.00	0.00	0.00	0.00	0.00	0.00	0.00	0.00	0.00	0.00
EGFR Transactivation by Gastrin	0.001695209	0.001820108	0.005021903	0.001644191	0.001464468	-0.01	0.00	0.01	0.01	0.00	0.00	0.00	0.00	0.01	0.02	0.00	0.00	0.01	0.00	0.00	0.01	0.00	0.00	0.00	0.00	0.04	0.02	0.00	0.00	0.00	0.00	0.00	0.00	0.00	0.00	0.02	0.00	0.00	0.00	0.00	0.00	0.00	0.00	0.00	0.00	0.00	0.00	0.00	0.00
G-protein activation	-0.000430433	0.00023068	0.000820636	0.000408892	0.000556538	0.00	0.00	0.00	0.00	0.00	0.00	0.00	0.00	0.01	0.01	0.00	0.00	0.00	0.00	0.00	0.01	0.00	0.00	0.00	0.00	0.00	0.00	0.00	0.00	0.00	0.00	0.00	0.00	0.00	0.00	0.01	0.00	0.00	0.00	0.00	0.00	0.00	0.00	0.00	0.00	0.00	0.00	0.00	0.00
ARMS-mediated activation	0.002992203	-0.000498929	0.001424047	-0.000377199	0.000226724	0.00	0.00	0.01	0.00	0.00	0.00	0.00	0.00	0.01	0.02	0.00	0.00	0.01	0.00	0.00	0.01	0.00	0.00	0.00	0.00	0.00	0.01	0.00	0.00	0.00	0.00	0.00	0.00	0.00	0.00	0.01	0.00	0.00	0.00	0.00	0.00	0.00	0.00	0.00	0.00	0.00	0.00	0.00	-0.01
Frs2-mediated activation	0.00296021	0.000638145	0.004179145	0.001310614	0.001348227	0.00	0.00	0.01	0.00	0.00	0.00	0.00	0.00	0.01	0.02	0.00	0.00	0.01	0.00	0.00	0.01	0.00	0.00	0.00	0.00	0.01	0.01	0.00	0.00	0.00	0.00	0.00	0.00	0.00	0.00	0.01	0.00	0.00	0.00	0.00	0.00	0.00	0.00	0.00	0.00	0.00	0.00	0.00	-0.01
ADP signalling through P2Y purinoceptor 12	-0.000387643	2.24382E-06	-8.13879E-05	0.000172963	0.000203096	0.00	0.00	0.00	0.00	0.00	0.00	0.00	0.00	0.01	0.01	0.00	0.00	0.00	0.00	0.00	0.02	0.00	0.00	0.00	0.00	-0.01	-0.01	0.00	0.00	0.00	0.00	0.00	0.00	0.00	0.00	0.02	0.00	0.00	0.00	0.00	0.00	0.00	0.00	0.00	0.00	0.00	0.00	0.00	0.00
Activation of kainate receptors upon glutamate binding	-2.87106E-05	0.000175875	0.000380934	0.000236309	0.000355264	0.00	0.00	0.00	0.00	0.00	0.00	0.00	0.00	0.01	0.01	0.00	0.00	0.01	0.00	0.00	0.02	0.00	0.00	0.00	0.00	-0.01	-0.01	0.00	0.00	0.00	0.00	0.00	0.00	0.00	0.00	0.02	0.00	0.00	0.00	0.00	0.00	0.00	0.00	0.00	0.00	0.00	0.00	0.00	0.00
Thrombin signalling through proteinase activated receptors (PARs)	-0.000465531	6.76835E-05	-6.51797E-06	0.000158578	0.000186075	0.00	0.00	0.00	0.00	0.00	0.00	0.00	0.00	0.01	0.02	0.00	0.00	0.00	0.00	0.00	0.01	0.00	0.00	0.00	0.00	0.00	0.00	0.00	0.00	0.00	0.00	0.00	0.00	0.00	0.00	0.02	0.00	0.00	0.00	0.00	0.00	0.00	0.00	0.00	0.00	0.00	0.00	0.00	0.00
Sema4D mediated inhibition of cell attachment and migration	0.000391053	4.3066E-06	0.00101402	-0.000133473	0.000546057	0.00	0.00	0.01	0.00	0.00	0.00	0.00	0.00	0.01	0.03	0.00	0.00	0.00	0.00	0.00	0.00	0.00	0.00	0.00	0.00	0.02	0.01	0.00	0.00	0.00	0.00	0.00	0.00	0.00	0.00	0.01	0.00	0.00	0.00	0.00	0.00	0.00	0.00	0.00	0.00	0.00	0.00	0.00	0.01
Transcription of E2F targets under negative control by p107 (RBL1) and p130 (RBL2) in complex with HDAC1	-0.000760199	-0.00043793	-0.002440232	-0.000453432	-0.001002035	0.01	0.00	0.01	-0.01	0.00	0.00	0.00	0.00	0.01	0.03	0.00	0.00	0.02	0.00	0.00	0.01	0.00	0.00	0.00	0.00	0.00	0.00	0.00	0.00	0.00	0.00	0.00	0.00	0.00	0.00	0.01	0.00	0.00	0.00	0.00	0.00	0.00	0.00	0.00	0.00	0.00	0.00	0.00	0.01
GLI proteins bind promoters of Hh responsive genes to promote transcription	0.003702541	0.001375243	0.001261564	0.001201163	0.000311343	0.00	0.00	0.00	0.00	0.00	0.00	0.00	0.00	0.00	0.03	0.00	0.00	0.00	0.00	0.00	0.02	0.00	0.00	0.00	0.00	-0.01	0.00	0.00	0.00	0.00	0.00	0.00	0.00	0.01	0.00	0.01	0.00	0.00	0.00	0.00	0.00	0.00	0.00	0.00	0.00	0.00	0.00	0.00	0.00
FGFR2b ligand binding and activation	-0.000541222	-0.000602124	-0.003422712	-0.000599394	-0.001143851	0.00	0.00	0.00	0.00	0.00	0.00	0.00	0.00	0.00	0.02	0.00	0.00	0.00	0.00	0.00	0.00	0.00	0.00	0.00	0.00	-0.03	-0.02	0.00	0.00	0.00	0.00	0.00	0.00	0.00	0.00	0.02	0.00	0.00	0.00	0.00	0.00	0.00	0.00	0.00	0.00	0.00	0.00	0.00	-0.01
SeMet incorporation into proteins	0.004242701	0.003523457	0.016719448	0.0035043	0.00758647	0.01	0.00	0.01	0.01	0.00	0.01	0.00	0.00	0.00	0.02	0.00	0.00	0.02	0.00	0.00	0.00	0.00	0.00	0.00	0.00	0.06	0.03	0.00	0.00	0.00	0.00	0.00	0.00	0.00	0.00	0.03	0.00	0.00	0.00	0.00	0.00	0.00	0.00	0.00	0.00	0.00	0.00	0.00	0.01
Presynaptic function of Kainate receptors	-0.000204521	-8.8328E-05	-0.000599064	6.32625E-05	-2.34304E-05	0.00	0.00	0.00	0.00	0.00	0.00	0.00	0.00	0.01	0.00	0.00	0.00	0.00	0.00	0.00	0.02	0.00	0.00	0.00	0.00	-0.01	-0.01	0.00	0.00	0.00	0.00	0.00	0.00	0.00	0.00	0.02	0.00	0.00	0.00	0.00	0.00	0.00	0.00	0.00	0.00	0.00	0.00	0.00	0.00
G beta:gamma signalling through PI3Kgamma	0.000109827	-7.65148E-05	-0.001006241	1.53844E-05	-0.000314904	0.00	0.00	0.00	0.00	0.00	0.00	0.00	0.00	0.01	0.00	0.00	0.00	0.00	0.00	0.00	0.02	0.00	0.00	0.00	0.00	-0.01	-0.01	0.00	0.00	0.00	0.00	0.00	0.00	0.00	0.00	0.01	0.00	0.00	0.00	0.00	0.00	0.00	0.00	0.00	0.00	0.00	0.00	0.00	0.00
ADP signalling through P2Y purinoceptor 1	-0.000397516	0.000188821	0.000411317	0.000295162	0.000276185	0.00	0.00	0.00	0.00	0.00	0.00	0.00	0.00	0.01	0.01	0.00	0.00	0.00	0.00	0.00	0.02	0.00	0.00	0.00	0.00	0.00	0.00	0.00	0.00	0.00	0.00	0.00	0.00	0.00	0.00	0.01	0.00	0.00	0.00	0.00	0.00	0.00	0.00	0.00	0.00	0.00	0.00	0.00	0.00
Adrenaline,noradrenaline inhibits insulin secretion	-0.000448693	-0.000242285	-0.001509436	-0.000181511	-0.000475149	0.00	0.00	0.00	0.00	0.00	0.00	0.00	0.00	0.01	0.02	0.00	0.00	0.01	0.00	0.00	0.02	0.00	0.00	0.00	0.00	-0.01	-0.01	0.00	0.00	0.00	0.00	0.00	0.00	0.00	0.00	0.02	0.00	0.00	0.00	0.00	0.00	0.00	0.00	0.00	0.00	0.00	0.00	0.00	0.00
G beta:gamma signalling through PLC beta	-0.000170193	-3.22496E-05	-0.000297932	0.000139776	0.000100295	0.00	0.00	0.00	0.00	0.00	0.00	0.00	0.00	0.01	0.00	0.00	0.00	0.00	0.00	0.00	0.02	0.00	0.00	0.00	0.00	-0.01	-0.01	0.00	0.00	0.00	0.00	0.00	0.00	0.00	0.00	0.02	0.00	0.00	0.00	0.00	0.00	0.00	0.00	0.00	0.00	0.00	0.00	0.00	0.00
G alpha (z) signalling events	-0.000135517	-0.00022906	-0.001287341	-0.000151482	-0.000533733	0.00	0.00	0.00	0.00	0.00	0.00	0.00	0.00	0.01	0.02	0.00	0.00	0.00	0.00	0.00	0.01	0.00	0.00	0.00	0.00	0.01	0.01	0.00	0.00	0.00	0.00	0.00	0.00	0.00	0.00	0.02	0.00	0.00	0.00	0.00	0.00	0.00	0.00	0.00	0.00	0.00	0.00	0.00	0.00
RUNX1 regulates transcription of genes involved in differentiation of keratinocytes	8.82824E-06	-0.000942432	-0.003593231	-0.000756578	-0.001163146	0.00	0.00	0.01	0.00	0.00	0.00	0.00	0.00	0.00	0.01	0.00	0.00	0.02	0.00	0.00	0.03	0.00	0.00	0.00	0.00	-0.01	-0.02	0.00	0.00	0.00	0.00	0.00	0.00	0.00	0.00	0.02	0.00	0.00	0.00	-0.01	0.00	0.00	0.00	0.00	0.00	0.00	0.00	0.00	0.00
G-protein beta:gamma signalling	0.000733306	0.000280364	0.00067041	0.000337585	0.000309344	0.00	0.00	0.00	0.00	0.00	0.00	0.00	0.00	0.01	0.01	0.00	0.00	0.00	0.00	0.00	0.01	0.00	0.00	0.00	0.00	0.00	0.00	0.00	0.00	0.00	0.00	0.00	0.00	0.00	0.00	0.02	0.00	0.00	0.00	0.00	0.00	0.00	0.00	0.00	0.00	0.00	0.00	0.00	0.00
Smooth Muscle Contraction	0.000480702	0.000935736	0.001963348	0.000834005	0.000967778	0.00	0.00	0.01	0.00	0.00	0.00	0.00	0.00	0.01	0.03	0.00	0.00	0.00	0.00	0.00	0.01	0.00	0.00	0.00	0.00	0.01	0.01	0.00	0.00	0.00	0.00	0.00	0.00	0.00	0.00	0.01	0.00	0.00	0.00	0.00	0.00	0.00	0.00	0.00	0.00	0.00	0.00	0.00	0.00
PTK6 Regulates RHO GTPases, RAS GTPase and MAP kinases	-0.000922184	0.001684685	0.007070445	0.001704712	0.002537212	0.00	0.00	0.01	0.01	0.00	0.01	0.00	0.00	0.01	0.03	0.00	0.00	0.01	0.00	0.00	0.01	0.00	0.00	0.00	0.00	0.05	0.03	0.00	0.00	0.00	0.00	0.00	0.00	0.00	0.00	0.02	0.00	0.00	0.00	0.00	0.00	0.00	0.00	0.00	0.00	0.00	0.00	0.00	0.00
Signaling by BMP	0.001207882	-6.94193E-05	-0.00160888	-5.26817E-05	-0.000540112	0.00	0.00	0.01	0.00	0.00	0.00	0.00	0.00	0.01	0.02	0.00	0.00	0.01	0.00	0.00	0.02	0.00	0.00	0.00	0.00	-0.02	-0.01	0.00	0.00	0.00	0.00	0.00	0.00	0.00	0.00	0.02	0.00	0.00	0.00	0.00	0.00	0.00	0.00	0.00	0.00	0.00	0.00	0.00	0.00
Elastic fibre formation	-0.000669251	-0.000637656	-0.003193732	-0.000632777	-0.001125898	0.00	0.00	0.01	0.00	0.00	0.00	0.00	0.00	0.00	0.02	0.00	0.00	0.01	0.00	0.00	0.03	0.00	0.00	0.00	0.00	-0.02	-0.01	0.00	0.00	0.00	0.00	0.00	0.00	0.01	0.00	0.02	0.00	0.00	0.00	0.00	0.00	0.00	0.00	0.00	0.00	0.00	0.00	0.00	0.00
Import of palmitoyl-CoA into the mitochondrial matrix	-0.000621014	0.001198978	0.003709207	0.00135084	0.001802616	0.00	0.00	0.00	0.00	0.00	0.00	0.00	0.00	0.00	0.02	0.00	0.00	0.01	0.00	0.00	0.01	0.00	0.00	0.00	0.00	0.01	0.01	0.00	0.00	0.00	0.00	0.00	0.00	0.00	0.00	0.02	0.00	0.00	0.00	0.00	0.00	0.00	0.00	0.00	0.00	0.00	0.00	0.00	0.00
Regulation of gene expression in early pancreatic precursor cells	-0.000712481	-0.000626516	-0.003241015	-0.000679026	-0.001029279	0.00	0.01	0.01	0.00	0.00	0.00	0.00	0.00	0.00	0.02	0.00	0.00	0.00	0.00	0.00	0.01	0.00	0.00	0.00	0.00	-0.03	-0.02	0.00	0.00	0.01	0.00	0.00	0.00	0.00	0.00	0.02	0.00	0.00	0.00	0.00	0.00	0.00	0.00	0.00	0.00	0.00	0.00	0.00	-0.01
InlB-mediated entry of Listeria monocytogenes into host cell	-1.1344E-05	0.002365017	0.008606834	0.001964863	0.003595936	0.00	0.00	0.01	0.01	0.00	0.01	0.00	0.00	0.00	0.03	0.00	0.00	0.01	0.00	0.00	0.01	0.00	0.00	0.00	0.00	0.05	0.03	0.00	0.00	0.00	0.00	0.00	0.00	0.00	0.00	0.03	0.00	0.00	0.00	0.00	0.00	0.00	0.00	0.00	0.00	0.00	0.00	0.00	0.01
Biotin transport and metabolism	5.28126E-05	0.001365745	0.009132981	0.001731289	0.004305447	0.01	0.00	0.00	0.00	0.00	0.01	0.00	0.00	0.00	0.03	0.00	0.00	0.01	0.00	0.00	0.00	0.00	0.00	0.00	0.00	0.04	0.03	0.00	0.00	0.00	0.00	0.00	0.00	0.00	0.00	0.02	0.00	0.00	0.00	0.00	0.00	0.00	0.00	0.00	0.00	0.00	0.00	0.00	0.00
G beta:gamma signalling through BTK	-0.000353676	-0.000444916	-0.001972757	-0.000293858	-0.000456434	0.00	0.00	0.00	0.00	0.00	0.00	0.00	0.00	0.01	0.00	0.00	0.00	0.00	0.00	0.00	0.02	0.00	0.00	0.00	0.00	-0.02	-0.01	0.00	0.00	0.00	0.00	0.00	0.00	0.00	0.00	0.01	0.00	0.00	0.00	0.00	0.00	0.00	0.00	0.00	0.00	0.00	0.00	0.00	0.00
Signaling by WNT in cancer	0.000330499	0.000360974	0.002148033	0.000498144	0.000996767	0.00	0.00	0.01	0.00	0.00	0.00	0.00	0.00	0.01	0.03	0.00	0.00	0.01	0.00	0.00	0.01	0.00	0.00	0.00	0.00	0.01	0.00	0.00	0.00	0.00	0.00	0.00	0.00	0.00	0.00	0.02	0.00	0.00	0.00	0.00	0.00	0.00	0.00	0.00	0.00	0.00	0.00	0.00	0.00
Glucagon signaling in metabolic regulation	0.000662157	-0.000516929	-0.002421982	-0.000423233	-0.000616996	0.00	0.00	0.00	0.00	0.00	0.00	0.00	0.00	0.01	0.02	0.00	0.00	0.01	0.00	0.00	0.02	0.00	0.00	0.00	0.00	0.00	0.00	0.00	0.00	0.00	0.00	0.00	0.00	0.00	0.00	0.01	0.00	0.00	0.00	0.00	0.00	0.00	0.00	0.00	0.00	0.00	0.00	0.00	0.00
Myoclonic epilepsy of Lafora	0.000205851	0.002609896	0.01373315	0.003204974	0.006270002	0.00	0.00	0.00	0.01	0.00	0.01	0.00	0.00	0.00	0.03	0.00	0.00	0.01	0.00	0.00	-0.02	0.00	0.00	0.00	0.00	0.06	0.03	0.00	0.00	0.00	0.00	0.00	0.00	-0.01	0.00	0.02	0.00	0.00	0.01	0.00	0.00	0.00	0.00	0.00	0.00	0.00	0.00	0.00	0.01
Activated NTRK3 signals through RAS	0.001594452	0.001712264	0.005589714	0.001693389	0.001738347	0.00	0.00	0.00	0.00	0.00	0.00	0.00	0.00	0.01	0.02	0.00	0.00	0.01	0.00	0.00	0.02	0.00	0.00	0.00	0.00	0.02	0.01	0.00	0.00	0.00	0.00	0.00	0.00	0.00	0.00	0.02	0.00	0.00	0.00	0.00	0.00	0.00	0.00	0.00	0.00	0.00	0.00	0.00	0.00
Ion influx/efflux at host-pathogen interface	0.00014706	-0.000110428	0.004805346	0.001630449	0.002120492	0.00	0.00	0.01	0.00	0.00	0.00	0.00	0.00	0.00	0.04	0.00	0.00	0.01	0.00	0.00	0.01	0.00	0.00	0.00	0.00	0.02	0.01	0.00	0.00	0.00	0.00	0.00	0.00	0.00	0.00	0.00	0.00	0.00	0.00	0.00	0.00	0.00	0.00	0.00	0.00	0.00	0.00	0.00	0.00
ARL13B-mediated ciliary trafficking of INPP5E	-0.002737964	0.000220748	-0.000420683	0.000130973	-0.000300501	0.02	0.00	0.01	0.00	0.00	0.00	0.00	0.00	0.01	0.03	0.00	0.00	0.00	0.00	0.00	0.00	0.00	0.00	0.00	0.00	0.04	0.03	0.00	0.00	0.00	0.00	0.00	0.00	0.00	0.00	0.02	0.00	0.00	0.00	0.00	0.00	0.00	0.00	0.00	0.00	0.00	0.01	0.00	-0.01
Defective B3GALT6 causes EDSP2 and SEMDJL1	-0.000674298	-0.000577222	-0.003301874	-0.000592586	-0.001113395	0.00	0.00	0.00	0.00	0.00	0.00	0.00	0.00	0.00	0.02	0.00	0.00	0.00	0.00	0.00	0.00	0.00	0.00	0.00	0.00	-0.03	-0.02	0.00	0.00	0.00	0.00	0.00	0.00	0.01	0.00	0.01	0.00	0.00	0.00	0.00	0.00	0.00	0.00	0.00	0.00	0.00	0.00	0.00	-0.01
Alternative complement activation	-0.001284976	-0.000950581	-0.004691678	-0.000971293	-0.001855101	0.00	0.00	0.00	0.01	0.00	0.00	0.00	0.00	0.00	0.03	0.00	0.00	0.00	0.00	0.00	-0.01	0.00	0.00	0.00	0.00	0.02	0.01	0.00	0.00	0.00	0.00	0.00	0.00	-0.01	0.00	0.02	0.00	0.00	0.01	0.00	0.00	0.00	0.00	0.00	0.00	0.00	0.00	0.00	0.01
Signal amplification	-0.000456395	0.00045451	0.001531679	0.000587347	0.000670977	0.00	0.00	0.00	0.00	0.00	0.00	0.00	0.00	0.01	0.01	0.00	0.00	0.00	0.00	0.00	0.01	0.00	0.00	0.00	0.00	0.01	0.00	0.00	0.00	0.00	0.00	0.00	0.00	0.00	0.00	0.01	0.00	0.00	0.00	0.00	0.00	0.00	0.00	0.00	0.00	0.00	0.00	0.00	0.00
Inositol phosphate metabolism	0.001124335	0.002163801	0.008464839	0.002093554	0.003501171	0.00	0.00	0.00	0.00	0.00	0.01	0.00	0.00	0.00	0.03	0.00	0.00	0.01	0.00	0.00	0.00	0.00	0.00	0.00	0.00	0.03	0.02	0.00	0.00	0.00	0.00	0.00	0.00	0.00	0.00	0.01	0.00	0.00	0.00	0.00	0.00	0.00	0.00	0.00	0.00	0.00	0.00	0.00	0.01
Diseases of carbohydrate metabolism	-9.83879E-05	0.00293322	0.01452507	0.003529154	0.006289906	0.00	0.00	0.01	0.01	0.00	0.01	0.00	0.00	0.00	0.03	0.00	0.00	0.01	0.00	0.00	-0.01	0.00	0.00	0.00	0.00	0.07	0.03	0.00	0.00	0.00	0.00	0.00	0.00	-0.01	0.00	0.02	0.00	0.00	0.01	0.00	0.00	0.00	0.00	0.00	0.00	0.00	0.00	0.00	0.01
CTLA4 inhibitory signaling	0.001088289	0.001879985	0.00537	0.001680692	0.001869967	0.00	0.00	0.01	0.01	0.00	0.00	0.00	0.00	0.01	0.03	0.00	0.00	0.01	0.00	0.00	0.00	0.00	0.00	0.00	0.00	0.04	0.03	0.00	0.00	0.00	0.00	0.00	0.00	0.00	0.00	0.02	0.00	0.00	0.00	0.00	0.00	0.00	0.00	0.00	0.00	0.00	0.00	0.00	0.01
Abacavir transport and metabolism	0.000161207	0.001793986	0.009598789	0.002045771	0.004206054	0.02	0.00	0.01	0.00	0.00	0.01	0.00	0.00	0.01	0.03	0.00	0.00	0.01	0.00	0.00	0.00	0.00	0.00	0.00	0.00	0.05	0.03	0.00	0.00	0.00	0.00	0.00	0.00	0.00	0.00	0.01	0.00	0.00	0.00	0.00	0.00	0.00	0.00	0.00	0.00	0.00	0.00	0.00	0.01
Retrograde neurotrophin signalling	0.001222012	0.002344297	0.010741075	0.002650253	0.004813752	0.00	0.00	0.01	0.01	0.00	0.01	0.00	0.00	0.01	0.03	0.00	0.00	0.01	0.00	0.00	0.00	0.00	0.00	0.00	0.00	0.05	0.03	0.00	0.00	0.00	0.00	0.00	0.00	0.00	0.00	0.02	0.00	0.00	0.00	0.00	0.00	0.00	0.00	0.00	0.00	0.00	0.00	0.00	0.00
Glycerophospholipid catabolism	-0.001095718	0.001610977	0.006468956	0.001459313	0.003511785	0.01	0.00	0.01	0.01	0.00	0.01	0.00	0.00	0.00	0.03	0.00	0.01	0.00	0.00	0.00	0.00	0.00	0.00	0.00	0.00	0.03	0.02	0.00	0.00	0.00	0.00	0.00	0.00	0.00	0.00	0.01	0.00	0.00	0.01	0.00	0.00	0.00	0.00	0.00	0.00	0.00	0.00	0.00	0.00
Defective B3GAT3 causes JDSSDHD	-0.000674298	-0.000577222	-0.003301874	-0.000592586	-0.001113395	0.00	0.00	0.00	0.00	0.00	0.00	0.00	0.00	0.00	0.02	0.00	0.00	0.00	0.00	0.00	0.00	0.00	0.00	0.00	0.00	-0.03	-0.02	0.00	0.00	0.00	0.00	0.00	0.00	0.01	0.00	0.01	0.00	0.00	0.00	0.00	0.00	0.00	0.00	0.00	0.00	0.00	0.00	0.00	-0.01
Small interfering RNA (siRNA) biogenesis	-0.000648669	0.001517661	0.006018005	0.001555725	0.003564858	0.00	0.00	0.01	0.01	0.00	0.00	0.00	0.00	0.00	0.03	0.00	0.00	0.02	0.00	0.00	0.01	0.00	0.00	0.00	0.00	0.05	0.02	0.00	0.00	0.00	0.00	0.00	0.00	0.00	0.00	0.03	0.00	0.00	0.00	0.00	0.00	0.00	0.00	0.00	0.00	0.00	0.00	0.00	0.01
Glycogen synthesis	3.23382E-05	0.002932387	0.015266213	0.003529943	0.006409588	0.00	0.00	0.01	0.01	0.00	0.01	0.00	0.00	0.00	0.03	0.00	0.00	0.01	0.00	0.00	-0.01	0.00	0.00	0.00	0.00	0.06	0.03	0.00	0.00	0.00	0.00	0.00	0.00	0.00	0.00	0.03	0.00	0.00	0.01	0.00	0.00	0.00	0.00	0.00	0.00	0.00	0.00	0.00	0.01
SMAD2/SMAD3:SMAD4 heterotrimer regulates transcription	-0.000186693	0.000292054	0.000558671	0.000329611	0.000555588	0.00	0.00	0.01	0.00	0.00	0.00	0.00	0.00	0.00	0.02	0.00	0.00	0.02	0.00	0.00	0.01	0.00	0.00	0.00	0.00	0.01	0.00	0.00	0.00	0.00	0.00	0.00	0.00	0.00	0.00	0.02	0.00	0.00	0.00	0.00	0.00	0.00	0.00	0.00	0.00	0.00	0.00	0.00	0.01
Mitochondrial calcium ion transport	-0.000548866	0.001474718	0.007538649	0.002134638	0.003055779	0.00	0.00	0.01	0.00	0.00	0.01	0.00	0.00	0.00	0.03	0.00	0.00	0.02	0.00	0.00	0.00	0.00	0.00	0.00	0.00	0.04	0.03	0.00	0.00	0.00	0.00	0.00	0.00	0.00	0.00	0.01	0.00	0.00	0.00	0.00	0.00	0.00	0.00	0.00	0.00	0.00	0.00	0.00	0.01
N-glycan trimming and elongation in the cis-Golgi	-0.000710612	0.000310449	0.00193347	0.000270146	0.000332664	0.04	0.00	0.01	0.00	0.00	0.00	0.00	0.00	0.00	0.03	0.00	0.00	0.01	0.00	0.00	0.01	0.00	0.00	0.00	0.00	0.04	0.02	0.00	0.00	0.00	0.00	0.00	0.00	0.00	0.00	0.01	0.00	0.00	0.00	0.00	0.00	0.00	0.00	0.00	0.00	0.00	0.01	0.00	0.02
Abacavir metabolism	-0.000349	0.000143636	0.00377313	0.000504594	0.001955174	0.01	0.00	0.01	-0.01	0.00	0.00	0.00	0.00	0.01	0.04	0.00	0.00	0.01	0.00	0.00	0.00	0.00	0.00	0.00	0.00	0.05	0.05	0.00	0.00	0.00	0.00	0.00	0.00	0.00	0.00	0.02	0.00	0.00	0.00	0.00	0.00	0.00	0.00	0.00	0.00	0.00	0.00	0.00	0.01
TGF-beta receptor signaling activates SMADs	0.002049547	0.001102811	0.007260617	0.001328704	0.003376742	0.00	0.00	0.01	0.00	0.00	0.00	0.00	0.00	0.01	0.02	0.00	0.00	0.02	0.00	0.00	0.00	0.00	0.00	0.00	0.00	0.02	0.01	0.00	0.00	0.00	0.00	0.00	0.00	0.00	0.00	0.01	0.00	0.00	0.00	0.00	0.00	0.00	0.00	0.00	0.00	0.00	0.00	0.00	0.00
Spry regulation of FGF signaling	0.001073395	0.00141922	0.008031193	0.001820445	0.003537416	0.01	0.00	0.02	0.01	0.00	0.01	0.00	0.00	0.01	0.04	0.00	0.00	0.02	0.00	0.00	0.00	0.00	0.00	0.00	0.00	0.05	0.02	0.00	0.00	0.00	0.00	0.00	0.00	0.00	0.00	0.03	0.00	0.00	0.00	0.00	0.00	0.00	0.00	0.00	0.00	0.00	0.00	0.00	0.01
Prostacyclin signalling through prostacyclin receptor	-0.000369555	-0.000295863	-0.0016536	-0.000180742	-0.000460832	0.00	0.00	0.00	0.00	0.00	0.00	0.00	0.00	0.01	0.00	0.00	0.00	0.00	0.00	0.00	0.02	0.00	0.00	0.00	0.00	-0.02	-0.01	0.00	0.00	0.00	0.00	0.00	0.00	0.00	0.00	0.01	0.00	0.00	0.00	0.00	0.00	0.00	0.00	0.00	0.00	0.00	0.00	0.00	0.00
Signaling by Retinoic Acid	-0.000160531	0.001058579	0.005566525	0.001302668	0.002178781	0.01	0.00	0.00	0.01	0.00	0.00	0.00	0.00	0.00	0.03	0.00	0.00	0.01	0.00	0.00	0.00	0.00	0.00	0.00	0.00	0.05	0.02	0.00	0.00	0.00	0.00	0.00	0.00	0.00	0.00	0.02	0.00	0.00	0.00	0.00	0.00	0.00	0.00	0.00	0.00	0.00	0.00	0.00	0.00
Lysosome Vesicle Biogenesis	0.001206904	0.001000812	0.007163738	0.001336363	0.003268493	0.01	0.00	0.01	0.01	0.00	0.00	0.00	0.00	0.01	0.03	0.00	0.00	0.01	0.00	0.00	0.00	0.00	0.00	0.00	0.00	0.05	0.03	0.00	0.00	0.00	0.00	0.00	0.00	0.00	0.00	0.02	0.00	0.00	0.00	0.00	0.00	0.00	0.00	0.00	0.00	0.00	0.00	0.00	0.01
Triglyceride catabolism	-0.000105164	-0.00040539	-0.001210844	-0.000122263	-0.000504928	0.00	0.00	0.01	0.00	0.00	0.00	0.00	0.00	0.01	0.02	0.00	0.00	0.01	0.00	0.00	0.01	0.00	0.00	0.00	0.00	0.02	-0.01	0.00	0.00	0.00	0.00	0.00	0.00	0.00	0.00	0.02	0.00	0.00	0.00	0.00	0.00	0.00	0.00	0.00	0.00	0.00	0.00	0.00	0.00
Glycogen storage diseases	-9.83879E-05	0.00293322	0.01452507	0.003529154	0.006289906	0.00	0.00	0.01	0.01	0.00	0.01	0.00	0.00	0.00	0.03	0.00	0.00	0.01	0.00	0.00	-0.01	0.00	0.00	0.00	0.00	0.07	0.03	0.00	0.00	0.00	0.00	0.00	0.00	-0.01	0.00	0.02	0.00	0.00	0.01	0.00	0.00	0.00	0.00	0.00	0.00	0.00	0.00	0.00	0.01
Defective B4GALT7 causes EDS, progeroid type	-0.000674298	-0.000577222	-0.003301874	-0.000592586	-0.001113395	0.00	0.00	0.00	0.00	0.00	0.00	0.00	0.00	0.00	0.02	0.00	0.00	0.00	0.00	0.00	0.00	0.00	0.00	0.00	0.00	-0.03	-0.02	0.00	0.00	0.00	0.00	0.00	0.00	0.01	0.00	0.01	0.00	0.00	0.00	0.00	0.00	0.00	0.00	0.00	0.00	0.00	0.00	0.00	-0.01
Triglyceride metabolism	-1.04025E-06	0.0003024	0.002515876	0.000602387	0.001072389	0.00	0.00	0.01	0.01	0.00	0.00	0.00	0.00	0.01	0.02	0.00	0.00	0.01	0.00	0.00	0.00	0.00	0.00	0.00	0.00	0.03	0.01	0.00	0.00	0.00	0.00	0.00	0.00	0.00	0.00	0.01	0.00	0.00	0.00	0.00	0.00	0.00	0.00	0.00	0.00	0.00	0.00	0.00	0.00
Activation of the phototransduction cascade	-0.00103288	-0.000278391	-0.002759645	-0.000392958	-0.000910605	0.00	0.00	0.00	0.00	0.00	0.00	0.00	0.00	0.01	0.02	0.00	0.00	0.00	0.00	0.00	0.01	0.00	0.00	0.00	0.00	0.01	0.01	0.00	0.00	0.00	0.00	0.00	0.00	0.00	0.00	0.01	0.00	0.00	0.00	0.00	0.00	0.00	0.00	0.00	0.00	0.00	0.00	0.00	-0.01
Transcriptional activity of SMAD2/SMAD3:SMAD4 heterotrimer	5.18292E-05	0.00075227	0.001833365	0.000733869	0.000951118	0.00	0.00	0.01	0.00	0.00	0.00	0.00	0.00	0.00	0.02	0.00	0.00	0.01	0.00	0.00	0.01	0.00	0.00	0.00	0.00	0.01	0.01	0.00	0.00	0.00	0.00	0.00	0.00	0.00	0.00	0.01	0.00	0.00	0.00	0.00	0.00	0.00	0.00	0.00	0.00	0.00	0.00	0.00	0.01
Downregulation of SMAD2/3:SMAD4 transcriptional activity	0.000907742	0.001808379	0.006755092	0.001812251	0.003057169	0.00	0.00	0.01	0.00	0.00	0.00	0.00	0.00	0.01	0.02	0.00	0.00	0.01	0.00	0.00	0.00	0.00	0.00	0.00	0.00	0.02	0.01	0.00	0.00	0.00	0.00	0.00	0.00	0.00	0.00	0.01	0.00	0.00	0.00	0.00	0.00	0.00	0.00	0.00	0.00	0.00	0.00	0.00	0.00
Tat-mediated HIV elongation arrest and recovery	0.000172341	0.001092784	0.008763615	0.001766175	0.004119733	0.00	0.00	0.01	0.00	0.00	0.01	0.00	0.00	0.00	0.03	0.00	0.00	0.02	0.00	0.00	-0.01	0.00	0.00	0.00	0.00	0.05	0.03	0.00	0.00	0.00	0.00	0.00	0.00	0.00	0.00	0.02	0.00	0.00	0.00	0.00	0.00	0.00	0.00	0.00	0.00	0.00	0.00	0.00	0.00
Nectin/Necl trans heterodimerization	-0.000757924	-0.000603737	-0.003251692	-0.000662622	-0.00111604	0.00	0.00	0.01	0.00	0.00	0.00	0.00	0.00	0.00	0.02	0.00	0.00	0.01	0.00	0.00	0.00	0.00	0.00	0.00	0.00	-0.02	-0.02	0.00	0.00	0.00	0.00	0.00	0.00	0.01	0.00	0.01	0.00	0.00	0.00	0.00	0.00	0.00	0.00	0.00	0.00	0.00	0.00	0.00	-0.01
Cooperation of PDCL (PhLP1) and TRiC/CCT in G-protein beta folding	-0.000299902	0.000680364	0.004380366	0.001024417	0.001875599	0.00	0.00	0.00	0.00	0.00	0.00	0.00	0.00	0.01	0.02	0.00	0.00	0.01	0.00	0.00	0.00	0.00	0.00	0.00	0.00	0.03	0.01	0.00	0.00	0.00	0.00	0.00	0.00	0.00	0.00	0.02	0.00	0.00	0.00	0.00	0.00	0.00	0.00	0.00	0.00	0.00	0.00	0.00	0.01
Downregulation of TGF-beta receptor signaling	0.002494444	0.001108409	0.007270291	0.001289703	0.003390153	0.00	0.00	0.01	0.00	0.00	0.00	0.00	0.00	0.01	0.02	0.00	0.00	0.02	0.00	0.00	0.00	0.00	0.00	0.00	0.00	0.02	0.01	0.00	0.00	0.00	0.00	0.00	0.00	0.00	0.00	0.01	0.00	0.00	0.00	0.00	0.00	0.00	0.00	0.00	0.00	0.00	0.00	0.00	0.00
HS-GAG degradation	-0.000663665	-0.000428814	-0.002777477	-0.000401577	-0.000785053	0.00	0.00	0.01	0.00	0.00	0.00	0.00	0.00	0.00	0.02	0.00	0.00	0.02	0.00	0.00	0.00	0.00	0.00	0.00	0.00	-0.02	-0.02	0.00	0.00	0.00	0.00	0.00	0.00	0.00	0.00	0.02	0.00	0.00	0.00	0.00	0.00	0.00	0.00	0.00	0.00	0.00	0.00	0.00	0.00
HIV elongation arrest and recovery	0.000307876	0.001322816	0.009053354	0.00195202	0.004206832	0.00	0.00	0.01	0.00	0.00	0.01	0.00	0.00	0.00	0.03	0.00	0.00	0.02	0.00	0.00	0.00	0.00	0.00	0.00	0.00	0.05	0.03	0.00	0.00	0.00	0.00	0.00	0.00	0.00	0.00	0.01	0.00	0.00	0.00	0.00	0.00	0.00	0.00	0.00	0.00	0.00	0.00	0.00	0.00
Activation of Matrix Metalloproteinases	-0.000969581	-0.001013855	-0.004349692	-0.001064685	-0.001812002	0.00	0.00	0.00	0.01	0.00	0.00	0.00	0.00	0.00	0.03	0.00	0.01	0.01	0.00	0.00	0.00	0.00	0.00	0.00	0.00	0.03	-0.01	0.00	0.00	0.00	0.00	0.00	0.00	0.00	0.00	0.02	0.00	0.00	0.01	0.00	0.00	0.00	0.00	0.00	0.00	0.00	0.00	0.00	0.00
Vasopressin regulates renal water homeostasis via Aquaporins	0.00055186	-0.000206398	-0.000631494	4.50889E-06	-5.83287E-05	0.00	0.00	0.00	0.00	0.00	0.00	0.00	0.00	0.01	0.01	0.00	0.00	0.01	0.00	0.00	0.01	0.00	0.00	0.00	0.00	0.01	0.01	0.00	0.00	0.00	0.00	0.00	0.00	0.00	0.00	0.01	0.00	0.00	0.00	0.00	0.00	0.00	0.00	0.00	0.00	0.00	0.00	0.00	0.00
Processing and activation of SUMO	0.00409016	0.00215416	0.005601524	0.002685713	0.00386955	0.00	0.00	0.01	0.00	0.00	0.01	0.00	0.00	0.01	0.03	0.00	0.00	0.01	0.00	0.00	0.00	0.00	0.00	0.00	0.00	0.03	0.03	0.00	0.00	0.00	0.00	0.00	0.00	0.00	0.00	0.01	0.00	0.00	0.00	0.00	0.00	0.00	0.00	0.00	0.00	0.00	0.00	0.00	0.02
Signaling by NOTCH3	-0.000333251	-0.000467038	-0.002094588	-0.000379146	-0.000692076	0.00	0.00	0.01	0.00	0.00	0.00	0.00	0.00	0.00	0.02	0.00	0.00	0.01	0.00	0.00	0.01	0.00	0.00	0.00	0.00	-0.01	0.00	0.00	0.00	0.00	0.00	0.00	0.00	0.00	0.00	0.02	0.00	0.00	0.00	0.00	0.00	0.00	0.00	0.00	0.00	0.00	0.00	0.00	0.00
Regulation of PTEN localization	0.000407953	0.002544669	0.015864355	0.00296464	0.006819357	0.01	0.00	0.01	0.01	0.00	0.01	0.00	0.00	0.00	0.03	0.00	0.00	0.02	0.00	0.00	-0.01	0.00	0.00	0.00	0.00	0.06	0.03	0.00	0.00	0.00	0.00	0.00	0.00	0.00	0.00	0.02	0.00	0.00	0.00	0.00	0.00	0.00	0.00	0.00	0.00	0.00	0.00	0.00	0.01
Synthesis of IP3 and IP4 in the cytosol	0.00294382	0.001857048	0.00720187	0.001648719	0.002784182	0.00	0.00	0.00	0.01	0.00	0.00	0.00	0.00	0.00	0.03	0.00	0.00	0.00	0.00	0.00	0.00	0.00	0.00	0.00	0.00	0.03	0.01	0.00	0.00	0.00	0.00	0.00	0.00	0.00	0.00	0.02	0.00	0.00	0.00	0.00	0.00	0.00	0.00	0.00	0.00	0.00	0.00	0.00	0.01
Budding and maturation of HIV virion	0.000565202	0.00123417	0.006897551	0.001454992	0.003462159	0.01	0.00	0.00	0.00	0.00	0.00	0.00	0.00	0.00	0.03	0.00	0.00	0.01	0.00	0.00	0.00	0.00	0.00	0.00	0.00	0.05	0.03	0.00	0.00	0.00	0.00	0.00	0.00	0.00	0.00	0.02	0.00	0.00	0.00	0.00	0.00	0.00	0.00	0.00	0.00	0.00	0.00	0.00	0.00
SHC-related events triggered by IGF1R	0.000825764	0.000834485	0.003549153	0.000983484	0.001099005	0.00	0.00	0.01	0.00	0.00	0.00	0.00	0.00	0.01	0.01	0.00	0.00	0.01	0.00	0.00	0.01	0.00	0.00	0.00	0.00	0.01	0.01	0.00	0.00	0.00	0.00	0.00	0.00	0.00	0.00	0.01	0.00	0.00	0.00	0.00	0.00	0.00	0.00	0.00	0.00	0.00	0.00	0.00	0.00
Activation of BAD and translocation to mitochondria	0.003775402	0.001900351	0.005448947	0.0022722	0.002751764	0.01	0.00	0.00	0.01	0.00	0.00	0.00	0.00	0.01	0.03	0.00	0.00	0.01	0.00	0.00	-0.01	0.00	0.00	0.00	0.00	0.04	0.02	0.00	0.00	0.00	0.00	0.00	0.00	0.00	0.00	0.03	0.00	0.00	0.00	0.00	0.00	0.00	0.00	0.00	0.00	0.00	0.00	0.00	0.00
Creatine metabolism	0.000204782	-0.000546009	-0.002941515	-0.000456178	-0.000487484	0.03	0.00	0.00	0.00	0.00	0.00	0.00	0.00	0.01	0.02	0.00	0.00	0.00	0.00	0.00	0.03	0.00	0.00	0.00	0.00	0.00	-0.01	0.00	0.00	0.00	0.00	0.00	0.00	0.00	0.00	0.01	0.00	0.00	0.00	-0.02	0.00	0.00	0.00	0.00	0.00	0.00	0.01	0.00	0.01
Vitamin D (calciferol) metabolism	-0.000934078	0.000477465	0.000913505	0.000420621	0.001162562	0.00	0.00	0.00	0.00	0.00	0.00	0.00	0.00	0.00	0.03	0.00	0.00	0.00	0.00	0.00	0.00	0.00	0.00	0.00	0.00	0.01	0.01	0.00	0.00	0.00	0.00	0.00	0.00	0.00	0.00	0.01	0.00	0.00	0.00	0.00	0.00	0.00	0.00	0.00	0.00	0.00	0.00	0.00	0.00
NOTCH1 Intracellular Domain Regulates Transcription	0.00208618	0.001674492	0.004584655	0.001627685	0.001756537	0.00	0.00	0.01	0.00	0.00	0.00	0.00	0.00	0.00	0.02	0.00	0.00	0.01	0.00	0.00	0.00	0.00	0.00	0.00	0.00	0.01	0.01	0.00	0.00	0.00	0.00	0.00	0.00	0.00	0.00	0.01	0.00	0.00	0.00	0.00	0.00	0.00	0.00	0.00	0.00	0.00	0.00	0.00	0.00
LDL clearance	0.001533714	0.001344854	0.005201232	0.001303564	0.002129695	0.00	0.00	0.00	0.01	0.00	0.00	0.00	0.00	0.00	0.02	0.00	0.00	0.00	0.00	0.00	-0.01	0.00	0.00	0.00	0.00	0.03	0.01	0.00	0.00	0.00	0.00	0.00	0.00	0.00	0.00	0.02	0.00	0.00	0.00	0.00	0.00	0.00	0.00	0.00	0.00	0.00	0.00	0.00	0.00
Metabolism of Angiotensinogen to Angiotensins	-0.001079771	0.000467352	0.001468283	0.00021501	0.000854523	0.00	0.00	0.00	0.00	0.00	0.00	0.00	0.00	0.00	0.03	0.00	0.00	0.00	0.00	0.00	0.00	0.00	0.00	0.00	0.00	0.03	0.01	0.00	0.00	0.00	0.00	0.00	0.00	0.00	0.00	0.01	0.00	0.00	0.00	0.00	0.00	0.00	0.00	0.00	0.00	0.00	0.00	0.00	0.00
Activated NTRK2 signals through RAS	0.001481201	0.001294033	0.003604683	0.00128314	0.001206	0.00	0.00	0.00	0.00	0.00	0.00	0.00	0.00	0.01	0.01	0.00	0.00	0.00	0.00	0.00	0.01	0.00	0.00	0.00	0.00	0.01	0.01	0.00	0.00	0.00	0.00	0.00	0.00	0.00	0.00	0.01	0.00	0.00	0.00	0.00	0.00	0.00	0.00	0.00	0.00	0.00	0.00	0.00	0.00
Pausing and recovery of Tat-mediated HIV elongation	0.000172341	0.001092784	0.008763615	0.001766175	0.004119733	0.00	0.00	0.01	0.00	0.00	0.01	0.00	0.00	0.00	0.03	0.00	0.00	0.02	0.00	0.00	-0.01	0.00	0.00	0.00	0.00	0.05	0.03	0.00	0.00	0.00	0.00	0.00	0.00	0.00	0.00	0.02	0.00	0.00	0.00	0.00	0.00	0.00	0.00	0.00	0.00	0.00	0.00	0.00	0.00
Regulation of RUNX1 Expression and Activity	-0.000655771	0.001141371	0.002554546	0.000886262	0.001243778	0.00	0.00	0.01	0.00	0.00	0.00	0.00	0.00	0.00	0.01	0.00	0.00	0.02	0.00	0.00	0.01	0.00	0.00	0.00	0.00	0.00	0.00	0.00	0.00	0.00	0.00	0.00	0.00	0.00	0.00	0.01	0.00	0.00	0.00	0.00	0.00	0.00	0.00	0.00	0.00	0.00	0.00	0.00	0.00
Apoptotic cleavage of cell adhesion proteins	-0.000661326	-0.000554929	-0.003293432	-0.000540009	-0.00111976	0.00	0.00	0.00	0.00	0.00	0.00	0.00	0.00	0.00	0.03	0.00	0.00	0.00	0.00	0.00	0.01	0.00	0.00	0.00	0.00	-0.02	-0.02	0.00	0.00	0.00	0.00	0.00	0.00	0.01	0.00	0.01	0.00	0.00	0.00	0.00	0.00	0.00	0.00	0.00	0.00	0.00	0.00	0.00	-0.01
Pausing and recovery of HIV elongation	0.000307876	0.001322816	0.009053354	0.00195202	0.004206832	0.00	0.00	0.01	0.00	0.00	0.01	0.00	0.00	0.00	0.03	0.00	0.00	0.02	0.00	0.00	0.00	0.00	0.00	0.00	0.00	0.05	0.03	0.00	0.00	0.00	0.00	0.00	0.00	0.00	0.00	0.01	0.00	0.00	0.00	0.00	0.00	0.00	0.00	0.00	0.00	0.00	0.00	0.00	0.00
Collagen degradation	-0.000868641	-0.000552339	-0.003406547	-0.000647715	-0.001248095	0.00	0.00	0.00	0.01	0.00	0.00	0.00	0.00	0.00	0.03	0.00	0.01	0.00	0.00	0.00	0.00	0.00	0.00	0.00	0.00	0.02	0.00	0.00	0.00	0.00	0.00	0.00	0.00	0.00	0.00	0.02	0.00	0.00	0.01	0.00	0.00	0.00	0.00	0.00	0.00	0.00	0.00	0.00	0.00
Lysosomal oligosaccharide catabolism	-0.001459301	-0.000300793	-0.001069333	-0.000160937	-0.000418731	0.03	0.00	0.00	0.00	0.00	0.00	0.00	0.00	0.00	0.04	0.00	0.00	0.00	0.00	0.00	-0.01	0.00	0.00	0.00	0.00	0.03	0.01	0.00	0.00	0.00	0.00	0.00	0.00	0.00	0.00	0.02	0.00	0.00	0.00	0.00	0.00	0.00	0.00	0.00	0.00	0.00	0.00	0.00	0.00
Golgi Cisternae Pericentriolar Stack Reorganization	-0.000162427	0.002331015	0.012017917	0.0028183	0.005010013	0.01	0.00	0.01	0.01	0.00	0.01	0.00	0.00	0.01	0.03	0.00	0.00	0.01	0.00	0.00	-0.01	0.00	0.00	0.00	0.00	0.05	0.02	0.00	0.00	0.00	0.00	0.00	0.00	0.00	0.00	0.01	0.00	0.00	0.00	0.00	0.00	0.00	0.00	0.00	0.00	0.00	0.00	0.00	0.00
Uptake and actions of bacterial toxins	0.000916383	0.0017474	0.003828914	0.001581725	0.001714447	0.00	0.00	0.01	0.00	0.00	0.00	0.00	0.00	0.01	0.02	0.00	0.00	0.01	0.00	0.00	0.01	0.00	0.00	0.00	0.00	0.03	0.02	0.00	0.00	0.00	0.00	0.00	0.00	0.00	0.00	0.01	0.00	0.00	0.00	0.00	0.00	0.00	0.00	0.00	0.00	0.00	0.00	0.00	0.00
Platelet Aggregation (Plug Formation)	-6.61137E-06	-0.000292293	-0.002074186	-0.000300946	-0.000731877	0.00	0.00	0.00	0.00	0.00	0.00	0.00	0.00	0.00	0.02	0.00	0.00	0.00	0.00	0.00	0.01	0.00	0.00	0.00	0.00	-0.01	0.00	0.00	0.00	0.00	0.00	0.00	0.00	0.00	0.00	0.01	0.00	0.00	0.00	0.00	0.00	0.00	0.00	0.00	0.00	0.00	0.00	0.00	-0.01
Endosomal Sorting Complex Required For Transport (ESCRT)	0.000315206	0.001040689	0.006935471	0.001271892	0.003405471	0.01	0.00	0.01	0.00	0.00	0.00	0.00	0.00	0.00	0.03	0.00	0.00	0.01	0.00	0.00	0.00	0.00	0.00	0.00	0.00	0.05	0.03	0.00	0.00	0.00	0.00	0.00	0.00	0.00	0.00	0.01	0.00	0.00	0.00	0.00	0.00	0.00	0.00	0.00	0.00	0.00	0.00	0.00	0.01
Processing of SMDT1	-0.000158204	0.001155232	0.006873297	0.001543777	0.002615676	0.00	0.00	0.01	0.00	0.00	0.00	0.00	0.00	0.00	0.02	0.00	0.00	0.02	0.00	0.00	0.00	0.00	0.00	0.00	0.00	0.04	0.03	0.00	0.00	0.00	0.00	0.00	0.00	0.00	0.00	0.01	0.00	0.00	0.00	0.00	0.00	0.00	0.00	0.00	0.00	0.00	0.00	0.00	0.01
Acetylcholine regulates insulin secretion	0.000467788	0.001489268	0.003794143	0.001136848	0.000818991	-0.01	0.00	0.01	0.01	0.00	0.00	0.00	0.00	0.00	0.03	0.00	0.00	0.01	0.00	0.00	0.00	0.00	0.00	0.00	0.00	0.05	0.03	0.00	0.00	0.00	0.00	0.00	0.00	-0.01	0.00	0.02	0.00	0.00	0.00	0.00	0.00	0.00	0.00	0.00	0.00	0.00	0.00	0.00	0.01
G0 and Early G1	-0.000760742	0.000353015	0.000349888	0.000346635	0.000216901	0.01	0.00	0.01	0.00	0.00	0.00	0.00	0.00	0.00	0.02	0.00	0.00	0.02	0.00	0.00	0.00	0.00	0.00	0.00	0.00	0.00	0.01	0.00	0.00	0.00	0.00	0.00	0.00	0.00	0.00	0.01	0.00	0.00	0.00	0.00	0.00	0.00	0.00	0.00	0.00	0.00	0.00	0.00	0.00
Pre-NOTCH Processing in Golgi	0.001225232	0.000182034	0.001321573	0.000371567	0.00053642	0.00	0.00	0.01	0.00	0.00	0.00	0.00	0.00	0.01	0.02	0.00	0.00	0.02	0.00	0.00	0.00	0.00	0.00	0.00	0.00	0.01	0.00	0.00	0.00	0.00	0.00	0.00	0.00	0.00	0.00	0.02	0.00	0.00	0.00	0.00	0.00	0.00	0.00	0.00	0.00	0.00	0.00	0.00	0.00
Receptor Mediated Mitophagy	0.00036827	0.002052066	0.009617245	0.002219856	0.003961981	0.01	0.00	0.01	0.01	0.00	0.01	0.00	0.00	0.01	0.03	0.00	0.00	0.01	0.00	0.00	0.00	0.00	0.00	0.00	0.00	0.05	0.03	0.00	0.00	0.00	0.00	0.00	0.00	0.00	0.00	0.02	0.00	0.00	0.00	0.00	0.00	0.00	0.00	0.00	0.00	0.00	0.01	0.00	0.00
IRS activation	-0.000641081	-0.000684421	-0.003400537	-0.000660455	-0.001184216	0.00	0.00	0.00	0.00	0.00	0.00	0.00	0.00	0.00	0.02	0.00	0.00	0.01	0.00	0.00	0.01	0.00	0.00	0.00	0.00	-0.03	-0.02	0.00	0.00	0.00	0.00	0.00	0.00	0.01	0.00	0.01	0.00	0.00	0.00	0.00	0.00	0.00	0.00	0.00	0.00	0.00	0.00	0.00	-0.01
RUNX2 regulates bone development	-2.65876E-05	0.00027695	-0.000924841	0.000169398	-0.000314321	0.00	0.00	0.01	0.00	0.00	0.00	0.00	0.00	0.00	0.02	0.00	0.00	0.01	0.00	0.00	0.01	0.00	0.00	0.00	0.00	-0.02	-0.01	0.00	0.00	0.00	0.00	0.00	0.00	0.00	0.00	0.02	0.00	0.00	0.00	0.00	0.00	0.00	0.00	0.00	0.00	0.00	0.00	0.00	-0.01
The retinoid cycle in cones (daylight vision)	-0.000630834	-0.000553414	-0.001808778	-0.000595654	-0.000457754	0.00	0.00	0.00	0.00	0.00	0.00	0.00	0.00	0.00	0.02	0.00	0.00	0.00	0.00	0.00	0.01	0.00	0.00	0.00	0.00	-0.01	-0.01	0.00	0.00	0.00	0.00	0.00	0.00	0.01	0.00	0.01	0.00	0.00	0.00	0.00	0.00	0.00	0.00	0.00	0.00	0.00	0.00	0.00	-0.01
LRR FLII-interacting protein 1 (LRRFIP1) activates type I IFN production	-0.000247743	-0.00037549	-0.003349826	-0.000332376	-0.001210902	0.00	0.00	0.00	0.00	0.00	0.00	0.00	0.00	0.00	0.02	0.00	0.00	0.00	0.00	0.00	0.01	0.00	0.00	0.00	0.00	-0.03	-0.01	0.00	0.00	0.00	0.00	0.00	0.00	0.00	0.00	0.01	0.00	0.00	0.00	0.00	0.00	0.00	0.00	0.00	0.00	0.00	0.00	0.00	0.00
PKA-mediated phosphorylation of key metabolic factors	0.000551373	0.001311568	0.007045869	0.001757313	0.003322539	0.01	0.00	0.01	0.01	0.00	0.00	0.00	0.00	0.01	0.06	0.00	0.00	0.02	0.00	0.00	-0.01	0.00	0.00	0.00	0.00	0.05	0.02	0.00	0.00	0.00	0.00	0.00	0.00	-0.01	0.00	0.04	0.00	0.00	0.00	0.00	0.00	0.00	0.00	0.00	0.00	0.00	0.00	0.00	0.00
RORA activates gene expression	0.000200668	0.000399003	4.1864E-05	0.000383545	0.000113991	0.00	0.00	0.01	0.00	0.00	0.00	0.00	0.00	0.00	0.02	0.00	0.00	0.02	0.00	0.00	0.02	0.00	0.00	0.00	0.00	-0.01	0.00	0.00	0.00	0.00	0.00	0.00	0.00	0.00	0.00	0.01	0.00	0.00	0.00	0.00	0.00	0.00	0.00	0.00	0.00	0.00	0.00	0.00	0.00
NOTCH4 Intracellular Domain Regulates Transcription	0.000733968	3.14207E-05	-0.000897965	9.7891E-05	-0.00028111	0.00	0.00	0.00	0.00	0.00	0.00	0.00	0.00	0.00	0.01	0.00	0.00	0.01	0.00	0.00	0.01	0.00	0.00	0.00	0.00	-0.02	0.00	0.00	0.00	0.00	0.00	0.00	0.00	0.00	0.00	0.02	0.00	0.00	0.00	0.00	0.00	0.00	0.00	0.00	0.00	0.00	0.00	0.00	0.00
MicroRNA (miRNA) biogenesis	-1.57218E-05	0.00219994	0.010433714	0.002387006	0.00542385	0.00	0.00	0.01	0.00	0.00	0.01	0.00	0.00	0.01	0.04	0.00	0.00	0.02	0.00	0.00	0.00	0.00	0.00	0.00	0.00	0.05	0.03	0.00	0.00	0.00	0.00	0.00	0.00	0.00	0.00	0.02	0.00	0.00	0.00	0.00	0.00	0.00	0.00	0.00	0.00	0.00	0.01	0.00	0.01
Cytosolic sulfonation of small molecules	-0.000803528	-0.000745249	-0.003187981	-0.000484829	-0.001359067	0.01	0.00	0.00	0.01	0.00	0.00	0.00	0.00	0.00	0.02	0.00	0.00	0.00	0.00	0.00	0.02	0.00	0.00	0.00	0.00	0.03	0.01	0.00	0.00	0.00	0.00	0.00	0.00	0.00	0.00	0.02	0.00	0.00	0.00	0.00	0.00	0.00	0.00	0.00	0.00	0.00	0.01	0.00	0.01
Signaling by Hippo	-0.000266795	0.000676503	0.002429767	0.00067006	0.001167286	0.00	0.00	0.01	0.00	0.00	0.00	0.00	0.00	0.01	0.02	0.00	0.00	0.01	0.00	0.00	0.00	0.00	0.00	0.00	0.00	0.00	0.00	0.00	0.00	0.00	0.00	0.00	0.00	0.00	0.00	0.02	0.00	0.00	0.00	0.00	0.00	0.00	0.00	0.00	0.00	0.00	0.00	0.00	0.00
The NLRP1 inflammasome	-0.000651399	-0.000704453	-0.003887662	-0.000613045	-0.001221182	0.00	0.00	0.00	0.00	0.00	0.00	0.00	0.00	0.00	0.03	0.00	0.00	0.00	0.00	0.00	-0.01	0.00	0.00	0.00	0.00	-0.03	-0.02	0.00	0.00	0.00	0.00	0.00	0.00	0.00	0.00	0.01	0.00	0.00	0.00	0.00	0.00	0.00	0.00	0.00	0.00	0.00	0.00	0.00	-0.01
RHO GTPases Activate WASPs and WAVEs	-0.000407191	0.000457796	0.002026995	0.000628538	0.001027099	0.00	0.00	0.01	0.00	0.00	0.00	0.00	0.00	0.01	0.02	0.00	0.00	0.01	0.00	0.00	0.01	0.00	0.00	0.00	0.00	0.02	0.02	0.00	0.00	0.00	0.00	0.00	0.00	0.00	0.00	0.01	0.00	0.00	0.00	0.00	0.00	0.00	0.00	0.00	0.00	0.00	0.00	0.00	0.00
Nef mediated downregulation of MHC class I complex cell surface expression	0.001351897	0.001019494	0.007442578	0.001327675	0.00356036	0.01	0.00	0.00	0.01	0.00	0.00	0.00	0.00	0.01	0.02	0.00	0.00	0.00	0.01	0.00	-0.01	0.00	0.00	0.00	0.00	0.03	0.02	0.00	0.00	0.00	0.00	0.00	0.00	-0.01	0.00	0.02	0.00	0.00	0.00	0.00	0.00	0.00	0.00	0.00	0.00	0.00	0.00	0.00	0.00
Nucleotide salvage	1.38176E-05	0.000310501	0.006027145	0.000571747	0.002716962	0.02	0.00	0.00	0.00	0.00	0.00	0.00	0.00	0.00	0.03	0.00	0.00	0.00	0.00	0.00	0.00	0.00	0.00	0.00	0.00	0.03	0.02	0.00	0.00	0.00	0.00	0.00	0.00	0.00	0.00	0.01	0.00	0.00	0.00	0.00	0.00	0.00	0.00	0.00	0.00	0.00	0.01	0.00	0.01
Reduction of cytosolic Ca++ levels	0.000824033	0.001532192	0.009622858	0.001855871	0.00411437	0.02	0.00	0.01	0.01	0.00	0.01	0.00	0.00	0.01	0.06	0.00	0.00	0.02	0.00	0.00	0.01	0.00	0.00	0.00	0.00	0.05	0.02	0.00	0.00	0.00	0.00	0.00	0.00	0.00	0.00	0.05	0.00	0.00	0.00	0.00	0.00	0.00	0.00	0.00	0.00	0.00	0.00	0.00	0.02
Regulation of gene expression in beta cells	-0.000405441	-0.00024026	-0.001628157	-6.99132E-05	-0.000286045	0.00	0.00	0.00	0.00	0.00	0.00	0.00	0.00	0.00	0.03	0.00	0.00	0.00	0.00	0.00	0.01	0.00	0.00	0.00	0.00	-0.01	-0.01	0.00	0.00	0.00	0.00	0.00	0.00	0.00	0.00	0.01	0.00	0.00	0.00	0.00	0.00	0.00	0.00	0.00	0.00	0.00	0.00	0.00	0.00
RHO GTPases activate IQGAPs	-0.000809774	0.002009958	0.006857997	0.001848328	0.00265145	0.00	0.00	0.01	0.00	0.00	0.00	0.00	0.00	0.01	0.02	0.00	0.00	0.02	0.00	0.00	0.01	0.00	0.00	0.00	0.00	0.02	0.02	0.00	0.00	0.00	0.00	0.00	0.00	0.00	0.00	0.00	0.00	0.00	0.00	0.00	0.00	0.00	0.00	0.00	0.00	0.00	0.00	0.00	0.00
IRAK1 recruits IKK complex upon TLR7/8 or 9 stimulation	0.000769636	-5.42776E-05	-0.000537378	6.65128E-05	-0.000183594	0.00	0.00	0.01	0.00	0.00	0.00	0.00	0.00	0.01	0.03	0.00	0.00	0.01	0.00	0.00	0.01	0.00	0.00	0.00	0.00	0.00	0.01	0.00	0.00	0.00	0.00	0.00	0.00	0.00	0.00	0.01	0.00	0.00	0.00	0.00	0.00	0.00	0.00	0.00	0.00	0.00	0.00	0.00	0.00
Regulated proteolysis of p75NTR	-0.0009515	-0.000899391	-0.003586848	-0.000842818	-0.001366775	-0.01	0.00	0.01	-0.01	0.00	0.00	0.00	0.00	0.00	0.01	0.00	0.00	0.02	0.00	0.00	0.02	0.00	0.00	0.00	0.00	0.03	0.02	0.00	0.00	0.00	0.00	0.00	0.00	0.00	0.00	0.02	0.00	0.00	0.00	0.00	0.00	0.00	0.00	0.00	0.00	0.00	0.00	0.00	0.00
Regulation of FZD by ubiquitination	0.000718352	-0.000214725	-0.001761996	-0.000146633	-0.000342474	0.00	0.00	0.01	0.00	0.00	0.00	0.00	0.00	0.01	0.02	0.00	0.00	0.01	0.00	0.00	0.01	0.00	0.00	0.00	0.00	-0.01	-0.01	0.00	0.00	0.00	0.00	0.00	0.00	0.01	0.00	0.01	0.00	0.00	0.00	0.00	0.00	0.00	0.00	0.00	0.00	0.00	0.00	0.00	0.00
IRAK1 recruits IKK complex	0.000769636	-5.42776E-05	-0.000537378	6.65128E-05	-0.000183594	0.00	0.00	0.01	0.00	0.00	0.00	0.00	0.00	0.01	0.03	0.00	0.00	0.01	0.00	0.00	0.01	0.00	0.00	0.00	0.00	0.00	0.01	0.00	0.00	0.00	0.00	0.00	0.00	0.00	0.00	0.01	0.00	0.00	0.00	0.00	0.00	0.00	0.00	0.00	0.00	0.00	0.00	0.00	0.00
Fructose metabolism	-0.000355133	0.001198599	0.009309496	0.001572946	0.005197801	0.01	0.00	0.00	0.01	0.00	0.01	0.00	0.00	0.00	0.03	0.00	0.00	0.01	0.00	0.00	0.00	0.00	0.00	0.00	0.00	0.03	0.02	0.00	0.00	0.00	0.00	0.00	0.00	0.00	0.00	0.01	0.00	0.00	0.00	0.00	0.00	0.00	0.00	0.00	0.00	0.00	0.00	0.00	0.02
CREB1 phosphorylation through the activation of Adenylate Cyclase	0.003512456	0.000880541	0.001882337	0.001020314	0.001735894	0.01	0.00	0.01	0.00	0.00	0.00	0.00	0.00	0.01	0.04	0.00	0.00	0.02	0.00	0.00	0.00	0.00	0.00	0.00	0.00	0.06	0.03	0.00	0.00	0.00	0.00	0.00	0.00	0.00	0.00	0.03	0.00	0.00	0.00	0.00	0.00	0.00	0.00	0.00	0.00	0.00	0.01	0.00	0.01
PTK6 Down-Regulation	-0.002837499	0.002619711	0.00622787	0.002862417	0.000216044	0.00	0.00	0.01	0.01	0.00	0.00	0.00	0.00	0.00	0.02	0.00	0.00	0.01	0.00	0.00	-0.01	0.00	0.00	0.00	0.00	0.04	0.03	0.00	0.00	0.00	0.00	0.00	0.00	-0.01	0.00	0.01	0.00	0.00	0.00	0.00	0.00	0.00	0.00	0.00	0.00	0.00	0.00	0.00	0.00
The role of Nef in HIV-1 replication and disease pathogenesis	0.001885722	0.001604237	0.007041601	0.001669518	0.002956235	0.00	0.00	0.00	0.01	0.00	0.00	0.00	0.00	0.01	0.02	0.00	0.00	0.00	0.00	0.00	0.00	0.00	0.00	0.00	0.00	0.04	0.02	0.00	0.00	0.00	0.00	0.00	0.00	0.00	0.00	0.02	0.00	0.00	0.00	0.00	0.00	0.00	0.00	0.00	0.00	0.00	0.00	0.00	0.00
Mitophagy	0.00017244	0.000754878	0.004451922	0.00092231	0.002145369	0.00	0.00	0.01	0.00	0.00	0.00	0.00	0.00	0.01	0.02	0.00	0.00	0.01	0.00	0.00	0.00	0.00	0.00	0.00	0.00	0.02	0.01	0.00	0.00	0.00	0.00	0.00	0.00	0.00	0.00	0.01	0.00	0.00	0.00	0.00	0.00	0.00	0.00	0.00	0.00	0.00	0.00	0.00	0.00
MET activates RAS signaling	0.000341467	0.001403398	0.005129639	0.001486257	0.001911665	-0.01	0.00	0.00	0.01	0.00	0.00	0.00	0.00	0.01	0.02	0.00	0.00	0.00	0.00	0.00	0.00	0.00	0.00	0.00	0.00	0.04	0.02	0.00	0.00	0.00	0.00	0.00	0.00	0.00	0.00	0.01	0.00	0.00	0.00	0.00	0.00	0.00	0.00	0.00	0.00	0.00	0.00	0.00	0.00
Basigin interactions	-0.000833606	0.000426252	0.001154621	0.000515315	0.000708254	0.00	0.00	0.00	0.00	0.00	0.00	0.00	0.00	0.00	0.03	0.00	0.00	0.00	0.00	0.00	0.00	0.00	0.00	0.00	0.00	0.00	0.00	0.00	0.00	0.00	0.00	0.00	0.00	0.00	0.00	0.02	0.00	0.00	0.00	0.00	0.00	0.00	0.00	0.00	0.00	0.00	0.00	0.00	0.00
Erythropoietin activates RAS	0.000282443	0.001029593	0.002677718	0.001172634	0.000927037	0.00	0.00	0.00	0.00	0.00	0.00	0.00	0.00	0.01	0.01	0.00	0.00	0.00	0.00	0.00	0.01	0.00	0.00	0.00	0.00	0.01	0.01	0.00	0.00	0.00	0.00	0.00	0.00	0.00	0.00	0.01	0.00	0.00	0.00	0.00	0.00	0.00	0.00	0.00	0.00	0.00	0.00	0.00	0.00
Signaling by NOTCH2	-0.000304904	-0.000651989	-0.002809381	-0.000528053	-0.000906657	0.00	0.00	0.01	0.00	0.00	0.00	0.00	0.00	0.00	0.01	0.00	0.00	0.01	0.00	0.00	0.01	0.00	0.00	0.00	0.00	-0.01	0.00	0.00	0.00	0.00	0.00	0.00	0.00	0.00	0.00	0.01	0.00	0.00	0.00	0.00	0.00	0.00	0.00	0.00	0.00	0.00	0.00	0.00	0.00
Pyrimidine catabolism	-0.000503283	-0.000343348	-0.001939846	-0.000200468	-0.000610145	0.03	0.00	0.00	0.00	0.00	0.00	0.00	0.00	0.01	0.01	0.00	0.00	0.00	0.00	0.00	0.02	0.00	0.00	0.00	0.00	-0.01	-0.01	0.00	0.00	0.00	0.00	0.00	0.00	0.00	0.00	0.01	0.00	0.00	0.00	0.00	0.00	0.00	0.00	0.00	0.00	0.00	0.00	0.00	0.00
RHO GTPases Activate ROCKs	0.003287127	0.001937142	0.011070338	0.002114558	0.004120657	0.00	0.00	0.02	0.01	0.00	0.01	0.00	0.00	0.01	0.02	0.00	0.00	0.02	0.00	0.00	0.00	0.00	0.00	0.00	0.00	0.05	0.03	0.00	0.00	0.00	0.00	0.00	0.00	0.00	0.00	0.01	0.00	0.00	0.00	0.00	0.00	0.00	0.00	0.00	0.00	0.00	0.00	0.00	0.00
Acyl chain remodeling of DAG and TAG	-0.001247046	0.001323961	0.008879762	0.001475979	0.004122701	0.01	0.00	0.00	0.00	0.00	0.00	0.00	0.00	0.00	0.02	0.00	0.00	0.00	0.00	0.00	-0.01	0.00	0.00	0.00	0.00	0.05	0.04	0.00	0.00	0.00	0.00	0.00	0.00	0.00	0.00	0.01	0.00	0.00	0.01	0.00	0.00	0.00	0.00	0.00	0.00	0.00	0.00	0.00	0.00
Opsins	-0.000846486	-0.001219172	-0.004032446	-0.000786155	-0.001433616	0.00	0.00	0.01	0.00	0.00	0.00	0.00	0.00	0.00	0.02	0.00	0.00	0.02	0.00	0.00	0.03	0.00	0.00	0.00	0.00	-0.01	-0.01	0.00	0.00	0.00	0.00	0.00	0.00	0.01	0.00	0.01	0.00	0.00	0.00	0.00	0.00	0.00	0.00	0.00	0.00	0.00	0.00	0.00	-0.01
PI3K/AKT activation	0.000619753	0.000404574	0.000219816	-9.18177E-06	8.7325E-05	0.00	0.00	0.01	0.00	0.00	0.00	0.00	0.00	0.00	0.02	0.00	0.00	0.01	0.00	0.00	0.01	0.00	0.00	0.00	0.00	-0.01	0.00	0.00	0.00	0.00	0.00	0.00	0.00	0.00	0.00	0.01	0.00	0.00	0.00	0.00	0.00	0.00	0.00	0.00	0.00	0.00	0.00	0.00	0.00
Metabolism of folate and pterines	-0.000386362	0.001832576	0.012059801	0.002241525	0.005720734	0.01	0.00	0.01	0.00	0.00	0.01	0.00	0.00	0.00	0.04	0.00	0.00	0.01	0.00	0.00	0.00	0.00	0.00	0.00	0.00	0.06	0.03	0.00	0.00	0.00	0.00	0.00	0.00	0.00	0.00	0.02	0.00	0.00	0.00	0.00	0.00	0.00	0.00	0.00	0.00	0.00	0.00	0.00	0.01
Activation of E2F1 target genes at G1/S	-0.000663986	0.000213207	0.000692314	0.000318784	0.000217403	0.01	0.00	0.01	0.00	0.00	0.00	0.00	0.00	0.00	0.02	0.00	0.00	0.02	0.00	0.00	0.00	0.00	0.00	0.00	0.00	0.00	0.01	0.00	0.00	0.00	0.00	0.00	0.00	0.00	0.00	0.01	0.00	0.00	0.00	0.00	0.00	0.00	0.00	0.00	0.00	0.00	0.00	0.00	0.01
Nef-mediates down modulation of cell surface receptors by recruiting them to clathrin adapters	0.00197272	0.00131201	0.007145953	0.001497911	0.003256416	0.01	0.00	0.00	0.01	0.00	0.00	0.00	0.00	0.01	0.02	0.00	0.00	0.00	0.00	0.00	-0.01	0.00	0.00	0.00	0.00	0.03	0.02	0.00	0.00	0.00	0.00	0.00	0.00	-0.01	0.00	0.02	0.00	0.00	0.00	0.00	0.00	0.00	0.00	0.00	0.00	0.00	0.00	0.00	0.00
RHO GTPases activate KTN1	-8.8343E-05	0.001944141	0.012397252	0.002347259	0.005553966	0.01	0.00	0.01	0.01	0.00	0.01	0.00	0.00	0.01	0.04	0.00	0.00	0.01	0.00	0.00	0.00	0.00	0.00	0.00	0.00	0.06	0.03	0.00	0.00	0.00	0.00	0.00	0.00	0.00	0.00	0.03	0.00	0.00	0.00	0.00	0.00	0.00	0.00	0.00	0.00	0.00	0.00	0.00	0.00
Tetrahydrobiopterin (BH4) synthesis, recycling, salvage and regulation	0.00093136	0.00195552	0.009878868	0.002140435	0.003685151	0.00	0.00	0.01	0.00	0.00	0.01	0.00	0.00	0.00	0.03	0.00	0.00	0.01	0.00	0.00	0.00	0.00	0.00	0.00	0.00	0.06	0.03	0.00	0.00	0.00	0.00	0.00	0.00	0.00	0.00	0.02	0.00	0.00	0.00	0.00	0.00	0.00	0.00	0.00	0.00	0.00	0.00	0.00	0.00
Metabolism of vitamin K	-0.000457214	-0.000554238	-0.002870328	-0.000500895	-0.001193388	0.04	0.00	0.00	0.00	0.00	0.00	0.00	0.00	0.00	0.01	0.00	0.00	0.01	0.00	0.00	0.03	0.00	0.00	0.00	0.00	-0.03	-0.02	0.00	0.00	0.00	0.00	0.00	0.00	0.00	0.00	0.01	0.00	0.00	0.00	0.00	0.00	0.00	0.00	0.00	0.00	0.00	0.01	0.00	-0.01
G1/S-Specific Transcription	-0.000663986	0.000213207	0.000692314	0.000318784	0.000217403	0.01	0.00	0.01	0.00	0.00	0.00	0.00	0.00	0.00	0.02	0.00	0.00	0.02	0.00	0.00	0.00	0.00	0.00	0.00	0.00	0.00	0.01	0.00	0.00	0.00	0.00	0.00	0.00	0.00	0.00	0.01	0.00	0.00	0.00	0.00	0.00	0.00	0.00	0.00	0.00	0.00	0.00	0.00	0.01
Insulin receptor recycling	0.000977454	0.001725818	0.014170113	0.002287268	0.006995821	0.00	0.00	0.01	0.00	0.00	0.01	0.00	0.00	0.00	0.03	0.00	0.00	0.01	0.00	0.00	-0.01	0.00	0.00	0.00	0.00	0.06	0.03	0.00	0.00	0.00	0.00	0.00	0.00	0.00	0.00	0.02	0.00	0.00	0.00	0.00	0.00	0.00	0.00	0.00	0.00	0.00	0.00	0.00	0.01
RHO GTPases Activate Rhotekin and Rhophilins	-0.000574475	-0.000753023	0.001348308	-0.000487134	0.000775694	0.00	0.00	0.01	0.00	0.00	0.00	0.00	0.00	0.01	0.02	0.00	0.00	0.01	0.00	0.00	0.00	0.00	0.00	0.00	0.00	0.00	0.00	0.00	0.00	0.00	0.00	0.00	0.00	0.00	0.00	0.01	0.00	0.00	0.00	0.00	0.00	0.00	0.00	0.00	0.00	0.00	0.00	0.00	0.00
RSK activation	0.010253459	0.00272032	0.009256936	0.002943958	0.002567124	0.01	0.00	0.01	0.01	0.00	0.01	0.00	0.00	0.01	0.05	0.00	0.00	0.02	0.00	0.00	0.00	0.00	0.00	0.00	0.00	0.05	0.04	0.00	0.00	0.00	0.00	0.00	0.00	0.00	0.00	0.04	0.00	0.00	0.00	0.00	0.00	0.00	0.00	0.01	0.00	0.00	0.00	0.00	0.00
The phototransduction cascade	0.00113264	0.001073536	0.003735829	0.001209609	0.001447232	0.00	0.00	0.00	0.00	0.00	0.00	0.00	0.00	0.01	0.02	0.00	0.00	0.00	0.00	0.00	0.00	0.00	0.00	0.00	0.00	0.03	0.02	0.00	0.00	0.00	0.00	0.00	0.00	0.00	0.00	0.01	0.00	0.00	0.00	0.00	0.00	0.00	0.00	0.00	0.00	0.00	0.00	0.00	0.00
Deactivation of the beta-catenin transactivating complex	-0.000241675	0.001470202	0.003982582	0.001774495	0.001619305	0.00	0.00	0.01	0.00	0.00	0.00	0.00	0.00	0.00	0.01	0.00	0.00	0.01	0.00	0.00	0.01	0.00	0.00	0.00	0.00	0.01	0.00	0.00	0.00	0.00	0.00	0.00	0.00	0.00	0.00	0.01	0.00	0.00	0.00	0.00	0.00	0.00	0.00	0.00	0.00	0.00	0.00	0.00	0.00
Signaling by EGFR	-0.000158251	0.001383123	0.00272354	0.001203026	0.001091433	0.00	0.00	0.00	0.00	0.00	0.00	0.00	0.00	0.00	0.01	0.00	0.00	0.01	0.00	0.00	0.01	0.00	0.00	0.00	0.00	0.01	0.01	0.00	0.00	0.00	0.00	0.00	0.00	0.00	0.00	0.01	0.00	0.00	0.00	0.00	0.00	0.00	0.00	0.00	0.00	0.00	0.00	0.00	0.00
Beta-catenin phosphorylation cascade	0.000921883	0.001309733	0.007880942	0.001531851	0.003801101	0.01	0.00	0.01	0.01	0.00	0.00	0.00	0.00	0.01	0.02	0.00	0.00	0.01	0.00	0.00	-0.01	0.00	0.00	0.00	0.00	0.04	0.02	0.00	0.00	0.00	0.00	0.00	0.00	0.00	0.00	0.01	0.00	0.00	0.00	0.00	0.00	0.00	0.00	0.00	0.00	0.00	0.00	0.00	0.00
Voltage gated Potassium channels	-0.001184198	0.002416175	0.010743452	0.002305502	0.004099442	0.01	0.00	0.01	0.00	0.00	0.01	0.00	0.00	0.00	0.03	0.00	0.00	0.02	0.00	0.00	0.02	0.00	0.00	0.00	0.00	0.06	0.03	0.00	0.00	0.00	0.00	0.00	0.00	0.00	0.00	0.02	0.00	0.00	-0.01	0.00	0.00	0.00	0.00	0.00	0.00	0.00	0.01	0.00	0.01
Rap1 signalling	0.002016144	0.0018409	0.010560662	0.002207235	0.003420467	0.00	0.00	0.01	0.00	0.00	0.01	0.00	0.00	0.01	0.05	0.00	0.00	0.00	0.00	0.00	0.00	0.00	0.00	0.00	0.00	0.06	0.04	0.00	0.00	0.00	0.00	0.00	0.00	0.00	0.00	0.03	0.00	0.00	0.00	0.00	0.00	0.00	0.00	0.00	0.00	0.00	0.01	0.00	0.00
Activation of PUMA and translocation to mitochondria	-0.000558841	-0.000651689	-0.003207213	-0.000646313	-0.001214272	0.00	0.00	0.00	0.00	0.00	0.00	0.00	0.00	0.00	0.02	0.00	0.00	0.00	0.00	0.00	0.01	0.00	0.00	0.00	0.00	-0.01	-0.01	0.00	0.00	0.00	0.00	0.00	0.00	0.00	0.00	0.01	0.00	0.00	0.00	0.00	0.00	0.00	0.00	0.00	0.00	0.00	0.00	0.00	0.00
TBC/RABGAPs	0.00263501	0.00163788	0.013275825	0.001851082	0.005438669	0.00	0.00	0.01	0.01	0.00	0.01	0.00	0.00	0.00	0.03	0.00	0.00	0.01	0.00	0.00	0.00	0.00	0.00	0.00	0.00	0.05	0.03	0.00	0.00	0.00	0.00	0.00	0.00	0.00	0.00	0.01	0.00	0.00	0.00	0.00	0.00	0.00	0.00	0.00	0.00	0.00	0.00	0.00	0.00
Defective LFNG causes SCDO3	0.007907449	0.003463816	0.008466197	0.003493763	0.002097767	0.01	0.01	0.02	0.01	0.00	0.01	0.00	0.00	0.00	0.05	0.01	0.00	0.02	0.00	-0.01	0.01	0.00	0.00	0.00	0.00	0.05	0.04	0.00	0.00	0.00	0.00	0.00	0.00	0.00	0.01	0.06	0.00	0.00	0.00	0.00	0.00	0.00	0.00	0.01	0.00	0.00	0.00	0.00	0.00
Inactivation, recovery and regulation of the phototransduction cascade	0.001352323	0.001005437	0.003654857	0.001132659	0.001452623	0.00	0.00	0.01	0.00	0.00	0.00	0.00	0.00	0.01	0.02	0.00	0.00	0.01	0.00	0.00	0.00	0.00	0.00	0.00	0.00	0.03	0.02	0.00	0.00	0.00	0.00	0.00	0.00	0.00	0.00	0.01	0.00	0.00	0.00	0.00	0.00	0.00	0.00	0.00	0.00	0.00	0.00	0.00	0.00
HSF1-dependent transactivation	0.000406106	0.000497896	0.00274113	0.000776233	0.001207816	0.00	0.00	0.01	0.00	0.00	0.00	0.00	0.00	0.00	0.02	0.00	0.00	0.01	0.00	0.00	0.00	0.00	0.00	0.00	0.00	0.01	0.01	0.00	0.00	0.00	0.00	0.00	0.00	0.00	0.00	0.02	0.00	0.00	0.00	0.00	0.00	0.00	0.00	0.00	0.00	0.00	0.00	0.00	0.00
HIV Transcription Elongation	0.000270678	0.001586275	0.010416775	0.002240328	0.004890923	0.00	0.00	0.01	0.00	0.00	0.01	0.00	0.00	0.00	0.03	0.00	0.00	0.02	0.00	0.00	0.00	0.00	0.00	0.00	0.00	0.06	0.03	0.00	0.00	0.00	0.00	0.00	0.00	0.00	0.00	0.02	0.00	0.00	0.00	0.00	0.00	0.00	0.00	0.00	0.00	0.00	0.00	0.00	0.01
Formation of HIV-1 elongation complex containing HIV-1 Tat	0.000270678	0.001586275	0.010416775	0.002240328	0.004890923	0.00	0.00	0.01	0.00	0.00	0.01	0.00	0.00	0.00	0.03	0.00	0.00	0.02	0.00	0.00	0.00	0.00	0.00	0.00	0.00	0.06	0.03	0.00	0.00	0.00	0.00	0.00	0.00	0.00	0.00	0.02	0.00	0.00	0.00	0.00	0.00	0.00	0.00	0.00	0.00	0.00	0.00	0.00	0.01
CD28 co-stimulation	0.001111745	0.001737243	0.003697146	0.001630549	0.001317951	0.00	0.00	0.01	0.00	0.00	0.00	0.00	0.00	0.00	0.02	0.00	0.00	0.01	0.00	0.00	0.01	0.00	0.00	0.00	0.00	0.02	0.02	0.00	0.00	0.00	0.00	0.00	0.00	0.00	0.00	0.01	0.00	0.00	0.00	0.00	0.00	0.00	0.00	0.00	0.00	0.00	0.00	0.00	0.00
NOTCH3 Intracellular Domain Regulates Transcription	-0.000352832	-0.000252848	-0.002005811	-0.000214288	-0.000667756	0.00	0.00	0.00	0.00	0.00	0.00	0.00	0.00	0.00	0.01	0.00	0.00	0.01	0.00	0.00	0.01	0.00	0.00	0.00	0.00	-0.02	-0.01	0.00	0.00	0.00	0.00	0.00	0.00	0.00	0.00	0.02	0.00	0.00	0.00	0.00	0.00	0.00	0.00	0.00	0.00	0.00	0.00	0.00	-0.01
Regulation of MECP2 expression and activity	0.000679967	0.000976431	0.004181691	0.001354326	0.001552176	0.00	0.00	0.01	0.00	0.00	0.00	0.00	0.00	0.01	0.02	0.00	0.00	0.01	0.00	0.00	0.00	0.00	0.00	0.00	0.00	0.02	0.01	0.00	0.00	0.00	0.00	0.00	0.00	0.00	0.00	0.01	0.00	0.00	0.00	0.00	0.00	0.00	0.00	0.00	0.00	0.00	0.00	0.00	0.00
Pink/Parkin Mediated Mitophagy	-9.17929E-06	0.000564361	0.004855487	0.000763737	0.002311288	0.00	0.00	0.01	0.00	0.00	0.00	0.00	0.00	0.00	0.02	0.00	0.00	0.01	0.00	0.00	0.00	0.00	0.00	0.00	0.00	0.02	0.01	0.00	0.00	0.00	0.00	0.00	0.00	0.00	0.00	0.01	0.00	0.00	0.00	0.00	0.00	0.00	0.00	0.00	0.00	0.00	0.00	0.00	0.00
Regulation of FOXO transcriptional activity by acetylation	0.000796713	-7.61044E-05	-0.000270122	0.000522986	0.000605286	0.00	0.00	0.01	0.00	0.00	0.00	0.00	0.00	0.00	0.02	0.00	0.00	0.00	0.00	0.00	0.00	0.00	0.00	0.00	0.00	0.01	0.03	0.00	0.00	0.00	0.00	0.00	0.00	0.00	0.00	0.01	0.00	0.00	0.00	0.00	0.00	0.00	0.00	0.00	0.00	0.00	0.00	0.00	-0.01
Synthesis, secretion, and inactivation of Glucose-dependent Insulinotropic Polypeptide (GIP)	-0.000547487	0.000851991	0.001678002	0.000992485	0.001237954	0.00	0.00	0.00	0.00	0.00	0.00	0.00	0.00	0.00	0.02	0.00	0.00	0.01	0.00	0.00	0.00	0.00	0.00	0.00	0.00	0.01	0.01	0.00	0.00	0.00	0.00	0.00	0.00	0.00	0.00	0.01	0.00	0.00	0.00	0.00	0.00	0.00	0.00	0.00	0.00	0.00	0.00	0.00	0.00
RHO GTPases activate PAKs	0.001185108	0.002541504	0.009538028	0.002672519	0.003651451	0.00	0.00	0.01	0.01	0.00	0.01	0.00	0.00	0.01	0.03	0.00	0.00	0.01	0.00	0.00	0.00	0.00	0.00	0.00	0.00	0.05	0.03	0.00	0.00	0.00	0.00	0.00	0.00	0.00	0.00	0.01	0.00	0.00	0.00	0.00	0.00	0.00	0.00	0.00	0.00	0.00	0.00	0.00	0.00
Fructose catabolism	-0.000682175	0.001684852	0.009046481	0.002121491	0.00645374	0.01	0.00	0.00	0.00	0.00	0.01	0.00	0.00	0.00	0.03	0.00	0.00	0.01	0.00	0.00	0.00	0.00	0.00	0.00	0.00	0.00	0.01	0.00	0.00	0.00	0.00	0.00	0.00	0.00	0.00	0.02	0.00	0.00	0.00	0.00	0.00	0.00	0.00	0.00	0.00	0.00	0.00	0.00	0.01
NRIF signals cell death from the nucleus	-0.000583876	-0.000533325	-0.000369541	-0.000303737	0.000160241	0.00	0.00	0.01	0.00	0.00	0.00	0.00	0.00	0.00	0.01	0.00	0.00	0.01	0.00	0.00	0.00	0.00	0.00	0.00	0.00	0.02	0.02	0.00	0.00	0.00	0.00	0.00	0.00	0.00	0.00	0.02	0.00	0.00	0.00	0.00	0.00	0.00	0.00	0.00	0.00	0.00	0.00	0.00	0.00
Activation of NIMA Kinases NEK9, NEK6, NEK7	0.001510016	0.004201123	0.012881782	0.004038165	0.004225166	0.03	0.00	0.01	0.00	0.00	0.01	0.00	0.00	0.01	0.02	0.00	0.00	0.00	0.00	0.00	0.00	0.00	0.00	0.00	0.00	0.03	0.02	0.00	0.00	0.00	0.00	0.00	0.00	0.00	0.00	0.00	0.00	0.00	0.00	0.00	0.00	0.00	0.00	0.00	0.00	0.00	0.00	0.00	0.00
Tat-mediated elongation of the HIV-1 transcript	0.000270678	0.001586275	0.010416775	0.002240328	0.004890923	0.00	0.00	0.01	0.00	0.00	0.01	0.00	0.00	0.00	0.03	0.00	0.00	0.02	0.00	0.00	0.00	0.00	0.00	0.00	0.00	0.06	0.03	0.00	0.00	0.00	0.00	0.00	0.00	0.00	0.00	0.02	0.00	0.00	0.00	0.00	0.00	0.00	0.00	0.00	0.00	0.00	0.00	0.00	0.01
Transport and synthesis of PAPS	-0.000581667	0.003723102	0.01503526	0.003490047	0.005699537	0.01	0.00	0.01	0.01	0.00	0.01	0.00	0.00	0.01	0.05	0.00	0.00	0.01	0.00	0.00	0.01	0.00	0.00	0.00	0.00	0.05	0.03	0.00	0.00	0.00	0.00	0.00	0.00	0.00	0.00	0.04	0.00	0.00	0.00	0.01	0.00	0.00	0.00	0.00	0.00	0.00	0.00	0.00	0.02
SUMOylation of DNA methylation proteins	5.52368E-05	-0.000759666	-0.003348184	-0.000628979	-0.001163109	0.00	0.00	0.01	0.00	0.00	0.00	0.00	0.00	0.00	0.02	0.00	0.00	0.02	0.00	0.00	0.01	0.00	0.00	0.00	0.00	-0.02	0.00	0.00	0.00	0.00	0.00	0.00	0.00	0.01	0.00	0.01	0.00	0.00	0.00	0.00	0.00	0.00	0.00	0.00	0.00	0.00	0.00	0.00	0.01
G2/M DNA replication checkpoint	-0.001662338	0.004277927	0.01540483	0.004555347	0.004790615	0.02	0.00	0.01	0.01	0.00	0.01	0.00	0.00	0.00	0.02	0.00	0.00	0.00	0.00	0.00	-0.01	0.00	0.00	0.00	0.00	0.05	0.02	0.00	0.00	0.00	0.00	0.00	0.00	0.00	0.00	0.01	0.00	0.00	0.00	0.00	0.00	0.00	0.00	0.00	0.00	0.00	0.00	0.00	0.00
HSP90 chaperone cycle for steroid hormone receptors (SHR)	0.000785824	0.001935756	0.010416108	0.002249192	0.00443508	0.00	0.00	0.01	0.00	0.00	0.01	0.00	0.00	0.00	0.03	0.00	0.00	0.01	0.00	0.00	0.00	0.00	0.00	0.00	0.00	0.06	0.03	0.00	0.00	0.00	0.00	0.00	0.00	0.00	0.00	0.02	0.00	0.00	0.00	0.00	0.00	0.00	0.00	0.00	0.00	0.00	0.00	0.00	0.00
Formation of HIV elongation complex in the absence of HIV Tat	0.00040281	0.001731747	0.010555611	0.002354209	0.004908445	0.00	0.00	0.01	0.00	0.00	0.01	0.00	0.00	0.00	0.03	0.00	0.00	0.02	0.00	0.00	0.00	0.00	0.00	0.00	0.00	0.05	0.03	0.00	0.00	0.00	0.00	0.00	0.00	0.00	0.00	0.02	0.00	0.00	0.00	0.00	0.00	0.00	0.00	0.00	0.00	0.00	0.00	0.00	0.01
Regulation of beta-cell development	-0.00032697	-0.000276149	-0.002189395	-0.000227131	-0.000606633	0.00	0.00	0.00	0.00	0.00	0.00	0.00	0.00	0.00	0.02	0.00	0.00	0.00	0.00	0.00	0.01	0.00	0.00	0.00	0.00	-0.02	-0.01	0.00	0.00	0.00	0.00	0.00	0.00	0.00	0.00	0.01	0.00	0.00	0.00	0.00	0.00	0.00	0.00	0.00	0.00	0.00	0.00	0.00	-0.01
Phosphorylation of proteins involved in the G2/M transition by Cyclin A:Cdc2 complexes	-0.003315246	0.004147041	0.013864846	0.003592118	0.004268334	0.02	0.00	0.02	0.00	0.00	0.01	0.00	0.00	0.01	0.02	0.00	0.00	0.02	0.00	-0.01	-0.01	0.00	0.00	0.00	0.00	0.03	0.02	0.00	0.00	0.00	0.00	0.00	0.00	0.00	0.00	0.01	0.00	0.00	0.00	0.00	0.00	0.00	0.00	0.00	0.00	0.00	0.00	0.00	0.00
Signaling by FGFR1 in disease	-0.000578025	5.12572E-05	-0.001238705	2.9735E-06	-0.000351802	0.00	0.00	0.01	0.00	0.00	0.00	0.00	0.00	0.00	0.02	0.00	0.00	0.01	0.00	0.00	0.02	0.00	0.00	0.00	0.00	-0.02	-0.01	0.00	0.00	0.00	0.00	0.00	0.00	0.01	0.00	0.01	0.00	0.00	0.00	0.00	0.00	0.00	0.00	0.00	0.00	0.00	0.00	0.00	0.00
Beta-oxidation of very long chain fatty acids	-0.000346525	0.000964708	0.004489887	0.000821916	0.00136536	0.01	0.00	0.00	0.00	0.00	0.00	0.00	0.00	0.00	0.05	0.00	0.00	0.00	0.00	0.00	0.00	0.00	0.00	0.00	0.00	0.06	0.04	0.00	0.00	0.00	0.00	0.00	0.00	0.00	0.00	0.03	0.00	0.00	0.00	0.01	0.00	0.00	0.00	0.00	0.00	0.00	0.00	0.00	0.01
Pyrimidine salvage	-0.000726737	1.57615E-05	0.000920799	-0.000209261	0.000916357	0.02	0.00	0.01	0.00	0.00	0.00	0.00	0.00	0.00	0.03	0.00	0.00	0.01	0.00	0.00	0.00	0.00	0.00	0.00	0.00	0.00	-0.01	0.00	0.00	0.00	0.00	0.00	0.00	-0.01	0.00	0.01	0.00	0.00	0.00	0.00	0.00	0.00	0.00	0.00	0.00	0.00	0.01	0.00	0.00
Regulation of pyruvate dehydrogenase (PDH) complex	0.000961774	0.001947591	0.011976495	0.002413618	0.004896595	0.01	0.00	0.01	0.00	0.00	0.01	0.00	0.00	0.01	0.04	0.00	0.00	0.01	0.00	0.00	0.00	0.00	0.00	0.00	0.00	0.07	0.03	0.00	0.00	0.00	0.00	0.00	0.00	0.00	0.00	0.02	0.00	0.00	0.00	0.00	0.00	0.00	0.00	0.00	0.00	0.00	0.00	0.00	0.00
RUNX1 regulates transcription of genes involved in WNT signaling	-0.000628059	-0.000672102	-0.003208396	-0.000611431	-0.001068529	0.00	0.01	0.01	0.00	0.00	0.00	0.00	0.00	0.00	0.02	0.00	0.00	0.02	0.00	0.00	0.02	0.00	0.00	0.00	0.00	-0.02	-0.02	0.00	0.00	0.00	0.00	0.00	0.00	0.01	0.00	0.01	0.00	0.00	0.00	0.00	0.00	0.00	0.00	0.00	0.00	0.00	0.00	0.00	-0.01
RHO GTPases activate CIT	0.002952309	0.002029313	0.010353795	0.002219716	0.004035661	0.00	0.00	0.01	0.01	0.00	0.01	0.00	0.00	0.01	0.02	0.00	0.00	0.01	0.00	0.00	0.00	0.00	0.00	0.00	0.00	0.04	0.03	0.00	0.00	0.00	0.00	0.00	0.00	0.00	0.00	0.01	0.00	0.00	0.00	0.00	0.00	0.00	0.00	0.00	0.00	0.00	0.00	0.00	0.00
Negative feedback regulation of MAPK pathway	0.007303817	0.002062539	0.00325243	0.00170717	0.001983207	0.01	0.00	0.01	0.01	0.00	0.01	0.00	0.00	0.01	0.05	0.00	0.00	0.02	0.00	0.00	0.00	0.00	0.00	0.00	0.00	0.06	0.04	0.00	0.00	0.00	0.00	0.00	0.00	0.00	0.00	0.05	0.00	0.00	0.00	0.00	0.00	0.00	0.00	0.00	0.00	0.00	0.00	0.00	0.00
ERK/MAPK targets	0.004595793	0.002169796	0.007725904	0.002548177	0.002607384	0.01	0.00	0.01	0.01	0.00	0.00	0.00	0.00	0.00	0.03	0.00	0.00	0.01	0.00	0.00	0.00	0.00	0.00	0.00	0.00	0.06	0.03	0.00	0.00	0.00	0.00	0.00	0.00	0.00	0.00	0.02	0.00	0.00	0.00	0.00	0.00	0.00	0.00	0.00	0.00	0.00	0.00	0.00	0.00
Trafficking and processing of endosomal TLR	0.000422467	-0.000424598	-0.003111447	-0.000466472	-0.001015713	0.01	0.00	0.00	0.00	0.00	0.00	0.00	0.00	0.00	0.02	0.00	0.00	0.00	0.00	0.00	0.01	0.00	0.00	0.00	0.00	-0.01	-0.01	0.00	0.00	0.00	0.00	0.00	0.00	0.00	0.00	0.02	0.00	0.00	0.00	0.00	0.00	0.00	0.00	0.00	0.00	0.00	0.00	0.00	0.01
Signaling by FGFR2 IIIa TM	0.00056565	0.001532648	0.009992082	0.001911809	0.004752124	0.00	0.00	0.01	0.01	0.00	0.01	0.00	0.00	0.00	0.03	0.00	0.00	0.02	0.00	0.00	0.00	0.00	0.00	0.00	0.00	0.06	0.03	0.00	0.00	0.00	0.00	0.00	0.00	0.00	0.00	0.02	0.00	0.00	0.00	0.00	0.00	0.00	0.00	0.00	0.00	0.00	0.01	0.00	0.01
RUNX1 regulates estrogen receptor mediated transcription	-0.000617626	-0.000679333	-0.003065254	-0.000528158	-0.001077211	0.00	0.00	0.01	0.00	0.00	0.00	0.00	0.00	0.00	0.02	0.00	0.00	0.02	0.00	0.00	0.05	0.00	0.00	0.00	0.00	-0.02	-0.01	0.00	0.00	0.00	0.00	0.00	0.00	0.01	0.00	0.01	0.00	0.00	0.00	0.00	0.00	0.00	0.00	0.00	0.00	0.00	0.00	0.00	0.00
Disinhibition of SNARE formation	0.00150174	0.003933412	0.01194314	0.003782991	0.004125934	0.00	0.00	0.01	0.00	0.00	0.01	0.00	0.00	0.00	0.05	0.00	0.00	0.02	0.00	0.00	0.00	0.00	0.00	0.00	0.00	0.06	0.04	0.00	0.00	0.00	0.00	0.00	0.00	0.00	0.00	0.05	0.00	0.00	0.00	0.00	0.00	0.00	0.00	0.00	0.00	0.00	0.00	0.00	0.00
RUNX2 regulates osteoblast differentiation	6.49779E-05	0.000305035	-0.000730452	0.000197373	-0.0001761	0.00	0.01	0.01	0.00	0.00	0.00	0.00	0.00	0.00	0.01	0.00	0.00	0.01	0.00	0.00	0.01	0.00	0.00	0.00	0.00	-0.02	-0.01	0.00	0.00	0.00	0.00	0.00	0.00	0.00	0.00	0.01	0.00	0.00	0.00	0.00	0.00	0.00	0.00	0.00	0.00	0.00	0.00	0.00	0.00
Signaling by ERBB2	0.001935409	0.001082577	0.002431246	0.000976342	0.001003098	0.00	0.00	0.01	0.00	0.00	0.00	0.00	0.00	0.00	0.01	0.00	0.00	0.01	0.00	0.00	0.00	0.00	0.00	0.00	0.00	0.02	0.02	0.00	0.00	0.00	0.00	0.00	0.00	0.00	0.00	0.01	0.00	0.00	0.00	0.00	0.00	0.00	0.00	0.00	0.00	0.00	0.00	0.00	0.00
Recycling of bile acids and salts	-0.000670338	-0.000500426	-0.002984958	-0.000545451	-0.001022787	0.00	0.00	0.00	0.00	0.00	0.00	0.00	0.00	0.00	0.02	0.00	0.00	0.00	0.00	0.00	0.01	0.00	0.00	0.00	0.00	-0.02	-0.01	0.00	0.00	0.00	0.00	0.00	0.00	0.00	0.00	0.01	0.00	0.00	0.00	0.00	0.00	0.00	0.00	0.00	0.00	0.00	0.00	0.00	0.00
Glycogen metabolism	-0.000226232	0.001756559	0.010204643	0.002182505	0.004511227	0.01	0.00	0.01	0.00	0.00	0.01	0.00	0.00	0.00	0.04	0.00	0.00	0.01	0.00	0.00	-0.01	0.00	0.00	0.00	0.00	0.06	0.04	0.00	0.00	0.00	0.00	0.00	0.00	0.00	0.00	0.04	0.00	0.00	0.00	0.00	0.00	0.00	0.00	0.00	0.00	0.00	0.00	0.00	0.00
Bicarbonate transporters	-0.001180765	0.003060642	0.010943055	0.003200953	0.003450738	0.00	0.00	0.01	0.01	0.00	0.01	0.00	0.00	0.00	0.05	0.00	0.00	0.02	0.00	0.00	0.01	0.00	0.00	0.00	0.00	0.06	0.04	0.00	0.00	0.00	0.00	0.00	0.00	0.00	0.00	0.04	0.00	0.00	0.00	0.00	0.00	0.00	0.00	0.01	0.00	0.00	0.01	0.00	0.01
ROS, RNS production in phagocytes	0.000473323	0.002108755	0.012808314	0.002430025	0.006215987	0.00	0.00	0.01	0.00	0.00	0.01	0.00	0.00	0.00	0.02	0.00	0.00	0.01	0.00	0.00	0.00	0.00	0.00	0.00	0.00	0.05	0.03	0.00	0.00	0.00	0.00	0.00	0.00	0.00	0.00	0.01	0.00	0.00	0.00	0.00	0.00	0.00	0.00	0.00	0.00	0.00	0.00	0.00	0.00
Association of TriC/CCT with target proteins during biosynthesis	0.001285379	0.002048722	0.008100083	0.002381703	0.003522495	0.01	0.00	0.01	0.00	0.00	0.01	0.00	0.00	0.00	0.02	0.00	0.00	0.01	0.00	0.00	0.00	0.00	0.00	0.00	0.00	0.04	0.02	0.00	0.00	0.00	0.00	0.00	0.00	0.00	0.00	0.01	0.00	0.00	0.00	0.00	0.00	0.00	0.00	0.00	0.00	0.00	0.00	0.00	0.00
Vitamins B6 activation to pyridoxal phosphate	-0.000776358	0.005549748	0.015565647	0.003521345	0.003544175	0.02	0.00	0.01	0.00	0.00	0.01	0.00	0.00	0.00	0.03	0.00	0.01	0.01	0.00	0.01	0.00	0.00	0.00	0.00	0.00	0.02	0.02	0.00	0.00	0.00	0.00	0.00	0.00	0.00	0.00	-0.01	0.00	0.00	0.00	0.00	0.00	0.00	0.00	0.00	0.00	0.00	0.00	0.01	0.03
Phosphorylation of Emi1	0.000144212	0.002904977	0.012238219	0.00322623	0.005695093	0.02	0.00	0.01	0.00	0.00	0.01	0.00	0.00	0.01	0.01	0.00	0.00	0.01	0.00	0.00	0.00	0.00	0.00	0.00	0.00	0.02	0.01	0.00	0.00	0.00	0.00	0.00	0.00	0.00	0.00	0.01	0.00	0.00	0.00	0.00	0.00	0.00	0.00	0.00	0.00	0.00	0.00	0.00	0.00
CD209 (DC-SIGN) signaling	0.002544275	0.001256786	0.002184981	0.001163846	0.000743196	0.00	0.00	0.01	0.00	0.00	0.00	0.00	0.00	0.01	0.01	0.00	0.00	0.01	0.00	0.00	0.00	0.00	0.00	0.00	0.00	0.01	0.01	0.00	0.00	0.00	0.00	0.00	0.00	0.00	0.00	0.01	0.00	0.00	0.00	0.00	0.00	0.00	0.00	0.00	0.00	0.00	0.00	0.00	0.00
Defects in vitamin and cofactor metabolism	-0.00025633	3.8747E-05	4.23126E-05	4.988E-05	0.000216144	0.01	0.00	0.00	0.00	0.00	0.00	0.00	0.00	0.00	0.02	0.00	0.00	0.00	0.00	0.00	0.00	0.00	0.00	0.00	0.00	0.02	0.02	0.00	0.00	0.00	0.00	0.00	0.00	0.00	0.00	0.03	0.00	0.00	0.00	0.00	0.00	0.00	0.00	0.00	0.00	0.00	0.00	0.00	0.00
Growth hormone receptor signaling	-0.000291848	-0.000354374	-0.002606392	-0.000382057	-0.000923832	0.00	0.00	0.00	0.00	0.00	0.00	0.00	0.00	0.00	0.02	0.00	0.00	0.00	0.00	0.00	0.01	0.00	0.00	0.00	0.00	-0.02	-0.01	0.00	0.00	0.00	0.00	0.00	0.00	0.00	0.00	0.01	0.00	0.00	0.00	0.00	0.00	0.00	0.00	0.00	0.00	0.00	0.00	0.00	-0.01
RUNX3 regulates NOTCH signaling	0.000250376	-4.87623E-05	-0.001538113	-1.86229E-05	-0.000423499	0.00	0.00	0.00	0.00	0.00	0.00	0.00	0.00	0.00	0.01	0.00	0.00	0.00	0.00	0.00	0.01	0.00	0.00	0.00	0.00	-0.02	0.00	0.00	0.00	0.00	0.00	0.00	0.00	0.00	0.00	0.01	0.00	0.00	0.00	0.00	0.00	0.00	0.00	0.00	0.00	0.00	0.00	0.00	0.00
Physiological factors	0.000181524	-0.00022822	-0.00248351	-0.000292852	-0.000576837	0.00	0.01	0.00	0.00	0.00	0.00	0.00	0.00	0.00	0.01	0.00	0.00	0.01	0.00	0.00	0.01	0.00	0.00	0.00	0.00	-0.01	0.00	0.00	0.00	0.00	0.00	0.00	0.00	0.00	0.00	0.01	0.00	0.00	0.00	0.00	0.00	0.00	0.00	0.00	0.00	0.00	0.00	0.00	-0.01
Signaling by Leptin	-0.000639844	-0.000605581	-0.003253217	-0.000524829	-0.001120355	0.00	0.01	0.00	0.00	0.00	0.00	0.00	0.00	0.00	0.02	0.00	0.00	0.01	0.00	0.00	0.02	0.00	0.00	0.00	0.00	-0.02	-0.02	0.00	0.00	0.00	0.00	0.00	0.00	0.01	0.00	0.01	0.00	0.00	0.00	0.00	0.00	0.00	0.00	0.00	0.00	0.00	0.00	0.00	-0.01
BBSome-mediated cargo-targeting to cilium	-0.000714119	-0.000147609	0.000332768	0.000134587	0.000114376	0.01	0.00	0.01	0.00	0.00	0.00	0.00	0.00	0.00	0.02	0.00	0.00	0.01	0.00	0.00	0.00	0.00	0.00	0.00	0.00	0.01	0.01	0.00	0.00	0.00	0.00	0.00	0.00	0.00	0.00	0.01	0.00	0.00	0.00	0.00	0.00	0.00	0.00	0.00	0.00	0.00	0.01	0.00	0.00
BMAL1:CLOCK,NPAS2 activates circadian gene expression	-0.000299858	-0.000170644	-0.001614271	-0.000166283	-0.000487535	0.00	0.00	0.00	0.00	0.00	0.00	0.00	0.00	0.00	0.01	0.00	0.00	0.01	0.00	0.00	0.01	0.00	0.00	0.00	0.00	-0.01	-0.01	0.00	0.00	0.00	0.00	0.00	0.00	0.00	0.00	0.01	0.00	0.00	0.00	0.00	0.00	0.00	0.00	0.00	0.00	0.00	0.00	0.00	0.00
SUMOylation of transcription factors	-0.000400843	0.000284833	0.001614021	0.000666826	0.000862126	0.00	0.00	0.01	0.00	0.00	0.00	0.00	0.00	0.00	0.02	0.00	0.00	0.01	0.00	0.00	0.01	0.00	0.00	0.00	0.00	0.01	0.01	0.00	0.00	0.00	0.00	0.00	0.00	0.00	0.00	0.00	0.00	0.00	0.00	0.00	0.00	0.00	0.00	0.00	0.00	0.00	0.00	0.00	0.00
Synthesis of PG	-0.000825994	0.00090506	0.002331774	0.000428681	0.000425571	0.00	0.00	0.01	0.00	0.00	0.00	0.00	0.00	0.00	0.02	0.00	0.00	0.01	0.00	0.00	0.00	0.00	0.00	0.00	0.00	0.01	0.01	0.00	0.00	0.00	0.00	0.00	0.00	0.00	0.00	0.01	0.00	0.00	0.00	0.00	0.00	0.00	0.00	0.00	0.00	0.00	0.01	0.00	0.01
Phase 1 - inactivation of fast Na+ channels	0.000125287	0.004164172	0.019259567	0.005118098	0.008467865	0.00	0.00	0.01	0.00	0.00	0.01	0.00	0.00	0.00	0.04	0.00	0.00	0.02	0.00	0.00	0.01	0.00	0.00	0.00	0.00	0.07	0.03	0.00	0.00	0.00	0.00	0.00	0.00	0.00	0.00	0.02	0.00	0.00	0.00	0.00	0.00	0.00	0.00	0.00	0.00	0.00	0.01	0.00	0.00
Nef Mediated CD4 Down-regulation	0.00381942	0.002553813	0.011692589	0.002673906	0.004881924	0.01	0.00	0.00	0.01	0.00	0.01	0.00	0.00	0.00	0.03	0.00	0.00	0.01	0.00	0.00	-0.01	0.00	0.00	0.00	0.00	0.07	0.04	0.00	0.00	0.00	0.00	0.00	0.00	0.00	0.00	0.03	0.00	0.00	0.01	0.00	0.00	0.00	0.00	0.00	0.00	0.00	0.00	0.00	0.01
TFAP2 (AP-2) family regulates transcription of cell cycle factors	-0.000607357	-0.000636076	-0.003400247	-0.000612555	-0.001143219	0.00	0.00	0.00	0.00	0.00	0.00	0.00	0.00	0.00	0.02	0.00	0.00	0.01	0.00	0.00	0.02	0.00	0.00	0.00	0.00	-0.03	-0.02	0.00	0.00	0.00	0.00	0.00	0.00	0.01	0.00	0.00	0.00	0.00	0.00	0.00	0.00	0.00	0.00	0.00	0.00	0.00	0.00	0.00	-0.01
G1 Phase	0.00047543	0.000667183	0.002426365	0.00074914	0.001119516	0.01	0.00	0.01	0.00	0.00	0.00	0.00	0.00	0.00	0.02	0.00	0.00	0.01	0.00	0.00	0.00	0.00	0.00	0.00	0.00	0.02	0.02	0.00	0.00	0.00	0.00	0.00	0.00	0.00	0.00	0.01	0.00	0.00	0.00	0.00	0.00	0.00	0.00	0.00	0.00	0.00	0.00	0.00	0.01
Activation of the AP-1 family of transcription factors	0.001320483	0.002073014	0.009140012	0.002310651	0.003327478	0.00	0.00	0.01	0.01	0.00	0.01	0.00	0.00	0.01	0.02	0.00	0.00	0.01	0.00	0.00	0.00	0.00	0.00	0.00	0.00	0.06	0.03	0.00	0.00	0.00	0.00	0.00	0.00	0.00	0.00	0.01	0.00	0.00	0.00	0.00	0.00	0.00	0.00	0.00	0.00	0.00	0.00	0.00	-0.01
Vitamin B5 (pantothenate) metabolism	-0.00017479	0.001595312	0.007273333	0.001796824	0.003407691	0.00	0.00	0.01	0.01	0.00	0.01	0.00	0.00	0.00	0.02	0.00	0.00	0.00	0.00	0.00	0.00	0.00	0.00	0.00	0.00	0.03	0.02	0.00	0.00	0.00	0.00	0.00	0.00	0.00	0.00	0.01	0.00	0.00	0.00	0.00	0.00	0.00	0.00	0.00	0.00	0.00	0.00	0.00	0.01
eNOS activation	0.00023719	0.000748247	0.002762227	0.000895849	0.001527679	0.00	0.00	0.01	0.00	0.00	0.00	0.00	0.00	0.01	0.01	0.00	0.00	0.01	0.00	0.00	0.00	0.00	0.00	0.00	0.00	0.03	0.02	0.00	0.00	0.00	0.00	0.00	0.00	0.00	0.00	0.01	0.00	0.00	0.00	0.00	0.00	0.00	0.00	0.00	0.00	0.00	0.00	0.00	0.00
Synthesis of PC	0.00024813	0.000772351	0.005610233	0.000959956	0.001983735	0.00	0.00	0.01	0.00	0.00	0.00	0.00	0.00	0.00	0.02	0.00	0.00	0.01	0.00	0.00	0.00	0.00	0.00	0.00	0.00	0.04	0.03	0.00	0.00	0.00	0.00	0.00	0.00	0.00	0.00	0.01	0.00	0.00	0.00	0.00	0.00	0.00	0.00	0.00	0.00	0.00	0.00	0.00	0.01
Gene and protein expression by JAK-STAT signaling after Interleukin-12 stimulation	0.001144289	0.001074265	0.006632553	0.001232286	0.002996556	0.00	0.00	0.00	0.00	0.00	0.00	0.00	0.00	0.01	0.02	0.00	0.00	0.01	0.00	0.00	0.00	0.00	0.00	0.00	0.00	0.03	0.02	0.00	0.00	0.00	0.00	0.00	0.00	0.00	0.00	0.01	0.00	0.00	0.00	0.00	0.00	0.00	0.00	0.00	0.00	0.00	0.00	0.00	0.01
Energy dependent regulation of mTOR by LKB1-AMPK	-0.000330802	0.001532754	0.005826896	0.001711375	0.002390078	0.01	0.00	0.01	0.01	0.00	0.00	0.00	0.00	0.00	0.02	0.00	0.00	0.01	0.00	0.00	0.00	0.00	0.00	0.00	0.00	0.06	0.04	0.00	0.00	0.00	0.00	0.00	0.00	0.00	0.00	0.02	0.00	0.00	0.00	0.00	0.00	0.00	0.00	0.00	0.00	0.00	0.00	0.00	0.00
Depolymerisation of the Nuclear Lamina	0.000467905	0.000670065	0.00108156	0.000545473	0.000531643	0.00	0.00	0.01	0.00	0.00	0.00	0.00	0.00	0.00	0.02	0.00	0.00	0.01	0.00	0.00	0.00	0.00	0.00	0.00	0.00	0.00	0.00	0.00	0.00	0.00	0.00	0.00	0.00	0.00	0.00	0.02	0.00	0.00	0.00	0.00	0.00	0.00	0.00	0.00	0.00	0.00	0.00	0.00	0.00
RNA Polymerase III Transcription	0.000535858	0.000784517	0.004835217	0.000992606	0.002633629	0.00	0.00	0.01	0.00	0.00	0.00	0.00	0.00	0.00	0.02	0.00	0.00	0.01	0.00	0.00	0.00	0.00	0.00	0.00	0.00	0.02	0.01	0.00	0.00	0.00	0.00	0.00	0.00	0.00	0.00	0.01	0.00	0.00	0.00	0.00	0.00	0.00	0.00	0.00	0.00	0.00	0.00	0.00	0.00
Signaling by cytosolic FGFR1 fusion mutants	-0.000851736	0.000262127	-0.001205015	0.00014324	-0.000348901	0.00	0.01	0.01	0.00	0.00	0.00	0.00	0.00	0.00	0.01	0.00	0.00	0.01	0.00	0.00	0.03	0.00	0.00	0.00	0.00	-0.01	0.00	0.00	0.00	0.00	0.00	0.00	0.00	0.01	0.00	0.00	0.00	0.00	0.00	0.00	0.00	0.00	0.00	0.00	0.00	0.00	0.00	0.00	0.00
RAF activation	0.003162805	0.001571788	0.009543608	0.002103078	0.003377276	0.01	0.00	0.01	0.01	0.00	0.01	0.00	0.00	0.01	0.04	0.00	0.00	0.02	0.00	0.00	0.00	0.00	0.00	0.00	0.00	0.06	0.04	0.00	0.00	0.00	0.00	0.00	0.00	0.00	0.00	0.03	0.00	0.00	0.00	0.00	0.00	0.00	0.00	0.00	0.00	0.00	0.00	0.00	0.00
RNA Polymerase III Abortive And Retractive Initiation	0.000535858	0.000784517	0.004835217	0.000992606	0.002633629	0.00	0.00	0.01	0.00	0.00	0.00	0.00	0.00	0.00	0.02	0.00	0.00	0.01	0.00	0.00	0.00	0.00	0.00	0.00	0.00	0.02	0.01	0.00	0.00	0.00	0.00	0.00	0.00	0.00	0.00	0.01	0.00	0.00	0.00	0.00	0.00	0.00	0.00	0.00	0.00	0.00	0.00	0.00	0.00
Uptake and function of anthrax toxins	0.001533739	0.001906918	0.005763462	0.001736971	0.001423022	0.00	0.00	0.00	0.00	0.00	0.00	0.00	0.00	0.00	0.02	0.00	0.00	0.00	0.00	0.00	0.00	0.00	0.00	0.00	0.00	0.05	0.03	0.00	0.00	0.00	0.00	0.00	0.00	0.00	0.00	0.01	0.00	0.00	0.00	0.00	0.00	0.00	0.00	0.00	0.00	0.00	0.00	0.00	0.00
Regulation of TP53 Activity through Association with Co-factors	-0.000105611	-0.000724174	-0.002874315	-0.000621456	-0.001027504	0.00	0.00	0.01	0.00	0.00	0.00	0.00	0.00	0.00	0.01	0.00	0.00	0.01	0.00	0.00	0.01	0.00	0.00	0.00	0.00	-0.01	-0.01	0.00	0.00	0.00	0.00	0.00	0.00	0.00	0.00	0.01	0.00	0.00	0.00	0.00	0.00	0.00	0.00	0.00	0.00	0.00	0.00	0.00	0.00
G2 Phase	-0.001839916	0.000954513	0.000735371	0.000655253	-0.000130411	0.04	0.00	0.01	0.00	0.00	0.00	0.00	0.00	0.00	0.01	0.00	0.00	0.01	0.00	0.00	-0.01	0.00	0.00	0.00	0.00	0.00	0.00	0.00	0.00	0.00	0.00	0.00	0.00	0.00	0.00	0.00	0.00	0.00	0.00	0.00	0.00	0.00	0.00	0.00	0.00	0.00	0.00	0.00	0.01
Deadenylation of mRNA	0.001065035	0.001820388	0.008594198	0.002132268	0.003784176	0.00	0.00	0.01	0.01	0.00	0.00	0.00	0.00	0.00	0.02	0.00	0.00	0.01	0.00	0.00	0.00	0.00	0.00	0.00	0.00	0.06	0.03	0.00	0.00	0.00	0.00	0.00	0.00	0.00	0.00	0.01	0.00	0.00	0.00	0.00	0.00	0.00	0.00	0.00	0.00	0.00	0.00	0.00	0.00
RHO GTPases regulate CFTR trafficking	-0.001143813	0.000690413	0.0004769	0.000965996	0.000258339	0.00	0.00	0.00	0.00	0.00	0.00	0.00	0.00	0.01	0.03	0.00	0.00	-0.03	0.00	0.00	0.00	0.00	0.00	0.00	0.00	-0.01	-0.01	0.00	0.00	0.00	0.00	0.00	0.00	0.00	0.00	0.02	0.00	0.00	0.00	0.00	0.00	0.00	0.00	0.00	0.00	0.00	0.00	0.00	-0.01
Nitric oxide stimulates guanylate cyclase	0.003598527	-0.000291255	-0.00026841	0.000137808	-1.89973E-05	0.00	0.00	0.00	0.00	0.00	0.00	0.00	0.00	0.00	0.01	0.00	0.00	0.00	0.00	0.00	0.02	0.00	0.00	0.00	0.00	0.02	0.01	0.00	0.00	0.00	0.00	0.00	0.00	0.00	0.00	0.00	0.00	0.00	0.00	0.00	0.00	0.00	0.00	0.00	0.00	0.00	0.00	0.00	0.01
Digestion of dietary carbohydrate	-0.001453778	0.00306775	0.01205903	0.003143754	0.008547618	0.02	0.00	0.00	0.02	0.00	0.01	0.00	0.00	0.00	0.04	0.00	0.01	0.00	0.00	0.00	0.00	0.00	0.00	0.00	0.00	0.08	0.02	0.00	0.00	0.00	0.00	0.00	0.00	0.00	0.00	0.02	0.00	0.00	0.00	0.00	0.00	0.00	0.00	0.00	0.00	0.00	0.00	0.00	0.01
Processing of Capped Intronless Pre-mRNA	0.0009225	0.002144799	0.010017253	0.002357621	0.004950502	0.00	0.00	0.01	0.01	0.00	0.01	0.00	0.00	0.00	0.02	0.00	0.00	0.01	0.00	0.00	0.00	0.00	0.00	0.00	0.00	0.05	0.03	0.00	0.00	0.00	0.00	0.00	0.00	0.00	0.00	0.01	0.00	0.00	0.00	0.00	0.00	0.00	0.00	0.00	0.00	0.00	0.00	0.00	0.01
Transferrin endocytosis and recycling	3.64842E-05	0.001191014	0.010841818	0.001686486	0.005351122	0.00	0.00	0.00	0.00	0.00	0.01	0.00	0.00	0.00	0.02	0.00	0.00	0.00	0.00	0.00	0.00	0.00	0.00	0.00	0.00	0.04	0.02	0.00	0.00	0.00	0.00	0.00	0.00	0.00	0.00	0.01	0.00	0.00	0.00	0.00	0.00	0.00	0.00	0.00	0.00	0.00	0.00	0.00	0.01
Vitamin B2 (riboflavin) metabolism	-0.000565235	-0.000186527	-0.000964908	-0.000237785	0.000268861	0.00	0.00	0.00	0.00	0.00	0.00	0.00	0.00	0.00	0.04	0.00	0.00	-0.01	0.00	0.00	-0.01	0.00	0.00	0.00	0.00	0.00	0.00	0.00	0.00	0.00	0.00	0.00	0.00	0.00	0.00	0.01	0.00	0.00	0.00	0.00	0.00	0.00	0.00	0.00	0.00	0.00	0.00	0.00	0.00
FGFR1 mutant receptor activation	-0.000645591	-0.000303278	-0.002583056	-0.000317044	-0.000851174	0.00	0.00	0.01	0.00	0.00	0.00	0.00	0.00	0.00	0.02	0.00	0.00	0.00	0.00	0.00	0.03	0.00	0.00	0.00	0.00	-0.02	-0.01	0.00	0.00	0.00	0.00	0.00	0.00	0.01	0.00	0.01	0.00	0.00	0.00	0.00	0.00	0.00	0.00	0.00	0.00	0.00	0.00	0.00	-0.01
Cyclin D associated events in G1	0.00047543	0.000667183	0.002426365	0.00074914	0.001119516	0.01	0.00	0.01	0.00	0.00	0.00	0.00	0.00	0.00	0.02	0.00	0.00	0.01	0.00	0.00	0.00	0.00	0.00	0.00	0.00	0.02	0.02	0.00	0.00	0.00	0.00	0.00	0.00	0.00	0.00	0.01	0.00	0.00	0.00	0.00	0.00	0.00	0.00	0.00	0.00	0.00	0.00	0.00	0.01
Activation of caspases through apoptosome-mediated cleavage	-0.00091947	-0.000411221	0.000699624	-0.000211149	-2.40136E-05	0.00	0.00	0.00	0.00	0.00	0.00	0.00	0.00	0.00	0.03	0.00	0.00	0.01	0.00	0.00	0.00	0.00	0.00	0.00	0.00	-0.01	-0.01	0.00	0.00	0.00	0.00	0.00	0.00	0.00	0.00	0.01	0.00	0.00	0.00	0.00	0.00	0.00	0.00	0.00	0.00	0.00	0.00	0.00	0.00
MAP3K8 (TPL2)-dependent MAPK1/3 activation	0.00261548	0.001551255	0.006455093	0.001972856	0.002274109	0.00	0.00	0.00	0.00	0.00	0.00	0.00	0.00	0.01	0.02	0.00	0.00	0.01	0.00	0.00	0.00	0.00	0.00	0.00	0.00	0.04	0.02	0.00	0.00	0.00	0.00	0.00	0.00	0.00	0.00	0.01	0.00	0.00	0.00	0.00	0.00	0.00	0.00	0.00	0.00	0.00	0.00	0.00	0.00
Attenuation phase	0.000378885	0.00052832	0.003258723	0.000907139	0.001570994	0.00	0.00	0.00	0.00	0.00	0.00	0.00	0.00	0.00	0.02	0.00	0.00	0.00	0.00	0.00	-0.01	0.00	0.00	0.00	0.00	0.01	0.01	0.00	0.00	0.00	0.00	0.00	0.00	0.00	0.00	0.01	0.00	0.00	0.00	0.00	0.00	0.00	0.00	0.00	0.00	0.00	0.00	0.00	0.01
mTOR signalling	0.000106803	0.001538672	0.004764602	0.00168031	0.001943976	0.00	0.00	0.01	0.00	0.00	0.00	0.00	0.00	0.00	0.01	0.00	0.00	0.01	0.00	0.00	0.00	0.00	0.00	0.00	0.00	0.05	0.03	0.00	0.00	0.00	0.00	0.00	0.00	0.00	0.00	0.01	0.00	0.00	0.00	0.00	0.00	0.00	0.00	0.00	0.00	0.00	0.00	0.00	0.00
Glycogen breakdown (glycogenolysis)	-0.000298124	0.001453967	0.008896972	0.001756478	0.004159642	0.01	0.00	0.01	0.00	0.00	0.01	0.00	0.00	0.00	0.05	0.00	0.00	0.02	0.00	0.00	0.00	0.00	0.00	0.00	0.00	0.07	0.05	0.00	0.00	0.00	0.00	0.00	0.00	0.00	0.00	0.04	0.00	0.00	0.00	0.00	0.00	0.00	0.00	0.00	0.00	0.00	0.00	0.00	0.00
Synthesis of bile acids and bile salts via 27-hydroxycholesterol	-0.001160075	0.000843808	0.002759369	0.001000219	0.001169387	0.01	0.00	0.00	0.01	0.00	0.00	0.00	0.00	0.00	0.02	0.00	0.00	0.00	0.00	0.00	0.00	0.00	0.00	0.00	0.00	0.02	0.01	0.00	0.00	0.00	0.00	0.00	0.00	0.00	0.00	0.01	0.00	0.00	0.00	0.00	0.00	0.00	0.00	0.00	0.00	0.00	0.00	0.00	0.00
Cargo concentration in the ER	2.89079E-05	0.0005806	0.003269423	0.000862355	0.00149917	0.00	0.00	0.00	0.00	0.00	0.00	0.00	0.00	0.00	0.01	0.00	0.00	0.00	0.00	0.00	0.00	0.00	0.00	0.00	0.00	0.02	0.01	0.00	0.00	0.00	0.00	0.00	0.00	0.00	0.00	0.01	0.00	0.00	0.00	0.00	0.00	0.00	0.00	0.00	0.00	0.00	0.00	0.00	0.00
Peroxisomal lipid metabolism	-0.000255264	0.002113322	0.0071429	0.002168769	0.002819437	0.01	0.00	0.00	0.01	0.00	0.00	0.00	0.00	0.00	0.04	0.00	0.00	0.00	0.00	0.00	0.00	0.00	0.00	0.00	0.00	0.07	0.04	0.00	0.00	0.00	0.00	0.00	0.00	0.00	0.00	0.03	0.00	0.00	0.00	0.00	0.00	0.00	0.00	0.00	0.00	0.00	0.01	0.00	0.00
Cobalamin (Cbl, vitamin B12) transport and metabolism	-0.000694609	-0.000560352	-0.003560404	-0.000640822	-0.0013982	0.00	0.00	0.00	0.00	0.00	0.00	0.00	0.00	0.00	0.01	0.00	0.00	0.00	0.00	0.00	0.00	0.00	0.00	0.00	0.00	0.03	0.01	0.00	0.00	0.00	0.00	0.00	0.00	0.00	0.00	0.02	0.00	0.00	0.00	0.00	0.00	0.00	0.00	0.00	0.00	0.00	0.00	0.00	0.00
Phosphorylation of proteins involved in G1/S transition by active Cyclin E:Cdk2 complexes	-0.002237403	0.00107926	0.000703501	0.000665446	-0.000368976	0.02	0.00	0.01	-0.01	0.00	0.00	0.00	0.00	0.00	0.01	0.00	0.00	0.01	0.00	0.00	0.00	0.00	0.00	0.00	0.00	0.01	0.03	0.00	0.00	0.00	0.00	0.00	0.00	0.00	0.00	0.00	0.00	0.00	0.00	0.00	0.00	0.00	0.00	0.00	0.00	0.00	0.00	0.00	0.00
Uptake and function of diphtheria toxin	0.000278848	0.000928463	0.006912496	0.001470776	0.00322385	0.00	0.00	0.00	0.00	0.00	0.00	0.00	0.00	0.01	0.01	0.00	0.00	0.00	0.00	0.00	-0.01	0.00	0.00	0.00	0.00	0.02	0.01	0.00	0.00	0.00	0.00	0.00	0.00	0.00	0.00	0.01	0.00	0.00	0.00	0.00	0.00	0.00	0.00	0.00	0.00	0.00	0.00	0.00	0.00
TFAP2 (AP-2) family regulates transcription of other transcription factors	-0.000525019	-0.000623685	-0.002875343	-0.00055108	-0.000995988	0.00	0.01	0.00	0.00	0.00	0.00	0.00	0.00	0.00	0.02	0.00	0.00	0.00	0.00	0.00	0.05	0.00	0.00	0.00	0.00	-0.02	-0.02	0.00	0.00	0.00	0.00	0.00	0.00	0.01	0.00	0.01	0.00	0.00	0.00	0.01	0.00	0.00	0.00	0.00	0.00	0.00	0.00	0.00	-0.01
HDMs demethylate histones	0.001252242	0.002425184	0.010374486	0.00221316	0.003817465	0.00	0.00	0.01	0.01	0.00	0.01	0.00	0.00	0.00	0.02	0.00	0.00	0.01	0.00	0.00	0.00	0.00	0.00	0.00	0.00	0.05	0.03	0.00	0.00	0.00	0.00	0.00	0.00	0.00	0.00	0.00	0.00	0.00	0.00	0.00	0.00	0.00	0.00	0.00	0.00	0.00	0.00	0.00	0.00
Nuclear Envelope Reassembly	0.000590181	0.000341248	5.47621E-05	0.000132293	0.000255801	0.00	0.00	0.01	0.00	0.00	0.00	0.00	0.00	0.00	0.02	0.00	0.00	0.01	0.00	0.00	-0.01	0.00	0.00	0.00	0.00	-0.01	-0.01	0.00	0.00	0.00	0.00	0.00	0.00	0.00	0.00	0.01	0.00	0.00	0.00	0.00	0.00	0.00	0.00	0.00	0.00	0.00	0.00	0.00	-0.01
Cellular hexose transport	0.004144682	0.000849083	0.000240998	0.000774219	-0.00026627	0.01	0.00	0.00	0.00	0.00	0.00	0.00	0.00	0.00	0.02	0.00	0.00	0.00	0.00	0.00	0.00	0.00	0.00	0.00	0.00	0.01	0.01	0.00	0.00	0.00	0.00	0.00	0.00	0.00	0.00	0.01	0.00	0.00	0.00	0.00	0.00	0.00	0.00	0.00	0.00	0.00	0.01	0.00	0.00
Activation of PPARGC1A (PGC-1alpha) by phosphorylation	0.000584853	0.001918288	0.010753686	0.002865308	0.005263447	0.00	0.00	0.01	0.01	0.00	0.01	0.00	0.00	0.00	0.03	0.00	0.00	0.01	0.00	0.00	0.00	0.00	0.00	0.00	0.00	0.07	0.03	0.00	0.00	0.00	0.00	0.00	0.00	0.00	0.00	0.02	0.00	0.00	0.00	0.00	0.00	0.00	0.00	0.00	0.00	0.00	0.00	0.00	0.00
Initiation of Nuclear Envelope Reformation	0.000590181	0.000341248	5.47621E-05	0.000132293	0.000255801	0.00	0.00	0.01	0.00	0.00	0.00	0.00	0.00	0.00	0.02	0.00	0.00	0.01	0.00	0.00	-0.01	0.00	0.00	0.00	0.00	-0.01	-0.01	0.00	0.00	0.00	0.00	0.00	0.00	0.00	0.00	0.01	0.00	0.00	0.00	0.00	0.00	0.00	0.00	0.00	0.00	0.00	0.00	0.00	-0.01
MECP2 regulates transcription factors	-0.000887091	-0.000198489	-0.001916249	-0.000508251	-0.000880795	0.00	0.00	0.01	0.00	0.00	0.00	0.00	0.00	0.00	0.01	0.00	0.00	0.01	0.00	0.00	0.03	0.00	0.00	0.00	0.00	-0.02	-0.01	0.00	0.00	0.00	0.00	0.00	0.00	0.01	0.00	0.00	0.00	0.00	0.00	0.01	0.00	0.00	0.00	0.00	0.00	0.00	0.00	0.00	-0.01
RET signaling	-0.000153443	0.000228989	-0.001199673	0.000166663	-0.000406529	0.00	0.00	0.00	0.00	0.00	0.00	0.00	0.00	0.00	0.01	0.00	0.00	0.00	0.00	0.00	0.01	0.00	0.00	0.00	0.00	-0.01	-0.01	0.00	0.00	0.00	0.00	0.00	0.00	0.00	0.00	0.01	0.00	0.00	0.00	0.00	0.00	0.00	0.00	0.00	0.00	0.00	0.00	0.00	-0.01
CREB3 factors activate genes	-0.000811234	-0.000773637	-0.003651395	-0.000794519	-0.001235677	0.00	0.00	0.01	0.00	0.00	0.00	0.00	0.00	0.00	0.01	0.00	0.00	0.01	0.00	0.00	0.01	0.00	0.00	0.00	0.00	-0.02	-0.01	0.00	0.00	0.00	0.00	0.00	0.00	0.00	0.00	0.01	0.00	0.00	0.00	0.00	0.00	0.00	0.00	0.00	0.00	0.00	0.00	0.00	-0.01
Organic cation transport	-0.001473722	0.001411626	0.002167006	0.0011823	0.001276572	0.01	0.00	0.00	0.01	0.00	0.00	0.00	0.00	0.00	0.02	0.00	0.00	0.00	0.00	0.00	0.01	0.00	0.00	0.00	0.00	0.02	0.01	0.00	0.00	0.00	0.00	0.00	0.00	0.00	0.00	0.00	0.00	0.00	0.00	0.00	0.00	0.00	0.00	0.00	0.00	0.00	0.00	0.01	0.01
Metabolism of nitric oxide	-9.14765E-05	0.001562664	0.004504978	0.001556821	0.002184891	0.00	0.00	0.01	0.00	0.00	0.00	0.00	0.00	0.00	0.01	0.00	0.00	0.01	0.00	0.00	0.00	0.00	0.00	0.00	0.00	0.03	0.02	0.00	0.00	0.00	0.00	0.00	0.00	0.00	0.00	0.01	0.00	0.00	0.00	0.00	0.00	0.00	0.00	0.00	0.00	0.00	0.00	0.00	0.00
cGMP effects	0.001980069	-0.00046218	0.000144007	0.00017175	0.000352563	0.00	0.00	0.00	0.00	0.00	0.00	0.00	0.00	0.00	0.01	0.00	0.00	0.00	0.00	0.00	0.02	0.00	0.00	0.00	0.00	0.02	0.01	0.00	0.00	0.00	0.00	0.00	0.00	0.00	0.00	0.00	0.00	0.00	0.00	0.00	0.00	0.00	0.00	0.00	0.00	0.00	0.00	0.00	0.01
FOXO-mediated transcription of cell cycle genes	-0.000864325	-0.00058283	-0.002586017	-0.000366991	-0.000811073	0.00	0.00	0.00	0.00	0.00	0.00	0.00	0.00	0.00	0.01	0.00	0.00	0.01	0.00	0.00	0.02	0.00	0.00	0.00	0.00	-0.02	-0.01	0.00	0.00	0.00	0.00	0.00	0.00	0.01	0.00	0.01	0.00	0.00	0.00	0.00	0.00	0.00	0.00	0.00	0.00	0.00	0.00	0.00	-0.01
Downregulation of ERBB2:ERBB3 signaling	0.003658518	0.001345829	0.006116465	0.001817203	0.002608228	0.00	0.01	0.01	0.00	0.00	0.01	0.00	0.00	0.00	0.02	0.00	0.00	0.02	0.00	0.00	0.00	0.00	0.00	0.00	0.00	0.03	0.02	0.00	0.00	0.00	0.00	0.00	0.00	0.00	0.00	0.01	0.00	0.00	0.00	0.00	0.00	0.00	0.00	0.00	0.00	0.00	0.00	0.00	0.00
NTRK3 as a dependence receptor	-0.000810785	-0.000670148	-0.003180913	-0.000613598	-0.001175228	0.00	0.01	0.00	0.00	0.00	0.00	0.00	0.00	0.00	0.00	0.00	0.00	0.01	0.00	0.00	0.03	0.00	0.00	0.00	0.00	-0.02	0.00	0.00	0.00	0.01	0.00	0.00	0.00	0.01	0.00	0.02	0.00	0.00	0.00	0.00	0.00	0.00	0.00	0.00	0.00	0.00	0.00	0.00	-0.01
Bile acid and bile salt metabolism	0.000132259	0.001239215	0.004426521	0.001275464	0.001897671	0.01	0.00	0.00	0.00	0.00	0.00	0.00	0.00	0.00	0.02	0.00	0.00	0.00	0.00	0.00	0.00	0.00	0.00	0.00	0.00	0.02	0.01	0.00	0.00	0.00	0.00	0.00	0.00	0.00	0.00	0.01	0.00	0.00	0.00	0.00	0.00	0.00	0.00	0.00	0.00	0.00	0.00	0.00	0.00
p38MAPK events	0.004029695	0.002975284	0.01222773	0.003130976	0.004494228	0.00	0.00	0.01	0.01	0.00	0.01	0.00	0.00	0.01	0.03	0.00	0.00	0.01	0.00	0.00	0.00	0.00	0.00	0.00	0.00	0.06	0.04	0.00	0.00	0.00	0.00	0.00	0.00	0.00	0.00	0.02	0.00	0.00	0.00	0.00	0.00	0.00	0.00	0.00	0.00	0.00	0.00	0.00	0.00
eNOS activation and regulation	-9.14765E-05	0.001562664	0.004504978	0.001556821	0.002184891	0.00	0.00	0.01	0.00	0.00	0.00	0.00	0.00	0.00	0.01	0.00	0.00	0.01	0.00	0.00	0.00	0.00	0.00	0.00	0.00	0.03	0.02	0.00	0.00	0.00	0.00	0.00	0.00	0.00	0.00	0.01	0.00	0.00	0.00	0.00	0.00	0.00	0.00	0.00	0.00	0.00	0.00	0.00	0.00
Intra-Golgi traffic	-0.000202267	0.003052052	0.010328535	0.002979359	0.004099397	0.00	0.00	0.01	0.00	0.00	0.01	0.00	0.00	0.00	0.02	0.00	0.00	0.01	0.00	0.00	0.00	0.00	0.00	0.00	0.00	0.05	0.03	0.00	0.00	0.00	0.00	0.00	0.00	0.00	0.00	0.01	0.00	0.00	0.00	0.00	0.00	0.00	0.00	0.00	0.00	0.00	0.00	0.00	0.01
Pregnenolone biosynthesis	-0.000250203	8.49908E-05	0.000683107	0.000157261	0.000515066	0.00	0.00	0.00	0.00	0.00	0.00	0.00	0.00	0.00	0.03	0.00	0.00	0.01	0.00	0.00	0.00	0.00	0.00	0.00	0.00	0.00	0.00	0.00	0.00	0.00	0.00	0.00	0.00	0.00	0.00	0.01	0.00	0.00	0.00	0.00	0.00	0.00	0.00	0.00	0.00	0.00	0.00	0.00	-0.01
Ligand-receptor interactions	-0.000821672	-0.000790853	-0.003503035	-0.000711909	-0.00128144	0.00	0.01	0.00	0.00	0.00	0.00	0.00	0.00	0.00	0.01	0.00	0.00	0.01	0.00	0.00	0.01	0.00	0.00	0.00	0.00	-0.02	-0.01	0.00	0.00	0.00	0.00	0.00	0.00	0.00	0.00	0.00	0.00	0.00	0.00	0.00	0.00	0.00	0.00	0.00	0.00	0.00	0.00	0.00	0.00
CD28 dependent Vav1 pathway	0.001175481	0.00127546	0.004339018	0.001434083	0.001645028	0.00	0.00	0.00	0.00	0.00	0.00	0.00	0.00	0.01	0.01	0.00	0.00	0.00	0.00	0.00	0.00	0.00	0.00	0.00	0.00	0.02	0.01	0.00	0.00	0.00	0.00	0.00	0.00	0.00	0.00	0.01	0.00	0.00	0.00	0.00	0.00	0.00	0.00	0.00	0.00	0.00	0.00	0.00	0.00
Inhibition of replication initiation of damaged DNA by RB1/E2F1	0.000173374	0.000607001	0.005102685	0.000929622	0.002245891	0.02	0.01	0.01	0.00	0.00	0.00	0.00	0.00	0.00	0.03	0.00	0.00	0.01	0.00	0.00	-0.01	0.00	0.00	0.00	0.00	0.05	0.04	0.00	0.00	0.00	0.00	0.00	0.00	0.00	0.00	0.02	0.00	0.00	0.00	0.00	0.00	0.00	0.00	0.00	0.00	0.00	0.01	0.00	0.03
TP53 Regulates Transcription of Genes Involved in G2 Cell Cycle Arrest	-0.000392622	0.000283907	0.001269593	0.000347648	0.000662592	0.01	0.00	0.01	0.00	0.00	0.00	0.00	0.00	0.00	0.01	0.00	0.00	0.01	0.00	0.00	0.00	0.00	0.00	0.00	0.00	0.00	0.01	0.00	0.00	0.00	0.00	0.00	0.00	0.00	0.00	0.01	0.00	0.00	0.00	0.00	0.00	0.00	0.00	0.00	0.00	0.00	0.00	0.00	0.01
Synthesis of UDP-N-acetyl-glucosamine	-0.00027605	0.001361572	0.007900502	0.001959196	0.00389671	0.00	0.00	0.01	0.00	0.00	0.01	0.00	0.00	0.00	0.02	0.00	0.00	0.01	0.00	0.00	0.00	0.00	0.00	0.00	0.00	0.05	0.03	0.00	0.00	0.00	0.00	0.00	0.00	0.00	0.00	0.02	0.00	0.00	0.00	0.00	0.00	0.00	0.00	0.00	0.00	0.00	0.00	0.00	0.01
EGFR downregulation	-0.000372513	0.001085913	0.001655988	0.000982339	0.000794673	0.00	0.00	0.00	0.00	0.00	0.00	0.00	0.00	0.00	0.01	0.00	0.00	0.00	0.00	0.00	0.01	0.00	0.00	0.00	0.00	0.01	0.00	0.00	0.00	0.00	0.00	0.00	0.00	0.00	0.00	0.01	0.00	0.00	0.00	0.00	0.00	0.00	0.00	0.00	0.00	0.00	0.00	0.00	0.00
Reelin signalling pathway	-0.000749587	-0.000388585	-0.002728675	-0.00046456	-0.0010216	0.00	0.01	0.00	0.00	0.00	0.00	0.00	0.00	0.00	0.02	0.00	0.00	0.01	0.00	0.00	0.05	0.00	0.00	0.00	0.00	-0.02	-0.01	0.00	0.00	0.01	0.00	0.00	0.00	0.01	0.00	0.00	0.00	0.00	0.00	0.00	0.00	0.00	0.00	0.00	0.00	0.00	0.00	0.00	-0.01
SUMO is transferred from E1 to E2 (UBE2I, UBC9)	0.001736791	0.002211989	0.013191226	0.002995909	0.006573345	0.01	0.00	0.01	0.01	0.00	0.01	0.00	0.00	0.01	0.03	0.00	0.00	0.01	0.00	0.00	0.00	0.00	0.00	0.00	0.00	0.06	0.03	0.00	0.00	0.00	0.00	0.00	0.00	0.00	0.00	0.02	0.00	0.00	0.00	0.00	0.00	0.00	0.00	0.00	0.00	0.00	0.00	0.00	0.02
RNA Polymerase III Transcription Initiation From Type 3 Promoter	0.001191697	0.000925716	0.00742916	0.001345481	0.003815761	0.00	0.00	0.00	0.00	0.00	0.00	0.00	0.00	0.00	0.02	0.00	0.00	0.01	0.00	0.00	0.00	0.00	0.00	0.00	0.00	0.04	0.02	0.00	0.00	0.00	0.00	0.00	0.00	0.00	0.00	0.01	0.00	0.00	0.00	0.00	0.00	0.00	0.00	0.00	0.00	0.00	0.00	0.00	0.01
SUMOylation of RNA binding proteins	-0.000432501	0.00082762	0.00077652	0.000676616	0.000498703	0.00	0.00	0.01	0.00	0.00	0.00	0.00	0.00	0.00	0.01	0.00	0.00	0.01	0.00	0.00	0.01	0.00	0.00	0.00	0.00	0.00	0.01	0.00	0.00	0.00	0.00	0.00	0.00	0.00	0.00	0.00	0.00	0.00	0.00	0.00	0.00	0.00	0.00	0.00	0.00	0.00	0.00	0.00	0.00
Synthesis of PIPs at the ER membrane	-0.000744333	0.00420219	0.016444887	0.004183042	0.006515621	0.00	0.00	0.01	0.00	0.00	0.01	0.00	0.00	0.00	0.05	0.00	0.00	0.02	0.00	0.00	0.01	0.00	0.00	0.00	0.00	0.06	0.04	0.00	0.00	0.00	0.00	0.00	0.00	0.00	0.00	0.03	0.00	0.00	0.00	0.00	0.00	0.00	0.00	0.00	0.00	0.00	0.00	0.00	0.02
SUMOylation of transcription cofactors	0.000400773	0.000105048	-0.000638822	0.000138226	-9.70653E-05	0.00	0.00	0.00	0.00	0.00	0.00	0.00	0.00	0.00	0.01	0.00	0.00	0.01	0.00	0.00	0.01	0.00	0.00	0.00	0.00	-0.01	0.00	0.00	0.00	0.00	0.00	0.00	0.00	0.01	0.00	0.00	0.00	0.00	0.00	0.00	0.00	0.00	0.00	0.00	0.00	0.00	0.00	0.00	0.00
Negative regulation of TCF-dependent signaling by WNT ligand antagonists	-0.000551306	-0.000490409	-0.002901681	-0.000445645	-0.000901409	0.00	0.01	0.00	0.00	0.00	0.00	0.00	0.00	0.00	0.01	0.00	0.00	-0.01	0.00	0.00	0.04	0.00	0.00	0.00	0.00	-0.02	-0.02	0.00	0.00	0.00	0.00	0.00	0.00	0.01	0.00	0.01	0.00	0.00	0.00	0.00	0.00	0.00	0.00	0.00	0.00	0.00	0.00	0.00	-0.01
Loss of phosphorylation of MECP2 at T308	0.002193478	-0.00088756	-0.000148635	-0.00031144	-0.000303336	0.01	0.00	0.01	0.00	0.00	0.00	0.00	0.00	0.01	0.01	0.00	0.00	0.01	0.01	0.00	-0.01	0.00	0.00	0.00	0.00	0.03	0.02	0.00	0.00	0.00	0.00	0.00	0.00	0.00	0.00	0.00	0.00	0.00	0.00	0.00	0.00	0.00	0.00	0.00	0.00	0.00	0.00	0.00	-0.01
Free fatty acid receptors	-0.000723899	-0.000629554	-0.003714265	-0.000793657	-0.001252843	0.00	0.00	0.00	-0.01	0.00	0.00	0.00	0.00	0.00	0.02	0.00	0.00	0.00	-0.01	0.00	-0.02	0.00	0.00	0.00	0.00	-0.03	-0.02	0.00	0.00	0.00	0.00	0.00	0.00	0.00	0.00	0.01	0.00	0.00	0.00	0.00	0.00	0.00	0.00	0.00	0.00	0.00	0.00	0.00	-0.01
Acyl chain remodeling of CL	0.000290088	0.001416022	0.00606815	0.000857989	0.002565838	0.00	0.00	0.00	0.02	0.00	0.01	0.00	0.00	0.00	0.02	0.00	0.00	0.00	0.00	0.00	0.00	0.00	0.00	0.00	0.00	0.04	0.03	0.00	0.00	0.00	0.00	0.00	0.00	0.00	0.00	0.01	0.00	0.00	0.00	0.00	0.00	0.00	0.00	0.00	0.00	0.00	0.00	0.00	0.01
Activation of the TFAP2 (AP-2) family of transcription factors	-0.000120575	-0.000518248	-0.00286278	-0.000448786	-0.000821914	0.00	0.01	0.00	0.00	0.00	0.00	0.00	0.00	0.00	0.01	0.00	0.00	0.00	0.00	0.00	0.02	0.00	0.00	0.00	0.00	-0.02	-0.01	0.00	0.00	0.00	0.00	0.00	0.00	0.00	0.00	0.01	0.00	0.00	0.00	0.00	0.00	0.00	0.00	0.00	0.00	0.00	0.00	0.00	-0.01
Regulation of gene expression in late stage (branching morphogenesis) pancreatic bud precursor cells	3.14838E-05	-0.000184127	-0.002065566	-0.000185754	-0.000617519	0.00	0.01	0.00	0.00	0.00	0.00	0.00	0.00	0.00	0.01	0.00	0.00	0.00	0.00	0.00	0.01	0.00	0.00	0.00	0.00	-0.02	-0.01	0.00	0.00	0.00	0.00	0.00	0.00	0.00	0.00	0.01	0.00	0.00	0.00	0.00	0.00	0.00	0.00	0.00	0.00	0.00	0.00	0.00	0.00
CD28 dependent PI3K/Akt signaling	0.001057313	0.00134873	0.001174292	0.001082589	0.000350814	0.00	0.00	0.00	0.00	0.00	0.00	0.00	0.00	0.00	0.01	0.00	0.00	0.00	0.00	0.00	0.01	0.00	0.00	0.00	0.00	0.01	0.01	0.00	0.00	0.00	0.00	0.00	0.00	0.00	0.00	0.01	0.00	0.00	0.00	0.00	0.00	0.00	0.00	0.00	0.00	0.00	0.00	0.00	0.00
Kinesins	0.020995777	0.003694046	0.007260142	0.003426353	0.002602803	0.01	0.00	0.00	0.02	0.00	0.01	0.00	0.00	0.00	0.03	0.00	0.00	0.00	0.00	0.00	0.00	0.00	0.00	0.00	0.00	0.04	0.03	0.00	0.00	0.00	0.00	0.00	0.00	0.00	0.00	0.01	0.00	0.00	0.00	0.00	0.00	0.00	0.00	0.00	0.00	0.00	0.00	0.00	0.00
Synthesis of bile acids and bile salts via 7alpha-hydroxycholesterol	-0.000915865	0.001530155	0.006271126	0.001761972	0.002285252	0.01	0.00	0.00	0.01	0.00	0.00	0.00	0.00	0.00	0.02	0.00	0.00	0.00	0.00	0.00	0.00	0.00	0.00	0.00	0.00	0.04	0.02	0.00	0.00	0.00	0.00	0.00	0.00	0.00	0.00	0.01	0.00	0.00	0.01	0.00	0.00	0.00	0.00	0.00	0.00	0.00	0.00	0.00	0.00
RHO GTPases Activate NADPH Oxidases	5.7497E-05	0.001690869	0.007338571	0.001861397	0.002824856	0.00	0.00	0.00	0.01	0.00	0.00	0.00	0.00	0.01	0.01	0.00	0.00	0.00	0.00	0.00	0.00	0.00	0.00	0.00	0.00	0.05	0.02	0.00	0.00	0.00	0.00	0.00	0.00	0.00	0.00	0.01	0.00	0.00	0.00	0.00	0.00	0.00	0.00	0.00	0.00	0.00	0.00	0.00	0.00
activated TAK1 mediates p38 MAPK activation	0.003507086	0.000511359	0.000337015	0.000431944	0.000203605	0.00	0.00	0.00	0.00	0.00	0.00	0.00	0.00	0.00	0.01	0.00	0.00	0.00	0.00	0.00	0.00	0.00	0.00	0.00	0.00	0.02	0.01	0.00	0.00	0.00	0.00	0.00	0.00	0.00	0.00	0.00	0.00	0.00	0.00	0.00	0.00	0.00	0.00	0.00	0.00	0.00	0.00	0.00	0.00
PTK6 Expression	-0.000794078	-0.000682482	-0.003653488	-0.000695801	-0.001268393	0.00	0.00	0.01	0.00	0.00	0.00	0.00	0.00	0.00	0.01	0.00	0.00	0.01	0.00	0.00	0.01	0.00	0.00	0.00	0.00	-0.02	-0.01	0.00	0.00	0.00	0.00	0.00	0.00	0.00	0.00	0.00	0.00	0.00	0.00	0.00	0.00	0.00	0.00	0.00	0.00	0.00	0.00	0.00	-0.01
TP53 regulates transcription of additional cell cycle genes whose exact role in the p53 pathway remain uncertain	0.00078594	0.00060237	0.003176383	0.000905174	0.001548744	0.00	0.00	0.00	0.00	0.00	0.00	0.00	0.00	0.00	0.01	0.00	0.00	0.00	0.00	0.00	0.00	0.00	0.00	0.00	0.00	0.01	0.01	0.00	0.00	0.00	0.00	0.00	0.00	0.00	0.00	0.01	0.00	0.00	0.00	0.00	0.00	0.00	0.00	0.00	0.00	0.00	0.00	0.00	0.00
HSF1 activation	8.24935E-05	0.000993486	0.005671036	0.001285732	0.002686597	0.00	0.00	0.00	0.00	0.00	0.00	0.00	0.00	0.00	0.01	0.00	0.00	0.00	0.00	0.00	-0.01	0.00	0.00	0.00	0.00	0.02	0.01	0.00	0.00	0.00	0.00	0.00	0.00	0.00	0.00	0.01	0.00	0.00	0.00	0.00	0.00	0.00	0.00	0.00	0.00	0.00	0.00	0.00	0.01
GPVI-mediated activation cascade	0.000790837	0.000877196	0.001603137	0.000683808	0.000570117	0.00	0.00	0.00	0.00	0.00	0.00	0.00	0.00	0.01	0.01	0.00	0.00	0.00	0.00	0.00	0.00	0.00	0.00	0.00	0.00	0.00	0.01	0.00	0.00	0.00	0.00	0.00	0.00	0.00	0.00	0.01	0.00	0.00	0.00	0.00	0.00	0.00	0.00	0.00	0.00	0.00	0.00	0.00	0.00
Endogenous sterols	-0.001288757	0.000407589	0.000730181	0.000420891	0.001417912	0.00	0.00	0.00	0.00	0.00	0.00	0.00	0.00	0.00	0.02	0.00	0.00	0.00	0.00	0.00	0.00	0.00	0.00	0.00	0.00	0.02	0.00	0.00	0.00	0.00	0.00	0.00	0.00	0.00	0.00	0.01	0.00	0.00	0.00	0.00	0.00	0.00	0.00	0.00	0.00	0.00	0.00	0.00	0.00
N-Glycan antennae elongation	-0.000642792	-0.000629064	-0.003266962	-0.000543879	-0.001186397	0.00	0.00	0.00	-0.01	0.00	0.00	0.00	0.00	0.00	0.01	0.00	0.00	0.00	0.00	0.00	0.05	0.00	0.00	0.00	0.00	-0.02	-0.01	0.00	0.00	0.00	0.00	0.00	0.00	0.01	0.00	0.01	0.00	0.00	0.00	0.00	0.00	0.00	0.00	0.00	0.00	0.00	0.00	0.00	0.00
Metabolism of ingested SeMet, Sec, MeSec into H2Se	-0.000392469	0.00096463	0.004473539	0.001300002	0.00262925	0.00	0.00	0.01	0.00	0.00	0.00	0.00	0.00	0.00	0.02	0.00	0.00	0.00	0.00	0.00	-0.01	0.00	0.00	0.00	0.00	0.01	0.00	0.00	0.00	0.00	0.00	0.00	0.00	0.00	0.00	0.01	0.00	0.00	0.00	0.00	0.00	0.00	0.00	0.00	0.00	0.00	0.00	0.00	0.00
Phase 2 - plateau phase	-0.000565908	-0.000468794	-0.00301661	-0.000426705	-0.001018832	0.00	0.00	0.00	0.00	0.00	0.00	0.00	0.00	0.00	0.01	0.00	0.00	0.00	0.00	0.00	0.03	0.00	0.00	0.00	0.00	-0.03	-0.02	0.00	0.00	0.00	0.00	0.00	0.00	0.01	0.00	0.01	0.00	0.00	0.00	0.00	0.00	0.00	0.00	0.00	0.00	0.00	0.00	0.00	0.00
Synthesis of bile acids and bile salts	0.000529651	0.002166136	0.008378062	0.002254414	0.003534375	0.01	0.00	0.00	0.01	0.00	0.01	0.00	0.00	0.00	0.02	0.00	0.00	0.00	0.00	0.00	0.00	0.00	0.00	0.00	0.00	0.04	0.02	0.00	0.00	0.00	0.00	0.00	0.00	0.00	0.00	0.00	0.00	0.00	0.00	0.00	0.00	0.00	0.00	0.00	0.00	0.00	0.00	0.00	0.00
HuR (ELAVL1) binds and stabilizes mRNA	0.000733615	0.001320302	0.002581654	0.001216807	0.00118158	0.00	0.00	0.00	0.01	0.00	0.00	0.00	0.00	0.01	0.01	0.00	0.00	0.00	0.00	0.00	0.00	0.00	0.00	0.00	0.00	0.02	0.01	0.00	0.00	0.00	0.00	0.00	0.00	0.00	0.00	0.01	0.00	0.00	0.00	0.00	0.00	0.00	0.00	0.00	0.00	0.00	0.00	0.00	0.00
TWIK related potassium channel (TREK)	-0.002965373	-0.001330792	-0.001562712	-0.000930266	0.000808268	0.00	0.01	0.00	0.01	0.00	0.00	0.00	0.00	0.00	0.01	0.00	-0.01	-0.01	0.00	0.00	0.01	0.00	0.00	0.00	0.00	0.04	0.02	0.00	0.00	0.00	0.00	0.00	0.00	0.00	0.00	0.01	0.00	0.00	0.00	0.00	0.00	0.00	0.00	0.01	0.00	0.00	0.00	-0.01	0.01
Activated NTRK2 signals through CDK5	-0.000105351	0.001245232	0.000511982	0.000833844	0.000189149	0.00	0.00	0.01	0.00	0.00	0.00	0.00	0.00	0.01	0.01	0.00	0.00	0.01	0.01	0.00	0.01	0.00	0.00	0.00	0.00	0.00	0.00	0.00	0.00	0.00	0.00	0.00	0.00	0.00	0.00	0.00	0.00	0.00	0.00	0.00	0.01	0.00	0.00	0.00	0.00	0.00	0.00	0.00	0.00
RNA Polymerase III Transcription Initiation From Type 2 Promoter	0.000547933	0.001520513	0.010118826	0.001774334	0.004898154	0.00	0.00	0.01	0.01	0.00	0.01	0.00	0.00	0.00	0.02	0.00	0.00	0.01	0.00	0.00	0.00	0.00	0.00	0.00	0.00	0.05	0.03	0.00	0.00	0.00	0.00	0.00	0.00	0.00	0.00	0.01	0.00	0.00	0.00	0.00	0.00	0.00	0.00	0.00	0.00	0.00	0.00	0.00	0.01
Organic cation/anion/zwitterion transport	-0.001578275	0.002063046	0.003978728	0.001845935	0.001938005	0.01	0.00	0.00	0.01	0.00	0.01	0.00	0.00	0.00	0.02	0.00	0.00	0.00	0.00	0.01	0.00	0.00	0.00	0.00	0.00	0.03	0.02	0.00	0.00	0.00	0.00	0.00	0.00	0.00	0.00	0.01	0.00	0.00	0.00	0.00	0.00	0.00	0.00	0.00	0.00	0.00	0.00	0.01	0.02
Transcriptional regulation of pluripotent stem cells	-0.000209508	0.000458153	0.001535125	0.00067742	0.001015194	0.00	0.00	0.00	0.00	0.00	0.00	0.00	0.00	0.00	0.02	0.00	0.00	0.00	0.00	0.00	0.00	0.00	0.00	0.00	0.00	0.00	0.00	0.00	0.00	0.00	0.00	0.00	0.00	0.00	0.00	0.01	0.00	0.00	0.00	0.00	0.00	0.00	0.00	0.00	0.00	0.00	0.00	0.00	0.00
Sphingolipid de novo biosynthesis	0.000549213	0.002613004	0.012042858	0.002633226	0.005038969	0.00	0.00	0.01	0.00	0.00	0.01	0.00	0.00	0.00	0.02	0.00	0.00	0.01	0.00	0.00	0.00	0.00	0.00	0.00	0.00	0.04	0.03	0.00	0.00	0.00	0.00	0.00	0.00	0.00	0.00	0.01	0.00	0.00	0.00	0.00	0.00	0.00	0.00	0.00	0.00	0.00	0.00	0.00	0.01
Fatty Acids bound to GPR40 (FFAR1) regulate insulin secretion	9.33258E-05	0.002288985	0.006486873	0.001959843	0.001553539	-0.01	0.00	0.01	0.01	0.00	0.00	0.00	0.00	0.00	0.02	0.00	0.00	0.01	0.00	0.00	0.00	0.00	0.00	0.00	0.00	0.06	0.03	0.00	0.00	0.00	0.00	0.00	0.00	0.00	0.00	0.02	0.00	0.00	0.00	0.00	0.00	0.00	0.00	0.00	0.00	0.00	0.00	0.00	0.02
Nef Mediated CD8 Down-regulation	0.00166427	0.002132929	0.012393015	0.002364849	0.005406458	0.01	0.00	0.00	0.01	0.00	0.01	0.00	0.00	0.00	0.03	0.00	0.00	0.00	0.00	0.00	-0.01	0.00	0.00	0.00	0.00	0.07	0.04	0.00	0.00	0.00	0.00	0.00	0.00	-0.01	0.00	0.02	0.00	0.00	0.01	0.00	0.00	0.00	0.00	0.00	0.00	0.00	0.00	0.00	0.01
Activated NTRK2 signals through PI3K	-0.000640553	0.001495163	0.000821228	0.001215997	0.000172897	0.00	0.00	0.00	0.00	0.00	0.00	0.00	0.00	0.00	0.00	0.00	0.00	0.00	0.00	0.00	0.04	0.00	0.00	0.00	0.00	-0.01	0.00	0.00	0.00	0.00	0.00	0.00	0.00	0.01	0.00	0.00	0.00	0.00	0.00	0.00	0.00	0.00	0.00	0.00	0.00	0.00	0.00	0.00	-0.01
tRNA modification in the mitochondrion	0.002964588	0.003089011	0.011354408	0.002785317	0.007054014	0.00	0.00	0.01	0.00	0.00	0.01	0.00	0.00	0.00	0.02	0.00	0.00	0.01	0.00	0.00	-0.01	0.00	0.00	0.00	0.00	0.04	0.03	0.00	0.00	0.00	0.00	0.00	0.00	0.00	0.00	0.00	0.00	0.00	0.00	0.00	0.00	0.00	0.00	0.00	0.00	0.00	0.00	0.00	0.01
Free fatty acids regulate insulin secretion	9.33258E-05	0.002288985	0.006486873	0.001959843	0.001553539	-0.01	0.00	0.01	0.01	0.00	0.00	0.00	0.00	0.00	0.02	0.00	0.00	0.01	0.00	0.00	0.00	0.00	0.00	0.00	0.00	0.06	0.03	0.00	0.00	0.00	0.00	0.00	0.00	0.00	0.00	0.02	0.00	0.00	0.00	0.00	0.00	0.00	0.00	0.00	0.00	0.00	0.00	0.00	0.02
RNA Polymerase I Transcription Initiation	0.000427301	0.001544789	0.00876004	0.002168987	0.003931648	0.00	0.00	0.01	0.00	0.00	0.01	0.00	0.00	0.00	0.01	0.00	0.00	0.01	0.00	0.00	0.00	0.00	0.00	0.00	0.00	0.03	0.02	0.00	0.00	0.00	0.00	0.00	0.00	0.00	0.00	0.01	0.00	0.00	0.00	0.00	0.00	0.00	0.00	0.00	0.00	0.00	0.00	0.00	0.01
Activation of NOXA and translocation to mitochondria	-0.00089551	-0.000704008	-0.003924208	-0.000808639	-0.001561337	0.00	0.00	0.00	-0.01	0.00	0.00	0.00	0.00	0.00	0.02	0.00	0.00	0.00	0.00	0.00	0.00	0.00	0.00	0.00	0.00	0.00	0.00	0.00	0.00	0.00	0.00	0.00	0.00	0.00	0.00	0.01	0.00	0.00	0.00	0.00	0.00	0.00	0.00	0.00	0.00	0.00	0.00	0.00	0.01
Gamma carboxylation, hypusine formation and arylsulfatase activation	-0.000636087	0.001311028	0.006839437	0.001518508	0.002800944	0.00	0.00	0.00	0.01	0.00	0.00	0.00	0.00	0.00	0.01	0.00	0.01	0.00	0.00	0.00	0.00	0.00	0.00	0.00	0.00	0.03	0.02	0.00	0.00	0.00	0.00	0.00	0.00	0.00	0.00	0.00	0.00	0.00	0.01	0.00	0.00	0.00	0.00	0.00	0.00	0.00	0.00	0.00	0.00
JNK (c-Jun kinases) phosphorylation and activation mediated by activated human TAK1	0.00368003	0.000795754	0.000411409	0.00061485	0.000345546	0.00	0.00	0.00	0.00	0.00	0.00	0.00	0.00	0.00	0.01	0.00	0.00	0.00	0.00	0.00	0.00	0.00	0.00	0.00	0.00	0.01	0.01	0.00	0.00	0.00	0.00	0.00	0.00	0.00	0.00	0.00	0.00	0.00	0.00	0.00	0.00	0.00	0.00	0.00	0.00	0.00	0.00	0.00	0.00
Vitamin B1 (thiamin) metabolism	-0.001065879	-0.000351408	-0.002641044	-0.000362113	-0.000769498	0.00	0.00	0.00	0.00	0.00	0.00	0.00	0.00	0.00	0.02	0.00	0.00	0.00	0.00	0.00	-0.01	0.00	0.00	0.00	0.00	0.00	-0.01	0.00	0.00	0.00	0.00	0.00	0.00	0.00	0.00	0.01	0.00	0.00	0.00	0.00	0.00	0.00	0.00	0.00	0.00	0.00	0.00	0.00	0.00
Interleukin-21 signaling	-0.000218077	-0.000510375	-0.003009465	-0.000438843	-0.001055638	0.00	0.00	0.00	0.00	0.00	0.00	0.00	0.00	0.00	0.01	0.00	0.00	0.00	0.00	0.00	0.03	0.00	0.00	0.00	0.00	-0.02	-0.01	0.00	0.00	0.00	0.00	0.00	0.00	0.01	0.00	0.00	0.00	0.00	0.00	0.01	0.00	0.00	0.00	0.00	0.00	0.00	0.00	0.00	-0.01
Interleukin-6 signaling	2.67913E-05	-0.00037035	-0.003026696	-0.000298781	-0.001121856	0.00	0.01	0.00	0.00	0.00	0.00	0.00	0.00	0.00	0.01	0.00	0.00	0.00	0.00	0.00	0.03	0.00	0.00	0.00	0.00	-0.02	-0.01	0.00	0.00	0.00	0.00	0.00	0.00	0.01	0.00	0.00	0.00	0.00	0.00	0.00	0.00	0.00	0.00	0.00	0.00	0.00	0.00	0.00	-0.01
Regulation of gap junction activity	-0.00049891	-0.000466449	-0.002772353	-0.000415909	-0.000909257	0.00	0.00	0.01	0.00	0.00	0.00	0.00	0.00	0.01	0.00	0.00	0.00	0.01	0.00	0.00	0.06	0.00	0.00	0.00	0.00	-0.02	-0.02	0.00	0.00	0.00	0.00	0.00	0.00	0.01	0.00	0.00	0.00	0.00	0.00	0.00	0.00	0.00	0.00	0.00	0.00	0.00	0.00	0.00	-0.01
RNA Polymerase III Transcription Initiation From Type 1 Promoter	0.000699134	0.001619692	0.010277197	0.001884687	0.004966862	0.00	0.00	0.01	0.01	0.00	0.01	0.00	0.00	0.00	0.02	0.00	0.00	0.01	0.00	0.00	0.00	0.00	0.00	0.00	0.00	0.05	0.03	0.00	0.00	0.00	0.00	0.00	0.00	0.00	0.00	0.01	0.00	0.00	0.00	0.00	0.00	0.00	0.00	0.00	0.00	0.00	0.00	0.00	0.01
Interleukin-12 signaling	0.001612865	0.000997903	0.004600873	0.001050725	0.002084037	0.00	0.00	0.00	0.00	0.00	0.00	0.00	0.00	0.00	0.01	0.00	0.00	0.00	0.00	0.00	0.00	0.00	0.00	0.00	0.00	0.02	0.02	0.00	0.00	0.00	0.00	0.00	0.00	0.00	0.00	0.00	0.00	0.00	0.00	0.00	0.00	0.00	0.00	0.00	0.00	0.00	0.00	0.00	0.00
Signaling by EGFR in Cancer	0.000127175	0.000879616	0.002831971	0.000917682	0.001272688	0.00	0.00	0.00	0.00	0.00	0.00	0.00	0.00	0.01	0.01	0.00	0.00	0.00	0.00	0.00	0.00	0.00	0.00	0.00	0.00	0.00	0.00	0.00	0.00	0.00	0.00	0.00	0.00	0.00	0.00	0.01	0.00	0.00	0.00	0.00	0.00	0.00	0.00	0.00	0.00	0.00	0.00	0.00	0.00
c-src mediated regulation of Cx43 function and closure of gap junctions	-0.00049891	-0.000466449	-0.002772353	-0.000415909	-0.000909257	0.00	0.00	0.01	0.00	0.00	0.00	0.00	0.00	0.01	0.00	0.00	0.00	0.01	0.00	0.00	0.06	0.00	0.00	0.00	0.00	-0.02	-0.02	0.00	0.00	0.00	0.00	0.00	0.00	0.01	0.00	0.00	0.00	0.00	0.00	0.00	0.00	0.00	0.00	0.00	0.00	0.00	0.00	0.00	-0.01
Synthesis, secretion, and inactivation of Glucagon-like Peptide-1 (GLP-1)	-0.000531225	0.000598211	0.001279064	0.000748587	0.000962067	0.00	0.00	0.00	0.00	0.00	0.00	0.00	0.00	0.00	0.02	0.00	0.00	0.00	0.00	0.00	0.00	0.00	0.00	0.00	0.00	0.00	0.00	0.00	0.00	0.00	0.00	0.00	0.00	0.00	0.00	0.01	0.00	0.00	0.00	0.00	0.00	0.00	0.00	0.00	0.00	0.00	0.00	0.00	0.00
TP53 regulates transcription of several additional cell death genes whose specific roles in p53-dependent apoptosis remain uncertain	0.000128188	-0.000162098	-8.74775E-05	-0.000159095	0.000283054	0.00	0.00	0.00	0.00	0.00	0.00	0.00	0.00	0.00	0.01	0.00	0.00	0.00	0.00	0.00	0.01	0.00	0.00	0.00	0.00	-0.01	-0.01	0.00	0.00	0.00	0.00	0.00	0.00	0.00	0.00	0.01	0.00	0.00	0.00	0.00	0.00	0.00	0.00	0.00	0.00	0.00	0.00	0.00	0.00
Transport of vitamins, nucleosides, and related molecules	-0.000611376	0.000295559	0.001524346	0.000328034	0.000773242	0.00	0.00	0.00	0.00	0.00	0.00	0.00	0.00	0.00	0.02	0.00	0.00	0.01	0.00	0.00	0.00	0.00	0.00	0.00	0.00	0.00	0.00	0.00	0.00	0.00	0.00	0.00	0.00	0.00	0.00	0.01	0.00	0.00	0.00	0.00	0.00	0.00	0.00	0.00	0.00	0.00	0.00	0.00	0.00
Lectin pathway of complement activation	-0.000506064	-0.000667491	-0.003639106	-0.00075833	-0.001254	0.00	0.00	0.00	0.00	0.00	0.00	0.00	0.00	0.00	0.02	0.00	0.00	0.00	-0.01	0.00	-0.01	0.00	0.00	0.00	0.00	-0.02	-0.02	0.00	0.00	0.00	0.00	0.00	0.00	0.00	0.00	0.00	0.00	0.00	0.00	0.00	0.00	0.00	0.00	0.00	0.00	0.00	0.00	0.00	-0.01
GP1b-IX-V activation signalling	-3.90804E-06	6.29118E-05	-0.001504113	2.54544E-05	-0.000333263	0.00	0.00	0.00	0.00	0.00	0.00	0.00	0.00	0.00	0.02	0.00	0.00	0.00	0.00	0.00	0.00	0.00	0.00	0.00	0.00	-0.01	0.00	0.00	0.00	0.00	0.00	0.00	0.00	0.00	0.00	0.01	0.00	0.00	0.00	0.00	0.00	0.00	0.00	0.00	0.00	0.00	0.00	0.00	-0.01
Synthesis of PA	-0.000824353	-0.00035293	-0.000788562	-0.000262591	0.000282843	0.00	0.00	0.00	0.00	0.00	0.00	0.00	0.00	0.00	0.02	0.00	0.00	0.00	0.00	0.00	0.00	0.00	0.00	0.00	0.00	0.00	0.00	0.00	0.00	0.00	0.00	0.00	0.00	0.00	0.00	0.01	0.00	0.00	0.00	0.00	0.00	0.00	0.00	0.00	0.00	0.00	0.00	0.00	0.00
Digestion	-0.000919863	0.001251942	0.003332036	0.001501356	0.00241345	0.00	0.00	0.00	0.00	0.00	0.00	0.00	0.00	0.00	0.01	0.00	0.00	0.00	0.00	0.00	0.00	0.00	0.00	0.00	0.00	0.01	0.00	0.00	0.00	0.00	0.00	0.00	0.00	0.00	0.00	0.01	0.00	0.00	0.00	0.00	0.00	0.00	0.00	0.00	0.00	0.00	0.00	0.00	0.00
Activation of RAC1 downstream of NMDARs	0.002484005	0.001957672	0.007166398	0.002187153	0.001669368	0.00	0.00	0.01	0.01	0.00	0.01	0.00	0.00	0.00	0.04	0.00	0.00	0.01	0.00	0.00	0.00	0.00	0.00	0.00	0.00	0.08	0.04	0.00	0.00	0.00	0.00	0.00	0.00	0.00	0.00	0.03	0.00	0.00	0.00	0.00	0.00	0.00	0.00	0.00	0.00	0.00	0.00	0.00	0.00
Activation of AKT2	0.000538389	0.003623611	0.005576176	0.00257082	0.001982471	0.00	0.00	0.00	0.01	0.00	0.01	0.00	0.00	0.01	0.01	0.00	0.01	0.00	0.00	0.00	-0.01	0.00	0.00	0.00	0.00	0.04	0.03	0.00	0.00	0.00	0.00	0.00	0.00	0.00	0.00	0.00	0.00	0.00	0.01	0.00	0.00	0.00	0.00	0.00	0.00	0.00	0.00	0.01	0.00
Abacavir transmembrane transport	-0.00130044	0.003643236	0.012856017	0.003190366	0.005667232	0.02	0.00	0.00	0.01	0.00	0.01	0.00	0.00	0.00	0.02	0.00	0.00	0.00	0.00	0.00	0.00	0.00	0.00	0.00	0.00	0.05	0.02	0.00	0.00	0.00	0.00	0.00	0.00	0.00	0.00	0.01	0.00	0.00	0.00	0.00	0.00	0.00	0.00	0.00	0.00	0.00	0.00	0.01	0.02
PTK6 Regulates Proteins Involved in RNA Processing	0.002390248	0.004564344	0.010423512	0.003123123	0.003401839	0.00	0.00	0.01	0.01	0.00	0.01	0.00	0.00	0.00	0.01	0.00	0.01	0.00	0.00	-0.01	0.00	0.00	0.00	0.00	0.00	0.05	0.02	0.00	0.00	0.00	0.00	0.00	0.00	0.00	0.00	0.00	0.00	0.00	0.01	-0.01	0.00	0.00	0.00	0.00	0.00	0.00	0.00	0.01	0.00
Elevation of cytosolic Ca2+ levels	-0.000542153	-0.000663942	-0.003152666	-0.000527035	-0.001146324	0.01	0.00	0.00	0.00	0.00	0.00	0.00	0.00	0.00	0.00	0.00	0.00	0.01	0.00	0.00	0.03	0.00	0.00	0.00	0.00	-0.02	-0.02	0.00	0.00	0.00	0.00	0.00	0.00	0.01	0.00	0.00	0.00	0.00	0.00	0.00	0.00	0.00	0.00	0.00	0.00	0.00	0.00	0.00	0.00
Deregulated CDK5 triggers multiple neurodegenerative pathways in Alzheimer's disease models	-0.000635993	0.000117321	0.003648395	0.000391634	0.002146194	0.00	0.00	0.00	0.00	0.00	0.00	0.00	0.00	0.00	0.02	0.00	0.00	0.00	0.00	0.00	0.00	0.00	0.00	0.00	0.00	0.00	0.00	0.00	0.00	0.00	0.00	0.00	0.00	0.00	0.00	0.01	0.00	0.00	0.00	0.00	0.00	0.00	0.00	0.00	0.00	0.00	0.00	0.00	0.00
RNA Polymerase II Transcription Initiation And Promoter Clearance	0.00089524	0.001885429	0.013251891	0.002351311	0.005938357	0.00	0.00	0.01	0.01	0.00	0.01	0.00	0.00	0.00	0.03	0.00	0.00	0.02	0.00	0.00	0.00	0.00	0.00	0.00	0.00	0.06	0.04	0.00	0.00	0.00	0.00	0.00	0.00	0.00	0.00	0.01	0.00	0.00	0.00	0.00	0.00	0.00	0.00	0.00	0.00	0.00	0.01	0.00	0.02
Activation of SMO	-8.54117E-05	-0.000481876	-0.002645057	-0.000378864	-0.000944726	0.00	0.01	0.01	0.00	0.00	0.00	0.00	0.00	0.00	0.01	0.00	0.00	0.00	0.00	0.00	0.01	0.00	0.00	0.00	0.00	-0.02	-0.01	0.00	0.00	0.00	0.00	0.00	0.00	0.00	0.00	0.00	0.00	0.00	0.00	0.00	0.00	0.00	0.00	0.00	0.00	0.00	0.00	0.00	0.00
Processing of Intronless Pre-mRNAs	0.000374755	0.002477897	0.010678253	0.00263841	0.00561	0.00	0.00	0.01	0.01	0.00	0.01	0.00	0.00	0.00	0.04	0.00	0.00	0.01	0.00	0.00	0.00	0.00	0.00	0.00	0.00	0.07	0.04	0.00	0.00	0.00	0.00	0.00	0.00	0.00	0.00	0.02	0.00	0.00	0.00	0.00	0.00	0.00	0.00	0.00	0.00	0.00	0.00	0.00	0.02
Activated NTRK3 signals through PLCG1	0.00251517	0.000487801	-0.002399307	0.000245961	-0.001033474	0.00	0.00	0.00	0.00	0.00	0.00	0.00	0.00	0.00	0.00	0.00	0.00	0.01	0.00	0.00	0.06	0.00	0.00	0.00	0.00	-0.02	0.00	0.00	0.00	0.00	0.00	0.00	0.00	0.02	0.00	0.00	0.00	0.00	0.00	0.00	0.00	0.00	0.00	0.00	0.00	0.00	0.00	0.00	-0.01
Digestion and absorption	-0.000352815	0.001369	0.003219444	0.001495386	0.002029906	0.00	0.00	0.00	0.00	0.00	0.00	0.00	0.00	0.00	0.01	0.00	0.00	0.00	0.00	0.00	0.00	0.00	0.00	0.00	0.00	0.01	0.00	0.00	0.00	0.00	0.00	0.00	0.00	0.00	0.00	0.01	0.00	0.00	0.00	0.00	0.00	0.00	0.00	0.00	0.00	0.00	0.00	0.00	0.00
ATF6 (ATF6-alpha) activates chaperones	0.000262355	0.002091392	0.00713839	0.002123273	0.00283186	0.00	0.00	0.01	0.00	0.00	0.00	0.00	0.00	0.00	0.01	0.00	0.00	0.01	0.00	0.00	0.00	0.00	0.00	0.00	0.00	0.01	0.01	0.00	0.00	0.00	0.00	0.00	0.00	0.00	0.00	0.00	0.00	0.00	0.00	0.00	0.00	0.00	0.00	0.00	0.00	0.00	0.00	0.00	0.01
Activation of BH3-only proteins	0.000880267	0.000232124	0.000305495	0.00043301	0.000461592	0.00	0.00	0.00	0.00	0.00	0.00	0.00	0.00	0.01	0.01	0.00	0.00	0.00	0.00	0.00	-0.01	0.00	0.00	0.00	0.00	0.01	0.01	0.00	0.00	0.00	0.00	0.00	0.00	0.00	0.00	0.01	0.00	0.00	0.00	0.00	0.00	0.00	0.00	0.00	0.00	0.00	0.00	0.00	0.00
NR1D1 (REV-ERBA) represses gene expression	0.000872882	0.001123181	-2.04979E-05	0.000544295	-9.21246E-07	0.00	0.00	0.00	0.00	0.00	0.00	0.00	0.00	0.00	0.02	0.00	0.00	0.00	0.00	0.00	-0.01	0.00	0.00	0.00	0.00	0.00	0.00	0.00	0.00	0.00	0.00	0.00	0.00	0.00	0.00	0.00	0.00	0.00	0.00	0.00	0.00	0.00	0.00	0.00	0.00	0.00	0.00	0.00	0.00
RNA Polymerase II Promoter Escape	0.00089524	0.001885429	0.013251891	0.002351311	0.005938357	0.00	0.00	0.01	0.01	0.00	0.01	0.00	0.00	0.00	0.03	0.00	0.00	0.02	0.00	0.00	0.00	0.00	0.00	0.00	0.00	0.06	0.04	0.00	0.00	0.00	0.00	0.00	0.00	0.00	0.00	0.01	0.00	0.00	0.00	0.00	0.00	0.00	0.00	0.00	0.00	0.00	0.01	0.00	0.02
GDP-fucose biosynthesis	-0.00023317	-4.18957E-06	0.000195589	0.000102444	0.000283487	0.01	0.00	0.01	0.00	0.00	0.00	0.00	0.00	0.00	0.01	0.00	0.00	0.00	0.00	0.00	0.00	0.00	0.00	0.00	0.00	0.04	0.02	0.00	0.00	0.00	0.00	0.00	0.00	0.00	0.00	0.01	0.00	0.00	0.00	0.00	0.00	0.00	0.00	0.00	0.00	0.00	0.02	0.00	0.01
RAS signaling downstream of NF1 loss-of-function variants	0.000722002	0.003813555	0.019912421	0.004404809	0.008718749	0.00	0.00	0.01	0.01	0.00	0.01	0.00	0.00	0.01	0.03	0.01	0.00	0.02	0.00	0.01	0.00	0.00	0.00	0.00	0.00	0.07	0.05	0.00	0.00	0.00	0.00	0.00	0.00	0.00	0.00	0.03	0.00	0.00	0.01	0.00	0.00	0.00	0.00	0.00	0.00	0.00	0.01	0.00	0.01
Neurodegenerative Diseases	-0.000635993	0.000117321	0.003648395	0.000391634	0.002146194	0.00	0.00	0.00	0.00	0.00	0.00	0.00	0.00	0.00	0.02	0.00	0.00	0.00	0.00	0.00	0.00	0.00	0.00	0.00	0.00	0.00	0.00	0.00	0.00	0.00	0.00	0.00	0.00	0.00	0.00	0.01	0.00	0.00	0.00	0.00	0.00	0.00	0.00	0.00	0.00	0.00	0.00	0.00	0.00
Miscellaneous transport and binding events	-0.001273426	0.000808855	0.003338626	0.000936367	0.00170599	-0.01	0.00	0.00	0.01	0.00	0.00	0.00	0.00	0.00	0.01	0.00	0.00	-0.01	0.00	0.00	0.01	0.00	0.00	0.00	0.00	0.02	0.01	0.00	0.00	0.00	0.00	0.00	0.00	0.00	0.00	0.00	0.00	0.00	0.00	0.00	0.00	0.00	0.00	0.00	0.00	0.00	0.00	0.00	0.00
Signaling by ERBB4	1.06901E-06	0.000204767	-0.000263744	0.000244016	-4.82082E-05	0.00	0.00	0.00	0.00	0.00	0.00	0.00	0.00	0.00	0.01	0.00	0.00	0.00	0.00	0.00	0.01	0.00	0.00	0.00	0.00	0.00	0.00	0.00	0.00	0.00	0.00	0.00	0.00	0.00	0.00	0.01	0.00	0.00	0.00	0.00	0.00	0.00	0.00	0.00	0.00	0.00	0.00	0.00	0.00
Constitutive Signaling by AKT1 E17K in Cancer	-0.000532678	-0.000236354	-0.000278573	-3.88637E-05	0.000125719	0.00	0.00	0.00	0.00	0.00	0.00	0.00	0.00	0.00	0.01	0.00	0.00	0.00	0.00	0.00	0.00	0.00	0.00	0.00	0.00	0.00	0.00	0.00	0.00	0.00	0.00	0.00	0.00	0.00	0.00	0.01	0.00	0.00	0.00	0.00	0.00	0.00	0.00	0.00	0.00	0.00	0.00	0.00	0.00
TICAM1, RIP1-mediated IKK complex recruitment	0.002106309	0.001385655	0.005371473	0.001315598	0.003013157	0.00	0.00	0.00	0.01	0.00	0.00	0.00	0.00	0.01	0.01	0.00	0.00	0.00	0.00	0.00	-0.01	0.00	0.00	0.00	0.00	0.03	0.02	0.00	0.00	0.00	0.00	0.00	0.00	0.00	0.00	0.00	0.00	0.00	0.00	0.00	0.00	0.00	0.00	0.00	0.00	0.00	0.00	0.00	0.00
Synthesis of PIPs at the Golgi membrane	0.001817789	0.003305941	0.015858524	0.003380806	0.006512272	0.01	0.00	0.01	0.01	0.00	0.01	0.00	0.00	0.00	0.03	0.00	0.00	0.01	0.00	0.00	0.00	0.00	0.00	0.00	0.00	0.07	0.04	0.00	0.00	0.00	0.00	0.00	0.00	0.00	0.00	0.02	0.00	0.00	0.00	0.00	0.00	0.00	0.00	0.00	0.00	0.00	0.00	0.00	0.02
Incretin synthesis, secretion, and inactivation	-0.000632895	0.000547532	0.000787614	0.000681689	0.000862451	0.00	0.00	0.00	0.00	0.00	0.00	0.00	0.00	0.00	0.01	0.00	0.00	0.00	0.00	0.00	0.00	0.00	0.00	0.00	0.00	0.00	0.00	0.00	0.00	0.00	0.00	0.00	0.00	0.00	0.00	0.01	0.00	0.00	0.00	0.00	0.00	0.00	0.00	0.00	0.00	0.00	0.00	0.00	0.00
Notch-HLH transcription pathway	0.001769661	0.000900225	0.000978358	0.00073679	0.000179233	0.00	0.00	0.00	0.00	0.00	0.00	0.00	0.00	0.00	0.01	0.00	0.00	0.00	0.00	0.00	0.01	0.00	0.00	0.00	0.00	-0.01	0.01	0.00	0.00	0.00	0.00	0.00	0.00	0.00	0.00	0.01	0.00	0.00	0.00	0.00	0.00	0.00	0.00	0.00	0.00	0.00	0.00	0.00	0.00
NCAM1 interactions	-0.000563019	-0.000350777	-0.002860848	-0.000316751	-0.000958416	0.00	0.00	0.00	0.00	0.00	0.00	0.00	0.00	0.00	0.01	0.00	0.01	0.00	0.00	0.00	0.01	0.00	0.00	0.00	0.00	-0.01	-0.01	0.00	0.00	0.00	0.00	0.00	0.00	0.00	0.00	0.01	0.00	0.00	0.00	0.00	0.00	0.00	0.00	0.00	0.00	0.00	0.00	0.00	0.00
RNA Polymerase II Transcription Pre-Initiation And Promoter Opening	0.00089524	0.001885429	0.013251891	0.002351311	0.005938357	0.00	0.00	0.01	0.01	0.00	0.01	0.00	0.00	0.00	0.03	0.00	0.00	0.02	0.00	0.00	0.00	0.00	0.00	0.00	0.00	0.06	0.04	0.00	0.00	0.00	0.00	0.00	0.00	0.00	0.00	0.01	0.00	0.00	0.00	0.00	0.00	0.00	0.00	0.00	0.00	0.00	0.01	0.00	0.02
RNA Polymerase II HIV Promoter Escape	0.00089524	0.001885429	0.013251891	0.002351311	0.005938357	0.00	0.00	0.01	0.01	0.00	0.01	0.00	0.00	0.00	0.03	0.00	0.00	0.02	0.00	0.00	0.00	0.00	0.00	0.00	0.00	0.06	0.04	0.00	0.00	0.00	0.00	0.00	0.00	0.00	0.00	0.01	0.00	0.00	0.00	0.00	0.00	0.00	0.00	0.00	0.00	0.00	0.01	0.00	0.02
NOD1/2 Signaling Pathway	0.001094514	0.000140688	-0.000723014	7.62461E-05	-0.000148605	0.00	0.00	0.00	0.00	0.00	0.00	0.00	0.00	0.00	0.01	0.00	0.00	0.00	0.00	0.00	0.00	0.00	0.00	0.00	0.00	0.00	0.00	0.00	0.00	0.00	0.00	0.00	0.00	0.00	0.00	0.00	0.00	0.00	0.00	0.00	0.00	0.00	0.00	0.00	0.00	0.00	0.00	0.00	0.00
Ca2+ activated K+ channels	-0.000494653	-0.0005362	-0.003125669	-0.000445649	-0.001086042	0.00	0.00	0.00	0.00	0.00	0.00	0.00	0.00	0.00	0.00	0.00	0.00	-0.01	0.00	0.00	0.03	0.00	0.00	0.00	0.00	-0.03	-0.02	0.00	0.00	0.00	0.00	0.00	0.00	0.00	0.00	0.01	0.00	0.00	0.00	0.00	0.00	0.00	0.00	0.00	0.00	0.00	0.00	0.00	-0.01
The canonical retinoid cycle in rods (twilight vision)	0.001948794	0.000184158	-0.000748301	0.000273506	0.000521177	0.00	0.00	0.00	0.01	0.00	0.00	0.00	0.00	0.00	0.01	0.00	0.00	-0.01	0.00	0.00	0.01	0.00	0.00	0.00	0.00	0.02	0.01	0.00	0.00	0.00	0.00	0.00	0.00	0.00	0.00	0.00	0.00	0.00	0.00	0.00	0.00	0.00	0.00	0.00	0.00	0.00	0.00	0.00	0.00
RNA Polymerase II Transcription Initiation	0.00089524	0.001885429	0.013251891	0.002351311	0.005938357	0.00	0.00	0.01	0.01	0.00	0.01	0.00	0.00	0.00	0.03	0.00	0.00	0.02	0.00	0.00	0.00	0.00	0.00	0.00	0.00	0.06	0.04	0.00	0.00	0.00	0.00	0.00	0.00	0.00	0.00	0.01	0.00	0.00	0.00	0.00	0.00	0.00	0.00	0.00	0.00	0.00	0.01	0.00	0.02
Diseases associated with glycosaminoglycan metabolism	-0.000636442	-0.000548918	-0.00314855	-0.000490507	-0.000840948	0.00	0.00	0.00	0.00	0.00	0.00	0.00	0.00	0.00	0.01	0.00	0.00	0.00	0.00	0.00	0.00	0.00	0.00	0.00	0.00	-0.02	-0.01	0.00	0.00	0.00	0.00	0.00	0.00	0.01	0.00	0.01	0.00	0.00	0.00	0.00	0.00	0.00	0.00	0.00	0.00	0.00	0.00	0.00	0.00
Synthesis of pyrophosphates in the cytosol	-0.00098936	0.002428699	0.010641235	0.001890393	0.004287011	0.00	0.00	0.00	0.00	0.00	0.01	0.00	0.00	0.00	0.03	0.00	0.00	0.01	0.00	0.01	0.01	0.00	0.00	0.00	0.00	0.07	0.04	0.00	0.00	0.00	0.00	0.00	0.00	0.00	0.00	0.02	0.00	0.00	0.00	0.00	0.00	0.00	0.00	0.00	0.00	0.00	0.01	0.00	0.02
Oncogene Induced Senescence	-0.000123299	1.68661E-05	-0.000133641	0.00015192	8.44055E-05	0.00	0.00	0.01	0.00	0.00	0.00	0.00	0.00	0.00	0.01	0.00	0.00	0.01	0.00	0.00	0.00	0.00	0.00	0.00	0.00	0.00	0.00	0.00	0.00	0.00	0.00	0.00	0.00	0.00	0.00	0.00	0.00	0.00	0.00	0.00	0.00	0.00	0.00	0.00	0.00	0.00	0.00	0.00	0.01
Vitamins	-0.003421309	0.00084931	-0.002422235	0.000997461	0.001571204	0.02	0.00	-0.01	0.01	0.00	0.01	0.00	0.00	0.00	0.01	0.00	0.00	-0.01	0.00	0.00	0.00	0.00	0.00	0.00	0.00	0.04	0.02	0.00	0.00	0.00	0.00	0.00	0.00	0.01	0.00	0.00	0.00	0.00	0.00	0.00	0.00	0.00	0.00	0.00	0.00	0.00	0.00	0.00	0.02
SMAC, XIAP-regulated apoptotic response	-0.000908709	4.51905E-06	0.000645263	3.02986E-05	-2.78799E-05	0.00	0.00	0.00	0.00	0.00	0.00	0.00	0.00	0.00	0.02	0.00	0.00	0.00	0.00	0.00	0.00	0.00	0.00	0.00	0.00	-0.01	-0.01	0.00	0.00	0.00	0.00	0.00	0.00	0.00	0.00	0.00	0.00	0.00	0.00	0.00	0.00	0.00	0.00	0.00	0.00	0.00	0.00	0.00	0.00
PIWI-interacting RNA (piRNA) biogenesis	0.000512882	0.002832131	0.010422622	0.002877024	0.004628757	0.00	0.00	0.01	0.00	0.00	0.01	0.00	0.00	0.00	0.01	0.00	0.00	0.01	0.00	0.00	-0.01	0.00	0.00	0.00	0.00	0.04	0.03	0.00	0.00	0.00	0.00	0.00	0.00	0.00	0.00	0.00	0.00	0.00	0.00	0.00	0.00	0.00	0.00	0.00	0.00	0.00	0.00	0.00	0.01
HIV Transcription Initiation	0.00089524	0.001885429	0.013251891	0.002351311	0.005938357	0.00	0.00	0.01	0.01	0.00	0.01	0.00	0.00	0.00	0.03	0.00	0.00	0.02	0.00	0.00	0.00	0.00	0.00	0.00	0.00	0.06	0.04	0.00	0.00	0.00	0.00	0.00	0.00	0.00	0.00	0.01	0.00	0.00	0.00	0.00	0.00	0.00	0.00	0.00	0.00	0.00	0.01	0.00	0.02
Abortive elongation of HIV-1 transcript in the absence of Tat	0.001076896	0.001286124	0.008984997	0.001680921	0.00424865	0.00	0.00	0.01	0.00	0.00	0.00	0.00	0.00	0.00	0.03	0.00	0.00	0.02	0.00	0.00	0.00	0.00	0.00	0.00	0.00	0.07	0.04	0.00	0.00	0.00	0.00	0.00	0.00	0.00	0.00	0.02	0.00	0.00	0.00	0.00	0.00	0.00	0.00	0.00	0.00	0.00	0.00	0.00	0.01
MASTL Facilitates Mitotic Progression	-7.09883E-05	0.002122543	0.009913658	0.002441486	0.003999364	0.01	0.00	0.01	0.00	0.00	0.01	0.00	0.00	0.01	0.00	0.00	0.00	0.02	0.00	0.00	-0.01	0.00	0.00	0.00	0.00	0.04	0.02	0.00	0.00	0.00	0.00	0.00	0.00	0.00	0.00	0.02	0.00	0.00	0.00	0.00	0.00	0.00	0.00	0.00	0.00	0.00	0.00	0.00	0.00
Activation of ATR in response to replication stress	0.000259155	0.00271617	0.010507251	0.003059036	0.004252857	0.00	0.00	0.01	0.01	0.00	0.01	0.00	0.00	0.00	0.01	0.00	0.00	0.01	0.00	0.00	0.00	0.00	0.00	0.00	0.00	0.04	0.03	0.00	0.00	0.00	0.00	0.00	0.00	0.00	0.00	0.01	0.00	0.00	0.00	0.00	0.00	0.00	0.00	0.00	0.00	0.00	0.00	0.00	0.01
N-glycan antennae elongation in the medial/trans-Golgi	-0.000656609	-0.000519914	-0.00303945	-0.000466384	-0.001007848	0.00	0.00	0.00	0.00	0.00	0.00	0.00	0.00	0.00	0.00	0.00	0.00	0.00	0.00	0.00	0.03	0.00	0.00	0.00	0.00	-0.02	-0.01	0.00	0.00	0.00	0.00	0.00	0.00	0.01	0.00	0.00	0.00	0.00	0.00	0.00	0.00	0.00	0.00	0.00	0.00	0.00	0.00	0.00	0.00
NGF processing	-0.000101993	0.001553002	0.008785714	0.002048255	0.003540505	-0.01	0.00	0.00	0.01	0.00	0.01	0.00	0.00	0.00	0.00	0.00	0.00	-0.01	0.00	0.00	0.00	0.00	0.00	0.00	0.00	0.04	0.01	0.00	0.00	0.00	0.00	0.00	0.00	0.00	0.00	0.00	0.00	0.00	0.01	0.00	0.00	0.00	0.00	0.00	0.00	0.00	0.00	0.00	0.00
TP53 Regulates Transcription of Cell Cycle Genes	-0.000231304	0.000359123	0.001402246	0.000522107	0.000638467	0.00	0.00	0.00	0.00	0.00	0.00	0.00	0.00	0.00	0.00	0.00	0.00	0.00	0.00	0.00	0.00	0.00	0.00	0.00	0.00	0.00	0.01	0.00	0.00	0.00	0.00	0.00	0.00	0.00	0.00	0.00	0.00	0.00	0.00	0.00	0.00	0.00	0.00	0.00	0.00	0.00	0.00	0.00	0.00
Hyaluronan biosynthesis and export	-0.001444405	0.000255566	0.007022555	0.001255729	0.004126435	0.00	0.00	-0.01	0.01	0.00	0.01	0.00	0.00	0.00	0.01	0.00	0.01	-0.01	0.00	0.00	0.02	0.00	0.00	0.00	0.00	0.05	0.03	0.00	0.00	0.00	0.00	0.00	0.00	0.01	0.00	0.00	0.00	0.00	0.00	0.00	0.00	0.00	0.00	0.00	0.00	0.00	-0.01	0.00	-0.01
HDR through Single Strand Annealing (SSA)	0.000874319	0.001709214	0.006253299	0.001837096	0.002779869	0.00	0.00	0.00	0.01	0.00	0.01	0.00	0.00	0.00	0.01	0.00	0.00	0.01	0.00	0.00	0.00	0.00	0.00	0.00	0.00	0.03	0.02	0.00	0.00	0.00	0.00	0.00	0.00	0.00	0.00	0.01	0.00	0.00	0.00	0.00	0.00	0.00	0.00	0.00	0.00	0.00	0.00	0.00	0.01
ER Quality Control Compartment (ERQC)	-0.000106235	0.001556362	0.009934391	0.001836891	0.004024711	0.00	0.00	0.01	0.01	0.00	0.01	0.00	0.00	0.00	0.03	0.00	0.01	0.01	0.00	0.00	0.00	0.00	0.00	0.00	0.00	0.07	0.03	0.00	0.00	0.00	0.00	0.00	0.00	0.00	0.00	0.02	0.00	0.00	0.00	0.00	0.00	0.00	0.00	0.00	0.00	0.00	0.00	0.00	0.02
Intrinsic Pathway of Fibrin Clot Formation	-0.001056118	-0.000565659	-0.004085305	-0.000604654	-0.001458387	0.00	0.00	0.00	0.00	0.00	0.00	0.00	0.00	0.00	0.02	0.00	0.00	0.00	0.00	0.00	-0.01	0.00	0.00	0.00	0.00	0.00	0.00	0.00	0.00	0.00	0.00	0.00	0.00	0.00	0.00	0.01	0.00	0.00	0.00	0.00	0.00	0.00	0.00	0.00	0.00	0.00	0.00	0.00	0.00
RNA Polymerase III Transcription Initiation	0.00093673	0.001023878	0.006675974	0.001332062	0.003430966	0.00	0.00	0.01	0.00	0.00	0.00	0.00	0.00	0.00	0.01	0.00	0.00	0.01	0.00	0.00	0.00	0.00	0.00	0.00	0.00	0.03	0.02	0.00	0.00	0.00	0.00	0.00	0.00	0.00	0.00	0.00	0.00	0.00	0.00	0.00	0.00	0.00	0.00	0.00	0.00	0.00	0.00	0.00	0.00
POU5F1 (OCT4), SOX2, NANOG repress genes related to differentiation	-0.001143177	-0.000209525	-0.002270042	-0.00017582	-0.00024309	0.00	0.00	0.00	-0.01	0.00	0.00	0.00	0.00	0.00	0.02	0.00	0.00	-0.01	0.00	0.00	0.00	0.00	0.00	0.00	0.00	-0.02	-0.01	0.00	0.00	0.00	0.00	0.00	0.00	0.00	0.00	0.00	0.00	0.00	0.00	0.00	0.00	0.00	0.00	0.00	0.00	0.00	0.00	0.00	-0.01
Interleukin-3, Interleukin-5 and GM-CSF signaling	0.000371726	0.00046103	-0.000851754	0.000380785	-0.000407349	0.00	0.00	0.00	0.00	0.00	0.00	0.00	0.00	0.00	0.01	0.00	0.00	0.00	0.00	0.00	0.01	0.00	0.00	0.00	0.00	-0.01	0.00	0.00	0.00	0.00	0.00	0.00	0.00	0.00	0.00	0.01	0.00	0.00	0.00	0.00	0.00	0.00	0.00	0.00	0.00	0.00	0.00	0.00	-0.01
mTORC1-mediated signalling	-0.000581667	0.001048089	0.003585778	0.00127845	0.001467164	0.00	0.00	0.01	0.00	0.00	0.00	0.00	0.00	0.00	0.01	0.00	0.00	0.01	0.00	0.00	0.00	0.00	0.00	0.00	0.00	0.04	0.03	0.00	0.00	0.00	0.00	0.00	0.00	0.00	0.00	0.01	0.00	0.00	0.00	0.00	0.00	0.00	0.00	0.00	0.00	0.00	0.00	0.00	-0.01
Defects in cobalamin (B12) metabolism	-0.000646293	-0.000590506	-0.003621146	-0.000616288	-0.001308289	0.00	0.00	0.00	-0.01	0.00	0.00	0.00	0.00	0.00	0.01	0.00	0.00	-0.01	0.00	0.00	0.00	0.00	0.00	0.00	0.00	-0.01	0.00	0.00	0.00	0.00	0.00	0.00	0.00	0.00	0.00	0.02	0.00	0.00	0.00	0.00	0.00	0.00	0.00	0.00	0.00	0.00	0.00	0.00	0.00
E2F mediated regulation of DNA replication	0.000315	0.001299129	0.007142343	0.001728137	0.002554486	0.01	0.00	0.01	0.00	0.00	0.00	0.00	0.00	0.00	0.01	0.00	0.00	0.01	0.00	0.00	0.00	0.00	0.00	0.00	0.00	0.06	0.04	0.00	0.00	0.00	0.00	0.00	0.00	0.00	0.00	0.01	0.00	0.00	0.00	0.00	0.00	0.00	0.00	0.00	0.00	0.00	0.01	0.00	0.02
RAF-independent MAPK1/3 activation	0.008578342	0.001083879	0.000221301	0.000929781	-0.000387367	0.01	0.00	0.00	0.00	0.00	0.00	0.00	0.00	0.00	0.00	0.00	0.00	-0.01	0.00	0.00	0.00	0.00	0.00	0.00	0.00	0.02	0.02	0.00	0.00	0.00	0.00	0.00	0.00	0.00	0.00	0.00	0.00	0.00	0.00	0.00	0.00	0.00	0.00	0.00	0.00	0.00	0.00	0.00	0.00
Plasma lipoprotein clearance	4.41692E-05	7.65664E-05	-0.000553289	6.28827E-05	-7.3933E-05	0.00	0.00	0.00	0.00	0.00	0.00	0.00	0.00	0.00	0.01	0.00	0.00	0.00	0.00	0.00	-0.01	0.00	0.00	0.00	0.00	-0.01	-0.01	0.00	0.00	0.00	0.00	0.00	0.00	-0.01	0.00	0.01	0.00	0.00	0.00	0.00	0.00	0.00	0.00	0.00	0.00	0.00	0.00	0.00	0.00
Activation of AMPK downstream of NMDARs	-0.000150402	0.001313934	0.008417458	0.002409944	0.004317499	0.00	0.00	0.01	0.00	0.00	0.00	0.00	0.00	0.00	0.04	0.00	0.00	0.01	0.00	0.00	0.00	0.00	0.00	0.00	0.00	0.08	0.05	0.00	0.00	0.00	0.00	0.00	0.00	0.00	0.00	0.03	0.00	0.00	0.00	0.00	0.00	0.00	0.00	0.00	0.00	0.00	0.00	0.00	0.00
Signaling by NODAL	-5.27864E-05	-0.000172039	-0.001893831	-0.000210703	-0.000625785	0.00	0.00	0.00	0.00	0.00	0.00	0.00	0.00	0.00	0.01	0.00	0.00	0.00	0.00	0.00	0.01	0.00	0.00	0.00	0.00	-0.02	-0.01	0.00	0.00	0.00	0.00	0.00	0.00	0.00	0.00	0.01	0.00	0.00	0.00	0.00	0.00	0.00	0.00	0.00	0.00	0.00	0.00	0.00	-0.01
Arachidonate production from DAG	-0.001941639	0.001640348	0.003289617	0.001966884	0.003860152	0.00	0.00	0.00	0.02	0.00	0.01	0.00	0.00	0.00	0.00	0.00	0.00	-0.01	0.00	-0.01	0.01	0.00	0.00	0.00	0.00	0.03	0.02	0.00	0.00	0.00	0.00	0.00	0.00	0.01	0.00	-0.01	0.00	0.00	0.01	0.00	0.00	0.00	0.00	0.00	0.00	0.00	0.00	0.01	0.00
POU5F1 (OCT4), SOX2, NANOG activate genes related to proliferation	-0.000420678	0.000184812	-0.002268675	8.93218E-05	-0.000722183	0.00	0.00	0.00	0.00	0.00	0.00	0.00	0.00	0.00	0.01	0.00	0.00	0.00	0.00	0.00	0.00	0.00	0.00	0.00	0.00	-0.02	-0.01	0.00	0.00	0.00	0.00	0.00	0.00	0.00	0.00	0.01	0.00	0.00	0.00	0.00	0.00	0.00	0.00	0.00	0.00	0.00	0.00	0.00	-0.01
ATF6 (ATF6-alpha) activates chaperone genes	0.000272681	0.001977058	0.007452147	0.002197365	0.00302107	0.00	0.00	0.00	0.00	0.00	0.00	0.00	0.00	0.00	0.01	0.00	0.00	0.00	0.00	0.00	-0.01	0.00	0.00	0.00	0.00	0.01	0.00	0.00	0.00	0.00	0.00	0.00	0.00	0.00	0.00	0.00	0.00	0.00	0.00	0.00	0.00	0.00	0.00	0.00	0.00	0.00	0.00	0.00	0.00
HDR through MMEJ (alt-NHEJ)	0.000211304	0.000450604	0.001675555	0.001147736	0.000547898	0.00	0.00	0.01	0.00	0.00	0.00	0.00	0.00	0.00	0.01	0.00	0.00	0.01	0.00	0.00	0.00	0.00	0.00	0.00	0.00	0.03	0.03	0.00	0.00	0.00	0.00	0.00	0.00	0.00	0.00	0.00	0.00	0.00	0.00	0.00	0.00	0.00	0.00	0.00	0.00	0.00	0.00	0.00	0.02
Expression and Processing of Neurotrophins	-0.000101993	0.001553002	0.008785714	0.002048255	0.003540505	-0.01	0.00	0.00	0.01	0.00	0.01	0.00	0.00	0.00	0.00	0.00	0.00	-0.01	0.00	0.00	0.00	0.00	0.00	0.00	0.00	0.04	0.01	0.00	0.00	0.00	0.00	0.00	0.00	0.00	0.00	0.00	0.00	0.00	0.01	0.00	0.00	0.00	0.00	0.00	0.00	0.00	0.00	0.00	0.00
Interleukin-15 signaling	-0.000642359	-2.50616E-05	-0.002335728	5.9361E-06	-0.000892792	0.00	0.00	0.00	0.00	0.00	0.00	0.00	0.00	0.00	0.00	0.00	0.00	0.00	0.00	0.00	0.02	0.00	0.00	0.00	0.00	-0.02	-0.01	0.00	0.00	0.00	0.00	0.00	0.00	0.01	0.00	0.00	0.00	0.00	0.00	0.00	0.00	0.00	0.00	0.00	0.00	0.00	0.00	0.00	-0.01
Metal ion SLC transporters	0.000399945	0.00205121	0.008015891	0.002205517	0.003389903	0.01	0.00	0.00	0.01	0.00	0.01	0.00	0.00	0.00	0.01	0.00	0.00	0.00	0.00	0.00	0.00	0.00	0.00	0.00	0.00	0.04	0.03	0.00	0.00	0.00	0.00	0.00	0.00	0.00	0.00	0.00	0.00	0.00	0.00	0.00	0.00	0.00	0.00	0.00	0.00	0.00	0.00	0.00	0.02
Glycosphingolipid metabolism	-0.0011764	0.00109297	0.00220412	0.001145227	0.001366474	0.00	0.00	0.00	0.01	0.00	0.00	0.00	0.00	0.00	0.01	0.00	0.00	0.00	0.00	0.00	0.00	0.00	0.00	0.00	0.00	0.03	0.00	0.00	0.00	0.00	0.00	0.00	0.00	0.00	0.00	0.00	0.00	0.00	0.00	0.00	0.00	0.00	0.00	0.00	0.00	0.00	0.00	0.00	0.00
Regulation of IFNG signaling	0.000467331	0.000116575	-0.001515192	1.70664E-05	-0.000544664	0.00	0.00	0.00	0.00	0.00	0.00	0.00	0.00	0.00	0.01	0.00	0.00	0.00	0.00	0.00	0.01	0.00	0.00	0.00	0.00	-0.01	0.00	0.00	0.00	0.00	0.00	0.00	0.00	0.01	0.00	0.00	0.00	0.00	0.00	0.00	0.00	0.00	0.00	0.00	0.00	0.00	0.00	0.00	0.00
SMAC(DIABLO)-mediated dissociation of IAP:caspase complexes	-0.000805354	-0.000444488	-0.000491293	-0.000265986	-0.00034638	0.00	0.00	0.00	0.00	0.00	0.00	0.00	0.00	0.00	0.01	0.00	0.00	0.00	0.00	0.00	0.00	0.00	0.00	0.00	0.00	-0.02	-0.01	0.00	0.00	0.00	0.00	0.00	0.00	0.00	0.00	0.00	0.00	0.00	0.00	0.00	0.00	0.00	0.00	0.00	0.00	0.00	0.00	0.00	-0.01
Formation of Incision Complex in GG-NER	0.002324988	0.002573358	0.013729101	0.002700977	0.006495552	0.00	0.00	0.01	0.01	0.00	0.01	0.00	0.00	0.00	0.02	0.00	0.00	0.01	0.00	0.00	0.00	0.00	0.00	0.00	0.00	0.07	0.04	0.00	0.00	0.00	0.00	0.00	0.00	0.00	0.00	0.01	0.00	0.00	0.00	0.00	0.00	0.00	0.00	0.00	0.00	0.00	0.01	0.00	0.02
RNA Polymerase I Promoter Escape	0.000241538	0.001695472	0.010781129	0.002153837	0.005266867	0.00	0.00	0.00	0.01	0.00	0.01	0.00	0.00	0.00	0.01	0.00	0.00	0.01	0.00	0.00	0.00	0.00	0.00	0.00	0.00	0.04	0.02	0.00	0.00	0.00	0.00	0.00	0.00	0.00	0.00	0.01	0.00	0.00	0.00	0.00	0.00	0.00	0.00	0.00	0.00	0.00	0.00	0.00	0.01
Activation of the pre-replicative complex	0.000895498	0.002254407	0.010099757	0.002655556	0.004116162	0.00	0.00	0.01	0.01	0.00	0.01	0.00	0.00	0.00	0.01	0.00	0.00	0.01	0.00	0.00	0.00	0.00	0.00	0.00	0.00	0.05	0.03	0.00	0.00	0.00	0.00	0.00	0.00	0.00	0.00	0.01	0.00	0.00	0.00	0.00	0.00	0.00	0.00	0.00	0.00	0.00	0.00	0.00	0.02
Formation of the Early Elongation Complex	0.00102641	0.00171495	0.010919188	0.002121701	0.005139656	0.00	0.00	0.01	0.00	0.00	0.01	0.00	0.00	0.00	0.03	0.00	0.00	0.02	0.00	0.00	0.00	0.00	0.00	0.00	0.00	0.07	0.04	0.00	0.00	0.00	0.00	0.00	0.00	0.00	0.00	0.02	0.00	0.00	0.00	0.00	0.00	0.00	0.00	0.00	0.00	0.00	0.01	0.00	0.02
SMAC (DIABLO) binds to IAPs	-0.000805354	-0.000444488	-0.000491293	-0.000265986	-0.00034638	0.00	0.00	0.00	0.00	0.00	0.00	0.00	0.00	0.00	0.01	0.00	0.00	0.00	0.00	0.00	0.00	0.00	0.00	0.00	0.00	-0.02	-0.01	0.00	0.00	0.00	0.00	0.00	0.00	0.00	0.00	0.00	0.00	0.00	0.00	0.00	0.00	0.00	0.00	0.00	0.00	0.00	0.00	0.00	-0.01
Synthesis of PE	0.005788591	0.002907059	0.017010542	0.002936144	0.007084451	0.00	0.00	0.01	0.01	0.00	0.01	0.00	0.00	0.00	0.02	0.00	0.00	0.01	0.00	0.00	0.00	0.00	0.00	0.00	0.00	0.07	0.04	0.00	0.00	0.00	0.00	0.00	0.00	0.00	0.00	0.00	0.00	0.00	0.00	0.00	0.00	0.00	0.00	0.00	0.00	0.00	0.00	0.00	0.03
Presynaptic phase of homologous DNA pairing and strand exchange	0.000893121	0.002011192	0.0060461	0.002034825	0.002836348	0.00	0.00	0.00	0.00	0.00	0.01	0.00	0.00	0.00	0.01	0.00	0.00	0.00	0.00	0.00	0.00	0.00	0.00	0.00	0.00	0.03	0.02	0.00	0.00	0.00	0.00	0.00	0.00	0.00	0.00	0.01	0.00	0.00	0.00	0.00	0.00	0.00	0.00	0.00	0.00	0.00	0.00	0.00	0.02
Negative regulation of MAPK pathway	0.004047278	0.002255263	0.008985046	0.002360731	0.003317508	0.01	0.00	0.01	0.01	0.00	0.01	0.00	0.00	0.00	0.03	0.00	0.00	0.01	0.00	0.00	0.00	0.00	0.00	0.00	0.00	0.07	0.04	0.00	0.00	0.00	0.00	0.00	0.00	0.00	0.00	0.02	0.00	0.00	0.00	0.00	0.00	0.00	0.00	0.00	0.00	0.00	0.00	0.00	0.01
RNA Polymerase I Transcription Termination	-4.99066E-07	0.001732466	0.011344008	0.002133954	0.005318486	0.00	0.00	0.00	0.01	0.00	0.01	0.00	0.00	0.00	0.00	0.00	0.00	0.01	0.00	0.00	-0.01	0.00	0.00	0.00	0.00	0.04	0.02	0.00	0.00	0.00	0.00	0.00	0.00	0.00	0.00	0.00	0.00	0.00	0.00	0.00	0.00	0.00	0.00	0.00	0.00	0.00	0.00	0.00	0.01
Downregulation of ERBB2 signaling	0.001805434	0.00045448	0.000509063	0.000603145	0.00040576	0.00	0.01	0.00	0.00	0.00	0.00	0.00	0.00	0.00	0.01	0.00	0.00	0.00	0.00	0.00	0.00	0.00	0.00	0.00	0.00	0.00	0.01	0.00	0.00	0.00	0.00	0.00	0.00	0.00	0.00	0.00	0.00	0.00	0.00	0.00	0.00	0.00	0.00	0.00	0.00	0.00	0.00	0.00	0.00
Clearance of Nuclear Envelope Membranes from Chromatin	0.000107412	7.41797E-05	-0.002075459	2.4107E-06	-0.000670512	0.00	0.00	0.00	0.00	0.00	0.00	0.00	0.00	0.00	0.02	0.00	0.00	0.00	0.00	0.00	-0.01	0.00	0.00	0.00	0.00	-0.02	-0.01	0.00	0.00	0.00	0.00	0.00	0.00	0.00	0.00	0.00	0.00	0.00	0.00	0.00	0.00	0.00	0.00	0.00	0.00	0.00	0.00	0.00	-0.01
Base Excision Repair	0.000523221	0.001722597	0.009900505	0.002159364	0.005050591	0.01	0.00	0.01	0.01	0.00	0.01	0.00	0.00	0.00	0.00	0.00	0.00	0.01	0.00	0.00	0.00	0.00	0.00	0.00	0.00	0.05	0.03	0.00	0.00	0.00	0.00	0.00	0.00	0.00	0.00	0.01	0.00	0.00	0.01	0.00	0.00	0.00	0.00	0.00	0.00	0.00	0.00	0.00	0.02
Intestinal absorption	0.003103701	0.00090122	0.002329232	0.001182937	0.001069123	0.00	0.00	0.00	0.00	0.00	0.00	0.00	0.00	0.00	0.01	0.00	0.00	0.00	0.00	0.00	-0.01	0.00	0.00	0.00	0.00	0.00	0.00	0.00	0.00	0.00	0.00	0.00	0.00	0.00	0.00	0.00	0.00	0.00	0.00	0.00	0.00	0.00	0.00	0.00	0.00	0.00	0.01	0.00	0.00
Interleukin-7 signaling	-0.000216939	-0.000483227	-0.002835971	-0.000382555	-0.000978501	0.00	0.00	0.00	0.00	0.00	0.00	0.00	0.00	0.00	0.01	0.00	0.00	0.00	0.00	0.00	0.01	0.00	0.00	0.00	0.00	-0.02	-0.01	0.00	0.00	0.00	0.00	0.00	0.00	0.00	0.00	0.00	0.00	0.00	0.00	0.00	0.00	0.00	0.00	0.00	0.00	0.00	0.00	0.00	-0.01
Activation of gene expression by SREBF (SREBP)	0.00042942	0.001740551	0.007963249	0.001747637	0.00366135	0.00	0.00	0.00	0.00	0.00	0.01	0.00	0.00	0.00	0.01	0.00	0.00	0.01	0.00	0.00	0.00	0.00	0.00	0.00	0.00	0.03	0.02	0.00	0.00	0.00	0.00	0.00	0.00	0.00	0.00	0.00	0.00	0.00	0.00	0.00	0.00	0.00	0.00	0.00	0.00	0.00	0.00	0.00	0.01
MET Receptor Activation	-0.001010543	-0.00042413	-0.004058033	-0.000592142	-0.001484315	-0.01	0.00	0.00	0.00	0.00	0.00	0.00	0.00	0.00	0.02	0.00	0.01	-0.01	0.00	0.00	0.00	0.00	0.00	0.00	0.00	0.00	0.01	0.00	0.00	0.00	0.00	0.00	0.00	0.00	0.00	0.01	0.00	0.00	0.00	-0.01	0.00	0.00	0.00	0.00	0.00	0.00	0.00	0.00	0.01
Interleukin-9 signaling	-0.000142209	-0.00050343	-0.003077264	-0.000423231	-0.001082771	0.00	0.00	0.00	0.00	0.00	0.00	0.00	0.00	0.00	0.01	0.00	0.00	0.00	0.00	0.00	0.02	0.00	0.00	0.00	0.00	-0.03	-0.02	0.00	0.00	0.00	0.00	0.00	0.00	0.01	0.00	0.00	0.00	0.00	0.00	0.01	0.00	0.00	0.00	0.00	0.00	0.00	0.00	0.00	-0.01
Nucleobase catabolism	0.000490109	0.000502687	0.001546196	0.000597724	0.000801872	0.02	0.00	0.00	0.00	0.00	0.00	0.00	0.00	0.00	0.01	0.00	0.00	0.00	0.00	0.00	0.00	0.00	0.00	0.00	0.00	0.01	0.01	0.00	0.00	0.00	0.00	0.00	0.00	0.00	0.00	0.00	0.00	0.00	0.00	0.00	0.00	0.00	0.00	0.00	0.00	0.00	0.00	0.00	0.00
Formation of the HIV-1 Early Elongation Complex	0.00102641	0.00171495	0.010919188	0.002121701	0.005139656	0.00	0.00	0.01	0.00	0.00	0.01	0.00	0.00	0.00	0.03	0.00	0.00	0.02	0.00	0.00	0.00	0.00	0.00	0.00	0.00	0.07	0.04	0.00	0.00	0.00	0.00	0.00	0.00	0.00	0.00	0.02	0.00	0.00	0.00	0.00	0.00	0.00	0.00	0.00	0.00	0.00	0.01	0.00	0.02
Resolution of Abasic Sites (AP sites)	0.000523221	0.001722597	0.009900505	0.002159364	0.005050591	0.01	0.00	0.01	0.01	0.00	0.01	0.00	0.00	0.00	0.00	0.00	0.00	0.01	0.00	0.00	0.00	0.00	0.00	0.00	0.00	0.05	0.03	0.00	0.00	0.00	0.00	0.00	0.00	0.00	0.00	0.01	0.00	0.00	0.01	0.00	0.00	0.00	0.00	0.00	0.00	0.00	0.00	0.00	0.02
Sensing of DNA Double Strand Breaks	0.002370193	0.001816908	0.01094152	0.002016172	0.005297367	0.00	0.00	0.01	0.01	0.00	0.01	0.00	0.00	0.00	0.01	0.00	0.00	0.01	0.00	0.00	0.00	0.00	0.00	0.00	0.00	0.05	0.03	0.00	0.00	0.00	0.00	0.00	0.00	0.00	0.00	0.00	0.00	0.00	0.00	0.00	0.00	0.00	0.00	0.01	0.00	0.00	0.01	0.00	0.01
Diseases of metabolism	-0.000263043	0.000432746	0.001909165	0.000554817	0.001026831	0.00	0.00	0.00	0.00	0.00	0.00	0.00	0.00	0.00	0.01	0.00	0.00	0.00	0.00	0.00	-0.01	0.00	0.00	0.00	0.00	0.01	0.00	0.00	0.00	0.00	0.00	0.00	0.00	-0.01	0.00	0.01	0.00	0.00	0.00	0.00	0.00	0.00	0.00	0.00	0.00	0.00	0.00	0.00	0.00
Erythropoietin activates Phospholipase C gamma (PLCG)	0.002333819	-6.06914E-06	-0.002739005	-0.000313814	-0.001088956	0.00	0.00	0.00	0.00	0.00	0.00	0.00	0.00	0.00	0.01	0.00	0.00	0.00	0.00	0.00	0.01	0.00	0.00	0.00	0.00	-0.02	-0.01	0.00	0.00	0.00	0.00	0.00	0.00	0.00	0.00	0.00	0.00	0.00	0.00	0.00	0.00	0.00	0.00	0.00	0.00	0.00	0.00	0.00	0.00
Downregulation of ERBB4 signaling	0.002373192	0.003360709	0.016597529	0.003894436	0.007414027	0.01	0.01	0.01	0.00	0.00	0.01	0.00	0.00	0.00	0.05	0.00	0.00	0.02	0.00	0.00	-0.01	0.00	0.00	0.00	0.00	0.07	0.04	0.00	0.00	0.00	0.00	0.00	0.00	0.00	0.00	0.03	0.00	0.00	0.01	0.00	0.00	0.00	0.00	0.00	0.00	0.00	0.00	0.00	0.01
N-glycan trimming in the ER and Calnexin/Calreticulin cycle	-0.000269289	0.001593961	0.010413086	0.001928932	0.004571468	0.01	0.00	0.01	0.01	0.00	0.01	0.00	0.00	0.00	0.03	0.00	0.00	0.01	0.00	0.00	0.00	0.00	0.00	0.00	0.00	0.07	0.04	0.00	0.00	0.00	0.00	0.00	0.00	0.00	0.00	0.02	0.00	0.00	0.00	0.00	0.00	0.00	0.00	0.00	0.00	0.00	0.00	0.00	0.02
Passive transport by Aquaporins	0.000748859	0.002069864	0.012923697	0.002548386	0.002723977	0.01	0.00	0.00	0.01	0.00	0.01	0.00	0.00	0.00	0.02	0.00	0.00	0.00	0.00	0.00	0.00	0.00	0.00	0.00	0.00	0.07	0.03	0.00	0.00	0.00	0.00	0.00	0.00	0.00	0.00	0.02	0.00	0.00	0.01	0.00	0.00	0.00	0.00	0.00	0.00	0.00	0.01	0.00	0.02
Signalling to STAT3	-0.000572062	-0.000523281	-0.002881746	-0.000406224	-0.001050111	0.00	0.01	0.01	0.00	0.00	0.00	0.00	0.00	0.00	0.00	0.00	0.00	0.01	0.00	0.00	0.04	0.00	0.00	0.00	0.00	-0.02	-0.01	0.00	0.00	0.00	0.00	0.00	0.00	0.02	0.00	0.00	0.00	0.00	0.00	0.01	0.00	0.00	0.00	0.00	0.00	0.00	0.00	0.00	-0.01
Toxicity of botulinum toxin type F (BoNT/F)	-0.000211821	0.003915511	0.007552714	0.002972214	0.004183109	0.01	0.00	0.01	0.01	0.00	0.01	0.00	0.00	0.00	0.01	0.00	0.01	0.01	0.00	0.01	0.01	0.00	0.00	0.00	0.00	0.05	0.04	0.00	0.00	0.00	0.00	0.00	0.00	0.00	0.00	0.00	0.00	0.00	0.00	0.00	0.00	0.00	0.00	0.00	0.00	0.00	0.00	0.00	0.03
TP53 Regulates Transcription of Caspase Activators and Caspases	-0.00016478	-0.00045601	-0.003317893	-0.000492978	-0.001089403	0.00	0.00	0.00	0.00	0.00	0.00	0.00	0.00	0.00	0.01	0.00	0.00	0.00	0.00	0.00	0.00	0.00	0.00	0.00	0.00	-0.03	-0.02	0.00	0.00	0.00	0.00	0.00	0.00	0.00	0.00	0.00	0.00	0.00	0.00	0.00	0.00	0.00	0.00	0.00	0.00	0.00	0.00	0.00	0.00
Advanced glycosylation endproduct receptor signaling	0.000928904	-0.000219306	2.10943E-05	-8.40251E-05	0.000160275	0.00	0.00	0.00	0.00	0.00	0.00	0.00	0.00	0.00	0.01	0.00	0.00	0.00	0.00	0.00	0.00	0.00	0.00	0.00	0.00	0.01	0.00	0.00	0.00	0.00	0.00	0.00	0.00	0.00	0.00	0.00	0.00	0.00	0.00	0.00	0.00	0.00	0.00	0.00	0.00	0.00	0.00	0.00	0.00
Calnexin/calreticulin cycle	-0.000249023	0.00179031	0.011336743	0.002024564	0.004511041	0.00	0.00	0.01	0.01	0.00	0.01	0.00	0.00	0.00	0.03	0.00	0.00	0.01	0.00	0.00	0.00	0.00	0.00	0.00	0.00	0.07	0.04	0.00	0.00	0.00	0.00	0.00	0.00	0.00	0.00	0.02	0.00	0.00	0.00	0.00	0.00	0.00	0.00	0.00	0.00	0.00	0.00	0.00	0.02
ERCC6 (CSB) and EHMT2 (G9a) positively regulate rRNA expression	0.001438671	0.001245028	0.010609469	0.001900185	0.003625413	0.02	0.00	0.01	0.01	0.00	0.01	0.00	0.00	0.01	0.02	0.00	0.00	0.01	0.00	0.00	0.00	0.00	0.00	0.00	0.00	0.06	0.04	0.00	0.00	0.00	0.00	0.00	0.00	0.00	0.00	0.01	0.00	0.00	0.00	0.00	0.00	0.00	0.00	0.00	0.00	0.00	0.00	0.00	0.01
Platelet Adhesion to exposed collagen	-0.00046557	-0.000573684	-0.003447395	-0.000503674	-0.001092849	0.00	0.00	0.00	0.00	0.00	0.00	0.00	0.00	0.00	0.01	0.00	0.00	-0.01	0.00	0.00	0.00	0.00	0.00	0.00	0.00	-0.02	-0.01	0.00	0.00	0.00	0.00	0.00	0.00	0.00	0.00	0.00	0.00	0.00	0.00	0.00	0.00	0.00	0.00	0.00	0.00	0.00	0.00	0.00	-0.01
Cross-presentation of soluble exogenous antigens (endosomes)	0.001307308	0.002688234	0.01515175	0.003251076	0.007360062	0.01	0.00	0.01	0.00	0.00	0.01	0.00	0.00	0.00	0.02	0.00	0.00	0.01	0.00	0.00	-0.01	0.00	0.00	0.00	0.00	0.07	0.03	0.00	0.00	0.00	0.00	0.00	0.00	0.00	0.00	0.01	0.00	0.00	0.00	0.00	0.00	0.00	0.00	0.00	0.00	0.00	0.00	0.00	0.01
Zinc transporters	0.000657182	0.002411898	0.008606629	0.002425638	0.003645105	0.02	0.00	0.00	0.01	0.00	0.01	0.00	0.00	0.00	0.01	0.00	0.00	-0.01	0.00	0.00	0.00	0.00	0.00	0.00	0.00	0.04	0.03	0.00	0.00	0.00	0.00	0.00	0.00	0.00	0.00	0.01	0.00	0.00	0.00	0.00	0.00	0.00	0.00	0.00	0.00	0.00	0.01	0.00	0.03
FOXO-mediated transcription of oxidative stress, metabolic and neuronal genes	-0.000622154	-0.000334207	-0.001643876	-0.000211196	-0.000355376	0.00	0.00	0.00	0.00	0.00	0.00	0.00	0.00	0.00	0.00	0.00	0.00	0.00	0.00	0.00	0.01	0.00	0.00	0.00	0.00	-0.02	-0.01	0.00	0.00	0.00	0.00	0.00	0.00	0.00	0.00	0.00	0.00	0.00	0.00	0.00	0.00	0.00	0.00	0.00	0.00	0.00	0.00	0.00	0.00
Metabolism of steroid hormones	0.000330186	0.000720767	0.001516346	0.000895871	0.00145429	0.01	0.00	0.00	0.00	0.00	0.00	0.00	0.00	0.00	0.01	0.00	0.00	0.00	0.00	0.00	-0.01	0.00	0.00	0.00	0.00	0.02	0.01	0.00	0.00	0.00	0.00	0.00	0.00	0.00	0.00	0.00	0.00	0.00	0.00	0.00	0.00	0.00	0.00	0.00	0.00	0.00	0.00	0.00	0.00
Regulation of TP53 Expression and Degradation	0.000228969	0.001123456	0.004983116	0.001540363	0.002351319	0.00	0.00	0.01	0.00	0.00	0.00	0.00	0.00	0.00	0.00	0.00	0.00	0.01	0.00	0.00	0.00	0.00	0.00	0.00	0.00	0.04	0.02	0.00	0.00	0.00	0.00	0.00	0.00	0.00	0.00	0.00	0.00	0.00	0.00	0.00	0.00	0.00	0.00	0.00	0.00	0.00	0.00	0.00	0.00
Formation of Fibrin Clot (Clotting Cascade)	-0.00083573	-0.000573172	-0.00386213	-0.000621688	-0.001349288	0.00	0.00	0.00	0.00	0.00	0.00	0.00	0.00	0.00	0.01	0.00	0.00	0.00	0.00	0.00	-0.01	0.00	0.00	0.00	0.00	-0.01	-0.01	0.00	0.00	0.00	0.00	0.00	0.00	0.00	0.00	0.00	0.00	0.00	0.00	0.00	0.00	0.00	0.00	0.00	0.00	0.00	0.00	0.00	0.00
TFAP2A acts as a transcriptional repressor during retinoic acid induced cell differentiation	-9.90882E-05	0.00064185	0.004816172	0.00144975	0.002281104	0.00	0.00	0.00	0.00	0.00	0.00	0.00	0.00	0.00	0.01	0.00	0.00	0.00	0.00	0.00	0.00	0.00	0.00	0.00	0.00	-0.01	-0.01	0.00	0.00	0.00	0.00	0.00	0.00	0.00	0.00	0.00	0.00	0.00	0.00	0.00	0.00	0.00	0.00	0.00	0.00	0.00	0.00	0.00	0.00
Cross-presentation of particulate exogenous antigens (phagosomes)	-0.00074237	-0.000415823	-0.002336994	-0.000465318	-0.000428761	0.00	0.00	0.00	0.00	0.00	0.00	0.00	0.00	0.00	0.01	0.00	0.00	0.00	0.00	0.00	0.01	0.00	0.00	0.00	0.00	-0.01	-0.01	0.00	0.00	0.00	0.00	0.00	0.00	0.01	0.00	0.00	0.00	0.00	0.00	0.00	0.00	0.00	0.00	0.00	0.00	0.00	0.00	0.00	-0.01
DNA Damage Recognition in GG-NER	0.000422167	0.001924094	0.010446967	0.001924717	0.004686729	0.01	0.00	0.01	0.01	0.00	0.01	0.00	0.00	0.00	0.01	0.00	0.00	0.02	0.00	0.00	0.00	0.00	0.00	0.00	0.00	0.06	0.03	0.00	0.00	0.00	0.00	0.00	0.00	0.00	0.00	0.01	0.00	0.00	0.00	0.00	0.00	0.00	0.00	0.00	0.00	0.00	0.00	0.00	0.02
Toxicity of botulinum toxin type D (BoNT/D)	-0.000211821	0.003915511	0.007552714	0.002972214	0.004183109	0.01	0.00	0.01	0.01	0.00	0.01	0.00	0.00	0.00	0.01	0.00	0.01	0.01	0.00	0.01	0.01	0.00	0.00	0.00	0.00	0.05	0.04	0.00	0.00	0.00	0.00	0.00	0.00	0.00	0.00	0.00	0.00	0.00	0.00	0.00	0.00	0.00	0.00	0.00	0.00	0.00	0.00	0.00	0.03
Common Pathway of Fibrin Clot Formation	-0.000783961	-0.000580875	-0.003797943	-0.000626109	-0.001309025	0.00	0.00	0.00	0.00	0.00	0.00	0.00	0.00	0.00	0.01	0.00	0.00	0.00	0.00	0.00	-0.01	0.00	0.00	0.00	0.00	-0.02	-0.01	0.00	0.00	0.00	0.00	0.00	0.00	0.00	0.00	0.01	0.00	0.00	0.00	0.00	0.00	0.00	0.00	0.00	0.00	0.00	0.00	0.00	0.00
HCN channels	0.013837636	-0.001370505	-0.006162793	-0.002000641	-0.001957595	0.02	0.01	0.02	0.02	0.00	0.00	0.00	0.00	0.00	0.01	0.01	0.00	0.01	0.00	0.00	0.00	0.00	0.00	0.00	0.00	0.04	0.03	0.00	0.00	0.00	0.00	0.00	0.00	0.00	0.00	0.00	0.00	0.00	0.00	0.00	0.00	0.00	0.00	0.01	0.00	0.00	0.01	0.00	0.01
tRNA processing in the mitochondrion	0.000465593	0.000448867	0.005749891	0.000916613	0.002909369	0.00	0.00	0.01	0.01	0.00	0.00	0.00	0.00	0.00	0.00	0.00	0.00	0.01	0.00	0.00	-0.01	0.00	0.00	0.00	0.00	0.03	0.02	0.00	0.00	0.00	0.00	0.00	0.01	-0.01	0.00	0.00	0.00	0.00	0.00	0.00	0.00	0.00	0.00	0.00	0.00	0.00	0.00	0.00	0.01
Erythrocytes take up carbon dioxide and release oxygen	-0.000216594	0.000399879	0.002355295	0.000805513	0.000969752	0.02	0.00	0.00	0.01	0.00	0.00	0.00	0.00	0.00	0.00	0.00	0.01	0.00	0.00	0.00	0.00	0.00	0.00	0.00	0.00	0.02	0.01	0.00	0.00	0.00	0.00	0.00	0.00	0.00	0.00	0.00	0.00	0.00	0.00	0.00	0.00	0.00	0.00	0.00	0.00	0.00	0.00	0.00	0.00
Regulation of TP53 Degradation	3.9788E-05	0.001038524	0.004887787	0.001481318	0.002349389	0.00	0.00	0.01	0.00	0.00	0.00	0.00	0.00	0.00	0.00	0.00	0.00	0.01	0.00	0.00	0.00	0.00	0.00	0.00	0.00	0.04	0.02	0.00	0.00	0.00	0.00	0.00	0.00	0.00	0.00	0.00	0.00	0.00	0.00	0.00	0.00	0.00	0.00	0.00	0.00	0.00	0.00	0.00	0.00
SLBP Dependent Processing of Replication-Dependent Histone Pre-mRNAs	0.001135772	0.001624177	0.008615496	0.001856904	0.003843235	0.00	0.00	0.01	0.00	0.00	0.00	0.00	0.00	0.00	0.00	0.00	0.00	0.01	0.00	0.00	-0.01	0.00	0.00	0.00	0.00	0.04	0.02	0.00	0.00	0.00	0.00	0.00	0.00	0.00	0.00	0.00	0.00	0.00	0.00	0.00	0.00	0.00	0.00	0.00	0.00	0.00	0.01	0.00	0.01
O2/CO2 exchange in erythrocytes	-0.000216594	0.000399879	0.002355295	0.000805513	0.000969752	0.02	0.00	0.00	0.01	0.00	0.00	0.00	0.00	0.00	0.00	0.00	0.01	0.00	0.00	0.00	0.00	0.00	0.00	0.00	0.00	0.02	0.01	0.00	0.00	0.00	0.00	0.00	0.00	0.00	0.00	0.00	0.00	0.00	0.00	0.00	0.00	0.00	0.00	0.00	0.00	0.00	0.00	0.00	0.00
RNA Polymerase III Chain Elongation	0.00038911	0.001503219	0.012912639	0.001883033	0.006316673	0.01	0.00	0.01	0.01	0.00	0.01	0.00	0.00	0.00	0.03	0.00	0.00	0.02	0.00	0.00	0.00	0.00	0.00	0.00	0.00	0.07	0.04	0.00	0.00	0.00	0.00	0.00	0.00	0.00	0.00	0.02	0.00	0.00	0.01	0.00	0.00	0.00	0.00	0.00	0.00	0.00	0.00	0.00	0.01
Loss of MECP2 binding ability to the NCoR/SMRT complex	0.000296602	0.00112515	0.000394587	0.001361249	0.000586823	0.00	0.00	0.01	0.00	0.00	0.00	0.00	0.00	0.01	0.00	0.00	0.00	0.02	0.00	0.00	0.00	0.00	0.00	0.00	0.00	0.00	0.00	0.00	0.00	0.00	0.00	0.00	0.00	0.00	0.00	0.00	0.00	0.00	0.00	0.00	0.00	0.00	0.00	0.00	0.00	0.00	0.00	0.00	0.00
Serotonin and melatonin biosynthesis	-0.000860611	0.000566594	-0.000287706	0.000643034	0.001076248	0.02	0.00	-0.01	0.00	0.00	0.00	0.00	0.00	0.01	0.00	0.00	0.01	-0.01	0.00	0.00	0.01	0.00	0.00	0.00	0.00	0.02	0.03	0.00	0.00	0.00	0.00	0.00	0.00	0.00	0.00	0.00	0.00	0.00	0.00	0.00	0.00	0.00	0.00	0.00	0.00	0.00	0.01	0.00	0.00
Glucocorticoid biosynthesis	-0.002390104	0.000627058	-0.000388244	0.000596039	0.002666875	0.01	0.00	0.00	0.01	0.00	0.01	0.00	0.00	0.00	0.00	0.00	0.00	-0.01	0.00	0.00	-0.01	0.00	0.00	0.00	0.00	0.03	0.01	0.00	0.00	0.00	0.00	0.00	0.00	0.00	0.00	-0.01	0.00	0.00	0.00	0.00	0.00	0.00	0.00	0.00	0.00	0.00	0.00	0.01	0.00
CDC6 association with the ORC:origin complex	0.000294261	0.000290309	0.001027268	0.000566487	0.000359367	0.00	0.00	0.01	0.00	0.00	0.00	0.00	0.00	0.00	0.00	0.00	0.00	0.02	0.00	0.00	0.00	0.00	0.00	0.00	0.00	0.05	0.02	0.00	0.00	0.00	0.00	0.00	0.00	0.00	0.00	0.00	0.00	0.00	0.00	0.00	0.00	0.00	0.00	0.00	0.00	0.00	0.00	0.00	0.03
Carboxyterminal post-translational modifications of tubulin	0.012570028	0.00011375	0.000879133	0.000442682	0.00011746	0.02	0.00	0.01	0.00	0.00	0.00	0.00	0.00	0.01	0.01	0.00	0.00	0.01	0.00	0.00	-0.01	0.00	0.00	0.00	0.00	0.05	0.03	0.00	0.00	0.00	0.00	0.00	0.00	0.00	0.00	0.00	0.00	0.00	0.00	0.00	0.00	0.00	0.00	0.00	0.00	0.00	0.01	0.00	0.01
Glutathione conjugation	0.000552811	0.000335508	0.00709018	0.00051044	0.003806301	0.02	0.00	0.00	0.01	0.00	0.01	0.00	0.00	0.00	0.00	0.00	0.00	0.00	0.00	0.00	0.00	0.00	0.00	0.00	0.00	0.04	0.02	0.00	0.00	0.00	0.00	0.00	0.00	0.00	0.00	0.00	0.00	0.00	0.01	0.00	0.00	0.00	0.00	0.00	0.00	0.00	0.00	0.00	0.01
Josephin domain DUBs	0.001731209	0.002514515	0.01545288	0.003147419	0.006778584	0.01	0.00	0.01	0.00	0.00	0.01	0.00	0.00	0.01	0.03	0.00	0.00	0.02	0.00	0.00	0.00	0.00	0.00	0.00	0.00	0.07	0.05	0.00	0.00	0.00	0.00	0.00	0.00	0.00	0.00	0.02	0.00	0.00	0.00	0.00	0.00	0.00	0.00	0.00	0.00	0.00	0.00	0.00	0.03
ABC transporters in lipid homeostasis	0.00405859	0.001474463	0.00696546	0.001686819	0.002792649	0.02	0.00	0.00	0.02	0.00	0.00	0.00	0.00	0.00	0.02	0.00	0.00	0.00	0.00	0.00	0.00	0.00	0.00	0.00	0.00	0.06	0.03	0.00	0.00	0.00	0.00	0.00	0.00	0.00	0.00	0.01	0.00	0.00	0.01	0.00	0.00	0.00	0.00	0.00	0.00	0.00	0.00	0.01	0.00
Sodium-coupled sulphate, di- and tri-carboxylate transporters	-0.000871172	0.00306481	0.012320718	0.002683615	0.0037184	0.02	0.00	0.01	0.02	0.00	0.01	0.00	0.00	0.00	0.05	0.00	0.01	0.01	0.00	0.01	0.01	0.00	0.00	0.00	0.00	0.06	0.05	0.00	0.00	0.00	0.00	0.00	0.00	0.00	0.00	0.04	0.00	0.00	0.01	0.01	0.00	0.01	0.00	0.01	0.00	0.00	0.01	0.00	0.03
Retrograde transport at the Trans-Golgi-Network	9.72718E-05	0.001091053	0.004895657	0.001164012	0.002024376	0.00	0.00	0.01	0.00	0.00	0.00	0.00	0.00	0.00	0.01	0.00	0.00	0.01	0.00	0.00	0.00	0.00	0.00	0.00	0.00	0.04	0.02	0.00	0.00	0.00	0.00	0.00	0.00	0.00	0.00	0.00	0.00	0.00	0.00	0.00	0.00	0.00	0.00	0.00	0.00	0.00	0.00	0.00	0.01
Loss of Function of FBXW7 in Cancer and NOTCH1 Signaling	0.002922801	0.002095016	0.012244738	0.001456507	0.00553196	0.01	0.00	0.01	0.02	0.00	0.01	0.00	0.00	0.01	0.04	0.00	0.00	0.02	0.00	0.00	0.00	0.00	0.00	0.00	0.00	0.08	0.04	0.00	0.00	0.00	0.00	0.00	0.00	0.00	0.00	0.03	0.00	0.00	0.00	0.00	0.00	0.00	0.00	0.00	0.00	0.00	0.00	0.00	0.00
Acyl chain remodelling of PG	-0.000729093	-0.000700641	-0.002974079	-0.00063627	-0.000516458	0.00	0.00	0.00	0.00	0.00	0.00	0.00	0.00	0.00	0.01	0.00	0.00	0.00	0.00	0.00	0.00	0.00	0.00	0.00	0.00	-0.01	-0.01	0.00	0.00	0.00	0.00	0.00	0.00	0.00	0.00	0.01	0.00	0.00	0.00	0.00	0.00	0.00	0.00	0.00	0.00	0.00	0.00	0.00	0.00
Surfactant metabolism	-0.000418063	-0.000171524	-0.002188667	-0.000221976	-0.000748109	0.00	0.00	0.00	0.00	0.00	0.00	0.00	0.00	0.00	0.01	0.00	0.00	-0.01	0.00	0.00	-0.01	0.00	0.00	0.00	0.00	-0.02	-0.01	0.00	0.00	0.00	0.00	0.00	0.00	-0.01	0.00	0.00	0.00	0.00	0.00	0.00	0.00	0.00	0.00	0.00	0.00	0.00	0.00	0.00	-0.01
FBXW7 Mutants and NOTCH1 in Cancer	0.002922801	0.002095016	0.012244738	0.001456507	0.00553196	0.01	0.00	0.01	0.02	0.00	0.01	0.00	0.00	0.01	0.04	0.00	0.00	0.02	0.00	0.00	0.00	0.00	0.00	0.00	0.00	0.08	0.04	0.00	0.00	0.00	0.00	0.00	0.00	0.00	0.00	0.03	0.00	0.00	0.00	0.00	0.00	0.00	0.00	0.00	0.00	0.00	0.00	0.00	0.00
Vitamin C (ascorbate) metabolism	0.000168646	0.000854499	0.008865659	0.00118736	0.004810785	0.02	0.00	0.01	0.01	0.00	0.01	0.00	0.00	0.00	0.03	0.00	0.00	0.01	0.00	0.00	0.00	0.00	0.00	0.00	0.00	0.07	0.04	0.00	0.00	0.00	0.00	0.00	0.00	0.00	0.00	0.02	0.00	0.00	0.01	0.00	0.00	0.00	0.00	0.00	0.00	0.00	0.00	0.01	0.02
NGF-independant TRKA activation	0.000809885	-0.000258808	-0.003019718	-0.000208109	-0.00110427	0.00	0.01	0.00	0.00	0.00	0.00	0.00	0.00	0.00	0.01	0.00	0.00	0.00	0.00	0.00	0.02	0.00	0.00	0.00	0.00	-0.02	-0.01	0.00	0.00	0.00	0.00	0.00	0.00	0.01	0.00	-0.01	0.00	0.00	0.00	0.00	0.00	0.00	0.00	0.00	0.00	0.00	0.00	0.00	-0.01
Regulation of TP53 Activity through Methylation	0.000890976	9.44107E-05	0.000391197	0.00037175	0.000532638	0.00	0.00	0.01	0.00	0.00	0.00	0.00	0.00	0.00	0.00	0.00	0.00	0.01	0.00	0.00	0.00	0.00	0.00	0.00	0.00	0.00	0.01	0.00	0.00	0.00	0.00	0.00	0.00	0.00	0.00	0.00	0.00	0.00	0.00	0.00	0.00	0.00	0.00	0.00	0.00	0.00	0.00	0.00	0.00
Polo-like kinase mediated events	-0.000833261	0.001707421	0.003880671	0.001618215	0.001699055	0.01	0.00	0.00	0.00	0.00	0.00	0.00	0.00	0.00	0.01	0.00	0.00	0.00	0.00	0.00	0.00	0.00	0.00	0.00	0.00	-0.01	-0.01	0.00	0.00	0.00	0.00	0.00	0.00	0.00	0.00	0.01	0.00	0.00	0.00	0.00	0.00	0.00	0.00	0.00	0.00	0.00	0.00	0.00	0.00
Erythropoietin activates STAT5	2.68262E-05	-0.000528257	-0.003212275	-0.0004661	-0.001156329	0.00	0.00	0.00	0.00	0.00	0.00	0.00	0.00	0.00	0.01	0.00	0.00	0.00	0.00	0.00	0.01	0.00	0.00	0.00	0.00	-0.03	-0.02	0.00	0.00	0.00	0.00	0.00	0.00	0.00	0.00	0.00	0.00	0.00	0.00	0.00	0.00	0.00	0.00	0.00	0.00	0.00	0.00	0.00	-0.01
SLBP independent Processing of Histone Pre-mRNAs	0.00174141	0.002306625	0.011536728	0.002540908	0.005120725	0.00	0.00	0.01	0.00	0.00	0.01	0.00	0.00	0.00	0.00	0.00	0.00	0.01	0.00	0.00	-0.01	0.00	0.00	0.00	0.00	0.05	0.02	0.00	0.00	0.00	0.00	0.00	0.00	0.00	0.00	0.00	0.00	0.00	0.00	0.00	0.00	0.00	0.00	0.00	0.00	0.00	0.01	0.00	0.01
PERK regulates gene expression	0.001828186	0.001232479	0.00595748	0.001302071	0.002620223	0.00	0.00	0.00	0.00	0.00	0.00	0.00	0.00	0.00	0.01	0.00	0.00	0.01	0.00	0.00	0.00	0.00	0.00	0.00	0.00	0.03	0.02	0.00	0.00	0.00	0.00	0.00	0.00	0.00	0.00	0.00	0.00	0.00	0.00	0.00	0.00	0.00	0.00	0.00	0.00	0.00	0.00	0.00	0.01
PTK6 Activates STAT3	-0.000599851	-0.000624771	-0.003503612	-0.000605008	-0.001157635	0.00	0.00	0.00	0.00	0.00	0.00	0.00	0.00	0.00	0.01	0.00	0.00	0.00	0.00	0.00	0.01	0.00	0.00	0.00	0.00	-0.03	-0.02	0.00	0.00	0.00	0.00	0.00	0.00	0.00	0.00	0.00	0.00	0.00	0.00	0.00	0.00	0.00	0.00	0.00	0.00	0.00	0.00	0.00	-0.01
Dissolution of Fibrin Clot	-0.001008789	-0.000778492	-0.004646729	-0.000783057	-0.001763291	0.01	0.00	-0.01	0.01	0.00	0.00	0.00	0.00	0.00	0.00	0.00	0.00	-0.01	0.00	0.00	0.00	0.00	0.00	0.00	0.00	0.04	0.01	0.00	0.00	0.00	0.00	0.00	0.00	0.00	0.00	0.00	0.00	0.00	0.01	0.00	0.00	0.00	0.00	0.00	0.00	0.00	0.00	0.00	0.00
Chondroitin sulfate/dermatan sulfate metabolism	-0.000638955	-0.000600315	-0.00329002	-0.000544826	-0.001108013	0.00	0.00	0.00	0.00	0.00	0.00	0.00	0.00	0.00	0.01	0.00	0.00	0.01	0.00	0.00	0.02	0.00	0.00	0.00	0.00	-0.02	-0.02	0.00	0.00	0.00	0.00	0.00	0.00	0.01	0.00	0.00	0.00	0.00	0.00	0.00	0.00	0.00	0.00	0.00	0.00	0.00	0.00	0.00	-0.01
Signaling by MST1	-0.001157907	-0.000430174	-0.004301362	-0.000652822	-0.001537816	0.00	0.00	0.00	0.00	0.00	0.00	0.00	0.00	0.00	0.01	0.00	0.00	-0.01	0.00	0.00	-0.01	0.00	0.00	0.00	0.00	-0.01	0.01	0.00	0.00	0.00	0.00	0.00	0.00	0.00	0.00	0.01	0.00	0.00	0.00	-0.01	0.00	0.00	0.00	0.00	0.00	0.00	0.00	0.00	0.01
Metabolism of cofactors	0.000712098	0.002608878	0.011710024	0.002790754	0.004950281	0.01	0.00	0.01	0.01	0.00	0.01	0.00	0.00	0.00	0.03	0.00	0.00	0.01	0.00	0.00	0.00	0.00	0.00	0.00	0.00	0.08	0.04	0.00	0.00	0.00	0.00	0.00	0.00	0.00	0.00	0.01	0.00	0.00	0.00	0.00	0.00	0.00	0.00	0.00	0.00	0.00	0.01	0.00	0.01
Protein methylation	-0.000240365	0.001741053	0.011731506	0.002333199	0.005163259	0.00	0.00	0.01	0.00	0.00	0.01	0.00	0.00	0.01	0.02	0.00	0.00	0.01	0.00	0.00	-0.01	0.00	0.00	0.00	0.00	0.07	0.04	0.00	0.00	0.00	0.00	0.00	0.00	0.00	0.00	0.01	0.00	0.00	0.00	0.00	0.00	0.00	0.00	0.00	0.00	0.00	0.01	0.00	0.02
DNA Damage Bypass	0.001475561	0.001869262	0.011233453	0.002239416	0.004785067	0.00	0.00	0.01	0.01	0.00	0.01	0.00	0.00	0.00	0.01	0.00	0.01	0.01	0.00	0.00	0.00	0.00	0.00	0.00	0.00	0.06	0.03	0.00	0.00	0.00	0.00	0.00	0.00	0.00	0.00	0.01	0.00	0.00	0.00	0.00	0.00	0.00	0.00	0.00	0.00	0.00	0.00	0.00	0.02
APC-Cdc20 mediated degradation of Nek2A	0.000250205	0.001685937	0.007788006	0.001962493	0.00351655	0.00	0.00	0.01	0.01	0.00	0.00	0.00	0.00	0.00	0.00	0.00	0.00	0.01	0.00	0.00	0.00	0.00	0.00	0.00	0.00	0.04	0.02	0.00	0.00	0.00	0.00	0.00	0.00	0.00	0.00	0.00	0.00	0.00	0.00	0.00	0.00	0.00	0.00	0.00	0.00	0.00	0.00	0.00	0.01
ALKBH3 mediated reversal of alkylation damage	-0.001327533	0.000792726	0.00345003	0.001097154	0.001873508	0.00	0.01	0.00	0.02	0.00	0.00	0.00	0.00	0.00	-0.01	0.00	0.00	0.00	0.00	0.01	0.00	0.00	0.00	0.00	0.00	0.05	0.04	0.00	0.00	0.00	0.00	0.00	0.00	0.00	0.00	0.02	0.00	0.00	0.00	0.00	0.00	0.00	0.00	0.00	0.00	0.00	0.00	0.00	0.02
Negative regulators of DDX58/IFIH1 signaling	0.000873264	0.001530594	0.005560108	0.001724183	0.002445466	0.00	0.00	0.00	0.00	0.00	0.00	0.00	0.00	0.00	0.01	0.00	0.00	0.00	0.00	0.00	-0.01	0.00	0.00	0.00	0.00	0.02	0.01	0.00	0.00	0.00	0.00	0.00	0.00	0.00	0.00	0.00	0.00	0.00	0.00	0.00	0.00	0.00	0.00	0.00	0.00	0.00	0.00	0.00	0.00
rRNA processing in the mitochondrion	0.000433892	7.11274E-05	0.002364749	0.000324525	0.001604951	0.00	0.00	0.00	0.00	0.00	0.00	0.00	0.00	0.00	0.00	0.00	0.00	0.00	0.00	0.00	-0.01	0.00	0.00	0.00	0.00	0.02	0.01	0.00	0.00	0.00	0.00	0.00	0.00	-0.01	0.00	0.00	0.00	0.00	0.00	0.00	0.00	0.00	0.00	0.00	0.00	0.00	0.00	0.00	0.01
Telomere Extension By Telomerase	0.003408732	0.001807229	0.008058005	0.001753613	0.00468627	0.01	0.00	0.01	0.01	0.00	0.01	0.00	0.00	0.00	0.03	0.00	0.00	0.01	0.00	0.00	-0.01	0.00	0.00	0.00	0.00	0.07	0.05	0.00	0.00	0.00	0.00	0.00	0.00	0.00	0.00	0.02	0.00	0.00	0.01	0.00	0.00	0.00	0.00	0.00	0.00	0.00	0.00	0.00	0.02
IRAK2 mediated activation of TAK1 complex	0.001540373	0.001056632	0.00390864	0.001494401	0.002279294	0.01	0.00	0.01	0.00	0.00	0.00	0.00	0.00	0.01	0.01	0.00	0.00	0.02	0.00	0.00	0.00	0.00	0.00	0.00	0.00	0.02	0.01	0.00	0.00	0.00	0.00	0.00	0.00	0.00	0.00	0.00	0.00	0.00	0.00	0.00	0.00	0.00	0.00	0.00	0.00	0.00	0.00	0.00	0.00
Termination of translesion DNA synthesis	0.001345312	0.001729524	0.011735929	0.00210472	0.005146798	0.00	0.00	0.01	0.01	0.00	0.01	0.00	0.00	0.00	0.01	0.00	0.01	0.01	0.00	0.00	-0.01	0.00	0.00	0.00	0.00	0.06	0.03	0.00	0.00	0.00	0.00	0.00	0.00	0.00	0.00	0.01	0.00	0.00	0.00	0.00	0.00	0.00	0.00	0.00	0.00	0.00	0.00	0.00	0.02
Histidine catabolism	-0.000641324	-0.00014992	-0.000992019	-9.83253E-05	-0.000273529	0.02	0.00	0.00	0.01	0.00	0.00	0.00	0.00	0.01	-0.01	0.00	0.00	0.00	0.00	0.00	0.01	0.00	0.00	0.00	0.00	0.01	0.00	0.00	0.00	0.00	0.00	0.00	0.00	0.01	0.00	0.00	0.00	0.00	0.00	0.00	0.00	0.00	0.00	0.00	0.00	0.00	0.01	0.00	0.01
Pyruvate metabolism	0.000296995	0.002012538	0.009078216	0.002270922	0.003653178	0.01	0.00	0.00	0.01	0.00	0.01	0.00	0.00	0.00	0.03	0.00	0.00	0.01	0.00	0.00	0.00	0.00	0.00	0.00	0.00	0.07	0.04	0.00	0.00	0.00	0.00	0.00	0.00	0.00	0.00	0.01	0.00	0.00	0.00	0.00	0.00	0.00	0.00	0.00	0.00	0.00	0.00	0.00	0.01
Translesion synthesis by Y family DNA polymerases bypasses lesions on DNA template	0.001352184	0.001495201	0.010107906	0.001849352	0.004480442	0.00	0.00	0.01	0.01	0.00	0.01	0.00	0.00	0.00	0.01	0.00	0.01	0.01	0.00	0.00	-0.01	0.00	0.00	0.00	0.00	0.06	0.03	0.00	0.00	0.00	0.00	0.00	0.00	0.00	0.00	0.01	0.00	0.00	0.01	0.00	0.00	0.00	0.00	0.00	0.00	0.00	0.00	0.00	0.02
mRNA decay by 5' to 3' exoribonuclease	0.001490012	0.001159346	0.009424183	0.001560244	0.004776102	0.01	0.00	0.01	0.01	0.00	0.01	0.00	0.00	0.00	0.02	0.00	0.01	0.01	0.00	0.00	0.00	0.00	0.00	0.00	0.00	0.06	0.04	0.00	0.00	0.00	0.00	0.00	0.00	0.00	0.00	0.01	0.00	0.00	0.01	0.00	0.00	0.00	0.00	0.00	0.00	0.00	0.01	0.00	0.01
RUNX1 regulates expression of components of tight junctions	-0.000531672	-0.000547639	-0.003144015	-0.00043736	-0.001089875	0.00	0.01	0.00	0.00	0.00	0.00	0.00	0.00	0.00	-0.01	0.00	0.00	0.00	0.00	0.00	0.03	0.00	0.00	0.00	0.00	-0.03	-0.02	0.00	0.00	0.00	0.00	0.00	0.00	0.01	0.00	0.00	0.00	0.00	0.00	0.00	0.00	0.00	0.00	0.00	0.00	0.00	0.00	0.00	-0.01
Zinc efflux and compartmentalization by the SLC30 family	0.005527489	0.003491188	0.012510272	0.003813432	0.004937625	0.02	0.00	0.00	0.02	0.00	0.01	0.00	0.00	0.00	0.04	0.00	0.01	0.00	0.00	0.01	0.00	0.00	0.00	0.00	0.00	0.06	0.04	0.00	0.00	0.00	0.00	0.00	0.00	0.00	0.00	0.02	0.00	0.00	0.01	0.00	0.00	0.00	0.00	0.00	0.00	0.00	0.01	0.00	0.03
Regulation of gene expression by Hypoxia-inducible Factor	-0.000547241	-0.000593963	-0.003402043	-0.000510662	-0.001134379	0.00	0.00	0.00	0.00	0.00	0.00	0.00	0.00	0.00	0.00	0.00	0.00	0.00	0.00	0.00	0.01	0.00	0.00	0.00	0.00	-0.03	-0.02	0.00	0.00	0.00	0.00	0.00	0.00	0.00	0.00	0.00	0.00	0.00	0.00	0.00	0.00	0.00	0.00	0.00	0.00	0.00	0.00	0.00	-0.01
Digestion of dietary lipid	0.000364009	-0.00044952	-0.002975323	-0.000351716	-0.000911853	0.00	0.00	0.00	0.00	0.00	0.00	0.00	0.00	0.00	0.01	0.00	0.00	0.00	0.00	0.00	0.00	0.00	0.00	0.00	0.00	-0.02	-0.02	0.00	0.00	0.00	0.00	0.00	0.00	0.00	0.00	0.01	0.00	0.00	0.00	0.00	0.00	0.00	0.00	0.00	0.00	0.00	0.00	0.00	-0.01
Unwinding of DNA	0.001180801	0.002500515	0.014830975	0.003637849	0.0055481	0.02	0.00	0.01	0.01	0.00	0.01	0.00	0.00	0.00	0.03	0.00	0.00	0.02	0.00	0.00	0.00	0.00	0.00	0.00	0.00	0.07	0.04	0.00	0.00	0.00	0.00	0.00	0.00	0.00	0.00	0.03	0.00	0.00	0.01	0.00	0.00	0.00	0.00	0.00	0.00	0.00	0.01	0.00	0.03
Acyl chain remodelling of PE	-0.000867833	-0.000435217	-0.001571222	-0.000461634	-6.32476E-05	0.00	0.00	0.00	0.00	0.00	0.00	0.00	0.00	0.00	0.01	0.00	0.00	0.00	0.00	0.00	0.00	0.00	0.00	0.00	0.00	-0.01	-0.01	0.00	0.00	0.00	0.00	0.00	0.00	0.00	0.00	0.00	0.00	0.00	0.00	0.00	0.00	0.00	0.00	0.00	0.00	0.00	0.00	0.00	-0.01
ATF4 activates genes	0.00171088	0.001025732	0.005143746	0.001087653	0.002350469	0.01	0.00	0.00	0.00	0.00	0.00	0.00	0.00	0.00	0.00	0.00	0.00	0.01	0.00	0.00	0.00	0.00	0.00	0.00	0.00	0.02	0.02	0.00	0.00	0.00	0.00	0.00	0.00	0.00	0.00	0.00	0.00	0.00	0.00	0.00	0.00	0.00	0.00	0.00	0.00	0.00	0.00	0.00	0.01
Trafficking of myristoylated proteins to the cilium	-0.000963867	0.000341248	-0.000170559	0.000222443	-0.000558491	0.02	-0.01	-0.01	0.00	0.00	0.00	0.00	0.00	0.00	0.00	0.00	0.00	-0.01	0.00	0.00	-0.01	0.00	0.00	0.00	0.00	0.02	0.01	0.00	0.00	0.00	0.00	0.00	0.00	-0.01	0.00	0.00	0.00	0.00	0.00	0.00	0.00	0.00	0.00	0.00	0.00	0.00	0.01	0.00	0.01
Inactivation of APC/C via direct inhibition of the APC/C complex	-0.00031185	0.001388616	0.00558682	0.001587476	0.002269741	0.00	0.00	0.01	0.01	0.00	0.00	0.00	0.00	0.00	0.00	0.00	0.00	0.01	0.00	0.00	0.00	0.00	0.00	0.00	0.00	0.03	0.02	0.00	0.00	0.00	0.00	0.00	0.00	0.00	0.00	0.00	0.00	0.00	0.00	0.00	0.00	0.00	0.00	0.00	0.00	0.00	0.00	0.00	0.01
APC/C:Cdc20 mediated degradation of Cyclin B	0.000229616	0.001451614	0.00715356	0.001692505	0.003148331	0.01	0.00	0.01	0.01	0.00	0.00	0.00	0.00	0.01	0.00	0.00	0.00	0.01	0.00	0.00	0.00	0.00	0.00	0.00	0.00	0.04	0.02	0.00	0.00	0.00	0.00	0.00	0.00	0.00	0.00	0.00	0.00	0.00	0.00	0.00	0.00	0.00	0.00	0.00	0.00	0.00	0.00	0.00	0.01
Synthesis of active ubiquitin: roles of E1 and E2 enzymes	0.002906212	0.003042521	0.016036434	0.00330409	0.007035237	0.01	0.00	0.01	0.01	0.00	0.01	0.00	0.00	0.01	0.03	0.00	0.00	0.02	0.00	0.00	0.00	0.00	0.00	0.00	0.00	0.07	0.04	0.00	0.00	0.00	0.00	0.00	0.00	0.00	0.00	0.01	0.00	0.00	0.01	0.00	0.00	0.00	0.00	0.00	0.00	0.00	0.00	0.00	0.01
Erythrocytes take up oxygen and release carbon dioxide	-0.000488265	4.33843E-05	0.001333199	0.000556439	0.0004936	0.01	0.00	0.00	0.00	0.00	0.00	0.00	0.00	0.00	0.00	0.00	0.00	0.00	0.00	0.00	0.01	0.00	0.00	0.00	0.00	0.01	0.00	0.00	0.00	0.00	0.00	0.00	0.00	0.00	0.00	-0.01	0.00	0.00	0.00	0.00	0.00	0.00	0.00	0.00	0.00	0.00	0.00	0.00	0.00
PP2A-mediated dephosphorylation of key metabolic factors	0.001542972	0.002123477	0.013726243	0.00263783	0.006255692	0.02	0.00	0.01	0.01	0.00	0.01	0.00	0.00	0.00	0.03	0.00	0.00	0.02	0.00	0.00	-0.01	0.00	0.00	0.00	0.00	0.07	0.03	0.00	0.00	0.00	0.00	0.00	0.00	0.00	0.00	0.02	0.00	0.00	0.00	0.00	0.00	0.00	0.00	0.00	0.00	0.00	0.01	0.00	0.01
Inhibition of the proteolytic activity of APC/C required for the onset of anaphase by mitotic spindle checkpoint components	-0.00031185	0.001388616	0.00558682	0.001587476	0.002269741	0.00	0.00	0.01	0.01	0.00	0.00	0.00	0.00	0.00	0.00	0.00	0.00	0.01	0.00	0.00	0.00	0.00	0.00	0.00	0.00	0.03	0.02	0.00	0.00	0.00	0.00	0.00	0.00	0.00	0.00	0.00	0.00	0.00	0.00	0.00	0.00	0.00	0.00	0.00	0.00	0.00	0.00	0.00	0.01
Activation, myristolyation of BID and translocation to mitochondria	-0.00064947	-0.000558575	-0.003567997	-0.000686525	-0.001356814	0.00	0.00	0.00	0.00	0.00	0.00	0.00	0.00	0.00	0.01	0.00	0.00	0.00	0.00	0.00	-0.01	0.00	0.00	0.00	0.00	-0.03	-0.02	0.00	0.00	0.00	0.00	0.00	0.00	-0.01	0.00	0.00	0.00	0.00	0.00	0.00	0.00	0.00	0.00	0.00	0.00	0.00	0.00	0.00	-0.01
Homologous DNA Pairing and Strand Exchange	0.000823013	0.001826134	0.005305094	0.001853184	0.002567669	0.00	0.00	0.00	0.00	0.00	0.01	0.00	0.00	0.00	0.00	0.00	0.00	0.00	0.00	0.00	0.00	0.00	0.00	0.00	0.00	0.02	0.02	0.00	0.00	0.00	0.00	0.00	0.00	0.00	0.00	0.01	0.00	0.00	0.00	0.00	0.00	0.00	0.00	0.00	0.00	0.00	0.00	0.00	0.01
Synthesis of GDP-mannose	0.002111598	0.001547083	0.01717712	0.002642557	0.007276236	0.04	0.00	0.01	0.01	0.00	0.01	0.00	0.00	0.00	0.05	0.00	0.01	0.01	0.00	0.00	-0.01	0.00	0.00	0.00	0.00	0.06	0.06	0.00	0.00	0.00	0.00	0.00	0.00	0.00	0.00	0.03	0.00	0.00	0.01	0.00	0.00	0.00	0.00	0.00	0.00	0.00	0.01	0.00	0.03
Synthesis of Prostaglandins (PG) and Thromboxanes (TX)	-0.000985423	0.00051835	0.00079304	0.000363344	0.00136073	0.00	0.00	0.00	0.01	0.00	0.00	0.00	0.00	0.00	0.00	0.00	0.00	0.00	0.00	0.00	0.00	0.00	0.00	0.00	0.00	0.02	0.01	0.00	0.00	0.00	0.00	0.00	0.00	0.00	0.00	0.00	0.00	0.00	0.00	0.00	0.00	0.00	0.00	0.00	0.00	0.00	0.00	0.00	0.01
Diseases associated with visual transduction	-0.000569357	-0.000613232	-0.003501223	-0.000551433	-0.001092624	0.00	0.00	0.00	0.00	0.00	0.00	0.00	0.00	0.00	0.00	0.00	0.00	0.00	0.00	0.00	0.01	0.00	0.00	0.00	0.00	-0.03	-0.02	0.00	0.00	0.00	0.00	0.00	0.00	0.01	0.00	0.00	0.00	0.00	0.00	0.00	0.00	0.00	0.00	0.00	0.00	0.00	0.00	0.00	-0.01
Acyl chain remodelling of PS	-0.000759927	-0.000328019	-0.001315932	-0.000255475	4.54015E-05	0.00	0.00	0.00	0.00	0.00	0.00	0.00	0.00	0.00	0.00	0.00	0.00	0.00	0.00	0.00	0.00	0.00	0.00	0.00	0.00	-0.01	-0.01	0.00	0.00	0.00	0.00	0.00	0.00	0.01	0.00	0.00	0.00	0.00	0.00	0.00	0.00	0.00	0.00	0.00	0.00	0.00	0.00	0.00	0.00
Formation of Senescence-Associated Heterochromatin Foci (SAHF)	-0.000599825	-0.000791542	-0.003856184	-0.000734444	-0.001297012	0.00	0.01	0.00	0.00	0.00	0.00	0.00	0.00	0.00	0.00	0.00	0.00	0.00	0.00	0.00	-0.01	0.00	0.00	0.00	0.00	-0.02	-0.02	0.00	0.00	0.00	0.00	0.00	0.00	0.00	0.00	0.00	0.00	0.00	0.00	0.00	0.00	0.00	0.00	0.00	0.00	0.00	0.00	0.00	-0.01
Conversion from APC/C:Cdc20 to APC/C:Cdh1 in late anaphase	0.00026174	0.001230209	0.005046382	0.001399312	0.001874074	0.00	0.00	0.01	0.00	0.00	0.00	0.00	0.00	0.00	0.00	0.00	0.00	0.01	0.00	0.00	0.00	0.00	0.00	0.00	0.00	0.03	0.02	0.00	0.00	0.00	0.00	0.00	0.00	0.00	0.00	0.00	0.00	0.00	0.00	0.00	0.00	0.00	0.00	0.00	0.00	0.00	0.00	0.00	0.01
Fatty acyl-CoA biosynthesis	0.005521519	0.002979164	0.011980672	0.003230046	0.004545743	0.01	0.00	0.00	0.01	0.00	0.01	0.00	0.00	0.00	0.02	0.00	0.00	0.00	0.00	0.00	0.00	0.00	0.00	0.00	0.00	0.06	0.03	0.00	0.00	0.00	0.00	0.00	0.00	0.00	0.00	0.00	0.00	0.00	0.00	0.00	0.00	0.00	0.00	0.00	0.00	0.00	0.00	0.00	0.01
Erythropoietin activates Phosphoinositide-3-kinase (PI3K)	0.001594694	0.001015621	-0.000213056	0.000635318	-3.67624E-05	0.00	0.00	0.00	0.00	0.00	0.00	0.00	0.00	0.00	0.00	0.00	0.00	0.00	0.00	0.00	0.01	0.00	0.00	0.00	0.00	-0.01	0.00	0.00	0.00	0.00	0.00	0.00	0.00	0.01	0.00	0.00	0.00	0.00	0.00	0.00	0.00	0.00	0.00	0.00	0.00	0.00	0.00	0.00	0.00
Intestinal hexose absorption	0.001623596	0.000310529	-0.000437862	0.000516749	-0.000237375	0.00	0.00	-0.01	0.00	0.00	0.00	0.00	0.00	0.00	0.01	0.00	0.00	0.00	0.00	0.00	0.00	0.00	0.00	0.00	0.00	-0.02	0.00	0.00	0.00	0.00	0.00	0.00	0.00	0.00	0.00	0.00	0.00	0.00	0.00	0.00	0.00	0.00	0.00	0.00	0.00	0.00	0.00	0.00	0.00
Removal of the Flap Intermediate from the C-strand	0.00028296	0.001262104	0.01298134	0.001980271	0.005734044	0.00	0.00	0.00	0.01	0.00	0.01	0.00	0.00	0.00	0.00	0.00	0.01	0.01	0.00	0.00	0.00	0.00	0.00	0.00	0.00	0.06	0.03	0.00	0.00	0.00	0.00	0.00	0.00	0.00	0.00	0.01	0.00	0.00	0.00	0.00	0.00	0.00	0.00	0.00	0.00	0.00	0.00	0.00	0.02
Acyl chain remodelling of PI	-0.000702496	-0.000482044	-0.00174228	-0.000492127	0.000185282	0.00	0.00	0.01	0.00	0.00	0.00	0.00	0.00	0.00	0.00	0.00	0.00	0.00	0.00	0.00	0.00	0.00	0.00	0.00	0.00	-0.02	-0.01	0.00	0.00	0.00	0.00	0.00	0.00	0.01	0.00	0.00	0.00	0.00	0.00	0.00	0.00	0.00	0.00	0.00	0.00	0.00	0.00	0.00	-0.01
RMTs methylate histone arginines	0.001455418	0.002450394	0.011368476	0.002682031	0.004389976	0.00	0.00	0.00	0.01	0.00	0.01	0.00	0.00	0.01	0.02	0.00	0.00	0.00	0.00	0.00	0.00	0.00	0.00	0.00	0.00	0.06	0.04	0.00	0.00	0.00	0.00	0.00	0.00	0.00	0.00	0.01	0.00	0.00	0.00	0.00	0.00	0.00	0.00	0.00	0.00	0.00	0.00	0.00	0.00
Retinoid cycle disease events	-0.000569357	-0.000613232	-0.003501223	-0.000551433	-0.001092624	0.00	0.00	0.00	0.00	0.00	0.00	0.00	0.00	0.00	0.00	0.00	0.00	0.00	0.00	0.00	0.01	0.00	0.00	0.00	0.00	-0.03	-0.02	0.00	0.00	0.00	0.00	0.00	0.00	0.01	0.00	0.00	0.00	0.00	0.00	0.00	0.00	0.00	0.00	0.00	0.00	0.00	0.00	0.00	-0.01
Beta oxidation of palmitoyl-CoA to myristoyl-CoA	0.001696051	0.00338699	0.006756487	0.003108621	0.002099735	0.02	0.00	0.01	0.02	0.00	0.01	0.00	0.00	0.00	0.05	0.00	0.00	0.01	0.00	0.00	0.01	0.00	0.00	0.00	0.00	0.07	0.04	0.00	0.00	0.00	0.00	0.00	0.00	0.00	0.00	0.04	0.00	0.00	0.00	0.00	0.00	0.00	0.00	0.01	0.00	0.00	0.02	0.00	0.00
DARPP-32 events	0.001698314	0.002286745	0.008518807	0.002479624	0.003892842	0.01	0.00	0.01	0.01	0.00	0.01	0.00	0.00	0.00	0.04	0.00	0.00	0.01	0.00	0.00	0.00	0.00	0.00	0.00	0.00	0.09	0.05	0.00	0.00	0.00	0.00	0.00	0.00	0.00	0.00	0.03	0.00	0.00	0.00	0.00	0.00	0.00	0.00	0.00	0.00	0.00	0.01	0.00	0.01
Synthesis of very long-chain fatty acyl-CoAs	0.008950606	0.00358461	0.014058654	0.003861623	0.005173105	0.01	0.00	0.01	0.01	0.00	0.01	0.00	0.00	0.00	0.02	0.00	0.00	0.01	0.00	0.00	0.00	0.00	0.00	0.00	0.00	0.07	0.04	0.00	0.00	0.00	0.00	0.00	0.00	0.00	0.00	0.00	0.00	0.00	0.00	0.00	0.00	0.00	0.00	0.00	0.00	0.00	0.00	0.00	0.01
Attachment of GPI anchor to uPAR	-0.000140086	0.002900304	0.012955964	0.002916581	0.005387494	0.00	0.00	0.00	0.01	0.00	0.01	0.00	0.00	0.00	0.00	0.00	0.00	0.01	0.00	0.00	0.00	0.00	0.00	0.00	0.00	0.06	0.03	0.00	0.00	0.00	0.00	0.00	0.00	0.00	0.00	0.00	0.00	0.00	0.01	0.00	0.00	0.00	0.00	0.00	0.00	0.00	0.01	0.00	0.02
Glucagon-type ligand receptors	-0.000492179	-0.000499879	-0.00293058	-0.000429402	-0.000946096	0.00	0.00	0.00	0.00	0.00	0.00	0.00	0.00	0.01	0.00	0.00	0.00	0.00	0.00	0.00	0.01	0.00	0.00	0.00	0.00	-0.03	-0.02	0.00	0.00	0.00	0.00	0.00	0.00	0.00	0.00	0.01	0.00	0.00	0.00	0.00	0.00	0.00	0.00	0.00	0.00	0.00	0.00	0.00	-0.01
Displacement of DNA glycosylase by APEX1	0.0006666	0.002332012	0.011507518	0.002682445	0.006261822	0.01	0.00	0.01	0.01	0.00	0.01	0.00	0.00	0.00	-0.01	0.00	0.00	0.01	0.00	0.00	0.00	0.00	0.00	0.00	0.00	0.04	0.02	0.00	0.00	0.00	0.00	0.00	0.00	0.00	0.00	0.00	0.00	0.00	0.01	0.00	0.00	0.00	0.00	0.00	0.00	0.00	0.00	0.00	0.01
Antigen Presentation: Folding, assembly and peptide loading of class I MHC	0.000813104	0.001304263	0.006781451	0.001627591	0.002906556	0.00	0.00	0.00	0.00	0.00	0.00	0.00	0.00	0.00	0.00	0.00	0.00	-0.01	0.00	0.00	-0.01	0.00	0.00	0.00	0.00	0.02	0.01	0.00	0.00	0.00	0.00	0.00	0.00	0.00	0.00	0.00	0.00	0.00	0.00	0.00	0.00	0.00	0.00	0.00	0.00	0.00	0.00	0.00	0.01
Translesion Synthesis by POLH	0.001706046	0.00203418	0.011337998	0.002537121	0.005169603	0.01	0.00	0.01	0.01	0.00	0.01	0.00	0.00	0.00	0.02	0.00	0.01	0.02	0.00	0.00	-0.01	0.00	0.00	0.00	0.00	0.07	0.04	0.00	0.00	0.00	0.00	0.00	0.00	0.00	0.00	0.03	0.00	0.00	0.01	0.00	0.00	0.00	0.00	0.00	0.00	0.00	0.00	0.00	0.02
Cytosolic tRNA aminoacylation	0.002781649	0.003680549	0.019782091	0.004326081	0.009454754	0.01	0.00	0.01	0.01	0.00	0.01	0.00	0.00	0.00	0.04	0.00	0.00	0.02	0.00	0.00	0.00	0.00	0.00	0.00	0.00	0.08	0.04	0.00	0.00	0.00	0.00	0.00	0.00	0.00	0.00	0.03	0.00	0.00	0.00	0.00	0.00	0.00	0.00	0.00	0.00	0.00	0.01	0.00	0.01
Signalling to p38 via RIT and RIN	0.00972857	0.001268662	0.002629521	0.000789677	0.000261537	0.00	0.01	0.00	0.00	0.00	0.00	0.00	0.00	0.00	0.00	0.00	0.00	0.00	0.00	0.00	0.00	0.00	0.00	0.00	0.00	0.01	0.01	0.00	0.00	0.00	0.00	0.00	0.00	0.00	0.00	0.00	0.00	0.00	0.00	0.00	0.00	0.00	0.00	0.00	0.00	0.00	0.00	0.00	0.00
Ovarian tumor domain proteases	-0.000176156	0.00049145	0.001856581	0.000543467	0.001143484	0.00	0.00	0.00	0.00	0.00	0.00	0.00	0.00	0.00	0.01	0.00	0.00	-0.01	0.00	0.00	0.00	0.00	0.00	0.00	0.00	0.00	0.00	0.00	0.00	0.00	0.00	0.00	0.00	0.00	0.00	0.00	0.00	0.00	0.00	0.00	0.00	0.00	0.00	0.00	0.00	0.00	0.00	0.00	0.00
tRNA modification in the nucleus and cytosol	0.002668711	0.00247233	0.012680675	0.002940431	0.005726193	0.01	0.00	0.01	0.01	0.00	0.01	0.00	0.00	0.00	0.02	0.00	0.00	0.01	0.00	0.00	0.00	0.00	0.00	0.00	0.00	0.07	0.04	0.00	0.00	0.00	0.00	0.00	0.00	0.00	0.00	0.01	0.00	0.00	0.01	0.00	0.00	0.00	0.00	0.00	0.00	0.00	0.00	0.00	0.02
Phosphorylation of the APC/C	-0.000294887	0.001266689	0.005168101	0.001341336	0.002021102	0.00	0.00	0.01	0.00	0.00	0.00	0.00	0.00	0.00	0.00	0.00	0.00	0.01	0.00	0.00	0.00	0.00	0.00	0.00	0.00	0.02	0.01	0.00	0.00	0.00	0.00	0.00	0.00	0.00	0.00	-0.01	0.00	0.00	0.00	0.00	0.00	0.00	0.00	0.00	0.00	0.00	0.00	0.00	0.01
Zinc influx into cells by the SLC39 gene family	-0.001019908	0.001392743	0.011716809	0.002814433	0.004810043	0.02	0.00	0.00	0.01	0.00	0.01	0.00	0.00	0.00	0.00	0.00	0.00	-0.01	0.00	0.00	0.00	0.00	0.00	0.00	0.00	0.05	0.03	0.00	0.00	0.00	0.00	0.00	0.00	0.00	0.00	0.00	0.00	0.00	0.01	0.00	0.00	0.00	0.00	0.00	0.00	0.00	0.01	0.00	0.02
Tachykinin receptors bind tachykinins	-0.000657587	-0.000608543	-0.003543054	-0.000636339	-0.001219421	0.00	0.00	0.00	-0.01	0.00	0.00	0.00	0.00	0.00	0.00	0.00	0.00	0.00	0.00	0.00	0.02	0.00	0.00	0.00	0.00	-0.03	0.00	0.00	0.00	0.00	0.00	0.00	0.00	0.00	0.00	0.00	0.00	0.00	0.00	0.00	0.00	0.00	0.00	0.00	0.00	0.00	0.00	0.00	-0.01
Resolution of AP sites via the single-nucleotide replacement pathway	0.000820646	0.001617882	0.005163125	0.001321026	0.00138826	0.01	0.00	0.00	0.00	0.00	0.00	0.00	0.00	0.00	-0.02	0.00	0.00	0.01	0.00	0.00	0.00	0.00	0.00	0.00	0.00	0.02	0.03	0.00	0.00	0.00	0.00	0.00	0.00	0.00	0.00	0.00	0.00	0.00	0.00	0.00	0.00	0.00	0.00	0.00	0.00	0.00	0.00	0.00	0.01
IKK complex recruitment mediated by RIP1	0.000920999	0.000731837	0.002265845	0.000728521	0.001590681	0.00	0.00	0.00	0.00	0.00	0.00	0.00	0.00	0.01	0.00	0.00	0.00	0.00	0.00	0.00	-0.01	0.00	0.00	0.00	0.00	0.01	0.01	0.00	0.00	0.00	0.00	0.00	0.00	0.00	0.00	0.00	0.00	0.00	0.00	0.00	0.00	0.00	0.00	0.00	0.00	0.00	0.00	0.00	0.00
DAP12 signaling	0.000658468	0.001010818	0.001155635	0.000787963	0.000399451	0.00	0.00	0.00	0.00	0.00	0.00	0.00	0.00	0.00	0.00	0.00	0.00	0.00	0.00	0.00	0.01	0.00	0.00	0.00	0.00	-0.01	0.00	0.00	0.00	0.00	0.00	0.00	0.00	0.00	0.00	0.00	0.00	0.00	0.00	0.00	0.00	0.00	0.00	0.00	0.00	0.00	0.00	0.00	0.00
Regulation of PTEN mRNA translation	1.94567E-05	0.001435358	0.006947249	0.001646132	0.00327199	0.00	0.00	0.01	0.00	0.00	0.00	0.00	0.00	0.01	0.00	0.00	0.00	0.01	0.00	0.00	0.01	0.00	0.00	0.00	0.00	0.04	0.01	0.00	0.00	0.00	0.00	0.00	0.00	0.00	0.00	0.00	0.00	0.00	0.00	0.00	0.00	0.00	0.00	0.00	0.00	0.00	0.00	0.00	0.01
Triglyceride biosynthesis	-1.62879E-05	0.002073644	0.01183969	0.002389159	0.005237999	0.00	0.00	0.01	0.01	0.00	0.01	0.00	0.00	0.00	0.03	0.00	0.00	0.00	0.00	0.00	0.00	0.00	0.00	0.00	0.00	0.08	0.04	0.00	0.00	0.00	0.00	0.00	0.00	0.00	0.00	0.01	0.00	0.00	0.00	0.00	0.00	0.00	0.00	0.00	0.00	0.00	0.00	0.00	0.00
Acyl chain remodelling of PC	-0.000857035	-0.000609717	-0.00162388	-0.000523467	7.45482E-05	0.00	0.00	0.00	0.00	0.00	0.00	0.00	0.00	0.00	0.00	0.00	0.00	0.00	0.00	0.00	0.00	0.00	0.00	0.00	0.00	-0.01	-0.01	0.00	0.00	0.00	0.00	0.00	0.00	0.00	0.00	0.00	0.00	0.00	0.00	0.00	0.00	0.00	0.00	0.00	0.00	0.00	0.00	0.00	0.00
p75NTR recruits signalling complexes	0.00169299	0.000257552	0.00407777	0.00057773	0.002391341	0.00	0.00	0.00	0.00	0.00	0.00	0.00	0.00	0.00	0.00	0.00	0.00	0.00	0.00	0.00	0.00	0.00	0.00	0.00	0.00	0.01	0.01	0.00	0.00	0.00	0.00	0.00	0.00	0.00	0.00	0.00	0.00	0.00	0.00	0.00	0.00	0.00	0.00	0.00	0.00	0.00	0.00	0.00	0.00
Reactions specific to the complex N-glycan synthesis pathway	-0.00069713	-0.000628503	-0.003084124	-0.00042386	-0.00086539	0.00	0.00	0.00	0.00	0.00	0.00	0.00	0.00	0.00	0.00	0.00	0.00	0.00	0.00	0.00	0.02	0.00	0.00	0.00	0.00	-0.02	-0.01	0.00	0.00	0.00	0.00	0.00	0.00	0.00	0.00	0.00	0.00	0.00	0.00	0.00	0.00	0.00	0.00	0.00	0.00	0.00	0.00	0.00	0.00
Viral Messenger RNA Synthesis	-0.000141792	0.00213515	0.006839547	0.002039849	0.003081797	0.00	0.00	0.01	0.00	0.00	0.00	0.00	0.00	0.00	0.01	0.00	0.00	0.01	0.00	0.00	0.00	0.00	0.00	0.00	0.00	0.03	0.02	0.00	0.00	0.00	0.00	0.00	0.00	0.00	0.00	0.00	0.00	0.00	0.00	0.00	0.00	0.00	0.00	0.00	0.00	0.00	0.00	0.00	0.01
Amino acid transport across the plasma membrane	-0.001002449	0.001223882	0.003983929	0.001333403	0.002762588	0.01	0.00	0.00	0.02	0.00	0.01	0.00	0.00	0.00	0.02	0.00	0.01	0.00	0.00	0.00	0.01	0.00	0.00	0.00	0.00	0.06	0.02	0.00	0.00	0.00	0.00	0.00	0.00	0.00	0.00	0.00	0.00	0.00	0.01	0.00	0.00	0.00	0.00	0.00	0.00	0.00	0.00	0.00	0.00
Interleukin-35 Signalling	-0.000217287	-0.000222852	-0.002947214	-0.00021853	-0.001107451	0.00	0.00	0.00	0.00	0.00	0.00	0.00	0.00	0.00	0.00	0.00	0.00	0.00	0.00	0.00	0.01	0.00	0.00	0.00	0.00	-0.02	-0.01	0.00	0.00	0.00	0.00	0.00	0.00	0.01	0.00	0.00	0.00	0.00	0.00	0.00	0.00	0.00	0.00	0.00	0.00	0.00	0.00	0.00	-0.01
Retinoid metabolism and transport	-0.000564585	-0.000596278	-0.0033006	-0.000561927	-0.001016645	0.00	0.00	0.00	0.00	0.00	0.00	0.00	0.00	0.00	0.00	0.00	0.00	0.00	0.00	0.00	0.00	0.00	0.00	0.00	0.00	-0.03	-0.02	0.00	0.00	0.00	0.00	0.00	0.00	0.00	0.00	0.00	0.00	0.00	0.00	0.00	0.00	0.00	0.00	0.00	0.00	0.00	0.00	0.00	-0.01
Pentose phosphate pathway	0.00221432	0.003410258	0.017746385	0.003704405	0.008048964	0.02	0.00	0.01	0.01	0.00	0.01	0.00	0.00	0.00	0.03	0.00	0.00	0.01	0.00	0.00	0.00	0.00	0.00	0.00	0.00	0.07	0.04	0.00	0.00	0.00	0.00	0.00	0.00	0.00	0.00	0.02	0.00	0.00	0.00	0.00	0.00	0.00	0.00	0.00	0.00	0.00	0.01	0.00	0.01
Xenobiotics	-0.001029143	0.001260446	0.001315842	0.001478875	0.004474474	0.01	0.00	0.00	0.01	0.00	0.01	0.00	0.00	0.00	0.03	0.00	0.01	0.00	0.00	0.00	0.00	0.00	0.00	0.00	0.00	0.07	0.02	0.00	0.00	0.00	0.00	0.00	0.00	0.00	0.00	0.01	0.00	0.00	0.01	0.00	0.00	0.00	0.00	0.00	0.00	0.00	0.00	0.00	0.01
E2F-enabled inhibition of pre-replication complex formation	5.8146E-05	0.002371769	0.009131474	0.002630576	0.002775307	0.00	0.00	0.01	0.01	0.00	0.00	0.00	0.00	0.00	-0.01	0.00	0.00	0.02	0.00	0.00	0.00	0.00	0.00	0.00	0.00	0.06	0.04	0.00	0.00	0.00	0.00	0.00	0.00	0.00	0.00	-0.01	0.00	0.00	0.00	0.00	0.00	0.00	0.00	0.00	0.00	0.00	0.00	0.00	0.02
MECP2 regulates transcription of genes involved in GABA signaling	-0.000521519	0.000395502	0.001802014	0.000590781	0.001529777	0.01	0.00	0.00	0.00	0.00	0.00	0.00	0.00	0.00	0.00	0.00	0.00	0.01	0.00	0.00	0.00	0.00	0.00	0.00	0.00	0.02	0.01	0.00	0.00	0.00	0.00	0.00	0.00	0.00	0.00	0.00	0.00	0.00	0.00	0.00	0.00	0.00	0.00	0.00	0.00	0.00	0.00	0.00	0.00
Transcriptional regulation by the AP-2 (TFAP2) family of transcription factors	0.000595425	-0.00010055	-0.001816854	5.213E-05	-0.000522216	0.00	0.00	0.00	0.00	0.00	0.00	0.00	0.00	0.00	0.00	0.00	0.00	0.00	0.00	0.00	0.01	0.00	0.00	0.00	0.00	-0.02	-0.01	0.00	0.00	0.00	0.00	0.00	0.00	0.00	0.00	0.00	0.00	0.00	0.00	0.00	0.00	0.00	0.00	0.00	0.00	0.00	0.00	0.00	0.00
HDL clearance	-0.000601522	-0.000724523	-0.003480712	-0.00067957	-0.001190244	0.00	0.00	0.00	0.00	0.00	0.00	0.00	0.00	0.00	0.00	0.00	0.00	0.01	0.00	0.00	0.00	0.00	0.00	0.00	0.00	-0.03	-0.02	0.00	0.00	0.01	0.00	0.00	0.00	0.00	0.00	0.01	0.00	0.00	0.00	0.00	0.00	0.00	0.00	0.00	0.00	0.00	0.00	0.00	-0.01
Activated NTRK2 signals through PLCG1	0.000978353	0.000105144	-0.002960859	-5.58203E-05	-0.001089255	0.00	0.00	0.00	0.00	0.00	0.00	0.00	0.00	0.00	-0.01	0.00	0.00	0.01	0.00	0.00	0.04	0.00	0.00	0.00	0.00	-0.02	-0.01	0.00	0.00	0.00	0.00	0.00	0.00	0.01	0.00	-0.01	0.00	0.00	0.00	0.00	0.00	0.00	0.00	0.00	0.00	0.00	0.00	0.00	-0.01
Regulation of TNFR1 signaling	-0.0002275	0.000276331	1.21105E-05	0.00027132	0.000210014	0.00	0.00	0.00	0.00	0.00	0.00	0.00	0.00	0.00	0.01	0.00	0.00	0.00	0.00	0.00	0.00	0.00	0.00	0.00	0.00	-0.01	0.00	0.00	0.00	0.00	0.00	0.00	0.00	0.01	0.00	0.00	0.00	0.00	0.00	0.00	0.00	0.00	0.00	0.00	0.00	0.00	0.00	0.00	0.00
Activation of BIM and translocation to mitochondria	0.000655724	0.000938711	0.004745936	0.001124452	0.002360286	0.00	0.01	0.00	0.00	0.00	0.00	0.00	0.00	0.02	0.00	0.00	0.00	-0.01	0.01	0.00	-0.01	0.00	0.00	0.00	0.00	0.01	0.00	0.00	0.00	0.00	0.00	0.00	0.00	0.00	0.00	0.00	0.00	0.00	0.00	0.00	0.00	0.00	0.00	0.00	0.00	0.00	0.00	0.00	-0.01
Gap-filling DNA repair synthesis and ligation in GG-NER	0.001308859	0.001813588	0.012971471	0.002242052	0.006205542	0.01	0.00	0.01	0.01	0.00	0.01	0.00	0.00	0.00	0.02	0.00	0.01	0.01	0.00	0.00	-0.01	0.00	0.00	0.00	0.00	0.07	0.04	0.00	0.00	0.00	0.00	0.00	0.00	0.00	0.00	0.02	0.00	0.00	0.01	0.00	0.00	0.00	0.00	0.00	0.00	0.00	0.00	0.00	0.02
Resolution of D-loop Structures through Synthesis-Dependent Strand Annealing (SDSA)	0.001678898	0.001509967	0.003329295	0.001532402	0.001972613	0.00	0.00	0.00	0.00	0.00	0.01	0.00	0.00	0.00	0.00	0.00	0.00	0.00	0.00	0.00	-0.01	0.00	0.00	0.00	0.00	0.01	0.02	0.00	0.00	0.00	0.00	0.00	0.00	0.00	0.00	0.00	0.00	0.00	0.00	0.00	0.00	0.00	0.00	0.00	0.00	0.00	0.00	0.01	0.01
Signaling by plasma membrane FGFR1 fusions	-0.00054146	-0.000648856	-0.00340103	-0.000605848	-0.001257683	0.00	0.00	0.02	0.00	0.00	0.00	0.00	0.00	0.00	0.00	0.00	0.00	0.01	0.01	0.00	0.02	0.00	0.00	0.00	0.00	-0.03	-0.02	0.00	0.00	0.00	0.00	0.00	0.00	0.00	0.00	0.00	0.00	0.00	0.00	0.00	0.00	0.00	0.00	0.00	0.00	0.00	0.00	0.00	0.00
Processive synthesis on the C-strand of the telomere	0.000224236	0.001538954	0.013771887	0.002155585	0.006130834	0.00	0.00	0.00	0.01	0.00	0.01	0.00	0.00	0.00	0.00	0.00	0.01	0.01	0.00	0.00	0.00	0.00	0.00	0.00	0.00	0.06	0.03	0.00	0.00	0.00	0.00	0.00	0.00	0.00	0.00	0.01	0.00	0.00	0.01	0.00	0.00	0.00	0.00	0.00	0.00	0.00	0.00	0.00	0.02
Activation of TRKA receptors	0.000364356	-0.000347382	-0.003118638	-0.000270296	-0.001109265	0.00	0.01	0.00	0.00	0.00	0.00	0.00	0.00	0.00	0.00	0.00	0.00	0.00	0.00	0.00	0.02	0.00	0.00	0.00	0.00	-0.02	-0.01	0.00	0.00	0.00	0.00	0.00	0.00	0.01	0.00	-0.01	0.00	0.00	0.00	0.00	0.00	0.00	0.00	0.00	0.00	0.00	0.00	0.00	-0.01
Prolactin receptor signaling	-7.72346E-05	1.24955E-05	-0.001524239	-4.0722E-05	-0.000477721	0.00	0.00	0.00	0.00	0.00	0.00	0.00	0.00	0.01	0.00	0.00	0.00	-0.01	0.00	0.00	0.00	0.00	0.00	0.00	0.00	-0.01	-0.01	0.00	0.00	0.00	0.00	0.00	0.00	0.00	0.00	0.00	0.00	0.00	0.00	0.00	0.00	0.00	0.00	0.00	0.00	0.00	0.00	0.00	-0.01
Organic anion transport	-0.001689899	0.00328968	0.007404404	0.003207626	0.003602192	0.02	0.00	0.00	0.02	0.00	0.01	0.00	0.00	0.00	0.02	0.00	0.01	0.00	0.00	0.01	0.00	0.00	0.00	0.00	0.00	0.06	0.03	0.00	0.00	0.00	0.00	0.00	0.00	0.00	0.00	0.01	0.00	0.00	0.01	0.00	0.00	0.00	0.00	0.01	0.00	0.00	0.00	0.00	0.04
tRNA Aminoacylation	0.002937063	0.003731939	0.02030482	0.004401281	0.009557721	0.01	0.00	0.01	0.01	0.00	0.01	0.00	0.00	0.00	0.04	0.00	0.00	0.02	0.00	0.00	0.00	0.00	0.00	0.00	0.00	0.08	0.04	0.00	0.00	0.00	0.00	0.00	0.00	0.00	0.00	0.03	0.00	0.00	0.00	0.00	0.00	0.00	0.00	0.00	0.00	0.00	0.01	0.00	0.01
Competing endogenous RNAs (ceRNAs) regulate PTEN translation	0.000150772	0.001203273	0.005876642	0.001353534	0.002932604	0.00	0.00	0.01	0.00	0.00	0.00	0.00	0.00	0.01	0.00	0.00	0.00	0.01	0.00	0.00	0.01	0.00	0.00	0.00	0.00	0.03	0.01	0.00	0.00	0.00	0.00	0.00	0.00	0.00	0.00	0.00	0.00	0.00	0.00	0.00	0.00	0.00	0.00	0.00	0.00	0.00	0.00	0.00	0.01
Butyrate Response Factor 1 (BRF1) binds and destabilizes mRNA	0.004204715	0.002777041	0.014024732	0.002916639	0.006804874	0.01	0.00	0.01	0.01	0.00	0.01	0.00	0.00	0.00	0.03	0.00	0.00	0.01	0.00	0.00	0.00	0.00	0.00	0.00	0.00	0.08	0.04	0.00	0.00	0.00	0.00	0.00	0.00	0.00	0.00	0.01	0.00	0.00	0.00	0.00	0.00	0.00	0.00	0.00	0.00	0.00	0.00	0.00	0.02
Androgen biosynthesis	0.001161075	0.000888853	0.002123532	0.001177075	0.002308579	0.01	0.00	0.00	0.00	0.00	0.00	0.00	0.00	0.00	0.00	0.00	0.00	-0.01	0.00	0.00	0.00	0.00	0.00	0.00	0.00	0.01	0.01	0.00	0.00	0.00	0.00	0.00	0.00	0.00	0.00	-0.01	0.00	0.00	0.00	0.00	0.00	0.00	0.00	0.00	0.00	0.00	0.00	0.00	0.01
Synthesis of IPs in the nucleus	0.0021691	0.003592376	0.016558716	0.003230832	0.006059047	0.01	0.00	0.00	0.00	0.00	0.01	0.00	0.00	0.00	0.02	0.00	0.00	-0.01	0.00	0.00	0.01	0.00	0.00	0.00	0.00	0.06	0.03	0.00	0.00	0.00	0.00	0.00	0.00	0.00	0.00	0.02	0.00	0.00	0.00	0.00	0.00	0.00	0.00	0.00	0.00	0.00	0.01	0.00	0.02
Synthesis of glycosylphosphatidylinositol (GPI)	0.001532325	0.001740385	0.009571849	0.002327615	0.004404563	0.00	0.00	0.00	0.01	0.00	0.01	0.00	0.00	0.00	0.00	0.00	0.01	0.00	0.00	0.00	0.00	0.00	0.00	0.00	0.00	0.06	0.03	0.00	0.00	0.00	0.00	0.00	0.00	0.00	0.00	0.00	0.00	0.00	0.01	0.00	0.00	0.00	0.00	0.00	0.00	0.00	0.01	0.00	0.02
Phosphate bond hydrolysis by NTPDase proteins	0.009166963	0.003499325	0.010837935	0.00343026	0.00378977	0.02	0.00	0.01	0.02	0.00	0.01	0.00	0.00	0.00	0.04	0.00	0.00	0.01	0.00	0.01	0.00	0.00	0.00	0.00	0.00	0.08	0.04	0.00	0.00	0.00	0.00	0.00	0.00	0.00	0.00	0.02	0.00	0.00	0.00	0.00	0.00	0.00	0.00	0.00	0.00	0.00	0.01	0.00	0.00
Mismatch repair (MMR) directed by MSH2:MSH6 (MutSalpha)	0.000654202	0.001804204	0.015656318	0.002645839	0.006464839	0.00	0.00	0.00	0.02	0.00	0.01	0.00	0.00	0.00	0.00	0.00	0.00	0.01	0.00	0.00	0.00	0.00	0.00	0.00	0.00	0.07	0.03	0.00	0.00	0.00	0.00	0.00	0.00	0.00	0.00	0.02	0.00	0.00	0.01	0.00	0.00	0.00	0.00	0.00	0.00	0.00	0.00	0.00	0.02
PTK6 Regulates Cell Cycle	0.001587817	0.002140694	0.004295036	0.002116681	0.000708667	0.01	0.00	0.01	0.00	0.00	0.00	0.00	0.00	0.00	0.00	0.00	0.00	0.01	0.00	0.00	-0.01	0.00	0.00	0.00	0.00	0.01	0.01	0.00	0.00	0.00	0.00	0.00	0.00	0.00	0.00	0.00	0.00	0.00	0.00	0.00	0.00	0.00	0.00	0.00	0.00	0.00	0.00	0.00	0.00
Chondroitin sulfate biosynthesis	-0.00058249	-0.000612802	-0.003162302	-0.000516678	-0.001095626	0.00	0.00	0.00	0.00	0.00	0.00	0.00	0.00	0.00	-0.01	0.00	0.00	0.01	0.00	0.00	0.02	0.00	0.00	0.00	0.00	-0.03	-0.02	0.00	0.00	0.00	0.00	0.00	0.00	0.01	0.00	-0.01	0.00	0.00	0.00	0.00	0.00	0.00	0.00	0.00	0.00	0.00	0.00	0.00	-0.01
Metabolic disorders of biological oxidation enzymes	0.000427889	-3.62675E-05	0.00202937	0.000309887	0.001034848	0.01	0.00	0.00	0.00	0.00	0.00	0.00	0.00	0.00	0.00	0.00	0.00	0.00	0.00	0.00	-0.01	0.00	0.00	0.00	0.00	0.01	0.01	0.00	0.00	0.00	0.00	0.00	0.00	0.00	0.00	-0.01	0.00	0.00	0.00	0.00	0.00	0.00	0.00	0.00	0.00	0.00	0.00	0.00	0.00
CS/DS degradation	-0.000775489	0.000372351	-0.001709483	0.000274812	-0.000289462	0.00	0.00	0.00	0.00	0.00	0.00	0.00	0.00	0.00	0.00	0.00	0.00	0.00	0.00	0.00	0.00	0.00	0.00	0.00	0.00	-0.01	-0.01	0.00	0.00	0.00	0.00	0.00	0.00	0.00	0.00	0.00	0.00	0.00	0.00	0.00	0.00	0.00	0.00	0.00	0.00	0.00	0.00	0.00	0.00
MAPK3 (ERK1) activation	0.004583791	0.000803844	-0.000434398	0.000448402	-0.000544875	0.00	0.00	0.00	0.00	0.00	0.00	0.00	0.00	0.00	0.00	0.00	0.00	-0.01	0.00	0.00	0.00	0.00	0.00	0.00	0.00	0.00	0.00	0.00	0.00	0.00	0.00	0.00	0.00	0.00	0.00	0.00	0.00	0.00	0.00	0.00	0.00	0.00	0.00	0.00	0.00	0.00	0.00	0.00	0.00
Mismatch repair (MMR) directed by MSH2:MSH3 (MutSbeta)	0.000482266	0.001758803	0.015625111	0.002560799	0.006447508	0.00	0.00	0.00	0.02	0.00	0.01	0.00	0.00	0.00	0.00	0.00	0.00	0.01	0.00	0.00	0.00	0.00	0.00	0.00	0.00	0.07	0.03	0.00	0.00	0.00	0.00	0.00	0.00	0.00	0.00	0.01	0.00	0.00	0.01	0.00	0.00	0.00	0.00	0.00	0.00	0.00	0.00	0.00	0.02
Estrogen biosynthesis	0.001435415	0.000925689	0.003056738	0.001908991	0.001293028	0.03	0.00	-0.01	0.02	0.00	0.00	0.00	0.00	0.00	0.00	0.00	0.00	-0.01	0.00	0.00	-0.01	0.00	0.00	0.00	0.00	0.05	0.03	0.00	0.00	0.00	0.00	0.00	0.00	0.00	0.00	0.00	0.00	0.00	0.00	0.00	0.00	0.00	0.00	0.00	0.00	0.00	0.00	0.00	0.00
TFAP2 (AP-2) family regulates transcription of growth factors and their receptors	-7.92163E-06	-0.000197292	-0.002837707	-9.84245E-05	-0.001008772	0.00	0.01	0.00	0.00	0.00	0.00	0.00	0.00	0.00	0.00	0.00	0.00	0.00	0.00	0.00	0.01	0.00	0.00	0.00	0.00	-0.03	-0.01	0.00	0.00	0.00	0.00	0.00	0.00	0.00	0.00	0.00	0.00	0.00	0.00	0.00	0.00	0.00	0.00	0.00	0.00	0.00	0.00	0.00	0.00
Metabolism of fat-soluble vitamins	-0.000572405	-0.000607622	-0.003289507	-0.000570067	-0.001000181	0.00	0.00	0.00	0.00	0.00	0.00	0.00	0.00	0.00	0.00	0.00	0.00	0.00	0.00	0.00	0.00	0.00	0.00	0.00	0.00	-0.03	-0.02	0.00	0.00	0.00	0.00	0.00	0.00	0.00	0.00	0.00	0.00	0.00	0.00	0.00	0.00	0.00	0.00	0.00	0.00	0.00	0.00	0.00	-0.01
Activation of BMF and translocation to mitochondria	0.000651897	0.000941048	0.004512409	0.001109125	0.002275487	0.00	0.00	0.00	0.00	0.00	0.00	0.00	0.00	0.01	0.00	0.00	0.00	-0.01	0.01	0.00	0.00	0.00	0.00	0.00	0.00	0.01	0.00	0.00	0.00	0.00	0.00	0.00	0.00	0.00	0.00	0.00	0.00	0.00	0.00	0.00	0.00	0.00	0.00	0.00	0.00	0.00	0.00	0.00	-0.01
Hyaluronan uptake and degradation	0.000252581	0.000307234	-0.001983476	0.000322114	-0.000599626	0.00	0.00	0.00	0.00	0.00	0.00	0.00	0.00	0.00	0.00	0.00	0.00	0.00	0.00	0.00	0.00	0.00	0.00	0.00	0.00	-0.01	-0.01	0.00	0.00	0.00	0.00	0.00	0.00	0.00	0.00	0.00	0.00	0.00	0.00	0.00	0.00	0.00	0.00	0.00	0.00	0.00	0.00	0.00	0.00
DNA strand elongation	0.001175285	0.002596488	0.015544197	0.00345295	0.006547783	0.01	0.00	0.01	0.01	0.00	0.01	0.00	0.00	0.00	0.02	0.00	0.00	0.01	0.00	0.00	0.00	0.00	0.00	0.00	0.00	0.07	0.04	0.00	0.00	0.00	0.00	0.00	0.00	0.00	0.00	0.02	0.00	0.00	0.01	0.00	0.00	0.00	0.00	0.00	0.00	0.00	0.01	0.00	0.02
p75NTR signals via NF-kB	0.001761406	0.000193188	0.002439857	0.000533097	0.001640694	0.00	0.00	0.00	0.00	0.00	0.00	0.00	0.00	0.00	0.00	0.00	0.00	0.00	0.00	0.00	0.00	0.00	0.00	0.00	0.00	0.01	0.01	0.00	0.00	0.00	0.00	0.00	0.00	0.00	0.00	0.00	0.00	0.00	0.00	0.00	0.00	0.00	0.00	0.00	0.00	0.00	0.00	0.00	0.00
NS1 Mediated Effects on Host Pathways	-3.924E-05	0.002492515	0.006707633	0.002225562	0.002839958	0.00	0.00	0.01	0.00	0.00	0.01	0.00	0.00	0.00	0.01	0.00	0.00	0.01	0.00	0.00	0.00	0.00	0.00	0.00	0.00	0.03	0.02	0.00	0.00	0.00	0.00	0.00	0.00	0.00	0.00	0.00	0.00	0.00	0.00	0.00	0.00	0.00	0.00	0.00	0.00	0.00	0.00	0.00	0.00
Activation of RAS in B cells	-0.000485905	0.004076855	0.019900676	0.003647831	0.007101293	0.00	0.00	0.00	0.01	0.00	0.01	0.00	0.00	0.01	0.01	0.00	0.00	-0.01	0.00	0.01	0.00	0.00	0.00	0.00	0.00	0.06	0.04	0.00	0.00	0.00	0.00	0.00	0.00	0.00	0.00	0.02	0.00	0.00	0.00	0.00	0.00	0.00	0.00	0.00	0.00	0.00	0.01	0.00	0.00
Host Interactions with Influenza Factors	-3.11335E-05	0.00242577	0.006611221	0.002147953	0.002819486	0.00	0.00	0.01	0.00	0.00	0.00	0.00	0.00	0.00	0.01	0.00	0.00	0.01	0.00	0.00	0.00	0.00	0.00	0.00	0.00	0.02	0.02	0.00	0.00	0.00	0.00	0.00	0.00	0.00	0.00	0.00	0.00	0.00	0.00	0.00	0.00	0.00	0.00	0.00	0.00	0.00	0.00	0.00	0.00
Scavenging by Class A Receptors	-0.000296079	-0.000447794	-0.003082264	-0.000428784	-0.001079662	0.00	0.00	0.00	0.00	0.00	0.00	0.00	0.00	0.00	0.00	0.00	0.00	-0.01	0.00	0.00	0.00	0.00	0.00	0.00	0.00	-0.01	0.00	0.00	0.00	0.00	0.00	0.00	0.00	0.00	0.00	0.00	0.00	0.00	0.00	0.00	0.00	0.00	0.00	0.00	0.00	0.00	0.00	0.00	0.00
Synthesis of 5-eicosatetraenoic acids	-0.000455118	0.001987775	0.009751159	0.001589981	0.004643796	0.00	0.00	-0.01	0.00	0.00	0.01	0.00	0.00	0.00	-0.01	0.00	0.00	0.00	0.00	0.00	0.01	0.00	0.00	0.00	0.00	0.01	0.00	0.00	0.00	0.00	0.00	0.00	0.00	0.01	0.00	0.00	0.00	0.00	0.01	0.00	0.00	0.00	0.00	0.00	0.00	0.00	0.00	0.00	-0.01
Transport of connexins along the secretory pathway	-0.00041055	-0.000712941	-0.003016342	-0.000478488	-0.00101829	0.00	0.00	0.01	0.00	0.00	0.00	0.00	0.00	0.00	-0.03	0.01	0.00	0.02	0.01	0.00	0.05	0.00	0.00	0.00	0.00	-0.02	-0.02	0.00	0.00	0.00	0.00	0.00	0.00	0.02	0.00	-0.02	0.00	0.00	0.00	0.00	0.01	0.00	0.00	0.00	0.00	0.00	0.00	0.00	-0.01
Removal of the Flap Intermediate	0.000811133	0.001963243	0.014960875	0.002633107	0.006832506	0.00	0.00	0.00	0.01	0.00	0.01	0.00	0.00	0.00	0.01	0.00	0.01	0.01	0.00	0.00	0.00	0.00	0.00	0.00	0.00	0.07	0.04	0.00	0.00	0.00	0.00	0.00	0.00	0.00	0.00	0.01	0.00	0.00	0.01	0.00	0.00	0.00	0.00	0.00	0.00	0.00	0.00	0.00	0.02
Mismatch Repair	0.00072832	0.001888771	0.015820836	0.00274569	0.0065588	0.00	0.00	0.00	0.02	0.00	0.01	0.00	0.00	0.00	0.00	0.00	0.00	0.01	0.00	0.00	0.00	0.00	0.00	0.00	0.00	0.07	0.03	0.00	0.00	0.00	0.00	0.00	0.00	0.00	0.00	0.01	0.00	0.00	0.01	0.00	0.00	0.00	0.00	0.00	0.00	0.00	0.00	0.00	0.02
Oligomerization of connexins into connexons	-0.00041055	-0.000712941	-0.003016342	-0.000478488	-0.00101829	0.00	0.00	0.01	0.00	0.00	0.00	0.00	0.00	0.00	-0.03	0.01	0.00	0.02	0.01	0.00	0.05	0.00	0.00	0.00	0.00	-0.02	-0.02	0.00	0.00	0.00	0.00	0.00	0.00	0.02	0.00	-0.02	0.00	0.00	0.00	0.00	0.01	0.00	0.00	0.00	0.00	0.00	0.00	0.00	-0.01
Resolution of D-Loop Structures	0.000971482	0.000933631	0.001554941	0.001095935	0.001259801	0.00	0.00	0.00	0.00	0.00	0.00	0.00	0.00	0.00	0.00	0.00	0.00	0.00	0.00	0.00	-0.01	0.00	0.00	0.00	0.00	0.01	0.02	0.00	0.00	0.00	0.00	0.00	0.00	0.00	0.00	0.00	0.00	0.00	0.00	0.00	0.00	0.00	0.00	0.00	0.00	0.00	0.00	0.00	0.01
Translesion synthesis by POLI	0.001500421	0.002454214	0.01186645	0.002852828	0.005586116	0.00	0.00	0.01	0.01	0.00	0.01	0.00	0.00	0.00	0.02	0.00	0.00	0.02	0.00	0.00	0.00	0.00	0.00	0.00	0.00	0.07	0.04	0.00	0.00	0.00	0.00	0.00	0.00	0.00	0.00	0.02	0.00	0.00	0.01	0.00	0.00	0.00	0.00	0.00	0.00	0.00	0.00	0.00	0.02
MAPK1 (ERK2) activation	0.004620952	0.000417632	-0.001580844	0.000351618	-0.000849791	0.00	0.00	0.00	0.00	0.00	0.00	0.00	0.00	0.00	0.00	0.00	0.00	-0.01	0.00	0.00	0.00	0.00	0.00	0.00	0.00	0.00	0.00	0.00	0.00	0.00	0.00	0.00	0.00	0.00	0.00	0.00	0.00	0.00	0.00	0.00	0.00	0.00	0.00	0.00	0.00	0.00	0.00	0.00	0.00
SHC1 events in ERBB2 signaling	0.001638548	0.000449787	-0.000479015	0.000440674	-0.000325244	0.00	0.00	0.00	0.00	0.00	0.00	0.00	0.00	0.00	0.00	0.00	0.00	0.00	0.00	0.00	0.01	0.00	0.00	0.00	0.00	0.00	0.00	0.00	0.00	0.00	0.00	0.00	0.00	0.00	0.00	0.00	0.00	0.00	0.00	0.00	0.00	0.00	0.00	0.00	0.00	0.00	0.00	0.00	0.00
Condensation of Prometaphase Chromosomes	-3.97335E-05	0.00422187	0.015611258	0.004009666	0.006136525	0.01	0.00	0.01	0.01	0.00	0.01	0.00	0.00	0.00	0.01	0.00	0.00	0.01	0.00	0.00	-0.01	0.00	0.00	0.00	0.00	0.07	0.04	0.00	0.00	0.00	0.00	0.00	0.00	0.00	0.00	0.01	0.00	0.00	0.00	0.00	0.00	0.00	0.00	0.00	0.00	0.00	0.00	0.00	0.01
SUMOylation of DNA replication proteins	-0.000168723	0.001938572	0.006210063	0.001965378	0.002874785	0.00	0.00	0.01	0.00	0.00	0.01	0.00	0.00	0.00	0.01	0.00	0.00	0.01	0.00	0.00	0.00	0.00	0.00	0.00	0.00	0.02	0.02	0.00	0.00	0.00	0.00	0.00	0.00	0.00	0.00	0.00	0.00	0.00	0.00	0.00	0.00	0.00	0.00	0.00	0.00	0.00	0.00	0.00	0.00
Translesion synthesis by REV1	0.001447375	0.002438054	0.012522028	0.002848668	0.00589868	0.00	0.00	0.01	0.01	0.00	0.01	0.00	0.00	0.00	0.02	0.00	0.00	0.02	0.00	0.00	0.00	0.00	0.00	0.00	0.00	0.08	0.04	0.00	0.00	0.00	0.00	0.00	0.00	0.00	0.00	0.02	0.00	0.00	0.01	0.00	0.00	0.00	0.00	0.00	0.00	0.00	0.00	0.00	0.02
Metalloprotease DUBs	0.001362393	0.001453491	0.007759086	0.001924904	0.003372268	0.00	0.00	0.00	0.01	0.00	0.00	0.00	0.00	0.01	0.01	0.00	0.00	0.00	0.00	0.00	-0.01	0.00	0.00	0.00	0.00	0.06	0.04	0.00	0.00	0.00	0.00	0.00	0.00	0.00	0.00	0.00	0.00	0.00	0.00	0.00	0.00	0.00	0.00	0.00	0.00	0.00	0.01	0.00	0.01
TICAM1,TRAF6-dependent induction of TAK1 complex	0.000467869	0.001215942	0.003785251	0.001541043	0.00187621	0.00	0.00	0.00	0.00	0.00	0.00	0.00	0.00	0.00	0.00	0.00	0.00	0.01	0.00	0.00	0.00	0.00	0.00	0.00	0.00	0.01	0.01	0.00	0.00	0.00	0.00	0.00	0.00	0.00	0.00	0.00	0.00	0.00	0.00	0.00	0.00	0.00	0.00	0.00	0.00	0.00	0.00	0.00	0.00
NF-kB is activated and signals survival	0.001110143	0.0002016	0.002967452	0.000545147	0.002216797	0.00	0.00	0.00	0.00	0.00	0.00	0.00	0.00	0.00	0.00	0.00	0.00	0.00	0.00	0.00	0.00	0.00	0.00	0.00	0.00	0.01	0.01	0.00	0.00	0.00	0.00	0.00	0.00	0.00	0.00	0.00	0.00	0.00	0.00	0.00	0.00	0.00	0.00	0.00	0.00	0.00	0.00	0.00	0.00
Transport of Mature mRNA Derived from an Intronless Transcript	-0.000749232	0.002387123	0.00494796	0.002164166	0.002459291	0.00	0.00	0.01	0.00	0.00	0.00	0.00	0.00	0.00	0.01	0.00	0.00	0.01	0.00	0.00	0.01	0.00	0.00	0.00	0.00	0.03	0.02	0.00	0.00	0.00	0.00	0.00	0.00	0.00	0.00	0.00	0.00	0.00	0.00	0.00	0.00	0.00	0.00	0.00	0.00	0.00	0.00	0.00	0.00
Interleukin-2 signaling	0.000942242	-0.000442263	-0.003165849	-0.000276269	-0.001163647	0.00	0.00	0.00	0.00	0.00	0.00	0.00	0.00	0.00	0.00	0.00	0.00	0.00	0.00	0.00	0.01	0.00	0.00	0.00	0.00	-0.03	-0.01	0.00	0.00	0.00	0.00	0.00	0.00	0.01	0.00	0.00	0.00	0.00	0.00	0.00	0.00	0.00	0.00	0.00	0.00	0.00	0.00	0.00	-0.01
Translesion synthesis by POLK	0.001558167	0.002189555	0.011710964	0.002665041	0.005462248	0.00	0.00	0.01	0.01	0.00	0.01	0.00	0.00	0.00	0.02	0.00	0.00	0.01	0.00	0.00	0.00	0.00	0.00	0.00	0.00	0.08	0.04	0.00	0.00	0.00	0.00	0.00	0.00	0.00	0.00	0.02	0.00	0.00	0.01	0.00	0.00	0.00	0.00	0.00	0.00	0.00	0.00	0.00	0.02
Interleukin-37 signaling	-0.001176256	0.001022601	0.002534178	0.00084137	0.001111223	0.00	0.00	0.00	0.00	0.00	0.00	0.00	0.00	0.00	0.00	0.00	0.00	0.00	0.00	0.00	0.00	0.00	0.00	0.00	0.00	0.00	0.00	0.00	0.00	0.00	0.00	0.00	0.00	0.00	0.00	0.00	0.00	0.00	0.00	0.00	0.00	0.00	0.00	0.00	0.00	0.00	0.00	0.00	0.01
Resolution of D-loop Structures through Holliday Junction Intermediates	0.00093066	0.000864471	0.001604782	0.001057048	0.001341915	0.00	0.00	0.00	0.00	0.00	0.00	0.00	0.00	0.00	0.00	0.00	0.00	0.00	0.00	0.00	-0.01	0.00	0.00	0.00	0.00	0.01	0.01	0.00	0.00	0.00	0.00	0.00	0.00	0.00	0.00	0.00	0.00	0.00	0.00	0.00	0.00	0.00	0.00	0.00	0.00	0.00	0.00	0.00	0.01
Amine-derived hormones	-0.001043608	-0.000519182	-0.003091273	-0.000390044	-0.00092164	0.00	0.00	-0.01	0.00	0.00	0.00	0.00	0.00	0.01	0.00	0.00	0.00	-0.01	0.00	0.00	0.01	0.00	0.00	0.00	0.00	0.00	0.00	0.00	0.00	0.00	0.00	0.00	0.00	0.00	0.00	0.00	0.00	0.00	0.00	0.00	0.00	0.00	0.00	0.00	0.00	0.00	0.00	0.00	0.00
Recognition of DNA damage by PCNA-containing replication complex	0.001216035	0.002435522	0.015636193	0.002935358	0.006957644	0.01	0.00	0.01	0.01	0.00	0.01	0.00	0.00	0.00	0.02	0.00	0.01	0.01	0.00	0.00	0.00	0.00	0.00	0.00	0.00	0.07	0.04	0.00	0.00	0.00	0.00	0.00	0.00	0.00	0.00	0.01	0.00	0.00	0.01	0.00	0.00	0.00	0.00	0.00	0.00	0.00	0.00	0.00	0.02
Axonal growth inhibition (RHOA activation)	-0.001277749	-0.000325932	0.000856632	-0.000325328	0.000137076	0.00	0.00	0.00	0.00	0.00	0.00	0.00	0.00	0.01	0.00	0.00	0.00	-0.01	0.00	0.00	0.00	0.00	0.00	0.00	0.00	-0.01	0.00	0.00	0.00	0.00	0.00	0.00	0.00	0.00	0.00	0.00	0.00	0.00	0.00	0.00	0.00	0.00	0.00	0.00	0.00	0.00	0.00	0.00	0.00
Transport of Mature mRNAs Derived from Intronless Transcripts	-0.000801435	0.002217965	0.004494484	0.002012315	0.002255459	0.00	0.00	0.01	0.00	0.00	0.00	0.00	0.00	0.00	0.01	0.00	0.00	0.01	0.00	0.00	0.01	0.00	0.00	0.00	0.00	0.03	0.02	0.00	0.00	0.00	0.00	0.00	0.00	0.00	0.00	0.00	0.00	0.00	0.00	0.00	0.00	0.00	0.00	0.00	0.00	0.00	0.00	0.00	0.00
Synthesis of Dolichyl-phosphate	0.000119664	0.001463482	0.006061379	0.001551302	0.002271114	0.00	0.00	0.01	0.01	0.00	0.00	0.00	0.00	0.00	0.01	0.00	0.00	0.02	0.00	0.00	0.00	0.00	0.00	0.00	0.00	0.07	0.05	0.00	0.00	0.00	0.00	0.00	0.00	0.00	0.00	-0.01	0.00	0.00	0.01	0.00	0.00	0.00	0.00	0.00	0.00	0.00	0.00	0.00	0.03
Processive synthesis on the lagging strand	0.000766468	0.002119427	0.015487495	0.002744794	0.007060646	0.00	0.00	0.01	0.01	0.00	0.01	0.00	0.00	0.00	0.01	0.00	0.01	0.01	0.00	0.00	0.00	0.00	0.00	0.00	0.00	0.08	0.04	0.00	0.00	0.00	0.00	0.00	0.00	0.00	0.00	0.01	0.00	0.00	0.01	0.00	0.00	0.00	0.00	0.00	0.00	0.00	0.00	0.00	0.02
Detoxification of Reactive Oxygen Species	0.001938857	0.001489653	0.01515237	0.001969041	0.005980123	0.01	0.00	0.00	0.01	0.00	0.01	0.00	0.00	0.00	0.01	0.00	0.00	0.00	0.00	0.00	0.00	0.00	0.00	0.00	0.00	0.06	0.04	0.00	0.00	0.00	0.00	0.00	0.00	0.00	0.00	0.00	0.00	0.00	0.00	0.00	0.00	0.00	0.00	0.00	0.00	0.00	0.00	0.00	0.00
Dual Incision in GG-NER	0.001324359	0.002253103	0.014319412	0.002658309	0.006688025	0.00	0.00	0.01	0.01	0.00	0.01	0.00	0.00	0.00	0.02	0.00	0.00	0.01	0.00	0.00	0.00	0.00	0.00	0.00	0.00	0.07	0.04	0.00	0.00	0.00	0.00	0.00	0.00	0.00	0.00	0.02	0.00	0.00	0.01	0.00	0.00	0.00	0.00	0.00	0.00	0.00	0.01	0.00	0.02
Resolution of AP sites via the multiple-nucleotide patch replacement pathway	0.000429281	0.00194683	0.013369573	0.002552306	0.005944817	0.01	0.00	0.01	0.01	0.00	0.01	0.00	0.00	0.00	0.01	0.00	0.01	0.01	0.00	0.00	0.00	0.00	0.00	0.00	0.00	0.07	0.04	0.00	0.00	0.00	0.00	0.00	0.00	0.00	0.00	0.02	0.00	0.00	0.01	0.00	0.00	0.00	0.00	0.00	0.00	0.00	0.00	0.00	0.02
Keratan sulfate degradation	-0.000353016	0.000206776	-0.001060754	0.000558379	0.001657462	0.01	0.00	-0.01	0.00	0.00	0.00	0.00	0.00	0.00	0.00	0.00	0.00	0.00	0.00	0.00	0.00	0.00	0.00	0.00	0.00	0.01	0.01	0.00	0.00	0.00	0.00	0.00	0.00	0.00	0.00	0.00	0.00	0.00	0.00	0.00	0.00	0.00	0.00	0.00	0.00	0.00	0.00	0.00	0.01
Proton-coupled monocarboxylate transport	-0.00079661	0.000815974	0.002106573	0.001080514	0.000568045	0.00	0.00	0.00	0.00	0.00	0.00	0.00	0.00	0.00	-0.01	0.00	0.00	-0.01	0.00	0.00	0.00	0.00	0.00	0.00	0.00	0.02	0.00	0.00	0.00	0.00	0.00	0.00	0.00	0.01	0.00	0.00	0.00	0.00	0.00	0.00	0.00	0.00	0.00	0.00	0.00	0.00	0.00	0.00	-0.01
Extrinsic Pathway of Fibrin Clot Formation	-0.001050062	-0.000683339	-0.004442724	-0.000661583	-0.001646694	0.00	0.00	0.00	0.00	0.00	0.00	0.00	0.00	0.00	0.01	0.00	0.01	-0.01	0.00	0.00	0.00	0.00	0.00	0.00	0.00	0.02	0.02	0.00	0.00	0.00	0.00	0.00	0.00	0.00	0.00	0.00	0.00	0.00	0.00	-0.01	0.00	0.00	0.00	0.00	0.00	0.00	0.00	0.00	0.01
Synthesis of bile acids and bile salts via 24-hydroxycholesterol	-0.001471223	0.002549754	0.007754188	0.002799546	0.002689288	0.02	0.00	0.00	0.01	0.00	0.01	0.00	0.00	0.00	0.01	0.00	0.00	0.00	0.00	0.00	0.00	0.00	0.00	0.00	0.00	0.07	0.03	0.00	0.00	0.00	0.00	0.00	0.00	0.00	0.00	0.00	0.00	0.00	0.01	0.00	0.00	0.00	0.00	0.00	0.00	0.00	0.00	0.01	0.00
Binding and entry of HIV virion	-0.000627102	-0.000609101	-0.003463645	-0.000584245	-0.001187442	0.00	0.00	0.00	0.00	0.00	0.00	0.00	0.00	0.00	0.00	0.00	0.00	0.00	0.00	0.00	-0.01	0.00	0.00	0.00	0.00	-0.03	-0.02	0.00	0.00	0.00	0.00	0.00	0.00	-0.01	0.00	0.00	0.00	0.00	0.00	0.00	0.00	0.00	0.00	0.00	0.00	0.00	0.00	0.00	-0.01
PKMTs methylate histone lysines	0.003353114	0.002385229	0.003673181	0.001747176	0.001161375	0.00	0.00	0.00	0.01	0.00	0.00	0.00	0.00	0.00	0.01	0.00	0.00	0.01	0.00	0.00	0.00	0.00	0.00	0.00	0.00	0.02	0.02	0.00	0.00	0.00	0.00	0.00	0.00	0.00	0.00	0.00	0.00	0.00	0.00	0.00	0.00	0.00	0.00	0.00	0.00	0.00	0.00	0.00	0.00
PTK6 promotes HIF1A stabilization	0.000298228	-0.000343045	-0.003117521	-0.000119816	-0.001085874	0.00	0.00	0.00	0.00	0.00	0.00	0.00	0.00	0.00	0.00	0.00	0.00	-0.01	0.00	0.00	0.01	0.00	0.00	0.00	0.00	-0.03	-0.01	0.00	0.00	0.00	0.00	0.00	0.00	0.01	0.00	0.00	0.00	0.00	0.00	0.00	0.00	0.00	0.00	0.00	0.00	0.00	0.00	0.00	-0.01
Hyaluronan metabolism	-0.000378964	0.000291629	-0.000391513	0.000504013	0.0002831	0.00	0.00	0.00	0.00	0.00	0.00	0.00	0.00	0.00	0.00	0.00	0.00	-0.01	0.00	0.00	0.01	0.00	0.00	0.00	0.00	0.00	0.00	0.00	0.00	0.00	0.00	0.00	0.00	0.00	0.00	0.00	0.00	0.00	0.00	0.00	0.00	0.00	0.00	0.00	0.00	0.00	0.00	0.00	0.00
p75NTR negatively regulates cell cycle via SC1	9.57977E-05	0.001294252	0.003437917	0.001269442	0.001346222	0.01	0.00	0.00	0.00	0.00	0.00	0.00	0.00	0.01	-0.01	0.00	0.00	0.00	0.01	0.00	0.00	0.00	0.00	0.00	0.00	0.01	0.00	0.00	0.00	0.00	0.00	0.00	0.00	0.00	0.00	0.00	0.00	0.00	0.00	0.00	0.00	0.00	0.00	0.00	0.00	0.00	0.00	0.00	0.01
NOTCH2 intracellular domain regulates transcription	-0.000379536	-0.000547877	-0.003300784	-0.0004552	-0.001122367	0.00	0.00	0.00	0.00	0.00	0.00	0.00	0.00	0.00	-0.01	0.00	0.00	0.00	0.00	0.00	0.01	0.00	0.00	0.00	0.00	-0.03	-0.02	0.00	0.00	0.00	0.00	0.00	0.00	0.00	0.00	0.00	0.00	0.00	0.00	0.00	0.00	0.00	0.00	0.00	0.00	0.00	0.00	0.00	-0.01
Assembly of the ORC complex at the origin of replication	-0.000450136	0.001253547	0.006176275	0.00186292	0.003054379	-0.01	0.00	0.01	0.01	0.00	0.00	0.00	0.00	0.00	-0.01	0.00	0.00	0.02	0.00	0.01	0.00	0.00	0.00	0.00	0.00	0.09	0.05	0.00	0.00	0.00	0.00	0.00	0.00	0.00	0.00	-0.01	0.00	0.00	0.01	0.00	0.00	0.00	0.00	0.00	0.00	0.00	0.00	0.00	0.03
PLC-gamma1 signalling	0.003787528	0.000303072	-0.003276281	8.20766E-05	-0.001260223	0.00	0.01	0.00	-0.01	0.00	0.00	0.00	0.00	0.00	0.00	0.00	0.00	0.01	0.00	0.00	0.02	0.00	0.00	0.00	0.00	-0.02	-0.01	0.00	0.00	0.00	0.00	0.00	0.00	0.01	0.00	0.00	0.00	0.00	0.00	0.00	0.00	0.00	0.00	0.00	0.00	0.00	0.00	0.00	-0.01
Keratan sulfate/keratin metabolism	-0.000718178	-0.000477782	-0.002914582	-0.000324642	-0.000728376	0.00	0.00	0.00	0.00	0.00	0.00	0.00	0.00	0.00	0.00	0.00	0.00	0.00	0.00	0.00	0.02	0.00	0.00	0.00	0.00	-0.02	-0.01	0.00	0.00	0.00	0.00	0.00	0.00	0.00	0.00	0.00	0.00	0.00	0.00	0.00	0.00	0.00	0.00	0.00	0.00	0.00	0.00	0.00	0.00
Early Phase of HIV Life Cycle	-0.000459311	0.000311594	0.001704006	0.000587759	0.000906287	0.00	0.00	0.00	0.00	0.00	0.00	0.00	0.00	0.00	0.00	0.00	0.00	0.00	0.00	0.00	0.00	0.00	0.00	0.00	0.00	0.00	0.00	0.00	0.00	0.00	0.00	0.00	0.00	0.00	0.00	0.00	0.00	0.00	0.00	0.00	0.00	0.00	0.00	0.00	0.00	0.00	0.00	0.00	0.00
Keratan sulfate biosynthesis	-0.000616002	-0.000557026	-0.003295151	-0.000415544	-0.001044095	0.00	0.00	0.00	0.00	0.00	0.00	0.00	0.00	0.00	-0.01	0.00	0.00	0.00	0.00	0.00	0.02	0.00	0.00	0.00	0.00	-0.02	-0.01	0.00	0.00	0.00	0.00	0.00	0.00	0.01	0.00	-0.01	0.00	0.00	0.00	0.00	0.00	0.00	0.00	0.00	0.00	0.00	0.00	0.00	0.00
Methylation	-0.000493913	0.00162272	0.008635995	0.001770389	0.004244327	0.01	0.00	0.00	0.00	0.00	0.01	0.00	0.00	0.00	0.01	0.00	0.01	0.00	0.00	0.00	0.00	0.00	0.00	0.00	0.00	0.06	0.04	0.00	0.00	0.00	0.00	0.00	0.00	0.00	0.00	0.00	0.00	0.00	0.01	0.00	0.00	0.00	0.00	0.00	0.00	0.00	0.00	0.00	0.00
Loss of function of MECP2 in Rett syndrome	0.000895112	0.001507972	0.003997237	0.001549916	0.001666697	0.00	0.00	0.01	0.00	0.00	0.00	0.00	0.00	0.01	0.00	0.00	0.00	0.01	0.00	0.00	0.00	0.00	0.00	0.00	0.00	0.01	0.01	0.00	0.00	0.00	0.00	0.00	0.00	0.00	0.00	0.00	0.00	0.00	0.00	0.00	0.00	0.00	0.00	0.00	0.00	0.00	0.00	0.00	0.00
Synthesis of Leukotrienes (LT) and Eoxins (EX)	-0.001122296	0.001919389	0.006318242	0.002348493	0.002001181	0.00	0.00	0.00	0.01	0.00	0.01	0.00	0.00	0.00	0.01	0.00	0.00	0.00	0.00	0.00	0.00	0.00	0.00	0.00	0.00	0.07	0.03	0.00	0.00	0.00	0.00	0.00	0.00	0.00	0.00	0.00	0.00	0.00	0.00	0.00	0.00	0.00	0.00	0.00	0.00	0.00	0.00	0.00	0.00
Nicotinate metabolism	-0.001091917	0.002155909	0.006285169	0.002029442	0.002619088	0.00	0.00	0.00	0.00	0.00	0.00	0.00	0.00	0.00	0.00	0.00	0.00	0.00	0.00	0.00	0.00	0.00	0.00	0.00	0.00	0.01	0.01	0.00	0.00	0.00	0.00	0.00	0.00	0.00	0.00	0.00	0.00	0.00	0.00	0.00	0.00	0.00	0.00	0.00	0.00	0.00	0.00	0.00	0.00
Purine ribonucleoside monophosphate biosynthesis	0.001058718	0.002766983	0.016342637	0.003395766	0.007803439	0.01	0.00	0.01	0.01	0.00	0.01	0.00	0.00	0.00	0.03	0.00	0.00	0.02	0.00	0.00	0.00	0.00	0.00	0.00	0.00	0.09	0.04	0.00	0.00	0.00	0.00	0.00	0.00	0.00	0.00	0.03	0.00	0.00	0.00	0.00	0.00	0.00	0.00	0.00	0.00	0.00	0.01	0.00	0.01
Removal of aminoterminal propeptides from gamma-carboxylated proteins	-0.001120601	-0.000547175	-0.004453854	-0.000884778	-0.001730485	0.00	0.00	0.00	0.00	0.00	0.00	0.00	0.00	0.00	0.00	0.00	0.00	-0.01	0.00	0.00	0.00	0.00	0.00	0.00	0.00	0.01	0.01	0.00	0.00	0.00	0.00	0.00	0.00	0.00	0.00	0.00	0.00	0.00	0.00	0.00	0.00	0.00	0.00	0.00	0.00	0.00	0.00	0.00	0.00
Nicotinamide salvaging	-0.001444693	0.002229597	0.00318776	0.00185874	0.001202115	0.00	0.00	0.00	0.01	0.00	0.00	0.00	0.00	0.00	0.00	0.00	0.00	-0.01	0.00	0.00	0.00	0.00	0.00	0.00	0.00	0.01	0.00	0.00	0.00	0.00	0.00	0.00	0.00	0.00	0.00	0.00	0.00	0.00	0.00	0.00	0.00	0.00	0.00	0.00	0.00	0.00	0.00	0.00	0.00
Lagging Strand Synthesis	0.00121838	0.002453448	0.016117874	0.003110665	0.007162469	0.01	0.00	0.01	0.01	0.00	0.01	0.00	0.00	0.00	0.02	0.00	0.01	0.01	0.00	0.00	0.00	0.00	0.00	0.00	0.00	0.08	0.04	0.00	0.00	0.00	0.00	0.00	0.00	0.00	0.00	0.02	0.00	0.00	0.01	0.00	0.00	0.00	0.00	0.00	0.00	0.00	0.00	0.00	0.02
Synthesis of PIPs at the late endosome membrane	0.00056677	0.003457046	0.015534997	0.003468246	0.00628618	0.01	0.00	0.01	0.01	0.00	0.01	0.00	0.00	0.00	0.03	0.00	0.00	0.02	0.00	0.00	0.01	0.00	0.00	0.00	0.00	0.08	0.04	0.00	0.00	0.00	0.00	0.00	0.00	0.00	0.00	0.01	0.00	0.00	0.00	0.00	0.00	0.00	0.00	0.00	0.00	0.00	0.00	0.00	0.03
TNF signaling	-0.000303129	0.000211803	-0.000381573	0.000289999	1.12409E-05	0.00	0.00	0.00	0.00	0.00	0.00	0.00	0.00	0.00	0.00	0.00	0.00	0.00	0.00	0.00	0.01	0.00	0.00	0.00	0.00	-0.01	0.00	0.00	0.00	0.00	0.00	0.00	0.00	0.01	0.00	0.00	0.00	0.00	0.00	0.00	0.00	0.00	0.00	0.00	0.00	0.00	0.00	0.00	0.00
POLB-Dependent Long Patch Base Excision Repair	-0.000765361	0.002027882	0.008864694	0.003198986	0.005040208	0.02	0.00	0.01	0.01	0.00	0.01	0.00	0.00	0.00	0.01	0.00	0.00	0.01	0.00	0.01	0.00	0.00	0.00	0.00	0.00	0.07	0.05	0.00	0.00	0.00	0.00	0.00	0.00	0.00	0.00	0.01	0.00	0.00	0.01	0.00	0.00	0.00	0.00	0.00	0.00	0.00	0.01	0.00	0.02
Biosynthesis of DHA-derived SPMs	-0.000638943	0.001940785	0.003873907	0.002048034	0.004017587	0.01	0.00	-0.01	0.01	0.00	0.01	0.00	0.00	0.00	0.00	0.00	0.00	-0.01	0.00	0.00	0.00	0.00	0.00	0.00	0.00	0.05	0.02	0.00	0.00	0.00	0.00	0.00	0.00	0.00	0.00	-0.01	0.00	0.00	0.01	0.00	0.00	0.00	0.00	0.00	0.00	0.00	0.00	0.00	0.01
NOSTRIN mediated eNOS trafficking	-0.001054363	0.002706969	0.001694124	0.002384383	0.001052291	0.00	0.00	0.01	0.00	0.00	0.00	0.00	0.00	0.00	0.00	0.00	0.00	0.00	0.00	0.00	0.00	0.00	0.00	0.00	0.00	0.01	0.00	0.00	0.00	0.00	0.00	0.00	0.00	0.00	0.00	-0.01	0.00	0.00	0.00	0.00	0.00	0.00	0.00	0.00	0.00	0.00	0.00	0.00	-0.01
Mitochondrial Fatty Acid Beta-Oxidation	-0.000377305	0.000930677	0.004901298	0.001079128	0.001696098	0.02	0.00	0.00	0.01	0.00	0.00	0.00	0.00	0.00	0.02	0.00	0.00	0.00	0.00	0.00	0.00	0.00	0.00	0.00	0.00	0.07	0.04	0.00	0.00	0.00	0.00	0.00	0.00	0.00	0.00	0.01	0.00	0.00	0.00	0.00	0.00	0.00	0.00	0.00	0.00	0.00	0.00	0.00	0.00
Pervasive developmental disorders	0.000895112	0.001507972	0.003997237	0.001549916	0.001666697	0.00	0.00	0.01	0.00	0.00	0.00	0.00	0.00	0.01	0.00	0.00	0.00	0.01	0.00	0.00	0.00	0.00	0.00	0.00	0.00	0.01	0.01	0.00	0.00	0.00	0.00	0.00	0.00	0.00	0.00	0.00	0.00	0.00	0.00	0.00	0.00	0.00	0.00	0.00	0.00	0.00	0.00	0.00	0.00
Tryptophan catabolism	-0.000866873	0.001528035	0.007843154	0.001881133	0.00341428	0.02	0.00	0.00	0.01	0.00	0.01	0.00	0.00	0.00	0.02	0.00	0.00	0.00	0.00	0.00	0.00	0.00	0.00	0.00	0.00	0.07	0.03	0.00	0.00	0.00	0.00	0.00	0.00	0.00	0.00	0.01	0.00	0.00	0.01	0.00	0.00	0.00	0.00	0.00	0.00	0.00	0.00	0.00	0.00
Amino acid synthesis and interconversion (transamination)	-0.00044414	0.001246901	0.007788483	0.001574449	0.003908028	0.02	0.00	0.00	0.01	0.00	0.01	0.00	0.00	0.00	0.03	0.00	0.00	0.00	0.00	0.00	0.00	0.00	0.00	0.00	0.00	0.07	0.04	0.00	0.00	0.00	0.00	0.00	0.00	0.00	0.00	0.01	0.00	0.00	0.00	0.00	0.00	0.00	0.00	0.00	0.00	0.00	0.01	0.00	0.01
Aflatoxin activation and detoxification	-0.000742096	0.001897107	0.007904224	0.002421143	0.004401222	0.00	0.00	0.00	0.01	0.00	0.01	0.00	0.00	0.00	0.00	0.00	0.00	0.00	0.00	0.00	0.00	0.00	0.00	0.00	0.00	0.05	0.02	0.00	0.00	0.00	0.00	0.00	0.00	0.00	0.00	-0.01	0.00	0.00	0.01	0.00	0.00	0.00	0.00	0.00	0.00	0.00	0.00	0.00	0.00
Orexin and neuropeptides FF and QRFP bind to their respective receptors	-0.000697014	-0.00057898	-0.003475619	-0.000576232	-0.001179217	0.00	0.00	0.00	0.00	0.00	0.00	0.00	0.00	0.00	0.00	0.00	0.00	0.00	0.00	0.00	0.01	0.00	0.00	0.00	0.00	-0.03	-0.01	0.00	0.00	0.00	0.00	0.00	0.00	0.00	0.00	0.00	0.00	0.00	0.00	0.00	0.00	0.00	0.00	0.00	0.00	0.00	0.00	0.00	-0.01
SUMOylation of immune response proteins	0.001597358	0.001089936	0.003655635	0.001287786	0.001917674	0.00	0.00	0.01	0.00	0.00	0.00	0.00	0.00	0.00	0.00	0.00	0.00	0.02	0.00	0.00	0.00	0.00	0.00	0.00	0.00	0.01	0.01	0.00	0.00	0.00	0.00	0.00	0.00	0.00	0.00	0.00	0.00	0.00	0.00	0.00	0.00	0.00	0.00	0.00	0.00	0.00	0.00	0.00	0.01
Gap junction assembly	-0.000502844	-0.00066482	-0.003260329	-0.000539486	-0.001116939	0.00	0.00	0.01	0.00	0.00	0.00	0.00	0.00	0.00	-0.03	0.00	0.00	0.02	0.00	0.00	0.03	0.00	0.00	0.00	0.00	-0.03	-0.02	0.00	0.00	0.00	0.00	0.00	0.00	0.02	0.00	-0.02	0.00	0.00	0.00	0.00	0.00	0.00	0.00	0.00	0.00	0.00	0.00	0.00	-0.01
PCNA-Dependent Long Patch Base Excision Repair	0.001044329	0.002179916	0.016408767	0.002515162	0.007335704	0.01	0.00	0.01	0.01	0.00	0.01	0.00	0.00	0.00	0.01	0.00	0.01	0.01	0.00	0.00	0.00	0.00	0.00	0.00	0.00	0.08	0.04	0.00	0.00	0.00	0.00	0.00	0.00	0.00	0.00	0.02	0.00	0.00	0.01	0.00	0.00	0.00	0.00	0.00	0.00	0.00	0.00	0.00	0.02
Biosynthesis of specialized proresolving mediators (SPMs)	-0.000654249	0.001698809	0.003154044	0.001760682	0.003429353	0.01	0.00	-0.01	0.01	0.00	0.01	0.00	0.00	0.00	-0.01	0.00	0.00	-0.01	0.00	0.00	0.00	0.00	0.00	0.00	0.00	0.05	0.02	0.00	0.00	0.00	0.00	0.00	0.00	0.00	0.00	-0.01	0.00	0.00	0.01	0.00	0.00	0.00	0.00	0.00	0.00	0.00	0.00	0.00	0.01
Synthesis of diphthamide-EEF2	0.002835672	0.003767194	0.023902558	0.004435885	0.010715087	0.00	0.00	0.01	0.01	0.00	0.02	0.00	0.00	0.00	0.02	0.00	0.01	0.01	0.00	0.00	0.00	0.00	0.00	0.00	0.00	0.08	0.05	0.00	0.00	0.00	0.00	0.00	0.00	0.00	0.00	0.01	0.00	0.00	0.01	0.00	0.00	0.00	0.00	0.00	0.00	0.00	0.01	0.00	0.02
Extension of Telomeres	0.001697437	0.002257424	0.014963816	0.00281597	0.006947331	0.01	0.00	0.01	0.01	0.00	0.01	0.00	0.00	0.00	0.02	0.00	0.01	0.01	0.00	0.00	-0.01	0.00	0.00	0.00	0.00	0.08	0.04	0.00	0.00	0.00	0.00	0.00	0.00	0.00	0.00	0.02	0.00	0.00	0.01	0.00	0.00	0.00	0.00	0.00	0.00	0.00	0.00	0.00	0.02
Invadopodia formation	-0.002301846	0.001563036	0.014089058	0.002551559	0.005375544	-0.01	0.00	0.00	0.02	0.00	0.01	0.00	0.00	0.00	0.00	0.00	0.00	0.00	0.00	0.01	0.00	0.00	0.00	0.00	0.00	0.07	0.03	0.00	0.00	0.00	0.00	0.00	0.00	0.00	0.00	0.00	0.00	0.00	0.01	0.00	0.00	0.00	0.00	0.00	0.00	0.00	0.00	0.01	0.00
Chylomicron clearance	-0.00063039	-0.000621283	-0.003438211	-0.000576733	-0.001188457	0.00	0.00	0.00	0.00	0.00	0.00	0.00	0.00	0.00	-0.01	0.00	0.00	0.00	0.00	0.00	0.00	0.00	0.00	0.00	0.00	-0.03	-0.02	0.00	0.00	0.00	0.00	0.00	0.00	0.00	0.00	0.01	0.00	0.00	0.00	0.00	0.00	0.00	0.00	0.00	0.00	0.00	0.00	0.00	-0.01
PI3K events in ERBB2 signaling	-1.66416E-05	2.96539E-05	-0.002247141	0.000120781	-0.000882479	0.00	0.00	0.00	0.00	0.00	0.00	0.00	0.00	0.00	-0.01	0.00	0.00	0.00	0.00	0.00	0.01	0.00	0.00	0.00	0.00	-0.02	-0.01	0.00	0.00	0.00	0.00	0.00	0.00	0.01	0.00	0.00	0.00	0.00	0.00	0.00	0.00	0.00	0.00	0.00	0.00	0.00	0.00	0.00	-0.01
Protein repair	-0.000307181	0.000481929	0.004395479	0.000754413	0.004011569	0.01	0.00	0.01	0.00	0.00	0.00	0.00	0.00	0.00	0.00	0.00	0.00	0.01	0.00	0.00	-0.01	0.00	0.00	0.00	0.00	0.07	0.04	0.00	0.00	0.00	0.00	0.00	0.00	-0.01	0.00	0.00	0.00	0.00	0.00	0.00	0.00	0.00	0.00	0.00	0.00	0.00	0.01	0.00	0.01
Melanin biosynthesis	-0.001392816	-0.000740237	-0.003157582	-0.000476755	0.001090915	0.00	0.00	-0.01	0.00	0.00	0.00	0.00	0.00	0.00	0.00	0.00	0.00	-0.01	0.00	0.00	0.02	0.00	0.00	0.00	0.00	-0.01	0.01	0.00	0.00	0.00	0.00	0.00	0.00	0.01	0.00	0.00	0.00	0.00	0.00	0.00	0.00	0.00	0.00	0.00	0.00	0.00	0.00	0.00	-0.01
Vasopressin-like receptors	-0.000572314	-0.000916738	-0.003925653	-0.000822143	-0.00132826	0.00	0.00	0.01	0.00	0.00	0.00	0.00	0.00	0.00	0.00	0.00	0.00	0.02	0.00	0.00	0.00	0.00	0.00	0.00	0.00	-0.03	-0.02	0.00	0.00	0.00	0.00	0.00	0.00	0.00	0.00	0.00	0.00	0.00	0.00	0.00	-0.01	0.00	0.00	0.00	0.00	0.00	0.00	0.00	-0.01
Post-transcriptional silencing by small RNAs	-0.000476619	0.000320629	0.002290381	0.000510885	0.001523462	0.00	0.01	0.01	0.00	0.00	0.00	0.00	0.00	0.01	0.00	0.00	0.00	0.01	0.00	0.00	0.01	0.00	0.00	0.00	0.00	0.01	0.00	0.00	0.00	0.00	0.00	0.00	0.00	0.00	0.00	0.00	0.00	0.00	0.00	0.00	0.00	0.00	0.00	0.00	0.00	0.00	0.00	0.00	0.00
Fanconi Anemia Pathway	-0.000153939	0.000170568	0.00012806	0.000360401	0.000269127	0.00	0.00	0.00	0.00	0.00	0.00	0.00	0.00	0.00	-0.01	0.00	0.00	0.00	0.00	0.00	-0.01	0.00	0.00	0.00	0.00	0.01	0.01	0.00	0.00	0.00	0.00	0.00	0.00	0.00	0.00	0.00	0.00	0.00	0.00	0.00	0.00	0.00	0.00	0.00	0.00	0.00	0.00	0.00	0.00
Nuclear signaling by ERBB4	-0.000598557	-0.000620275	-0.003335517	-0.000499967	-0.001226931	0.00	0.00	0.00	-0.01	0.00	0.00	0.00	0.00	0.00	0.00	0.00	0.00	0.00	0.00	0.00	0.01	0.00	0.00	0.00	0.00	-0.02	-0.01	0.00	0.00	0.00	0.00	0.00	0.00	0.00	0.00	0.00	0.00	0.00	0.00	0.00	0.00	0.00	0.00	0.00	0.00	0.00	0.00	0.00	0.00
Transport of gamma-carboxylated protein precursors from the endoplasmic reticulum to the Golgi apparatus	-0.000902705	-0.000538623	-0.004388038	-0.000729305	-0.001767412	0.00	0.00	-0.01	0.00	0.00	0.00	0.00	0.00	0.00	0.00	0.00	0.00	-0.01	0.00	0.00	0.00	0.00	0.00	0.00	0.00	0.01	0.01	0.00	0.00	0.00	0.00	0.00	0.00	0.00	0.00	0.00	0.00	0.00	0.00	0.00	0.00	0.00	0.00	0.00	0.00	0.00	0.00	0.00	0.00
Formation of ATP by chemiosmotic coupling	-0.000196591	-0.000596503	-0.000762687	-0.000303816	0.000443245	0.00	0.00	0.00	0.00	0.00	0.00	0.00	0.00	0.00	0.00	0.00	0.00	0.01	0.00	0.00	-0.01	0.00	0.00	0.00	0.00	0.01	0.00	0.00	0.00	0.00	0.00	0.00	0.00	-0.01	0.00	0.00	0.00	0.00	0.00	0.00	0.00	0.00	0.00	0.00	0.00	0.00	0.00	0.00	0.00
Histidine, lysine, phenylalanine, tyrosine, proline and tryptophan catabolism	-0.000698817	0.001052882	0.005818795	0.001296132	0.00285506	0.02	0.00	0.00	0.01	0.00	0.01	0.00	0.00	0.00	0.03	0.00	0.00	0.00	0.00	0.00	0.00	0.00	0.00	0.00	0.00	0.07	0.04	0.00	0.00	0.00	0.00	0.00	0.00	0.00	0.00	0.01	0.00	0.00	0.00	0.00	0.00	0.00	0.00	0.00	0.00	0.00	0.00	0.00	0.01
Telomere C-strand (Lagging Strand) Synthesis	0.001297791	0.002431969	0.016292723	0.002964566	0.007394733	0.01	0.00	0.01	0.01	0.00	0.01	0.00	0.00	0.00	0.02	0.00	0.01	0.01	0.00	0.00	0.00	0.00	0.00	0.00	0.00	0.08	0.04	0.00	0.00	0.00	0.00	0.00	0.00	0.00	0.00	0.02	0.00	0.00	0.01	0.00	0.00	0.00	0.00	0.00	0.00	0.00	0.00	0.00	0.02
Defective CHST6 causes MCDC1	0.000673146	-0.001044369	-0.004238356	-0.000598583	-5.82336E-05	0.00	0.00	-0.01	0.01	0.00	0.00	0.00	0.00	0.00	-0.01	0.00	0.00	-0.01	0.00	0.00	0.01	0.00	0.00	0.00	0.00	0.01	0.02	0.00	0.00	0.00	0.00	0.00	0.00	0.00	0.00	-0.01	0.00	0.00	0.00	0.00	0.00	0.00	0.00	0.00	0.00	0.00	0.00	0.00	0.01
IKBKB deficiency causes SCID	0.001831117	-0.000202489	-0.002909344	-0.000123394	-0.001274057	0.00	0.00	0.01	0.00	0.00	0.00	0.00	0.00	0.00	0.00	0.00	0.00	0.02	0.00	0.00	0.01	0.00	0.00	0.00	0.00	-0.02	0.00	0.00	0.00	0.00	0.00	0.00	0.00	0.01	0.00	0.00	0.00	0.00	0.00	0.00	0.00	0.00	0.00	0.00	0.00	0.00	0.00	0.00	0.00
STAT6-mediated induction of chemokines	-0.000587462	-0.000724511	-0.003481222	-0.000544388	-0.001180114	0.00	0.00	0.01	0.00	0.00	0.00	0.00	0.00	0.00	-0.01	0.00	0.00	0.02	0.00	0.00	0.01	0.00	0.00	0.00	0.00	-0.03	-0.02	0.00	0.00	0.00	0.00	0.00	0.00	0.01	0.00	0.00	0.00	0.00	0.00	0.00	0.00	0.00	0.00	0.00	0.00	0.00	0.00	0.00	-0.01
Defective ST3GAL3 causes MCT12 and EIEE15	0.000673146	-0.001044369	-0.004238356	-0.000598583	-5.82336E-05	0.00	0.00	-0.01	0.01	0.00	0.00	0.00	0.00	0.00	-0.01	0.00	0.00	-0.01	0.00	0.00	0.01	0.00	0.00	0.00	0.00	0.01	0.02	0.00	0.00	0.00	0.00	0.00	0.00	0.00	0.00	-0.01	0.00	0.00	0.00	0.00	0.00	0.00	0.00	0.00	0.00	0.00	0.00	0.00	0.01
mRNA Capping	0.001199599	0.002579109	0.014892956	0.003053332	0.00679718	0.01	0.00	0.01	0.01	0.00	0.01	0.00	0.00	0.00	0.03	0.00	0.00	0.02	0.00	0.00	0.00	0.00	0.00	0.00	0.00	0.09	0.05	0.00	0.00	0.00	0.00	0.00	0.00	0.00	0.00	0.02	0.00	0.00	0.01	0.00	0.00	0.00	0.00	0.00	0.00	0.00	0.01	0.00	0.02
Mitochondrial tRNA aminoacylation	0.003034886	0.003782047	0.021662353	0.004445602	0.009828279	0.01	0.00	0.01	0.01	0.00	0.01	0.00	0.00	0.00	0.04	0.00	0.00	0.01	0.00	0.00	0.00	0.00	0.00	0.00	0.00	0.09	0.04	0.00	0.00	0.00	0.00	0.00	0.00	0.00	0.00	0.03	0.00	0.00	0.01	0.00	0.00	0.00	0.00	0.00	0.00	0.00	0.01	0.00	0.01
Metabolism of porphyrins	0.000269268	0.003049842	0.013687216	0.002667678	0.006386493	0.01	0.00	0.01	0.01	0.00	0.01	0.00	0.00	0.00	-0.01	0.00	0.00	0.01	0.00	0.00	0.00	0.00	0.00	0.00	0.00	0.07	0.04	0.00	0.00	0.00	0.00	0.00	0.00	0.00	0.00	-0.01	0.00	0.00	0.01	0.00	0.00	0.00	0.00	0.00	0.00	0.00	0.01	0.00	0.00
Integration of provirus	-0.000648863	0.00053882	0.00223009	0.000859679	0.001052664	0.00	0.00	0.00	0.00	0.00	0.00	0.00	0.00	0.00	0.00	0.00	0.00	0.00	0.00	0.00	0.00	0.00	0.00	0.00	0.00	0.00	0.00	0.00	0.00	0.00	0.00	0.00	0.00	0.00	0.00	0.00	0.00	0.00	0.00	0.00	0.00	0.00	0.00	0.00	0.00	0.00	0.00	0.00	0.01
Synthesis, secretion, and deacylation of Ghrelin	-0.000629445	0.00042452	0.001257794	0.000605112	0.000530861	0.00	0.00	0.00	0.00	0.00	0.00	0.00	0.00	0.00	0.00	0.00	0.00	-0.01	0.00	0.00	0.00	0.00	0.00	0.00	0.00	-0.01	0.00	0.00	0.00	0.00	0.00	0.00	0.00	0.00	0.00	0.00	0.00	0.00	0.00	0.00	0.00	0.00	0.00	0.00	0.00	0.00	0.00	0.00	0.00
Defective B4GALT1 causes B4GALT1-CDG (CDG-2d)	0.000673146	-0.001044369	-0.004238356	-0.000598583	-5.82336E-05	0.00	0.00	-0.01	0.01	0.00	0.00	0.00	0.00	0.00	-0.01	0.00	0.00	-0.01	0.00	0.00	0.01	0.00	0.00	0.00	0.00	0.01	0.02	0.00	0.00	0.00	0.00	0.00	0.00	0.00	0.00	-0.01	0.00	0.00	0.00	0.00	0.00	0.00	0.00	0.00	0.00	0.00	0.00	0.00	0.01
Rev-mediated nuclear export of HIV RNA	-0.000694869	0.002244081	0.004656069	0.001861751	0.002062497	0.00	0.00	0.01	0.00	0.00	0.00	0.00	0.00	0.00	0.00	0.00	0.00	0.02	0.00	0.00	0.01	0.00	0.00	0.00	0.00	0.02	0.02	0.00	0.00	0.00	0.00	0.00	0.00	0.00	0.00	0.00	0.00	0.00	0.00	0.00	0.00	0.00	0.00	0.00	0.00	0.00	0.00	0.00	0.00
IKBKG deficiency causes anhidrotic ectodermal dysplasia with immunodeficiency (EDA-ID) (via TLR)	0.001831117	-0.000202489	-0.002909344	-0.000123394	-0.001274057	0.00	0.00	0.01	0.00	0.00	0.00	0.00	0.00	0.00	0.00	0.00	0.00	0.02	0.00	0.00	0.01	0.00	0.00	0.00	0.00	-0.02	0.00	0.00	0.00	0.00	0.00	0.00	0.00	0.01	0.00	0.00	0.00	0.00	0.00	0.00	0.00	0.00	0.00	0.00	0.00	0.00	0.00	0.00	0.00
RUNX1 regulates transcription of genes involved in interleukin signaling	-0.000563153	-0.000576076	-0.003479439	-0.000504704	-0.001108443	0.00	0.00	0.00	0.00	0.00	0.00	0.00	0.00	0.00	0.00	0.00	0.00	0.00	0.00	0.00	0.00	0.00	0.00	0.00	0.00	-0.03	-0.02	0.00	0.00	0.00	0.00	0.00	0.00	0.00	0.00	0.00	0.00	0.00	0.00	0.00	0.00	0.00	0.00	0.00	0.00	0.00	0.00	0.00	-0.01
Transport of the SLBP independent Mature mRNA	-0.00085582	0.002208241	0.004119808	0.001905896	0.001884791	0.00	0.00	0.01	0.00	0.00	0.00	0.00	0.00	0.00	0.00	0.00	0.00	0.02	0.00	0.00	0.01	0.00	0.00	0.00	0.00	0.02	0.02	0.00	0.00	0.00	0.00	0.00	0.00	0.00	0.00	0.00	0.00	0.00	0.00	0.00	0.00	0.00	0.00	0.00	0.00	0.00	0.00	0.00	0.00
GAB1 signalosome	-0.000503401	0.000273399	-0.001941459	0.000173097	-0.000647814	0.00	0.00	0.00	0.00	0.00	0.00	0.00	0.00	0.00	-0.01	0.00	0.00	-0.01	0.00	0.00	0.01	0.00	0.00	0.00	0.00	-0.02	-0.01	0.00	0.00	0.00	0.00	0.00	0.00	0.01	0.00	0.00	0.00	0.00	0.00	0.00	0.00	0.00	0.00	0.00	0.00	0.00	0.00	0.00	-0.01
Cristae formation	-0.000370681	-0.000284683	2.11981E-06	6.25347E-05	0.000498306	0.00	0.00	0.00	0.00	0.00	0.00	0.00	0.00	0.00	0.00	0.00	0.00	0.00	0.00	0.00	0.00	0.00	0.00	0.00	0.00	0.00	0.00	0.00	0.00	0.00	0.00	0.00	0.00	0.00	0.00	0.00	0.00	0.00	0.00	0.00	0.00	0.00	0.00	0.00	0.00	0.00	0.00	0.00	0.00
Gap junction trafficking and regulation	-0.000393431	-0.000430336	-0.002345006	-0.000299168	-0.000737825	0.00	0.00	0.01	0.00	0.00	0.00	0.00	0.00	0.01	-0.02	0.00	0.00	0.01	0.00	0.00	0.02	0.00	0.00	0.00	0.00	-0.02	-0.01	0.00	0.00	0.00	0.00	0.00	0.00	0.01	0.00	-0.01	0.00	0.00	0.00	0.00	0.00	0.00	0.00	0.00	0.00	0.00	0.00	0.00	-0.01
Gamma-carboxylation, transport, and amino-terminal cleavage of proteins	-0.001021629	-0.000579007	-0.00429432	-0.000828077	-0.001650866	0.00	0.00	0.00	0.00	0.00	0.00	0.00	0.00	0.00	0.00	0.00	0.00	-0.01	0.00	0.00	0.00	0.00	0.00	0.00	0.00	0.00	0.00	0.00	0.00	0.00	0.00	0.00	0.00	0.00	0.00	0.00	0.00	0.00	0.00	0.00	0.00	0.00	0.00	0.00	0.00	0.00	0.00	0.00	0.00
Sulfide oxidation to sulfate	0.000516392	0.003789192	0.020025573	0.004241614	0.005810185	0.02	0.00	0.00	0.01	0.00	0.01	0.00	0.00	0.00	0.01	0.00	0.01	0.00	0.00	0.00	-0.01	0.00	0.00	0.00	0.00	0.06	0.06	0.00	0.00	0.00	0.00	0.00	0.00	0.00	0.00	0.02	0.00	0.00	0.01	0.00	0.00	0.00	0.00	0.00	0.00	0.00	0.00	0.00	0.01
SUMOylation of ubiquitinylation proteins	-0.000538813	0.001525144	0.002234712	0.00121192	0.001165138	0.00	0.00	0.01	0.00	0.00	0.00	0.00	0.00	0.00	0.00	0.00	0.00	0.01	0.00	0.00	0.01	0.00	0.00	0.00	0.00	0.01	0.01	0.00	0.00	0.00	0.00	0.00	0.00	0.00	0.00	0.00	0.00	0.00	0.00	0.00	0.00	0.00	0.00	0.00	0.00	0.00	0.00	0.00	0.00
Defective CYP11A1 causes Adrenal insufficiency, congenital, with 46,XY sex reversal (AICSR)	0.002028945	0.000931786	0.010715552	0.001747853	0.004504993	0.02	0.00	0.00	0.01	0.00	0.01	0.00	0.00	0.00	0.00	0.00	0.01	0.01	0.00	0.00	-0.01	0.00	0.00	0.00	0.00	0.08	0.04	0.00	0.00	0.00	0.00	0.00	0.00	0.00	0.00	0.00	0.00	0.00	0.01	0.00	0.00	0.00	0.00	0.00	0.00	0.00	0.00	0.00	0.02
Biosynthesis of D-series resolvins	0.003542423	0.004441354	0.01472476	0.003776924	0.006735884	0.01	0.01	-0.01	0.01	0.00	0.01	0.00	0.00	0.00	-0.01	0.00	0.00	-0.01	0.00	0.00	0.00	0.00	0.00	0.00	0.00	0.05	0.03	0.00	0.00	0.00	0.00	0.00	0.00	0.00	0.00	-0.01	0.00	0.00	0.01	0.00	0.00	0.00	0.00	0.00	0.00	0.00	0.00	0.00	0.01
TNFR1-induced NFkappaB signaling pathway	-0.000305504	-1.71786E-05	-0.00145579	7.83477E-05	-0.000431176	0.00	0.00	0.00	0.00	0.00	0.00	0.00	0.00	0.00	0.00	0.00	0.00	0.00	0.00	0.00	0.01	0.00	0.00	0.00	0.00	-0.02	-0.01	0.00	0.00	0.00	0.00	0.00	0.00	0.01	0.00	-0.01	0.00	0.00	0.00	0.00	0.00	0.00	0.00	0.00	0.00	0.00	0.00	0.00	-0.01
Tristetraprolin (TTP, ZFP36) binds and destabilizes mRNA	0.00342409	0.00293236	0.01710952	0.003251273	0.008113592	0.01	0.00	0.01	0.01	0.00	0.01	0.00	0.00	0.00	0.03	0.00	0.00	0.01	0.00	0.00	0.00	0.00	0.00	0.00	0.00	0.08	0.04	0.00	0.00	0.00	0.00	0.00	0.00	0.00	0.00	0.01	0.00	0.00	0.00	0.00	0.00	0.00	0.00	0.00	0.00	0.00	0.01	0.00	0.02
Lysine catabolism	-0.000157798	0.002508698	0.013930912	0.002865743	0.006528506	0.02	0.00	0.01	0.01	0.00	0.01	0.00	0.00	0.00	0.04	0.00	0.00	0.01	0.00	0.00	0.00	0.00	0.00	0.00	0.00	0.09	0.04	0.00	0.00	0.00	0.00	0.00	0.00	0.00	0.00	0.02	0.00	0.00	0.00	0.00	0.00	0.00	0.00	0.00	0.00	0.00	0.01	0.00	0.01
RNA Pol II CTD phosphorylation and interaction with CE during HIV infection	0.001379988	0.002446242	0.014827756	0.002910791	0.006743818	0.01	0.00	0.01	0.01	0.00	0.01	0.00	0.00	0.00	0.03	0.00	0.00	0.02	0.00	0.00	0.00	0.00	0.00	0.00	0.00	0.09	0.05	0.00	0.00	0.00	0.00	0.00	0.00	0.00	0.00	0.02	0.00	0.00	0.01	0.00	0.00	0.00	0.00	0.00	0.00	0.00	0.01	0.00	0.02
Transport of the SLBP Dependant Mature mRNA	-0.000910023	0.002016663	0.003624987	0.001742986	0.001673414	0.00	0.00	0.01	0.00	0.00	0.00	0.00	0.00	0.00	0.00	0.00	0.00	0.01	0.00	0.00	0.01	0.00	0.00	0.00	0.00	0.02	0.02	0.00	0.00	0.00	0.00	0.00	0.00	0.00	0.00	0.00	0.00	0.00	0.00	0.00	0.00	0.00	0.00	0.00	0.00	0.00	0.00	0.00	0.00
Activation of DNA fragmentation factor	-0.000298259	-0.00103188	-0.002576372	-0.000616889	-0.000749624	0.00	0.00	0.01	0.00	0.00	0.00	0.00	0.00	0.00	0.00	0.00	0.00	0.01	0.00	0.00	-0.01	0.00	0.00	0.00	0.00	0.00	-0.01	0.00	0.00	0.00	0.00	0.00	0.00	0.00	0.00	0.00	0.00	0.00	0.00	0.00	0.00	0.00	0.00	0.00	0.00	0.00	0.00	0.00	-0.01
Biosynthesis of EPA-derived SPMs	0.000370535	0.004584667	0.01375025	0.003937607	0.005798494	0.00	0.00	0.00	0.01	0.00	0.01	0.00	0.00	0.00	-0.01	0.00	0.00	-0.01	0.00	0.00	0.00	0.00	0.00	0.00	0.00	0.05	0.02	0.00	0.00	0.00	0.00	0.00	0.00	0.00	0.00	-0.01	0.00	0.00	0.01	0.00	0.00	0.00	0.00	0.00	0.00	0.00	0.00	0.00	0.01
Gamma-carboxylation of protein precursors	-0.00083703	-0.000575083	-0.004228972	-0.000697838	-0.001672829	0.00	0.00	0.00	0.00	0.00	0.00	0.00	0.00	0.00	-0.01	0.00	0.00	-0.01	0.00	0.00	0.00	0.00	0.00	0.00	0.00	0.00	0.00	0.00	0.00	0.00	0.00	0.00	0.00	0.00	0.00	-0.01	0.00	0.00	0.00	0.00	0.00	0.00	0.00	0.00	0.00	0.00	0.00	0.00	0.00
p75NTR regulates axonogenesis	-0.001109682	-0.000369078	-7.49522E-05	-0.0003393	-0.00014405	0.00	0.00	0.00	0.00	0.00	0.00	0.00	0.00	0.00	0.00	0.00	0.00	-0.01	0.00	0.00	0.00	0.00	0.00	0.00	0.00	-0.01	0.00	0.00	0.00	0.00	0.00	0.00	0.00	0.00	0.00	0.00	0.00	0.00	0.00	0.00	0.00	0.00	0.00	0.00	0.00	0.00	0.00	0.00	0.00
Apoptosis induced DNA fragmentation	-0.000298259	-0.00103188	-0.002576372	-0.000616889	-0.000749624	0.00	0.00	0.01	0.00	0.00	0.00	0.00	0.00	0.00	0.00	0.00	0.00	0.01	0.00	0.00	-0.01	0.00	0.00	0.00	0.00	0.00	-0.01	0.00	0.00	0.00	0.00	0.00	0.00	0.00	0.00	0.00	0.00	0.00	0.00	0.00	0.00	0.00	0.00	0.00	0.00	0.00	0.00	0.00	-0.01
Export of Viral Ribonucleoproteins from Nucleus	-0.000769781	0.002224252	0.004733005	0.001853274	0.00201269	0.00	0.00	0.01	0.00	0.00	0.00	0.00	0.00	0.00	0.00	0.00	0.00	0.01	0.00	0.00	0.01	0.00	0.00	0.00	0.00	0.02	0.02	0.00	0.00	0.00	0.00	0.00	0.00	0.00	0.00	0.00	0.00	0.00	0.00	0.00	0.00	0.00	0.00	0.00	0.00	0.00	0.00	0.00	0.00
Interactions of Rev with host cellular proteins	-0.000650092	0.002173737	0.004540918	0.001811434	0.002026122	0.00	0.00	0.01	0.00	0.00	0.00	0.00	0.00	0.00	0.00	0.00	0.00	0.01	0.00	0.00	0.01	0.00	0.00	0.00	0.00	0.02	0.02	0.00	0.00	0.00	0.00	0.00	0.00	0.00	0.00	0.00	0.00	0.00	0.00	0.00	0.00	0.00	0.00	0.00	0.00	0.00	0.00	0.00	0.00
MECP2 regulates transcription of neuronal ligands	-0.000612362	-0.000425616	-0.0027052	-0.000354098	-0.000862078	0.00	0.00	0.00	0.00	0.00	0.00	0.00	0.00	0.01	-0.01	0.00	0.00	0.00	0.00	0.00	0.02	0.00	0.00	0.00	0.00	-0.02	-0.01	0.00	0.00	0.00	0.00	0.00	0.00	0.01	0.00	-0.01	0.00	0.00	0.00	0.00	0.00	0.00	0.00	0.00	0.00	0.00	0.00	0.00	-0.01
Defective AVP does not bind AVPR1A,B and causes neurohypophyseal diabetes insipidus (NDI)	-0.000571568	-0.000914372	-0.003918591	-0.000714766	-0.001360488	0.00	0.00	0.01	0.00	0.00	0.00	0.00	0.00	0.00	0.00	0.00	0.00	0.02	0.00	0.00	0.00	0.00	0.00	0.00	0.00	-0.03	-0.02	0.00	0.00	0.00	0.00	0.00	0.00	0.00	0.00	-0.01	0.00	0.00	0.00	0.00	0.00	0.00	0.00	0.00	0.00	0.00	0.00	0.00	-0.01
Hydrolysis of LPC	-0.001119488	-0.000126884	0.011273049	4.88175E-05	0.005742452	-0.01	0.00	0.00	0.02	0.00	0.01	0.00	0.00	0.00	-0.02	0.00	0.01	-0.01	0.00	0.00	0.00	0.00	0.00	0.00	0.00	0.07	0.02	0.00	0.00	0.00	0.00	0.00	0.00	0.00	0.00	-0.01	0.00	0.00	0.00	0.00	0.00	0.00	0.00	0.00	0.00	0.00	0.00	0.00	0.00
Biosynthesis of protectins	-0.001391565	0.001461112	0.004397231	0.001322695	0.005146281	0.01	0.00	0.00	0.02	0.00	0.01	0.00	0.00	0.00	-0.01	0.00	0.00	-0.01	0.00	0.00	0.00	0.00	0.00	0.00	0.00	0.07	0.03	0.00	0.00	0.00	0.00	0.00	0.00	0.00	0.00	-0.02	0.00	0.00	0.01	0.00	0.00	0.00	0.00	0.00	0.00	0.00	0.00	0.00	0.01
Formyl peptide receptors bind formyl peptides and many other ligands	-0.000658163	-0.000609142	-0.003618042	-0.000615065	-0.001231267	0.00	0.00	0.00	-0.01	0.00	0.00	0.00	0.00	0.00	0.00	0.00	0.00	0.00	0.00	0.00	0.00	0.00	0.00	0.00	0.00	-0.03	-0.02	0.00	0.00	0.00	0.00	0.00	0.00	0.00	0.00	-0.01	0.00	0.00	0.00	0.00	0.00	0.00	0.00	0.00	0.00	0.00	0.00	0.00	-0.01
Formation of the active cofactor, UDP-glucuronate	-0.000919021	0.003225274	0.020546016	0.004030636	0.009544461	0.02	0.00	0.00	0.00	0.00	0.01	0.00	0.00	0.01	0.04	0.00	0.00	0.01	0.00	0.00	0.00	0.00	0.00	0.00	0.00	0.09	0.04	0.00	0.00	0.00	0.00	0.00	0.00	0.00	0.00	0.03	0.00	0.00	0.00	0.00	0.00	0.00	0.00	0.00	0.00	0.00	0.01	0.00	0.02
Toxicity of botulinum toxin type B (BoNT/B)	-0.000777617	0.002707853	0.007548859	0.00167419	0.007311853	0.01	0.00	0.00	0.02	0.00	0.01	0.00	0.00	0.00	0.04	0.00	0.01	0.00	0.00	0.00	0.02	0.00	0.00	0.00	0.00	0.08	0.04	0.00	0.00	0.00	0.00	0.00	0.00	0.00	0.00	0.01	0.00	0.00	0.01	0.00	0.00	0.00	0.00	0.00	0.00	0.00	0.01	0.01	0.01
AKT phosphorylates targets in the cytosol	-0.000289623	0.000145192	-0.000706961	0.000294245	-0.000259789	0.00	0.00	0.00	0.00	0.00	0.00	0.00	0.00	0.00	0.00	0.00	0.00	0.00	0.00	0.00	0.00	0.00	0.00	0.00	0.00	0.00	0.00	0.00	0.00	0.00	0.00	0.00	0.00	0.00	0.00	0.00	0.00	0.00	0.00	0.00	0.00	0.00	0.00	0.00	0.00	0.00	0.00	0.00	0.00
Biosynthesis of E-series 18(S)-resolvins	0.001445588	0.004676872	0.014520071	0.003667691	0.006728938	0.01	0.00	-0.01	0.01	0.00	0.01	0.00	0.00	0.00	-0.02	0.00	0.00	-0.01	0.00	0.00	0.00	0.00	0.00	0.00	0.00	0.06	0.03	0.00	0.00	0.00	0.00	0.00	0.00	0.00	0.00	-0.01	0.00	0.00	0.01	0.00	0.00	0.00	0.00	0.00	0.00	0.00	0.00	0.00	0.01
Scavenging by Class B Receptors	-0.000689651	-0.000590781	-0.00360662	-0.00056897	-0.001235262	0.00	0.00	0.00	0.00	0.00	0.00	0.00	0.00	0.00	0.00	0.00	0.00	0.00	0.00	0.00	-0.01	0.00	0.00	0.00	0.00	-0.03	-0.02	0.00	0.00	0.00	0.00	0.00	0.00	0.00	0.00	0.00	0.00	0.00	0.00	0.00	0.00	0.00	0.00	0.00	0.00	0.00	0.00	0.00	0.00
Synthesis of 15-eicosatetraenoic acid derivatives	-0.000271135	0.004316063	0.017169495	0.003965575	0.006071215	0.00	0.00	0.00	0.00	0.00	0.01	0.00	0.00	0.00	-0.02	0.00	0.00	-0.01	0.00	0.00	0.00	0.00	0.00	0.00	0.00	0.04	0.02	0.00	0.00	0.00	0.00	0.00	0.00	0.00	0.00	-0.01	0.00	0.00	0.01	0.00	0.00	0.00	0.00	0.00	0.00	0.00	0.00	0.00	0.01
RNA Pol II CTD phosphorylation and interaction with CE	0.001379988	0.002446242	0.014827756	0.002910791	0.006743818	0.01	0.00	0.01	0.01	0.00	0.01	0.00	0.00	0.00	0.03	0.00	0.00	0.02	0.00	0.00	0.00	0.00	0.00	0.00	0.00	0.09	0.05	0.00	0.00	0.00	0.00	0.00	0.00	0.00	0.00	0.02	0.00	0.00	0.01	0.00	0.00	0.00	0.00	0.00	0.00	0.00	0.01	0.00	0.02
Insulin-like Growth Factor-2 mRNA Binding Proteins (IGF2BPs/IMPs/VICKZs) bind RNA	1.55791E-05	0.000678279	0.002626251	0.00086922	0.001211375	0.00	0.00	0.00	0.00	0.00	0.00	0.00	0.00	0.00	0.00	0.00	0.00	-0.01	0.00	0.00	0.00	0.00	0.00	0.00	0.00	-0.01	-0.01	0.00	0.00	0.00	0.00	0.00	0.00	0.00	0.00	0.00	0.00	0.00	0.00	0.00	0.00	0.00	0.00	0.00	0.00	0.00	0.00	0.00	0.00
Na+/Cl- dependent neurotransmitter transporters	0.002421455	-0.000893763	-0.004591052	-0.000881172	0.002183036	0.03	0.00	0.01	0.02	0.00	0.01	0.00	0.00	0.00	0.04	0.00	0.01	0.01	0.00	0.00	0.02	0.00	0.00	0.00	0.00	0.08	0.03	0.00	0.00	0.00	0.00	0.00	0.00	0.00	0.00	0.02	0.00	0.00	0.01	0.00	0.00	0.00	0.00	0.00	0.00	0.00	0.00	0.00	0.01
Collagen chain trimerization	0.000324381	0.000476841	-0.00105227	0.000422595	-0.00060432	0.00	0.00	0.00	0.03	0.01	0.01	0.00	0.00	0.00	0.02	0.00	0.05	0.00	0.01	0.01	0.00	0.00	0.00	0.00	0.00	0.08	0.06	0.01	0.00	0.00	0.00	0.00	0.01	0.00	0.00	0.01	0.00	0.00	0.02	0.00	0.00	0.00	0.00	0.01	0.00	0.00	0.00	0.02	0.02
Synthesis of dolichyl-phosphate mannose	-0.001543446	-0.000862207	-0.005740094	-0.000507345	-0.002757765	-0.01	0.00	-0.01	0.01	0.00	-0.01	0.00	0.00	0.00	-0.03	0.00	0.00	-0.01	0.00	0.00	-0.01	0.00	0.00	0.00	0.00	0.08	0.05	0.00	0.00	0.00	0.00	0.00	0.00	-0.01	0.00	-0.02	0.00	0.00	0.01	0.00	0.00	0.00	0.00	0.00	0.00	0.00	0.02	0.00	0.00
TAK1 activates NFkB by phosphorylation and activation of IKKs complex	0.000740197	-0.000122532	-0.001430789	-5.42116E-05	-0.000161987	0.00	0.00	0.00	0.00	0.00	0.00	0.00	0.00	0.00	0.00	0.00	0.00	0.00	0.00	0.00	0.01	0.00	0.00	0.00	0.00	-0.01	0.00	0.00	0.00	0.00	0.00	0.00	0.00	0.01	0.00	-0.01	0.00	0.00	0.00	0.00	0.00	0.00	0.00	0.00	0.00	0.00	0.00	0.00	0.00
Glucuronidation	-0.001123605	0.002039108	0.008919874	0.002078616	0.003024221	0.00	0.00	0.00	0.02	0.00	0.01	0.00	0.00	0.00	0.02	0.00	0.01	0.01	0.00	0.00	0.00	0.00	0.00	0.00	0.00	0.09	0.04	0.00	0.00	0.00	0.00	0.00	0.00	0.00	0.00	0.01	0.00	0.00	0.02	0.00	0.00	0.00	0.00	0.00	0.00	0.00	0.00	0.00	0.02
Biosynthesis of aspirin-triggered D-series resolvins	-0.001703347	0.004536912	0.018492871	0.004009044	0.009260871	0.01	0.01	-0.01	0.00	0.00	0.01	0.00	0.00	0.00	-0.01	0.00	0.00	-0.01	0.00	0.00	0.00	0.00	0.00	0.00	0.00	0.04	0.02	0.00	0.00	0.00	0.00	0.00	0.00	0.00	0.00	-0.01	0.00	0.00	0.01	0.00	0.00	0.00	0.00	0.00	0.00	0.00	0.01	0.00	0.00
Vpr-mediated nuclear import of PICs	-0.000887439	0.001496439	0.002201491	0.001206157	0.001004307	0.00	0.00	0.01	0.00	0.00	0.00	0.00	0.00	0.00	0.00	0.00	0.00	0.01	0.00	0.00	0.01	0.00	0.00	0.00	0.00	0.01	0.01	0.00	0.00	0.00	0.00	0.00	0.00	0.00	0.00	0.00	0.00	0.00	0.00	0.00	0.00	0.00	0.00	0.00	0.00	0.00	0.00	0.00	0.00
GRB7 events in ERBB2 signaling	0.000392415	-0.00041549	-0.003184183	-0.000320927	-0.001185435	0.00	0.01	0.00	0.00	0.00	0.00	0.00	0.00	0.00	0.00	0.00	0.00	0.01	0.00	0.00	0.01	0.00	0.00	0.00	0.00	-0.02	-0.01	0.00	0.00	0.00	0.00	0.00	0.00	0.01	0.00	0.00	0.00	0.00	0.00	0.00	0.00	0.00	0.00	0.00	0.00	0.00	0.00	0.00	-0.01
Transport of Ribonucleoproteins into the Host Nucleus	-0.000820168	0.002089809	0.003798814	0.00166833	0.001661382	0.00	0.00	0.01	0.00	0.00	0.00	0.00	0.00	0.00	0.00	0.00	0.00	0.01	0.00	0.00	0.01	0.00	0.00	0.00	0.00	0.02	0.02	0.00	0.00	0.00	0.00	0.00	0.00	0.00	0.00	0.00	0.00	0.00	0.00	0.00	0.00	0.00	0.00	0.00	0.00	0.00	0.00	0.00	0.00
Gap junction trafficking	-0.000397133	-0.000486302	-0.002438887	-0.00032819	-0.00075641	0.00	0.00	0.01	0.00	0.00	0.00	0.00	0.00	0.01	-0.02	0.00	0.00	0.01	0.00	0.00	0.01	0.00	0.00	0.00	0.00	-0.02	-0.02	0.00	0.00	0.00	0.00	0.00	0.00	0.01	0.00	-0.01	0.00	0.00	0.00	0.00	0.00	0.00	0.00	0.00	0.00	0.00	0.00	0.00	-0.01
Proton/oligopeptide cotransporters	-0.001823931	0.003105719	0.011189453	0.003402636	0.00726813	0.00	0.00	0.00	0.02	0.00	0.01	0.00	0.00	0.00	0.03	0.00	0.01	0.00	0.00	-0.01	0.00	0.00	0.00	0.00	0.00	0.09	0.03	0.00	0.00	0.00	0.00	0.00	0.00	0.00	0.00	0.01	0.00	0.00	0.02	0.00	0.00	0.00	0.00	0.00	0.00	0.00	0.00	0.01	0.03
DNA Damage Reversal	-0.001015483	-0.000126375	0.000164285	0.000182801	0.000649141	0.00	0.01	0.00	0.00	0.00	0.00	0.00	0.00	0.00	-0.02	0.00	0.00	0.00	0.00	0.00	0.00	0.00	0.00	0.00	0.00	0.01	0.01	0.00	0.00	0.00	0.00	0.00	0.00	0.01	0.00	0.00	0.00	0.00	0.00	0.00	0.00	0.00	0.00	0.00	0.00	0.00	0.00	0.00	0.01
Interactions of Vpr with host cellular proteins	-0.000620883	0.001917953	0.003819821	0.001525055	0.001666261	0.00	0.00	0.01	0.00	0.00	0.00	0.00	0.00	0.00	0.00	0.00	0.00	0.01	0.00	0.00	0.01	0.00	0.00	0.00	0.00	0.01	0.02	0.00	0.00	0.00	0.00	0.00	0.00	0.00	0.00	0.00	0.00	0.00	0.00	0.00	0.00	0.00	0.00	0.00	0.00	0.00	0.00	0.00	0.00
NEP/NS2 Interacts with the Cellular Export Machinery	-0.000821694	0.002118622	0.004150753	0.001749639	0.001803216	0.00	0.00	0.01	0.00	0.00	0.00	0.00	0.00	0.00	0.00	0.00	0.00	0.01	0.00	0.00	0.01	0.00	0.00	0.00	0.00	0.02	0.02	0.00	0.00	0.00	0.00	0.00	0.00	0.00	0.00	0.00	0.00	0.00	0.00	0.00	0.00	0.00	0.00	0.00	0.00	0.00	0.00	0.00	0.00
SUMOylation of SUMOylation proteins	-0.000656557	0.00223799	0.004122908	0.00185276	0.001944434	0.00	0.00	0.01	0.00	0.00	0.00	0.00	0.00	0.00	0.00	0.00	0.00	0.01	0.00	0.00	0.01	0.00	0.00	0.00	0.00	0.02	0.02	0.00	0.00	0.00	0.00	0.00	0.00	0.00	0.00	0.00	0.00	0.00	0.00	0.00	0.00	0.00	0.00	0.00	0.00	0.00	0.00	0.00	0.00
Biosynthesis of E-series 18(R)-resolvins	-0.001641146	0.00488584	0.017602537	0.003779505	0.008711492	0.01	0.01	-0.01	0.01	0.00	0.01	0.00	0.00	0.00	-0.02	0.00	0.01	-0.01	0.00	0.00	0.00	0.00	0.00	0.00	0.00	0.05	0.02	0.00	0.00	0.00	0.00	0.00	0.00	0.00	0.00	-0.01	0.00	0.00	0.01	0.00	0.00	0.00	0.00	0.00	0.00	0.00	0.01	0.00	0.01
Thyroxine biosynthesis	-0.001071213	-0.000714789	-0.003986843	-0.000673736	-0.001437442	0.00	0.00	-0.01	-0.01	0.00	0.00	0.00	0.00	0.00	-0.01	0.00	0.00	-0.01	0.00	0.00	0.01	0.00	0.00	0.00	0.00	-0.01	0.00	0.00	0.00	0.00	0.00	0.00	0.00	0.00	0.00	-0.01	0.00	0.00	0.00	0.00	0.00	0.00	0.00	0.00	0.00	0.00	0.00	0.00	-0.01
Cholesterol biosynthesis	-0.000548147	0.002161095	0.013383931	0.002194288	0.006374044	0.01	0.00	0.00	0.01	0.00	0.01	0.00	0.00	0.00	0.01	0.00	0.00	0.01	0.00	0.00	0.00	0.00	0.00	0.00	0.00	0.08	0.05	0.00	0.00	0.00	0.00	0.00	0.00	0.00	0.00	0.00	0.00	0.00	0.00	0.00	0.00	0.00	0.00	0.00	0.00	0.00	0.01	0.00	0.01
IkBA variant leads to EDA-ID	0.000339704	-0.000204964	-0.000961959	9.35526E-06	-0.00026892	0.00	0.00	0.00	0.00	0.00	0.00	0.00	0.00	0.00	-0.01	0.00	0.00	0.01	0.00	0.00	0.01	0.00	0.00	0.00	0.00	-0.01	0.00	0.00	0.00	0.00	0.00	0.00	0.00	0.01	0.00	-0.01	0.00	0.00	0.00	0.00	0.00	0.00	0.00	0.00	0.00	0.00	0.00	0.00	0.00
Beta oxidation of myristoyl-CoA to lauroyl-CoA	0.001949025	0.003352626	0.006755726	0.00275597	0.002536002	0.03	0.00	0.01	0.02	0.00	0.01	0.00	0.00	0.00	0.04	0.00	0.00	0.01	0.00	0.01	0.01	0.00	0.00	0.00	0.00	0.07	0.04	0.00	0.00	0.00	0.00	0.00	0.00	0.00	0.00	0.01	0.00	0.00	0.00	0.00	0.00	0.00	0.00	0.01	0.00	0.00	0.01	0.00	0.01
Reversal of alkylation damage by DNA dioxygenases	-0.000852319	0.000130104	0.001762333	0.000452613	0.001394872	0.00	0.00	0.00	0.01	0.00	0.00	0.00	0.00	0.00	-0.02	0.00	0.00	0.00	0.00	0.00	0.01	0.00	0.00	0.00	0.00	0.01	0.01	0.00	0.00	0.00	0.00	0.00	0.00	0.01	0.00	0.00	0.00	0.00	0.00	0.00	0.00	0.00	0.00	0.00	0.00	0.00	0.00	0.00	0.01
Nuclear Pore Complex (NPC) Disassembly	-0.000780725	0.00228655	0.004139558	0.001843586	0.001680469	0.00	0.00	0.01	0.00	0.00	0.00	0.00	0.00	0.00	0.00	0.00	0.00	0.01	0.00	0.00	0.01	0.00	0.00	0.00	0.00	0.01	0.02	0.00	0.00	0.00	0.00	0.00	0.00	0.00	0.00	0.00	0.00	0.00	0.00	0.00	0.00	0.00	0.00	0.00	0.00	0.00	0.00	0.00	0.00
TRAF6-mediated induction of TAK1 complex within TLR4 complex	7.83101E-05	7.19318E-05	-0.000539904	0.000325467	0.000287678	0.00	0.00	0.00	0.00	0.00	0.00	0.00	0.00	0.00	-0.01	0.00	0.00	0.00	0.00	0.00	0.00	0.00	0.00	0.00	0.00	-0.01	0.00	0.00	0.00	0.00	0.00	0.00	0.00	0.00	0.00	0.00	0.00	0.00	0.00	0.00	0.00	0.00	0.00	0.00	0.00	0.00	0.00	0.00	0.00
Regulation of Glucokinase by Glucokinase Regulatory Protein	-0.000907607	0.00161401	0.002894197	0.001330466	0.001492216	0.00	0.00	0.01	0.00	0.00	0.00	0.00	0.00	0.00	0.00	0.00	0.00	0.01	0.00	0.00	0.01	0.00	0.00	0.00	0.00	0.01	0.02	0.00	0.00	0.00	0.00	0.00	0.00	0.00	0.00	0.00	0.00	0.00	0.00	0.00	0.00	0.00	0.00	0.00	0.00	0.00	0.00	0.00	0.00
Nuclear import of Rev protein	-0.000753495	0.002044623	0.003619476	0.001670387	0.001650263	0.00	0.00	0.01	0.00	0.00	0.00	0.00	0.00	0.00	0.00	0.00	0.00	0.01	0.00	0.00	0.01	0.00	0.00	0.00	0.00	0.01	0.02	0.00	0.00	0.00	0.00	0.00	0.00	0.00	0.00	0.00	0.00	0.00	0.00	0.00	0.00	0.00	0.00	0.00	0.00	0.00	0.00	0.00	0.00
Interleukin-2 family signaling	-0.000238325	-0.000112302	-0.002616038	-0.000124574	-0.00096142	0.00	0.00	0.00	0.00	0.00	0.00	0.00	0.00	0.00	0.00	0.00	0.00	-0.01	0.00	0.00	0.01	0.00	0.00	0.00	0.00	-0.02	-0.01	0.00	0.00	0.00	0.00	0.00	0.00	0.00	0.00	0.00	0.00	0.00	0.00	0.00	0.00	0.00	0.00	0.00	0.00	0.00	0.00	0.00	-0.01
TRAF6 mediated IRF7 activation in TLR7/8 or 9 signaling	0.001576011	-0.000168009	-0.000967529	-0.000129298	-0.000222518	0.00	0.00	-0.01	0.00	0.00	0.00	0.00	0.00	0.00	0.00	0.00	0.00	0.00	0.00	0.00	0.00	0.00	0.00	0.00	0.00	-0.01	0.01	0.00	0.00	0.00	0.00	0.00	0.00	0.00	0.00	-0.01	0.00	0.00	0.00	0.00	0.00	0.00	0.00	0.00	0.00	0.00	0.00	0.00	0.00
Packaging Of Telomere Ends	0.000780781	0.001235896	0.008593089	0.001788521	0.002837069	0.02	0.00	0.01	0.01	0.00	0.00	0.00	0.00	0.01	0.02	0.00	0.01	0.00	0.00	0.00	-0.01	0.00	0.00	0.00	0.00	0.07	0.04	0.00	0.00	0.00	0.00	0.00	0.00	0.00	0.00	0.01	0.00	0.00	0.00	0.00	0.00	0.00	0.00	0.00	0.00	0.00	0.01	0.00	0.01
Regulation of activated PAK-2p34 by proteasome mediated degradation	0.001848006	0.003371028	0.019253021	0.00407505	0.009118343	0.01	0.00	0.01	0.01	0.00	0.01	0.00	0.00	0.00	0.03	0.00	0.00	0.02	0.00	0.00	-0.01	0.00	0.00	0.00	0.00	0.09	0.04	0.00	0.00	0.00	0.00	0.00	0.00	0.00	0.00	0.02	0.00	0.00	0.00	0.00	0.00	0.00	0.00	0.00	0.00	0.00	0.00	0.00	0.01
Alpha-oxidation of phytanate	0.000998463	0.001719823	0.006737844	0.001777032	0.002293278	0.03	0.00	0.00	0.01	0.00	0.00	0.00	0.00	0.00	0.03	0.00	0.00	0.00	0.00	0.00	0.00	0.00	0.00	0.00	0.00	0.07	0.04	0.00	0.00	0.00	0.00	0.00	0.00	0.00	0.00	0.01	0.00	0.00	0.00	0.00	0.00	0.00	0.00	0.00	0.00	0.00	0.01	0.00	0.01
GRB2 events in ERBB2 signaling	0.001118475	5.97839E-05	-0.001278165	0.0001077	-0.000546675	0.00	0.00	0.00	0.00	0.00	0.00	0.00	0.00	0.00	-0.01	0.00	0.00	-0.01	0.00	0.00	0.01	0.00	0.00	0.00	0.00	-0.01	-0.01	0.00	0.00	0.00	0.00	0.00	0.00	0.01	0.00	0.00	0.00	0.00	0.00	0.00	0.00	0.00	0.00	0.00	0.00	0.00	0.00	0.00	0.00
Nucleobase biosynthesis	0.000992245	0.002931184	0.016550913	0.003552951	0.008048141	0.01	0.00	0.01	0.01	0.00	0.01	0.00	0.00	0.00	0.04	0.00	0.00	0.02	0.00	0.00	0.00	0.00	0.00	0.00	0.00	0.09	0.05	0.00	0.00	0.00	0.00	0.00	0.00	0.00	0.00	0.03	0.00	0.00	0.01	0.00	0.00	0.00	0.00	0.00	0.00	0.00	0.00	0.00	0.01
Cytosolic iron-sulfur cluster assembly	0.002489364	0.003120506	0.014601133	0.003574168	0.006095514	0.01	0.00	0.01	0.01	0.00	0.01	0.00	0.00	0.00	0.03	0.00	0.01	0.01	0.00	0.01	-0.01	0.00	0.00	0.00	0.00	0.09	0.05	0.00	0.00	0.00	0.00	0.00	0.00	0.00	0.00	0.02	0.00	0.00	0.01	0.00	0.00	0.00	0.00	0.00	0.00	0.00	0.01	0.00	0.02
Diseases associated with the TLR signaling cascade	-0.000578717	-0.000239661	-0.002245025	-0.000152833	-0.000734226	0.00	0.00	0.00	0.00	0.00	0.00	0.00	0.00	0.00	-0.01	0.00	0.00	0.00	0.00	0.00	0.01	0.00	0.00	0.00	0.00	-0.02	0.00	0.00	0.00	0.00	0.00	0.00	0.00	0.01	0.00	-0.01	0.00	0.00	0.00	0.00	0.00	0.00	0.00	0.00	0.00	0.00	0.00	0.00	0.00
Toxicity of botulinum toxin type G (BoNT/G)	-0.000693427	0.002783292	0.002423394	0.000429625	0.007444299	0.02	0.00	0.00	0.02	0.00	0.01	0.00	0.00	0.00	0.04	0.00	0.01	0.00	0.00	0.00	0.02	0.00	0.00	0.00	0.00	0.09	0.05	0.00	0.00	0.00	0.00	0.00	0.00	0.00	0.00	0.02	0.00	0.00	0.01	0.00	0.00	0.00	0.00	0.00	0.00	0.00	0.01	0.00	0.00
Loss of MECP2 binding ability to 5mC-DNA	-0.000889636	0.000226737	-0.000514174	0.000250727	0.000156363	0.00	0.00	0.00	0.00	0.00	0.00	0.00	0.00	0.01	-0.02	0.00	0.00	0.01	0.00	0.00	0.01	0.00	0.00	0.00	0.00	-0.02	-0.01	0.00	0.00	0.00	0.00	0.00	0.00	0.00	0.00	-0.01	0.00	0.00	0.00	0.00	0.00	0.00	0.00	0.00	0.00	0.00	0.00	0.00	0.00
Biosynthesis of DPA-derived SPMs	-0.001484056	0.004278755	0.013897746	0.002658978	0.006886182	-0.01	0.00	0.00	0.02	0.00	0.01	0.00	0.00	0.00	-0.02	0.00	0.01	-0.01	0.00	0.00	0.01	0.00	0.00	0.00	0.00	0.08	0.03	0.00	0.00	0.00	0.00	0.00	0.00	0.01	0.00	-0.02	0.00	0.00	0.01	0.00	0.00	0.00	0.00	0.00	0.00	0.00	0.00	0.00	0.03
Synthesis of 12-eicosatetraenoic acid derivatives	-0.000370836	0.00465635	0.018285505	0.003467267	0.008438519	0.00	0.01	0.00	0.01	0.00	0.01	0.00	0.00	0.00	-0.02	0.00	0.01	-0.01	0.00	0.00	0.00	0.00	0.00	0.00	0.00	0.06	0.03	0.01	0.00	0.00	0.00	0.00	0.00	0.00	0.00	-0.02	0.00	0.00	0.02	0.00	0.00	0.00	0.00	0.00	0.00	0.00	0.01	0.00	0.02
Degradation of cysteine and homocysteine	0.000212577	0.001924812	0.010791209	0.002161747	0.003857948	0.03	0.00	0.00	0.01	0.00	0.00	0.00	0.00	0.00	0.02	0.00	0.00	0.00	0.00	0.00	-0.01	0.00	0.00	0.00	0.00	0.07	0.05	0.00	0.00	0.00	0.00	0.00	0.00	0.00	0.00	0.02	0.00	0.00	0.01	0.00	0.00	0.00	0.00	0.00	0.00	0.00	0.00	0.00	0.01
RA biosynthesis pathway	0.000405167	0.00169567	0.007501289	0.001964285	0.002737771	0.03	0.00	0.00	0.01	0.00	0.01	0.00	0.00	0.00	0.03	0.00	0.00	0.00	0.00	0.00	0.00	0.00	0.00	0.00	0.00	0.08	0.04	0.00	0.00	0.00	0.00	0.00	0.00	0.00	0.00	0.01	0.00	0.00	0.00	0.00	0.00	0.00	0.00	0.00	0.00	0.00	0.00	0.00	0.01
Glutathione synthesis and recycling	-0.00075974	0.002064255	0.014701538	0.002813585	0.006228422	0.00	0.00	0.01	0.01	0.00	0.01	0.00	0.00	0.00	0.02	0.00	0.00	0.01	0.00	0.00	0.00	0.00	0.00	0.00	0.00	0.09	0.04	0.00	0.00	0.00	0.00	0.00	0.00	0.00	0.00	0.01	0.00	0.00	0.01	0.00	0.00	0.00	0.00	0.00	0.00	0.00	0.00	0.00	0.01
Synthesis of wybutosine at G37 of tRNA(Phe)	0.00411749	-0.000310766	-0.001455067	0.000129995	-0.00115654	0.01	0.00	0.01	0.02	0.00	0.01	0.00	0.00	0.00	0.00	0.00	0.01	0.01	0.00	0.00	0.00	0.00	0.00	0.00	0.00	0.10	0.05	0.00	0.00	0.00	0.01	0.00	0.00	0.00	0.00	0.03	0.00	0.00	0.02	0.00	0.00	0.00	0.00	0.00	0.00	0.00	0.01	0.00	0.02
Biosynthesis of DPAn-3 SPMs	-0.001484056	0.004278755	0.013897746	0.002658978	0.006886182	-0.01	0.00	0.00	0.02	0.00	0.01	0.00	0.00	0.00	-0.02	0.00	0.01	-0.01	0.00	0.00	0.01	0.00	0.00	0.00	0.00	0.08	0.03	0.00	0.00	0.00	0.00	0.00	0.00	0.01	0.00	-0.02	0.00	0.00	0.01	0.00	0.00	0.00	0.00	0.00	0.00	0.00	0.00	0.00	0.03
2-LTR circle formation	-0.000709957	-9.26162E-05	-0.001679221	6.89298E-05	-0.000638243	0.00	0.00	0.00	0.00	0.00	0.00	0.00	0.00	0.00	-0.01	0.00	0.00	-0.01	0.00	0.00	0.01	0.00	0.00	0.00	0.00	-0.01	0.00	0.00	0.00	0.00	0.00	0.00	0.00	0.01	0.00	-0.01	0.00	0.00	0.00	0.00	0.00	0.00	0.00	0.00	0.00	0.00	0.00	0.00	0.01
SHC1 events in EGFR signaling	0.000136681	0.000188774	-0.000858198	0.000205068	-0.000315474	0.00	0.00	0.00	0.00	0.00	0.00	0.00	0.00	0.01	-0.01	0.00	0.00	-0.01	0.00	0.00	0.01	0.00	0.00	0.00	0.00	-0.01	-0.01	0.00	0.00	0.00	0.00	0.00	0.00	0.00	0.00	0.00	0.00	0.00	0.00	0.00	0.00	0.00	0.00	0.00	0.00	0.00	0.00	0.00	0.00
SHC1 events in ERBB4 signaling	0.000231833	4.69418E-05	-0.000968799	0.000144252	-0.00035798	0.00	0.00	0.00	0.00	0.00	0.00	0.00	0.00	0.01	-0.01	0.00	0.00	-0.01	0.00	0.00	0.01	0.00	0.00	0.00	0.00	-0.01	-0.01	0.00	0.00	0.00	0.00	0.00	0.00	0.00	0.00	0.00	0.00	0.00	0.00	0.00	0.00	0.00	0.00	0.00	0.00	0.00	0.00	0.00	0.00
DEx/H-box helicases activate type I IFN and inflammatory cytokines production	-9.557E-05	0.00067099	0.000413041	0.000614437	-7.74677E-05	0.00	0.00	0.00	0.00	0.00	0.00	0.00	0.00	0.00	-0.02	0.00	0.00	0.01	0.00	0.00	0.00	0.00	0.00	0.00	0.00	-0.01	-0.01	0.00	0.00	0.00	0.00	0.00	0.00	0.00	0.00	-0.01	0.00	0.00	0.00	0.00	0.00	0.00	0.00	0.00	0.00	0.00	0.00	0.00	0.00
Polymerase switching	0.00135291	0.002330389	0.017844638	0.003074679	0.007855058	0.01	0.00	0.00	0.01	0.00	0.01	0.00	0.00	0.00	0.02	0.00	0.01	0.01	0.00	0.00	-0.01	0.00	0.00	0.00	0.00	0.09	0.05	0.00	0.00	0.00	0.00	0.00	0.00	0.00	0.00	0.02	0.00	0.00	0.01	0.00	0.00	0.00	0.00	0.00	0.00	0.00	0.00	0.00	0.03
mitochondrial fatty acid beta-oxidation of unsaturated fatty acids	0.002532973	0.003147151	0.008058104	0.002180185	0.002155986	0.03	0.00	0.00	0.01	0.00	0.00	0.00	0.00	0.00	0.04	0.00	0.00	0.00	0.00	0.00	0.00	0.00	0.00	0.00	0.00	0.08	0.05	0.00	0.00	0.00	0.00	0.00	0.00	0.00	0.00	0.01	0.00	0.00	0.00	0.01	0.00	0.00	0.00	0.00	0.00	0.00	0.01	0.00	0.00
Polymerase switching on the C-strand of the telomere	0.00135291	0.002330389	0.017844638	0.003074679	0.007855058	0.01	0.00	0.00	0.01	0.00	0.01	0.00	0.00	0.00	0.02	0.00	0.01	0.01	0.00	0.00	-0.01	0.00	0.00	0.00	0.00	0.09	0.05	0.00	0.00	0.00	0.00	0.00	0.00	0.00	0.00	0.02	0.00	0.00	0.01	0.00	0.00	0.00	0.00	0.00	0.00	0.00	0.00	0.00	0.03
Diseases of Immune System	-0.000578717	-0.000239661	-0.002245025	-0.000152833	-0.000734226	0.00	0.00	0.00	0.00	0.00	0.00	0.00	0.00	0.00	-0.01	0.00	0.00	0.00	0.00	0.00	0.01	0.00	0.00	0.00	0.00	-0.02	0.00	0.00	0.00	0.00	0.00	0.00	0.00	0.01	0.00	-0.01	0.00	0.00	0.00	0.00	0.00	0.00	0.00	0.00	0.00	0.00	0.00	0.00	0.00
Lactose synthesis	-0.00060725	-0.000646506	-0.003578096	-0.000662618	-0.001234031	0.00	0.00	0.00	0.00	0.00	0.00	0.00	0.00	0.00	-0.01	0.00	0.00	0.01	0.00	0.00	0.01	0.00	0.00	0.00	0.00	-0.03	-0.02	0.00	0.00	0.00	0.00	0.00	0.00	0.00	0.00	-0.01	0.00	0.00	0.00	-0.01	0.00	0.00	0.00	0.00	0.00	0.00	0.00	0.00	-0.01
Coenzyme A biosynthesis	0.002574226	0.003938063	0.018004495	0.004384603	0.006883802	0.01	0.00	0.01	0.01	0.00	0.01	0.00	0.00	0.00	0.02	0.00	0.00	0.02	0.00	0.00	0.00	0.00	0.00	0.00	0.00	0.09	0.05	0.00	0.00	0.00	0.00	0.00	0.00	0.00	0.00	0.01	0.00	0.00	0.01	0.00	0.00	0.00	0.00	0.00	0.00	0.00	0.00	0.00	0.02
IRAK2 mediated activation of TAK1 complex upon TLR7/8 or 9 stimulation	0.000232918	0.000122148	-5.42266E-05	0.000524157	0.000390309	0.00	0.00	0.00	0.00	0.00	0.00	0.00	0.00	0.00	-0.01	0.00	0.00	0.00	0.00	0.00	0.00	0.00	0.00	0.00	0.00	-0.01	0.00	0.00	0.00	0.00	0.00	0.00	0.00	0.00	0.00	-0.01	0.00	0.00	0.00	0.00	0.00	0.00	0.00	0.00	0.00	0.00	0.00	0.00	0.00
Leading Strand Synthesis	0.00135291	0.002330389	0.017844638	0.003074679	0.007855058	0.01	0.00	0.00	0.01	0.00	0.01	0.00	0.00	0.00	0.02	0.00	0.01	0.01	0.00	0.00	-0.01	0.00	0.00	0.00	0.00	0.09	0.05	0.00	0.00	0.00	0.00	0.00	0.00	0.00	0.00	0.02	0.00	0.00	0.01	0.00	0.00	0.00	0.00	0.00	0.00	0.00	0.00	0.00	0.03
GRB2 events in EGFR signaling	0.000251812	0.000325894	-0.000424802	0.000332692	-0.000179156	0.00	0.00	0.00	0.00	0.00	0.00	0.00	0.00	0.01	-0.01	0.00	0.00	-0.01	0.00	0.00	0.01	0.00	0.00	0.00	0.00	-0.01	-0.01	0.00	0.00	0.00	0.00	0.00	0.00	0.00	0.00	0.00	0.00	0.00	0.00	0.00	0.00	0.00	0.00	0.00	0.00	0.00	0.00	0.00	0.00
Regulation of innate immune responses to cytosolic DNA	0.000851291	-0.000152016	-0.00032915	1.21659E-06	0.000133814	0.00	0.00	0.00	0.00	0.00	0.00	0.00	0.00	0.01	0.00	0.00	0.00	0.00	0.00	0.00	-0.01	0.00	0.00	0.00	0.00	-0.01	0.00	0.00	0.00	0.00	0.00	0.00	0.00	0.00	0.00	0.00	0.00	0.00	0.00	0.00	0.00	0.00	0.00	0.00	0.00	0.00	0.00	0.00	0.00
Eicosanoids	-0.001865502	0.002431968	0.004472938	0.002466137	0.000336229	0.02	0.00	0.00	0.02	0.00	0.01	0.00	0.00	0.00	0.03	0.00	0.01	-0.01	0.00	0.00	0.00	0.00	0.00	0.00	0.00	0.08	0.04	0.00	0.00	0.00	0.00	0.00	0.00	0.00	0.00	0.01	0.00	0.00	0.00	0.00	0.00	0.00	0.00	0.00	0.00	0.00	0.00	0.01	-0.01
Interconversion of nucleotide di- and triphosphates	0.003259806	0.002855094	0.018761262	0.003503073	0.008654201	0.02	0.00	0.01	0.01	0.00	0.01	0.00	0.00	0.00	0.02	0.00	0.00	0.00	0.00	0.00	-0.01	0.00	0.00	0.00	0.00	0.08	0.04	0.00	0.00	0.00	0.00	0.00	0.00	0.00	0.00	0.01	0.00	0.00	0.01	0.00	0.00	0.00	0.00	0.00	0.00	0.00	0.00	0.00	0.00
Assembly of active LPL and LIPC lipase complexes	-0.000266015	-0.00038687	-0.002518621	-0.000314091	-0.000826658	0.00	0.00	0.00	0.00	0.00	0.00	0.00	0.00	0.00	-0.01	0.00	0.00	0.00	0.00	0.00	0.00	0.00	0.00	0.00	0.00	-0.03	-0.01	0.00	0.00	0.00	0.00	0.00	0.00	0.00	0.00	0.00	0.00	0.00	0.00	0.00	0.00	0.00	0.00	0.00	0.00	0.00	0.00	0.00	-0.01
PRC2 methylates histones and DNA	0.000730664	0.001308192	0.010285189	0.001880048	0.003754498	0.02	0.00	0.01	0.01	0.00	0.00	0.00	0.00	0.01	0.01	0.00	0.00	0.01	0.00	0.00	0.00	0.00	0.00	0.00	0.00	0.07	0.05	0.00	0.00	0.00	0.00	0.00	0.00	0.00	0.00	0.01	0.00	0.00	0.00	0.00	0.00	0.00	0.00	0.00	0.00	0.00	0.01	0.00	0.01
Eicosanoid ligand-binding receptors	-0.000655207	-0.000624814	-0.003452699	-0.000665688	-0.001233825	0.00	0.00	0.00	0.00	0.00	0.00	0.00	0.00	0.00	-0.01	0.00	0.00	0.01	0.00	0.00	0.00	0.00	0.00	0.00	0.00	-0.03	-0.02	0.00	0.00	0.00	0.00	0.00	0.00	0.00	0.00	-0.01	0.00	0.00	0.00	0.00	0.00	0.00	0.00	0.00	0.00	0.00	0.00	0.00	-0.01
FOXO-mediated transcription of cell death genes	0.001429864	5.55206E-05	-0.001562609	0.000139274	-0.000154856	0.00	0.00	0.00	0.00	0.00	0.00	0.00	0.00	0.00	0.00	0.00	0.00	-0.01	0.00	0.00	0.00	0.00	0.00	0.00	0.00	-0.01	0.00	0.00	0.00	0.00	0.00	0.00	0.00	0.00	0.00	0.00	0.00	0.00	0.00	0.00	0.00	0.00	0.00	0.00	0.00	0.00	0.00	0.00	0.00
ERKs are inactivated	0.005174244	0.003359671	0.012607723	0.003538399	0.004823158	0.01	0.00	0.01	0.01	0.00	0.01	0.00	0.00	0.00	0.02	0.00	0.00	0.01	0.00	0.00	-0.01	0.00	0.00	0.00	0.00	0.08	0.04	0.00	0.00	0.00	0.00	0.00	0.00	0.00	0.00	0.01	0.00	0.00	0.00	0.00	0.00	0.00	0.00	0.00	0.00	0.00	0.00	0.00	0.00
Cytochrome c-mediated apoptotic response	-0.000409978	0.000342998	0.00016354	0.000177251	0.0003047	0.00	0.00	0.00	0.00	0.00	0.00	0.00	0.00	0.00	0.00	0.00	0.00	-0.01	0.00	0.00	-0.01	0.00	0.00	0.00	0.00	-0.01	-0.01	0.00	0.00	0.00	0.00	0.00	0.00	0.00	0.00	0.00	0.00	0.00	0.00	0.00	0.00	0.00	0.00	0.00	0.00	0.00	0.00	0.00	-0.01
Interleukin-27 signaling	-0.000118669	-0.000161132	-0.002940185	-0.000145208	-0.001115029	0.00	0.00	0.00	0.00	0.00	0.00	0.00	0.00	0.00	-0.01	0.00	0.00	-0.01	0.00	0.00	0.01	0.00	0.00	0.00	0.00	-0.02	-0.01	0.00	0.00	0.00	0.00	0.00	0.00	0.01	0.00	-0.01	0.00	0.00	0.00	0.00	0.00	0.00	0.00	0.00	0.00	0.00	0.00	0.00	-0.01
The activation of arylsulfatases	-0.000969483	0.001966626	0.009704206	0.00208252	0.005495133	0.01	0.00	0.00	0.02	0.00	0.01	0.00	0.00	0.00	0.02	0.00	0.01	0.00	0.00	0.00	0.00	0.00	0.00	0.00	0.00	0.09	0.03	0.00	0.00	0.00	0.00	0.00	0.00	0.00	0.00	0.02	0.00	0.00	0.01	0.00	0.00	0.00	0.00	0.00	0.00	0.00	0.01	0.00	0.00
Purine catabolism	-0.000577189	6.06896E-05	0.000340394	0.00019743	0.000739529	0.02	0.00	0.00	0.00	0.00	0.00	0.00	0.00	0.00	-0.01	0.00	0.00	0.00	0.00	0.00	0.00	0.00	0.00	0.00	0.00	-0.01	0.00	0.00	0.00	0.00	0.00	0.00	0.00	0.00	0.00	-0.01	0.00	0.00	0.00	0.00	0.00	0.00	0.00	0.00	0.00	0.00	0.00	0.00	0.00
Transport of nucleosides and free purine and pyrimidine bases across the plasma membrane	-0.0008713	0.002737901	0.017973934	0.003673905	0.007617201	0.00	0.00	0.01	0.02	0.00	0.01	0.00	0.00	0.00	0.02	0.00	0.01	0.02	0.00	0.00	0.00	0.00	0.00	0.00	0.00	0.09	0.03	0.00	0.00	0.00	0.00	0.00	0.00	0.00	0.00	0.01	0.00	0.00	0.01	0.00	0.00	0.00	0.00	0.01	0.00	0.00	0.00	0.00	0.00
Linoleic acid (LA) metabolism	0.005262392	0.003195559	0.015923764	0.003634346	0.00516472	0.00	0.00	0.00	0.02	0.00	0.01	0.00	0.00	0.00	0.02	0.00	0.00	0.00	0.00	0.00	0.00	0.00	0.00	0.00	0.00	0.08	0.04	0.00	0.00	0.00	0.00	0.00	0.00	0.00	0.00	0.01	0.00	0.00	0.01	0.00	0.00	0.00	0.00	0.00	0.00	0.00	0.00	0.00	0.02
SIRT1 negatively regulates rRNA expression	0.001252783	0.001304864	0.011575572	0.002086477	0.004368267	0.02	0.00	0.01	0.01	0.00	0.01	0.00	0.00	0.01	0.02	0.00	0.00	0.01	0.00	0.00	-0.01	0.00	0.00	0.00	0.00	0.08	0.04	0.00	0.00	0.00	0.00	0.00	0.00	0.00	0.00	0.01	0.00	0.00	0.00	0.00	0.00	0.00	0.00	0.00	0.00	0.00	0.01	0.00	0.01
TRAF6 mediated NF-kB activation	-0.000481686	-6.85547E-05	-0.002405666	9.54378E-05	-0.000479726	0.00	0.00	0.00	0.00	0.00	0.00	0.00	0.00	0.00	-0.01	0.00	0.00	-0.01	0.00	0.00	0.00	0.00	0.00	0.00	0.00	-0.01	0.00	0.00	0.00	0.00	0.00	0.00	0.00	0.01	0.00	-0.01	0.00	0.00	0.00	0.00	0.00	0.00	0.00	0.00	0.00	0.00	0.00	0.00	-0.01
APEX1-Independent Resolution of AP Sites via the Single Nucleotide Replacement Pathway	-0.000378756	0.00060279	0.002202357	0.000771878	0.000915599	0.00	0.00	0.00	0.00	0.00	0.00	0.00	0.00	0.00	-0.01	0.00	0.00	0.01	0.00	0.00	-0.01	0.00	0.00	0.00	0.00	-0.01	0.00	0.00	0.00	0.00	0.00	0.00	0.00	0.00	0.00	0.00	0.00	0.00	0.00	0.00	0.00	0.00	0.00	0.00	0.00	0.00	0.00	0.00	0.00
MyD88 deficiency (TLR2/4)	-0.000756606	-0.000564249	-0.003454313	-0.000393354	-0.001271986	0.00	0.00	0.00	0.00	0.00	0.00	0.00	0.00	0.00	-0.01	0.00	0.00	0.00	0.00	0.00	0.01	0.00	0.00	0.00	0.00	-0.03	-0.01	0.00	0.00	0.00	0.00	0.00	0.00	0.01	0.00	-0.01	0.00	0.00	0.00	0.00	0.00	0.00	0.00	0.00	0.00	0.00	0.00	0.00	0.00
Sperm Motility And Taxes	-0.001884596	-0.001122893	-0.004763727	-0.000696373	-0.001823341	0.00	0.00	0.00	-0.01	0.00	0.00	0.00	0.00	0.00	-0.02	0.00	0.00	-0.01	0.00	0.00	-0.01	0.00	0.00	0.00	0.00	0.02	0.01	0.00	0.00	0.00	0.00	0.00	0.00	0.00	0.00	-0.01	0.00	0.00	0.00	0.00	0.00	0.00	0.00	0.00	0.00	0.00	0.00	0.00	0.00
Condensation of Prophase Chromosomes	0.001350057	0.001672749	0.01339039	0.00213516	0.005125713	0.02	0.00	0.01	0.01	0.00	0.01	0.00	0.00	0.01	0.02	0.00	0.00	0.00	0.00	0.00	-0.01	0.00	0.00	0.00	0.00	0.08	0.05	0.00	0.00	0.00	0.00	0.00	0.00	0.00	0.00	0.00	0.00	0.00	0.00	0.00	0.00	0.00	0.00	0.00	0.00	0.00	0.01	0.00	0.01
Interaction With The Zona Pellucida	-0.000985109	0.00042054	-0.000492735	1.42166E-05	-8.54173E-05	0.00	0.00	0.00	0.00	0.00	0.00	0.00	0.00	-0.01	-0.01	0.00	0.00	-0.01	0.00	0.00	-0.01	0.00	0.00	0.00	0.00	-0.01	0.00	0.00	0.00	0.00	0.00	0.00	0.00	-0.01	0.00	-0.01	0.00	0.00	0.00	0.00	0.00	0.00	0.00	0.00	0.00	0.00	0.00	0.00	-0.01
IRAK4 deficiency (TLR2/4)	-0.000551143	-0.000562436	-0.003531131	-0.000423597	-0.00127129	0.00	0.00	0.00	0.00	0.00	0.00	0.00	0.00	0.00	-0.01	0.00	0.00	0.00	0.00	0.00	0.01	0.00	0.00	0.00	0.00	-0.03	-0.01	0.00	0.00	0.00	0.00	0.00	0.00	0.01	0.00	-0.01	0.00	0.00	0.00	0.00	0.00	0.00	0.00	0.00	0.00	0.00	0.00	0.00	0.00
Beta oxidation of decanoyl-CoA to octanoyl-CoA-CoA	0.000853001	0.002461098	0.009442533	0.002452184	0.002905591	0.03	0.00	0.01	0.02	0.00	0.01	0.00	0.00	0.00	0.05	0.00	0.00	0.00	0.00	0.00	0.00	0.00	0.00	0.00	0.00	0.08	0.06	0.00	0.00	0.00	0.00	0.00	0.00	0.00	0.00	0.02	0.00	0.00	0.00	0.00	0.00	0.00	0.00	0.00	0.00	0.00	0.02	0.00	0.01
FGFR1c and Klotho ligand binding and activation	0.001677062	0.0012354	6.84581E-05	0.001098193	4.50831E-05	0.00	0.00	-0.01	0.00	0.00	0.00	0.00	0.00	0.00	-0.01	0.00	0.00	0.00	0.00	0.00	0.01	0.00	0.00	0.00	0.00	-0.03	0.00	0.00	0.00	0.00	0.00	0.00	0.00	0.01	0.00	-0.01	0.00	0.00	0.00	0.00	0.00	0.00	0.00	0.00	0.00	0.00	0.00	0.00	0.00
Apoptotic factor-mediated response	-0.000531766	0.000186972	7.1285E-05	0.000114529	0.000187379	0.00	0.00	0.00	0.00	0.00	0.00	0.00	0.00	0.00	-0.01	0.00	0.00	-0.01	0.00	0.00	0.00	0.00	0.00	0.00	0.00	-0.01	-0.01	0.00	0.00	0.00	0.00	0.00	0.00	0.00	0.00	0.00	0.00	0.00	0.00	0.00	0.00	0.00	0.00	0.00	0.00	0.00	0.00	0.00	-0.01
rRNA modification in the mitochondrion	-0.000552291	-0.00055147	-0.00309951	-0.000346543	-0.001141773	0.00	-0.01	-0.01	0.00	0.00	0.00	0.00	0.00	-0.01	0.00	0.00	0.00	-0.01	0.00	0.00	-0.02	0.00	0.00	0.00	0.00	0.01	0.00	0.00	0.00	0.00	0.00	0.00	0.00	-0.01	0.00	0.00	0.00	0.00	0.00	0.00	0.00	0.00	0.00	0.00	0.00	0.00	0.00	0.00	0.00
Interleukin receptor SHC signaling	-0.000181259	0.000283418	-0.001761187	0.000199049	-0.000750544	0.00	0.00	0.00	0.00	0.00	0.00	0.00	0.00	0.00	-0.01	0.00	0.00	-0.01	0.00	0.00	0.01	0.00	0.00	0.00	0.00	-0.02	-0.01	0.00	0.00	0.00	0.00	0.00	0.00	0.00	0.00	0.00	0.00	0.00	0.00	0.00	0.00	0.00	0.00	0.00	0.00	0.00	0.00	0.00	-0.01
Sulfur amino acid metabolism	7.11112E-05	0.001386527	0.008632288	0.001768724	0.003534204	0.02	0.00	0.00	0.01	0.00	0.00	0.00	0.00	0.00	0.02	0.00	0.01	0.00	0.00	0.00	0.00	0.00	0.00	0.00	0.00	0.08	0.05	0.00	0.00	0.00	0.00	0.00	0.00	0.00	0.00	0.02	0.00	0.00	0.01	0.00	0.00	0.00	0.00	0.00	0.00	0.00	0.00	0.00	0.01
TP53 Regulates Transcription of Genes Involved in G1 Cell Cycle Arrest	-0.001390594	-5.05743E-05	-0.001905442	-0.000148206	-0.000933529	0.01	0.00	0.00	0.00	0.00	0.00	0.00	0.00	0.00	0.00	0.00	0.00	0.00	0.00	0.00	0.00	0.00	0.00	0.00	0.00	-0.01	0.00	0.00	0.00	0.00	0.00	0.00	0.00	0.00	0.00	-0.01	0.00	0.00	0.00	0.00	0.00	0.00	0.00	0.00	0.00	0.00	0.00	0.00	0.00
Mitochondrial ABC transporters	0.003932848	0.003577204	0.019147825	0.005260111	0.007005451	0.00	0.00	0.01	0.02	0.00	0.01	0.00	0.00	0.00	0.04	0.00	0.00	0.01	0.00	0.00	-0.01	0.00	0.00	0.00	0.00	0.10	0.05	0.00	0.00	0.00	0.00	0.00	0.00	0.00	0.00	0.02	0.00	0.00	0.00	0.00	0.00	0.00	0.00	0.00	0.00	0.00	0.01	0.00	0.02
RIP-mediated NFkB activation via ZBP1	0.00083652	0.000335382	-0.001524107	0.000335585	-0.000356985	0.00	0.00	0.00	0.00	0.00	0.00	0.00	0.00	0.00	-0.01	0.00	0.00	0.00	0.00	0.00	0.00	0.00	0.00	0.00	0.00	-0.01	0.00	0.00	0.00	0.00	0.00	0.00	0.00	0.00	0.00	-0.01	0.00	0.00	0.00	0.00	0.00	0.00	0.00	0.00	0.00	0.00	0.00	0.00	0.00
MTF1 activates gene expression	-0.000918199	0.001460729	0.00167067	0.000621315	-2.46807E-05	0.00	0.00	-0.01	-0.01	0.00	0.00	0.00	0.00	0.00	-0.03	0.00	0.00	-0.01	0.00	0.00	0.03	0.00	0.00	0.00	0.00	-0.01	0.00	0.00	0.00	0.00	0.00	0.00	0.00	0.01	0.00	-0.01	0.00	0.00	0.00	0.00	0.00	0.00	0.00	0.00	0.00	0.00	0.00	0.00	0.00
Mineralocorticoid biosynthesis	-0.001295898	-0.000327351	-0.000939226	-0.000138404	0.000629426	0.00	0.00	-0.01	0.00	0.00	0.00	0.00	0.00	0.00	-0.01	0.00	0.00	-0.01	0.00	0.00	0.00	0.00	0.00	0.00	0.00	0.00	0.00	0.00	0.00	0.00	0.00	0.00	0.00	0.00	0.00	-0.01	0.00	0.00	0.00	0.00	0.00	0.00	0.00	0.00	0.00	0.00	0.00	0.00	0.00
ZBP1(DAI) mediated induction of type I IFNs	0.000849658	5.32737E-05	-0.001891325	9.23499E-05	-0.000562613	0.00	0.00	0.00	0.00	0.00	0.00	0.00	0.00	0.00	-0.01	0.00	0.00	0.00	0.00	0.00	0.00	0.00	0.00	0.00	0.00	-0.02	0.00	0.00	0.00	0.00	0.00	0.00	0.00	0.00	0.00	-0.01	0.00	0.00	0.00	0.00	0.00	0.00	0.00	0.00	0.00	0.00	0.00	0.00	0.00
Formation of apoptosome	-0.000319216	0.000769181	0.001885056	0.000546139	0.00101058	0.00	0.00	0.00	0.00	0.00	0.00	0.00	0.00	0.00	-0.01	0.00	0.00	-0.01	0.00	0.00	-0.01	0.00	0.00	0.00	0.00	0.01	0.00	0.00	0.00	0.00	0.00	0.00	0.00	0.00	0.00	-0.01	0.00	0.00	0.00	0.00	0.00	0.00	0.00	0.00	0.00	0.00	0.00	0.00	-0.01
OAS antiviral response	-0.000662569	-7.01543E-06	-0.000619601	0.000320414	-4.67721E-05	0.00	0.00	0.00	0.00	0.00	0.00	0.00	0.00	0.00	0.00	0.00	0.00	-0.01	0.00	0.00	-0.01	0.00	0.00	0.00	0.00	-0.01	0.00	0.00	0.00	0.00	0.00	0.00	0.00	0.00	0.00	0.00	0.00	0.00	0.00	0.00	0.00	0.00	0.00	0.00	0.00	0.00	0.00	0.00	0.00
Signal regulatory protein family interactions	-0.00041478	-0.000391262	-0.00290105	-7.87416E-05	-0.000928916	0.00	0.00	0.00	0.00	0.00	0.00	0.00	0.00	0.00	-0.01	0.00	0.00	0.00	0.00	0.00	0.01	0.00	0.00	0.00	0.00	-0.02	-0.01	0.00	0.00	0.00	0.00	0.00	0.00	0.00	0.00	-0.01	0.00	0.00	0.00	0.00	0.00	0.00	0.00	0.00	0.00	0.00	0.00	0.00	0.00
Dermatan sulfate biosynthesis	-0.000607857	-0.000454329	-0.002913875	-0.000390619	-0.00095502	0.00	0.00	0.00	0.00	0.00	0.00	0.00	0.00	0.00	-0.01	0.00	0.00	-0.01	0.00	0.00	0.01	0.00	0.00	0.00	0.00	-0.03	-0.02	0.00	0.00	0.00	0.00	0.00	0.00	0.01	0.00	-0.01	0.00	0.00	0.00	0.00	0.00	0.00	0.00	0.00	0.00	0.00	0.00	0.00	-0.01
betaKlotho-mediated ligand binding	-0.000367137	0.001983462	0.000245462	0.001198694	0.000275818	0.00	0.00	-0.01	-0.01	0.00	0.00	0.00	0.00	0.00	-0.01	0.00	0.00	-0.01	0.00	0.00	0.01	0.00	0.00	0.00	0.00	-0.03	-0.01	0.00	0.00	0.00	0.00	0.00	0.00	0.01	0.00	-0.02	0.00	0.00	0.00	0.00	0.00	0.00	0.00	0.00	0.00	0.00	0.00	0.00	0.00
Axonal growth stimulation	-0.000584827	-0.000480966	-0.000312673	-0.000516316	0.000364379	0.00	0.00	0.00	0.00	0.00	0.00	0.00	0.00	0.01	-0.02	0.00	0.00	-0.02	0.00	0.00	0.00	0.00	0.00	0.00	0.00	-0.01	-0.01	0.00	0.00	0.00	0.00	0.00	0.00	0.00	0.00	-0.01	0.00	0.00	0.00	0.00	0.00	0.00	0.00	0.00	0.00	0.00	0.00	0.00	0.00
KSRP (KHSRP) binds and destabilizes mRNA	0.004902369	0.003086	0.014449857	0.003204152	0.006417029	0.01	0.00	0.01	0.01	0.00	0.01	0.00	0.00	0.00	0.03	0.00	0.00	0.01	0.00	0.00	0.00	0.00	0.00	0.00	0.00	0.09	0.05	0.00	0.00	0.00	0.00	0.00	0.00	0.00	0.00	0.01	0.00	0.00	0.01	0.00	0.00	0.00	0.00	0.00	0.00	0.00	0.00	0.00	0.01
Phosphate bond hydrolysis by NUDT proteins	-0.000603354	0.000145288	0.00041628	-6.59089E-05	0.00057577	0.02	0.00	0.00	0.00	0.00	0.00	0.00	0.00	0.00	-0.02	0.00	0.00	0.00	0.00	0.00	0.00	0.00	0.00	0.00	0.00	-0.02	-0.01	0.00	0.00	0.00	0.00	0.00	0.00	0.00	0.00	-0.01	0.00	0.00	0.00	0.00	0.00	0.00	0.00	0.00	0.00	0.00	0.00	0.00	0.00
Regulation of TLR by endogenous ligand	-0.000602623	-0.000531314	-0.003449313	-0.000499784	-0.001211438	0.00	0.00	0.00	0.00	0.00	0.00	0.00	0.00	0.00	0.00	0.00	0.00	-0.01	0.00	0.00	0.00	0.00	0.00	0.00	0.00	-0.03	-0.01	0.00	0.00	0.00	0.00	0.00	0.00	0.01	0.00	0.00	0.00	0.00	0.00	0.00	0.00	0.00	0.00	0.00	0.00	0.00	0.00	0.00	0.00
Regulation of the apoptosome activity	-0.000319216	0.000769181	0.001885056	0.000546139	0.00101058	0.00	0.00	0.00	0.00	0.00	0.00	0.00	0.00	0.00	-0.01	0.00	0.00	-0.01	0.00	0.00	-0.01	0.00	0.00	0.00	0.00	0.01	0.00	0.00	0.00	0.00	0.00	0.00	0.00	0.00	0.00	-0.01	0.00	0.00	0.00	0.00	0.00	0.00	0.00	0.00	0.00	0.00	0.00	0.00	-0.01
Beta oxidation of lauroyl-CoA to decanoyl-CoA-CoA	0.001750777	0.001474117	0.00600894	0.001562704	0.002668518	0.04	0.00	0.00	0.02	0.00	0.01	0.00	0.00	0.00	0.04	0.00	0.00	0.00	0.00	0.00	0.00	0.00	0.00	0.00	0.00	0.09	0.05	0.00	0.00	0.00	0.00	0.00	0.00	0.00	0.00	0.02	0.00	0.00	0.00	0.01	0.00	0.00	0.00	0.00	0.00	0.00	0.01	0.00	0.01
mitochondrial fatty acid beta-oxidation of saturated fatty acids	-0.000536001	0.002338638	0.007989516	0.002266908	0.002439458	0.03	0.00	0.00	0.02	0.00	0.01	0.00	0.00	0.00	0.03	0.00	0.00	0.00	0.00	0.00	0.00	0.00	0.00	0.00	0.00	0.09	0.05	0.00	0.00	0.00	0.00	0.00	0.00	0.00	0.00	0.01	0.00	0.00	0.00	0.00	0.00	0.00	0.00	0.00	0.00	0.00	0.01	0.00	0.01
STING mediated induction of host immune responses	0.000279097	-0.000346892	-0.001713247	-0.000216795	-0.000568476	0.00	0.00	0.00	0.00	0.00	0.00	0.00	0.00	0.00	-0.01	0.00	0.00	0.00	0.00	0.00	-0.01	0.00	0.00	0.00	0.00	-0.01	0.00	0.00	0.00	0.00	0.00	0.00	0.00	0.00	0.00	0.00	0.00	0.00	0.00	0.00	0.00	0.00	0.00	0.00	0.00	0.00	0.00	0.00	0.00
DNA methylation	0.001267676	0.001441334	0.011545803	0.00187941	0.004101601	0.02	0.00	0.02	0.01	0.00	0.00	0.00	0.00	0.01	0.02	0.00	0.00	0.01	0.00	0.00	-0.01	0.00	0.00	0.00	0.00	0.08	0.05	0.00	0.00	0.00	0.00	0.00	0.00	0.00	0.00	0.01	0.00	0.00	0.00	0.00	0.00	0.00	0.00	0.00	0.00	0.00	0.01	0.00	0.01
Activated PKN1 stimulates transcription of AR (androgen receptor) regulated genes KLK2 and KLK3	0.001067027	0.001272535	0.009864603	0.001685477	0.003607923	0.02	0.00	0.01	0.01	0.00	0.00	0.00	0.00	0.01	0.02	0.00	0.00	0.01	0.00	0.00	-0.01	0.00	0.00	0.00	0.00	0.09	0.05	0.00	0.00	0.00	0.00	0.00	0.00	0.00	0.00	0.01	0.00	0.00	0.00	0.00	0.00	0.00	0.00	0.00	0.00	0.00	0.01	0.00	0.01
Regulation of thyroid hormone activity	-0.002621758	-0.002022754	-0.006378864	-0.001121016	-0.002737324	0.00	0.01	-0.02	-0.02	0.00	-0.01	0.00	0.00	0.00	-0.04	0.00	-0.01	-0.02	0.00	0.00	0.01	0.00	0.00	0.00	0.00	0.04	0.02	0.00	0.00	0.00	0.00	0.00	0.00	0.01	0.00	-0.03	0.00	0.00	0.00	0.00	0.00	0.00	0.00	0.00	0.00	0.00	-0.01	0.00	-0.01
Conjugation of carboxylic acids	0.001636242	0.000467242	0.002057368	0.000567371	0.001128552	0.00	0.00	0.00	0.00	0.00	0.00	0.00	0.00	0.00	-0.01	0.00	0.00	0.00	0.00	0.00	-0.01	0.00	0.00	0.00	0.00	0.01	-0.01	0.00	0.00	0.00	0.00	0.00	0.00	0.00	0.00	-0.01	0.00	0.00	0.00	0.00	0.00	0.00	0.00	0.00	0.00	0.00	0.00	0.00	0.00
IRF3-mediated induction of type I IFN	0.000222599	-0.000133104	-0.000506521	3.15757E-05	-0.000245168	0.00	0.00	0.00	0.00	0.00	0.00	0.00	0.00	0.00	-0.01	0.00	0.00	0.00	0.00	0.00	-0.01	0.00	0.00	0.00	0.00	-0.01	0.00	0.00	0.00	0.00	0.00	0.00	0.00	0.00	0.00	0.00	0.00	0.00	0.00	0.00	0.00	0.00	0.00	0.00	0.00	0.00	0.00	0.00	0.00
ERBB2 Regulates Cell Motility	0.00092293	-0.000403647	-0.002480111	-0.000190679	-0.000888389	0.00	0.00	0.00	0.00	0.00	0.00	0.00	0.00	0.00	-0.01	0.00	0.00	-0.01	0.00	0.00	0.00	0.00	0.00	0.00	0.00	-0.02	-0.01	0.00	0.00	0.00	0.00	0.00	0.00	0.01	0.00	-0.01	0.00	0.00	0.00	0.00	0.00	0.00	0.00	0.00	0.00	0.00	0.00	0.00	0.00
Diseases of Mismatch Repair (MMR)	0.005120555	0.003632182	0.016239292	0.004525946	0.00646434	0.01	0.00	0.01	0.02	0.00	0.01	0.00	0.00	0.00	0.02	0.00	0.00	0.01	0.00	0.00	0.00	0.00	0.00	0.00	0.00	0.09	0.04	0.00	0.00	0.00	0.00	0.00	0.00	0.00	0.00	0.01	0.00	0.00	0.00	0.00	0.00	0.00	0.00	0.00	0.00	0.00	0.01	0.00	0.03
ERBB2 Activates PTK6 Signaling	0.000308263	-0.000391904	-0.003146997	-0.00017387	-0.001178221	0.00	0.01	0.00	0.00	0.00	0.00	0.00	0.00	0.00	-0.01	0.00	0.00	-0.01	0.00	0.00	0.01	0.00	0.00	0.00	0.00	-0.03	-0.01	0.00	0.00	0.00	0.00	0.00	0.00	0.01	0.00	-0.01	0.00	0.00	0.00	0.00	0.00	0.00	0.00	0.00	0.00	0.00	0.00	0.00	-0.01
Defective CHST3 causes SEDCJD	-0.000692628	-0.000325061	-0.002354759	-0.000328769	-0.000709943	0.00	0.00	0.00	0.00	0.00	0.00	0.00	0.00	0.00	0.01	0.00	0.00	-0.01	0.00	0.00	0.00	0.00	0.00	0.00	0.00	-0.02	-0.01	0.00	0.00	0.00	0.00	0.00	0.00	0.01	0.00	0.00	0.00	0.00	0.00	0.00	0.00	0.00	0.00	0.00	0.00	0.00	0.00	0.00	0.00
Amino Acid conjugation	0.001636242	0.000467242	0.002057368	0.000567371	0.001128552	0.00	0.00	0.00	0.00	0.00	0.00	0.00	0.00	0.00	-0.01	0.00	0.00	0.00	0.00	0.00	-0.01	0.00	0.00	0.00	0.00	0.01	-0.01	0.00	0.00	0.00	0.00	0.00	0.00	0.00	0.00	-0.01	0.00	0.00	0.00	0.00	0.00	0.00	0.00	0.00	0.00	0.00	0.00	0.00	0.00
Mitochondrial transcription initiation	-0.001848949	-0.00147708	-0.005020263	-0.001201431	-0.001916164	0.00	0.00	0.00	-0.01	0.00	-0.01	0.00	0.00	-0.01	-0.01	0.00	0.00	0.00	0.00	0.00	-0.01	0.00	0.00	0.00	0.00	-0.01	0.03	0.00	0.00	0.00	0.00	0.00	0.00	-0.01	0.00	-0.01	0.00	0.00	0.00	0.00	0.00	0.00	0.00	0.00	0.00	0.00	0.00	0.00	0.00
TP53 Regulates Transcription of Genes Involved in Cytochrome C Release	-0.000130546	-0.000379992	-0.00259732	-0.000270434	-0.000670781	0.00	0.00	0.00	0.00	0.00	0.00	0.00	0.00	0.00	-0.01	0.00	0.00	0.00	0.00	0.00	0.00	0.00	0.00	0.00	0.00	-0.02	-0.01	0.00	0.00	0.00	0.00	0.00	0.00	0.00	0.00	0.00	0.00	0.00	0.00	0.00	0.00	0.00	0.00	0.00	0.00	0.00	0.00	0.00	0.00
Interleukin-20 family signaling	-0.000305507	-0.000483811	-0.003287207	-0.000385667	-0.001149102	0.00	0.00	0.00	0.00	0.00	0.00	0.00	0.00	0.00	-0.01	0.00	0.00	-0.01	0.00	0.00	0.01	0.00	0.00	0.00	0.00	-0.03	-0.02	0.00	0.00	0.00	0.00	0.00	0.00	0.01	0.00	-0.01	0.00	0.00	0.00	0.00	0.00	0.00	0.00	0.00	0.00	0.00	0.00	0.00	-0.01
Sialic acid metabolism	-0.000613079	-0.000260108	-0.00278018	-0.000179494	-0.000892785	0.00	0.00	0.00	0.00	0.00	0.00	0.00	0.00	0.00	-0.02	0.00	0.00	0.00	0.00	0.00	0.03	0.00	0.00	0.00	0.00	-0.02	-0.02	0.00	0.00	0.00	0.00	0.00	0.00	0.01	0.00	-0.01	0.00	0.00	0.00	0.00	0.00	0.00	0.00	0.00	0.00	0.00	0.00	0.00	0.01
Defective CHSY1 causes TPBS	-0.000692628	-0.000325061	-0.002354759	-0.000328769	-0.000709943	0.00	0.00	0.00	0.00	0.00	0.00	0.00	0.00	0.00	0.01	0.00	0.00	-0.01	0.00	0.00	0.00	0.00	0.00	0.00	0.00	-0.02	-0.01	0.00	0.00	0.00	0.00	0.00	0.00	0.01	0.00	0.00	0.00	0.00	0.00	0.00	0.00	0.00	0.00	0.00	0.00	0.00	0.00	0.00	0.00
alpha-linolenic (omega3) and linoleic (omega6) acid metabolism	0.00312052	0.003249841	0.017430569	0.003435335	0.006046323	0.02	0.00	0.00	0.02	0.00	0.01	0.00	0.00	0.00	0.03	0.00	0.00	0.00	0.00	0.00	0.00	0.00	0.00	0.00	0.00	0.09	0.05	0.00	0.00	0.00	0.00	0.00	0.00	0.00	0.00	0.01	0.00	0.00	0.00	0.00	0.00	0.00	0.00	0.00	0.00	0.00	0.00	0.00	0.02
TNFR1-induced proapoptotic signaling	-8.37805E-05	-0.000175691	-0.002620402	-0.000146827	-0.000885839	0.00	0.00	-0.01	0.00	0.00	0.00	0.00	0.00	0.00	0.00	0.00	0.00	-0.01	0.00	0.00	0.01	0.00	0.00	0.00	0.00	-0.02	-0.01	0.00	0.00	0.00	0.00	0.00	0.00	0.01	0.00	0.00	0.00	0.00	0.00	0.00	0.00	0.00	0.00	0.00	0.00	0.00	0.00	0.00	-0.01
TICAM1-dependent activation of IRF3/IRF7	0.001243614	0.001077242	0.00255592	0.001266797	0.000926208	0.00	0.00	0.00	0.00	0.00	0.00	0.00	0.00	0.00	-0.01	0.00	0.00	0.00	0.00	0.00	-0.01	0.00	0.00	0.00	0.00	-0.01	0.00	0.00	0.00	0.00	0.00	0.00	0.00	0.00	0.00	-0.01	0.00	0.00	0.00	0.00	0.00	0.00	0.00	0.00	0.00	0.00	0.00	0.00	0.00
Base-Excision Repair, AP Site Formation	5.20385E-05	0.001098072	0.005140154	0.001323018	0.003166806	0.00	0.00	0.01	0.00	0.00	0.01	0.00	0.00	0.00	-0.02	0.00	0.00	0.01	0.00	0.00	-0.01	0.00	0.00	0.00	0.00	0.01	0.00	0.00	0.00	0.00	0.00	0.00	0.00	0.00	0.00	-0.01	0.00	0.00	0.00	0.00	0.00	0.00	0.00	0.00	0.00	0.00	0.00	0.00	0.01
SLC transporter disorders	-0.000718592	-0.000632342	-0.003165247	-0.000582263	-0.001334156	0.00	0.00	0.00	0.00	0.00	0.00	0.00	0.00	0.00	-0.01	0.00	0.00	0.00	0.00	0.00	0.00	0.00	0.00	0.00	0.00	-0.03	-0.02	0.00	0.00	0.00	0.00	0.00	0.00	0.00	0.00	-0.01	0.00	0.00	0.00	0.00	0.00	0.00	0.00	0.00	0.00	0.00	0.00	0.00	-0.01
Amine Oxidase reactions	0.000400602	0.003251093	0.017717032	0.003970279	0.0056891	0.02	0.00	0.00	0.02	0.00	0.01	0.00	0.00	0.00	0.03	0.00	0.00	0.00	0.00	0.00	0.00	0.00	0.00	0.00	0.00	0.10	0.03	0.00	0.00	0.00	0.00	0.00	0.00	0.00	0.00	0.01	0.00	0.00	0.02	0.00	0.00	0.00	0.00	0.00	0.00	0.00	0.00	0.01	0.00
Beta oxidation of octanoyl-CoA to hexanoyl-CoA	0.001877706	0.001786941	0.006299015	0.002044085	0.003016965	0.04	0.00	0.01	0.02	0.00	0.01	0.00	0.00	0.00	0.05	0.00	0.00	0.00	0.00	0.00	0.00	0.00	0.00	0.00	0.00	0.09	0.05	0.00	0.00	0.00	0.00	0.00	0.00	0.00	0.00	0.03	0.00	0.00	0.00	0.01	0.00	0.00	0.00	0.00	0.00	0.00	0.02	0.00	0.01
Conjugation of salicylate with glycine	0.001119732	0.00021279	0.000725344	0.000295976	0.000571918	0.00	0.00	0.00	0.00	0.00	0.00	0.00	0.00	0.00	-0.01	0.00	0.00	0.00	0.00	0.00	-0.01	0.00	0.00	0.00	0.00	0.00	-0.01	0.00	0.00	0.00	0.00	0.00	0.00	0.00	0.00	-0.01	0.00	0.00	0.00	0.00	0.00	0.00	0.00	0.00	0.00	0.00	0.00	0.00	0.00
alpha-linolenic acid (ALA) metabolism	0.00312052	0.003249841	0.017430569	0.003435335	0.006046323	0.02	0.00	0.00	0.02	0.00	0.01	0.00	0.00	0.00	0.03	0.00	0.00	0.00	0.00	0.00	0.00	0.00	0.00	0.00	0.00	0.09	0.05	0.00	0.00	0.00	0.00	0.00	0.00	0.00	0.00	0.01	0.00	0.00	0.00	0.00	0.00	0.00	0.00	0.00	0.00	0.00	0.00	0.00	0.02
The NLRP3 inflammasome	-0.000209185	-0.000312024	-0.001760958	-0.000250763	-0.000482895	0.00	0.00	0.00	0.00	0.00	0.00	0.00	0.00	0.00	-0.01	0.00	0.00	-0.01	0.00	0.00	0.00	0.00	0.00	0.00	0.00	-0.01	0.00	0.00	0.00	0.00	0.00	0.00	0.00	0.00	0.00	-0.01	0.00	0.00	0.00	0.00	0.00	0.00	0.00	0.00	0.00	0.00	0.00	0.00	0.00
Regulation of signaling by NODAL	0.000306819	-0.000510581	-0.003240674	-0.000243317	-0.001137222	0.00	0.00	0.00	-0.01	0.00	0.00	0.00	0.00	0.00	-0.01	0.00	0.00	0.00	0.00	0.00	0.01	0.00	0.00	0.00	0.00	-0.02	-0.01	0.00	0.00	0.00	0.00	0.00	0.00	0.00	0.00	0.00	0.00	0.00	0.00	0.00	0.00	0.00	0.00	0.00	0.00	0.00	0.00	0.00	-0.01
Activation of IRF3/IRF7 mediated by TBK1/IKK epsilon	-0.000156769	0.00030735	-0.000543858	0.000416053	2.86246E-06	0.00	0.00	0.00	0.00	0.00	0.00	0.00	0.00	0.00	-0.01	0.00	0.00	0.00	0.00	0.00	-0.01	0.00	0.00	0.00	0.00	-0.01	0.00	0.00	0.00	0.00	0.00	0.00	0.00	0.00	0.00	-0.01	0.00	0.00	0.00	0.00	0.00	0.00	0.00	0.00	0.00	0.00	0.00	0.00	0.00
Interleukin-23 signaling	0.00106748	-0.000179029	-0.002873879	-0.000176334	-0.001084496	0.00	0.00	-0.01	0.00	0.00	0.00	0.00	0.00	0.00	-0.01	0.00	0.00	-0.01	0.00	0.00	0.01	0.00	0.00	0.00	0.00	-0.02	-0.01	0.00	0.00	0.00	0.00	0.00	0.00	0.01	0.00	-0.01	0.00	0.00	0.00	0.00	0.00	0.00	0.00	0.00	0.00	0.00	0.00	0.00	-0.01
Defective CHST14 causes EDS, musculocontractural type	-0.000692628	-0.000325061	-0.002354759	-0.000328769	-0.000709943	0.00	0.00	0.00	0.00	0.00	0.00	0.00	0.00	0.00	0.01	0.00	0.00	-0.01	0.00	0.00	0.00	0.00	0.00	0.00	0.00	-0.02	-0.01	0.00	0.00	0.00	0.00	0.00	0.00	0.01	0.00	0.00	0.00	0.00	0.00	0.00	0.00	0.00	0.00	0.00	0.00	0.00	0.00	0.00	0.00
Threonine catabolism	-0.000669345	0.00349767	0.01842638	0.003851723	0.006355758	0.03	0.00	0.00	0.02	0.00	0.01	0.00	0.00	0.00	0.03	0.00	0.00	0.00	0.00	0.00	-0.01	0.00	0.00	0.00	0.00	0.09	0.05	0.00	0.00	0.00	0.00	0.00	0.00	0.00	0.00	0.03	0.00	0.00	0.00	0.00	0.00	0.00	0.00	0.00	0.00	0.00	0.00	0.00	0.00
Lipid particle organization	-0.0007589	-0.000443569	-0.002559519	-0.000402957	-0.000763567	0.00	0.00	0.00	0.00	0.00	0.00	0.00	0.00	0.00	-0.01	0.00	0.00	0.01	0.00	0.00	0.00	0.00	0.00	0.00	0.00	-0.02	-0.02	0.00	0.00	0.00	0.00	0.00	0.00	0.00	0.00	-0.01	0.00	0.00	0.00	0.00	0.00	0.00	0.00	0.00	0.00	0.00	0.00	0.00	-0.01
Transcription from mitochondrial promoters	-0.001233701	-0.001078102	-0.004301468	-0.000888619	-0.001610982	0.00	0.00	0.00	-0.01	0.00	0.00	0.00	0.00	-0.01	-0.02	0.00	0.00	0.00	-0.01	0.00	-0.01	0.00	0.00	0.00	0.00	-0.02	0.01	0.00	0.00	0.00	0.00	0.00	0.00	0.00	0.00	-0.01	0.00	0.00	0.00	0.00	0.00	0.00	0.00	0.00	0.00	0.00	0.00	0.00	-0.01
TNFR1-mediated ceramide production	-0.000646222	0.00044104	0.001071585	0.000687112	0.000278967	0.00	0.00	0.00	0.00	0.00	0.00	0.00	0.00	0.00	-0.02	0.00	0.00	-0.01	0.00	0.00	-0.01	0.00	0.00	0.00	0.00	-0.01	0.00	0.00	0.00	0.00	0.00	0.00	0.00	0.00	0.00	-0.01	0.00	0.00	0.00	0.00	0.00	0.00	0.00	0.00	0.00	0.00	0.00	0.00	0.00
RNA Polymerase I Promoter Opening	0.001301358	0.001479866	0.01227566	0.002134714	0.004399741	0.03	0.00	0.01	0.01	0.00	0.01	0.00	0.00	0.01	0.03	0.00	0.00	0.01	0.00	0.00	-0.01	0.00	0.00	0.00	0.00	0.10	0.06	0.00	0.00	0.00	0.00	0.00	0.00	0.00	0.00	0.01	0.00	0.00	0.01	0.00	0.00	0.00	0.00	0.00	0.00	0.00	0.01	0.00	0.01
Depyrimidination	6.99526E-05	0.001251057	0.005744881	0.001421059	0.001853503	0.00	0.00	0.01	0.00	0.00	0.00	0.00	0.00	0.00	-0.02	0.00	0.00	0.00	0.00	0.00	-0.01	0.00	0.00	0.00	0.00	0.02	0.00	0.00	0.00	0.00	0.00	0.00	0.00	0.00	0.00	-0.01	0.00	0.00	0.00	0.00	0.00	0.00	0.00	0.00	0.00	0.00	0.00	0.00	0.00
Beta oxidation of hexanoyl-CoA to butanoyl-CoA	0.001849739	0.001817272	0.00651964	0.002090372	0.002623021	0.04	0.00	0.01	0.02	0.00	0.01	0.00	0.00	0.00	0.05	0.00	0.00	0.00	0.00	0.00	0.00	0.00	0.00	0.00	0.00	0.09	0.05	0.00	0.00	0.00	0.00	0.00	0.00	0.00	0.00	0.02	0.00	0.00	0.00	0.01	0.00	0.00	0.00	0.00	0.00	0.00	0.02	0.00	0.01
Fatty acids	-0.001121464	0.002503538	0.004861676	0.002443876	0.002144546	0.02	0.00	0.00	0.02	0.00	0.01	0.00	0.00	0.00	0.03	0.00	0.01	-0.01	0.00	0.00	0.00	0.00	0.00	0.00	0.00	0.11	0.04	0.00	0.00	0.00	0.00	0.00	0.00	0.00	0.00	0.01	0.00	0.00	0.00	0.00	0.00	0.00	0.00	0.00	0.00	0.00	0.00	0.00	0.00
Miscellaneous substrates	-0.001214951	0.002264989	0.004526985	0.002209426	0.001639262	0.02	0.00	0.00	0.02	0.00	0.01	0.00	0.00	0.00	0.03	0.00	0.00	-0.01	0.00	0.00	0.00	0.00	0.00	0.00	0.00	0.10	0.04	0.00	0.00	0.00	0.00	0.00	0.00	0.00	0.00	0.00	0.00	0.00	0.00	0.00	0.00	0.00	0.00	0.00	0.00	0.00	0.00	0.00	0.00
Post-chaperonin tubulin folding pathway	0.002689684	0.002889061	0.021935339	0.003509864	0.00992864	0.01	0.00	0.01	0.01	0.00	0.01	0.00	0.00	0.01	0.03	0.00	0.00	0.02	0.00	0.00	-0.01	0.00	0.00	0.00	0.00	0.10	0.04	0.00	0.00	0.00	0.00	0.00	0.00	0.00	0.00	0.00	0.00	0.00	0.01	0.00	0.00	0.00	0.00	0.00	0.00	0.00	0.00	0.00	0.01
Prefoldin mediated transfer of substrate to CCT/TriC	0.001651718	0.003502263	0.023563615	0.004366428	0.011122416	0.01	0.00	0.01	0.01	0.00	0.02	0.00	0.00	0.01	0.03	0.00	0.00	0.01	0.00	0.00	-0.01	0.00	0.00	0.00	0.00	0.10	0.05	0.00	0.00	0.00	0.00	0.00	0.00	0.00	0.00	0.01	0.00	0.00	0.01	0.00	0.00	0.00	0.00	0.00	0.00	0.00	0.01	0.00	0.01
Heme degradation	-0.001826922	0.001609591	0.009050407	0.003246723	0.004870641	0.00	0.00	0.00	-0.01	0.00	0.01	0.00	0.00	0.00	-0.02	0.00	0.00	0.00	0.00	0.00	0.00	0.00	0.00	0.00	0.00	0.03	0.01	0.00	0.00	0.00	0.00	0.00	0.00	0.00	0.00	-0.02	0.00	0.00	0.00	0.00	0.00	0.00	0.00	0.00	0.00	0.00	0.00	0.00	0.00
TET1,2,3 and TDG demethylate DNA	-0.000537662	-0.000896179	-0.0037171	-0.000659234	-0.001306176	0.00	0.00	0.01	0.00	0.00	0.00	0.00	0.00	0.00	-0.03	0.00	0.00	0.02	0.00	0.00	0.00	0.00	0.00	0.00	0.00	-0.03	-0.02	0.00	0.00	0.00	0.00	0.00	0.00	0.01	0.00	-0.02	0.00	0.00	0.00	0.00	-0.01	0.00	0.00	0.00	0.00	0.00	0.00	0.00	-0.01
Synthesis of Lipoxins (LX)	-0.000793807	0.000805742	-0.000311411	0.000281965	0.00019973	0.00	0.00	-0.01	0.01	0.00	0.00	0.00	0.00	0.00	-0.02	0.00	0.00	-0.01	0.00	0.00	0.01	0.00	0.00	0.00	0.00	0.02	0.00	0.00	0.00	0.00	0.00	0.00	0.00	0.01	0.00	-0.01	0.00	0.00	0.00	0.00	0.00	0.00	0.00	0.00	0.00	0.00	0.00	0.00	0.01
Serotonin clearance from the synaptic cleft	-0.000657107	0.000590918	-0.000479262	0.000656893	0.002713782	0.04	0.00	0.00	0.02	0.00	0.01	0.00	0.00	0.01	0.04	0.00	0.00	0.00	0.00	0.00	0.00	0.00	0.00	0.00	0.00	0.12	0.00	0.00	0.00	0.00	0.00	0.00	0.00	0.00	0.00	0.02	0.00	0.00	0.01	0.00	0.00	0.00	0.00	0.00	0.00	0.00	0.00	0.00	0.00
Transmission across Electrical Synapses	-0.000503937	-0.000517366	-0.003191871	-0.000393746	-0.001080993	0.00	0.00	0.00	0.00	0.00	0.00	0.00	0.00	0.00	-0.03	0.00	0.00	-0.01	0.00	0.00	0.03	0.00	0.00	0.00	0.00	-0.03	-0.02	0.00	0.00	0.00	0.00	0.00	0.00	0.02	0.00	-0.02	0.00	0.00	0.00	0.00	0.00	0.00	0.00	0.00	0.00	0.00	0.00	0.00	-0.01
Cooperation of Prefoldin and TriC/CCT in actin and tubulin folding	0.001922382	0.003544816	0.02399073	0.004376452	0.011331439	0.01	0.00	0.01	0.01	0.00	0.02	0.00	0.00	0.01	0.03	0.00	0.00	0.01	0.00	0.00	-0.01	0.00	0.00	0.00	0.00	0.10	0.05	0.00	0.00	0.00	0.00	0.00	0.00	0.00	0.00	0.01	0.00	0.00	0.01	0.00	0.00	0.00	0.00	0.00	0.00	0.00	0.01	0.00	0.01
Interconversion of 2-oxoglutarate and 2-hydroxyglutarate	-0.000449604	0.003961821	0.020826222	0.004928484	0.009480352	0.01	0.00	0.01	0.02	0.00	0.01	0.00	0.00	0.00	0.04	0.00	0.00	0.01	0.00	0.01	0.00	0.00	0.00	0.00	0.00	0.11	0.06	0.00	0.00	0.00	0.00	0.00	0.00	0.00	0.00	0.01	0.00	0.00	0.01	0.00	0.00	0.00	0.00	0.00	0.00	0.00	0.01	0.00	0.00
TRAF3-dependent IRF activation pathway	-0.000385191	-0.000137253	-0.003124767	0.000130408	-0.000635246	0.00	0.00	0.00	0.00	0.00	0.00	0.00	0.00	0.00	0.00	0.00	0.00	-0.01	0.00	0.00	0.00	0.00	0.00	0.00	0.00	-0.03	-0.01	0.00	0.00	0.00	0.00	0.00	0.00	0.00	0.00	-0.01	0.00	0.00	0.00	0.00	0.00	0.00	0.00	0.00	0.00	0.00	0.00	0.00	-0.01
IRAK4 deficiency (TLR5)	-0.000777145	-0.000595767	-0.003073793	-0.00059085	-0.000340339	0.00	0.00	-0.01	0.00	0.00	0.00	0.00	0.00	0.00	-0.02	0.00	0.00	0.00	0.00	0.00	0.01	0.00	0.00	0.00	0.00	-0.03	-0.01	0.00	0.00	0.00	0.00	0.00	0.00	0.01	0.00	-0.01	0.00	0.00	0.00	0.00	0.00	0.00	0.00	0.00	0.00	0.00	0.00	0.00	0.00
Electric Transmission Across Gap Junctions	-0.000503937	-0.000517366	-0.003191871	-0.000393746	-0.001080993	0.00	0.00	0.00	0.00	0.00	0.00	0.00	0.00	0.00	-0.03	0.00	0.00	-0.01	0.00	0.00	0.03	0.00	0.00	0.00	0.00	-0.03	-0.02	0.00	0.00	0.00	0.00	0.00	0.00	0.02	0.00	-0.02	0.00	0.00	0.00	0.00	0.00	0.00	0.00	0.00	0.00	0.00	0.00	0.00	-0.01
mRNA decay by 3' to 5' exoribonuclease	0.001262097	0.003175379	0.016380721	0.003165394	0.007199339	0.01	0.00	0.01	0.01	0.00	0.01	0.00	0.00	0.00	0.02	0.00	0.00	0.01	0.00	0.00	0.00	0.00	0.00	0.00	0.00	0.10	0.05	0.00	0.00	0.00	0.00	0.00	0.00	0.00	0.00	0.01	0.00	0.00	0.00	0.00	0.00	0.00	0.00	0.00	0.00	0.00	0.01	0.00	0.02
Cleavage of the damaged pyrimidine	6.99526E-05	0.001251057	0.005744881	0.001421059	0.001853503	0.00	0.00	0.01	0.00	0.00	0.00	0.00	0.00	0.00	-0.02	0.00	0.00	0.00	0.00	0.00	-0.01	0.00	0.00	0.00	0.00	0.02	0.00	0.00	0.00	0.00	0.00	0.00	0.00	0.00	0.00	-0.01	0.00	0.00	0.00	0.00	0.00	0.00	0.00	0.00	0.00	0.00	0.00	0.00	0.00
Ubiquinol biosynthesis	0.001313086	0.002913346	0.011206072	0.003258942	0.004765081	0.01	0.00	0.01	0.01	0.00	0.01	0.00	0.00	0.00	0.03	0.00	0.00	0.01	0.00	0.00	0.00	0.00	0.00	0.00	0.00	0.10	0.06	0.00	0.00	0.00	0.00	0.00	0.00	0.00	0.00	0.01	0.00	0.00	0.01	0.00	0.00	0.00	0.00	0.00	0.00	0.00	0.01	0.00	0.01
Urea cycle	0.00015932	0.00283512	0.017852487	0.003584013	0.008632062	0.01	0.00	0.00	0.01	0.00	0.01	0.00	0.00	0.00	0.01	0.00	0.00	0.00	0.00	0.00	0.00	0.00	0.00	0.00	0.00	0.10	0.05	0.00	0.00	0.00	0.00	0.00	0.00	0.00	0.00	0.00	0.00	0.00	0.01	0.00	0.00	0.00	0.00	0.00	0.00	0.00	0.00	0.00	0.01
Galactose catabolism	0.000305617	0.003452447	0.019588575	0.004424558	0.008145162	0.01	0.00	0.01	0.01	0.00	0.01	0.00	0.00	0.00	0.04	0.00	0.00	0.01	0.00	0.00	0.00	0.00	0.00	0.00	0.00	0.11	0.06	0.00	0.00	0.00	0.00	0.00	0.00	0.00	0.00	0.01	0.00	0.00	0.01	0.00	0.00	0.00	0.00	0.00	0.00	0.00	0.00	0.00	0.00
[truncated: 163 more rows]
[truncated: 4 more columns]
