# Supplementary material for: Co-evolution based machine-learning for predicting functional interactions between human genes
Source: Nat Commun. 2021 Nov 9;12:6454. doi: 10.1038/s41467-021-26792-w (PMC8578642; doi:10.1038/s41467-021-26792-w)
Supplement: Supplementary file 7 — Source Data [file 41467_2021_26792_MOESM7_ESM.zip › source_data/figure7b.json]

{
    "BPP": {
        "Nematoda": {
            "parasite": [
                0.689589154506882,
                0.7071302907999586,
                0.6969885128841975,
                0.703611714788368,
                0.6986960571251164,
                0.6932629618131015,
                0.6866915036738073,
                0.6896408982717582,
                0.6965228190003104,
                0.6950222498188968,
                0.7116837421090758,
                0.702835558315223,
                0.7053192590292869,
                0.6844147780192487,
                0.7055779778536686,
                0.7027320707854704,
                0.7035599710234917,
                0.6471592673082893,
                0.7022663769015833,
                0.6693055986753597,
                0.7104418917520439,
                0.7111663044603125,
                0.7089930663355065,
                0.7175825313049777,
                0.7107006105764255,
                0.7089413225706303,
                0.6487115802545793,
                0.7387457311393977,
                0.7043361274966367,
                0.6574045327538032,
                0.7061989030321846,
                0.702369864431336,
                0.7134430301148712,
                0.6843630342543724,
                0.7109075856359308,
                0.721980751319466,
                0.6921763427506985,
                0.6968850253544447,
                0.7124598985822208,
                0.6597847459381144,
                0.6722032495084342,
                0.7278795405153679,
                0.7083203973921143,
                0.7039739211425023,
                0.6977129255924661,
                0.707182034564835,
                0.6803270205940184,
                0.663458553244334,
                0.6886060229742316,
                0.718720894132257,
                0.6954361999379075
            ],
            "ref": [
                0.99689537410742,
                0.9946703922177378,
                0.998758149642968,
                0.997826761875194,
                0.9943081858636035,
                0.9933250543309531,
                0.9945151609231088,
                0.9948773672772431,
                0.9944634171582324,
                0.9960674738693988,
                0.9961709613991514,
                0.9924454103280554,
                0.9964814239884094,
                0.9942046983338507,
                0.9960674738693988,
                0.9935837731553347,
                0.9937390044499638,
                0.9936872606850874,
                0.9921866915036738,
                0.981320500879644,
                0.9865983648970299,
                0.9835454827693263,
                0.9828728138259339,
                0.9752147366242367,
                0.9811135258201387,
                0.9750595053296078,
                0.9844251267722239,
                0.984114664182966,
                0.9542067680844458,
                0.9784228500465694,
                0.9841664079478423,
                0.9800269067577357,
                0.981475732174273,
                0.9789402876953327,
                0.9730414984994308,
                0.9879437027838146,
                0.9804408568767463,
                0.9764048432163924,
                0.9717996481423988,
                0.9734037048535652,
                0.9877367277243092,
                0.9856152333643796,
                0.9852012832453689,
                0.9814239884093967,
                0.981630963468902,
                0.9809582945255096,
                0.9768705371002794,
                0.9812170133498913,
                0.9859774397185139,
                0.9804408568767463,
                0.9843733830073477,
                0.9860291834833903,
                0.9791990065197144,
                0.9598468384559661,
                0.9773362309841664,
                0.9776984373383008,
                0.9772327434544137,
                0.9844768705371003,
                0.9674014281279106,
                0.9693159474283349,
                0.9398220014488254,
                0.9430301148711581,
                0.889164855634896,
                0.94427196522819,
                0.9516713236055055,
                0.9535340991410535,
                0.9487219290075546,
                0.9119838559453586,
                0.9144675566594226,
                0.9207802959743351,
                0.9021525406188554,
                0.9049984476870537,
                0.8489599503259857,
                0.907533892165994,
                0.9153989444271965,
                0.8919072751733416,
                0.9043257787436614,
                0.8978060643692435,
                0.9170030011383629,
                0.9098106178205526,
                0.9031874159163821,
                0.8478215874987064,
                0.9156576632515782,
                0.9049984476870537,
                0.9039635723895271,
                0.8988409396667701,
                0.9074821484011176,
                0.905205422746559,
                0.8951153885956742,
                0.8580151091793439,
                0.9160198696057125,
                0.8777294835972266,
                0.9211942460933458,
                0.9223326089206251,
                0.9072751733416123,
                0.8956845700093139,
                0.8960985201283246,
                0.9012211528510814,
                0.9220738900962434,
                0.9351133188450792,
                0.9266273414053606,
                0.8950119010659215,
                0.908930973817655,
                0.9103280554693159,
                0.9074304046362414,
                0.8943392321225292,
                0.8975990893097382,
                0.9040670599192797,
                0.9176239263168788,
                0.9162785884300941,
                0.9258511849322156,
                0.906757735692849,
                0.9283866294111559,
                0.9196419331470558,
                0.9054641415709407,
                0.9029804408568768,
                0.8950636448307979,
                0.9151402256028148,
                0.9229017903342647,
                0.7995446548690883,
                0.9483079788885439,
                0.9474283348856463,
                0.947997516299286,
                0.9371313256752561,
                0.9312842802442306,
                0.9339232122529235,
                0.9282831418814033,
                0.9378039946186485,
                0.941788264514126,
                0.9400289765083307,
                0.9098106178205526,
                0.9003415088481838,
                0.9333540308392839,
                0.9093449239366657,
                0.9180378764358895,
                0.9310255614198489,
                0.926058159991721,
                0.9224360964503777,
                0.9278691917623927,
                0.9275069854082583,
                0.8467349684363035,
                0.7119942046983339,
                0.758408361792404,
                0.8217427300010349,
                0.7037152023181207,
                0.7075442409189693,
                0.7170133498913381,
                0.7098209665735279,
                0.7067680844458243,
                0.7078547035082272,
                0.7086826037462486,
                0.7071302907999586,
                0.7055262340887923,
                0.7105453792817965,
                0.7151505743557901,
                0.7063541343268136,
                0.7837110628169306,
                0.6986960571251164,
                0.742367794680741,
                0.6984890820656111,
                0.7984580358066853,
                0.775069854082583,
                0.7733623098416641,
                0.7523543413018732,
                0.7739314912553037,
                0.7775018110317706,
                0.8015109179343889,
                0.7999068612232226,
                0.7595467246196833,
                0.758253130497775,
                0.761357756390355,
                0.7771913484425127,
                0.7759494980854807,
                0.7842802442305702,
                0.7010762703094278,
                0.7289144158128945,
                0.7629618131015212,
                0.7742419538445617,
                0.773828003725551,
                0.7725861533685191,
                0.7474386836386215,
                0.773828003725551,
                0.7482665838766429,
                0.7839180378764359,
                0.7615647314498603,
                0.7824692124598985,
                0.7838662941115595,
                0.7812273621028666,
                0.7356928490116941,
                0.7815895684570009,
                0.7810203870433613,
                0.7842285004656939,
                0.7786401738590499,
                0.7830901376384146,
                0.7801407430404637,
                0.7788988926834316,
                0.7803994618648453,
                0.781434337162372,
                0.7800889992755873,
                0.6415191969367691,
                0.7680327020594019,
                0.7600641622684466,
                0.7635827382800373,
                0.7433509262133913,
                0.7486805339956535,
                0.7553554796647004,
                0.7542171168374211,
                0.7482665838766429,
                0.7482148401117665,
                0.7571147676704957,
                0.7569077926109904,
                0.756079892372969,
                0.7562868674324744,
                0.759805443444065,
                0.7620821690986236,
                0.7549415295456897,
                0.7565455862568561,
                0.759339749560178,
                0.7561316361378454,
                0.7565455862568561,
                0.7582013867328987,
                0.7548897857808134,
                0.756235123667598,
                0.7322777605298562,
                0.719652281900031,
                0.7606333436820863,
                0.7691193211218048,
                0.7711373279519818,
                0.7574252302597537,
                0.7455759081030736,
                0.7577356928490117,
                0.7479561212873849,
                0.7661181827589776,
                0.721670288730208,
                0.7707751215978474,
                0.7678257269998965,
                0.7611507813308497,
                0.7631687881610266,
                0.7709303528924765,
                0.7687053710027941,
                0.7693262961813101,
                0.7491462278795405,
                0.7486287902307772,
                0.7669460829969988,
                0.7678257269998965,
                0.7562868674324744,
                0.758253130497775,
                0.7704646590085895,
                0.7413329193832143,
                0.7504915657663251,
                0.8526855013970817,
                0.8225706302390562,
                0.7773465797371417,
                0.8517541136293076,
                0.7668943392321226,
                0.8358170340473973,
                0.8283141881403291,
                0.8434233674842182,
                0.8317810203870434,
                0.8294525509676084,
                0.8389216599399772,
                0.813981165269585,
                0.6202525095725965,
                0.7447997516299286,
                0.7521473662423678
            ],
            "non-parasitic": [
                0.7037152023181207,
                0.7075442409189693,
                0.7170133498913381,
                0.7098209665735279,
                0.7067680844458243,
                0.7078547035082272,
                0.7086826037462486,
                0.7071302907999586,
                0.7055262340887923,
                0.7105453792817965,
                0.7151505743557901,
                0.7063541343268136
            ],
            "tests": {
                "MW-parasite_vs_ref": 5.919587997486368e-27,
                "MW-parasite_vs_non-parasitic": 0.008242243108927004
            }
        },
        "Platyhelminthes": {
            "parasite": [
                0.6727724309220738,
                0.6799648142398841,
                0.6837938528407327,
                0.6849839594328884,
                0.6876228914415813,
                0.681982821070061,
                0.6686846734968437,
                0.6890717168581186,
                0.6880885853254682,
                0.6553865259236262,
                0.667960260788575,
                0.7000931387767774,
                0.7082686536272379,
                0.6476249611921764,
                0.686639759908931,
                0.6794991203559971,
                0.6811549208320398,
                0.6945565559350099,
                0.6606126461761358,
                0.6682189796129566
            ],
            "ref": [
                0.99689537410742,
                0.9946703922177378,
                0.998758149642968,
                0.997826761875194,
                0.9943081858636035,
                0.9933250543309531,
                0.9945151609231088,
                0.9948773672772431,
                0.9944634171582324,
                0.9960674738693988,
                0.9961709613991514,
                0.9924454103280554,
                0.9964814239884094,
                0.9942046983338507,
                0.9960674738693988,
                0.9935837731553347,
                0.9937390044499638,
                0.9936872606850874,
                0.9921866915036738,
                0.981320500879644,
                0.9865983648970299,
                0.9835454827693263,
                0.9828728138259339,
                0.9752147366242367,
                0.9811135258201387,
                0.9750595053296078,
                0.9844251267722239,
                0.984114664182966,
                0.9542067680844458,
                0.9784228500465694,
                0.9841664079478423,
                0.9800269067577357,
                0.981475732174273,
                0.9789402876953327,
                0.9730414984994308,
                0.9879437027838146,
                0.9804408568767463,
                0.9764048432163924,
                0.9717996481423988,
                0.9734037048535652,
                0.9877367277243092,
                0.9856152333643796,
                0.9852012832453689,
                0.9814239884093967,
                0.981630963468902,
                0.9809582945255096,
                0.9768705371002794,
                0.9812170133498913,
                0.9859774397185139,
                0.9804408568767463,
                0.9843733830073477,
                0.9860291834833903,
                0.9791990065197144,
                0.9598468384559661,
                0.9773362309841664,
                0.9776984373383008,
                0.9772327434544137,
                0.9844768705371003,
                0.9674014281279106,
                0.9693159474283349,
                0.9398220014488254,
                0.9430301148711581,
                0.889164855634896,
                0.94427196522819,
                0.9516713236055055,
                0.9535340991410535,
                0.9487219290075546,
                0.9119838559453586,
                0.9144675566594226,
                0.9207802959743351,
                0.9021525406188554,
                0.9049984476870537,
                0.8489599503259857,
                0.907533892165994,
                0.9153989444271965,
                0.8919072751733416,
                0.9043257787436614,
                0.8978060643692435,
                0.9170030011383629,
                0.9098106178205526,
                0.9031874159163821,
                0.8478215874987064,
                0.9156576632515782,
                0.9049984476870537,
                0.9039635723895271,
                0.8988409396667701,
                0.9074821484011176,
                0.905205422746559,
                0.8951153885956742,
                0.8580151091793439,
                0.9160198696057125,
                0.8777294835972266,
                0.9211942460933458,
                0.9223326089206251,
                0.9072751733416123,
                0.8956845700093139,
                0.8960985201283246,
                0.9012211528510814,
                0.9220738900962434,
                0.9351133188450792,
                0.9266273414053606,
                0.8950119010659215,
                0.908930973817655,
                0.9103280554693159,
                0.9074304046362414,
                0.8943392321225292,
                0.8975990893097382,
                0.9040670599192797,
                0.9176239263168788,
                0.9162785884300941,
                0.9258511849322156,
                0.906757735692849,
                0.9283866294111559,
                0.9196419331470558,
                0.9054641415709407,
                0.9029804408568768,
                0.8950636448307979,
                0.9151402256028148,
                0.9229017903342647,
                0.7995446548690883,
                0.9483079788885439,
                0.9474283348856463,
                0.947997516299286,
                0.9371313256752561,
                0.9312842802442306,
                0.9339232122529235,
                0.9282831418814033,
                0.9378039946186485,
                0.941788264514126,
                0.9400289765083307,
                0.9098106178205526,
                0.9003415088481838,
                0.9333540308392839,
                0.9093449239366657,
                0.9180378764358895,
                0.9310255614198489,
                0.926058159991721,
                0.9224360964503777,
                0.9278691917623927,
                0.9275069854082583,
                0.8467349684363035,
                0.7119942046983339,
                0.758408361792404,
                0.8217427300010349,
                0.7037152023181207,
                0.7075442409189693,
                0.7170133498913381,
                0.7098209665735279,
                0.7067680844458243,
                0.7078547035082272,
                0.7086826037462486,
                0.7071302907999586,
                0.7055262340887923,
                0.7105453792817965,
                0.7151505743557901,
                0.7063541343268136,
                0.7837110628169306,
                0.6986960571251164,
                0.742367794680741,
                0.6984890820656111,
                0.7984580358066853,
                0.775069854082583,
                0.7733623098416641,
                0.7523543413018732,
                0.7739314912553037,
                0.7775018110317706,
                0.8015109179343889,
                0.7999068612232226,
                0.7595467246196833,
                0.758253130497775,
                0.761357756390355,
                0.7771913484425127,
                0.7759494980854807,
                0.7842802442305702,
                0.7010762703094278,
                0.7289144158128945,
                0.7629618131015212,
                0.7742419538445617,
                0.773828003725551,
                0.7725861533685191,
                0.7474386836386215,
                0.773828003725551,
                0.7482665838766429,
                0.7839180378764359,
                0.7615647314498603,
                0.7824692124598985,
                0.7838662941115595,
                0.7812273621028666,
                0.7356928490116941,
                0.7815895684570009,
                0.7810203870433613,
                0.7842285004656939,
                0.7786401738590499,
                0.7830901376384146,
                0.7801407430404637,
                0.7788988926834316,
                0.7803994618648453,
                0.781434337162372,
                0.7800889992755873,
                0.6415191969367691,
                0.7680327020594019,
                0.7600641622684466,
                0.7635827382800373,
                0.7433509262133913,
                0.7486805339956535,
                0.7553554796647004,
                0.7542171168374211,
                0.7482665838766429,
                0.7482148401117665,
                0.7571147676704957,
                0.7569077926109904,
                0.756079892372969,
                0.7562868674324744,
                0.759805443444065,
                0.7620821690986236,
                0.7549415295456897,
                0.7565455862568561,
                0.759339749560178,
                0.7561316361378454,
                0.7565455862568561,
                0.7582013867328987,
                0.7548897857808134,
                0.756235123667598,
                0.7322777605298562,
                0.719652281900031,
                0.7606333436820863,
                0.7691193211218048,
                0.7711373279519818,
                0.7574252302597537,
                0.7455759081030736,
                0.7577356928490117,
                0.7479561212873849,
                0.7661181827589776,
                0.721670288730208,
                0.7707751215978474,
                0.7678257269998965,
                0.7611507813308497,
                0.7631687881610266,
                0.7709303528924765,
                0.7687053710027941,
                0.7693262961813101,
                0.7491462278795405,
                0.7486287902307772,
                0.7669460829969988,
                0.7678257269998965,
                0.7562868674324744,
                0.758253130497775,
                0.7704646590085895,
                0.7413329193832143,
                0.7504915657663251,
                0.8526855013970817,
                0.8225706302390562,
                0.7773465797371417,
                0.8517541136293076,
                0.7668943392321226,
                0.8358170340473973,
                0.8283141881403291,
                0.8434233674842182,
                0.8317810203870434,
                0.8294525509676084,
                0.8389216599399772,
                0.813981165269585,
                0.6202525095725965,
                0.7447997516299286,
                0.7521473662423678
            ],
            "non-parasitic": [
                0.7773465797371417
            ],
            "tests": {
                "MW-parasite_vs_ref": 1.3511209378485494e-13,
                "MW-parasite_vs_non-parasitic": NaN
            }
        },
        "Microsporidia": {
            "parasite": [
                0.26197868156887094,
                0.2421090758563593,
                0.3381972472317086,
                0.2539066542481631,
                0.22674117768808857,
                0.260426368622581,
                0.2548897857808134,
                0.2732070785470351,
                0.2693780399461865,
                0.27010245265445515,
                0.2713443030114871
            ],
            "ref": [
                0.46719445306840524,
                0.4793542378143434,
                0.5145917416951258,
                0.4934285418607058,
                0.5452240505019145,
                0.4916175100900341,
                0.48809893407844357,
                0.4908413536168892,
                0.3983235020180068,
                0.4676084031874159,
                0.44965331677532855,
                0.4677636344820449,
                0.44318534616578703,
                0.44509986546621133,
                0.5271654765600745,
                0.5676808444582427,
                0.5237503880782366,
                0.5141260478112387,
                0.5112283969781641,
                0.5042947324847356,
                0.499379074821484,
                0.46734968436303426,
                0.5077615647314498,
                0.5246300320811342,
                0.5303735899824071,
                0.5133498913380937,
                0.5287695332712408,
                0.5193521680637483,
                0.518834730414985,
                0.5286143019766119,
                0.5300113836282728,
                0.5282520956224775,
                0.523646900548484,
                0.5295456897443858,
                0.5347718099968953,
                0.5087964400289765,
                0.5261823450274242,
                0.44116733933561003,
                0.44096036427610474,
                0.46797060954155023,
                0.4560695436199938,
                0.4548794370278381,
                0.44784228500465695,
                0.4591741695125737,
                0.4432888336955397,
                0.4682293283659319,
                0.47728448721929007,
                0.4752664803891131,
                0.4732484735589361,
                0.4394597950946911,
                0.4621235641105247,
                0.46605609024112593,
                0.47081651660974855,
                0.4743350926213391,
                0.4247128221049364,
                0.4142605815999172,
                0.43366449342854185,
                0.4561212873848701,
                0.4572596502121494,
                0.46015730104522407,
                0.45839801303942873,
                0.4560695436199938,
                0.4667805029493946,
                0.4663665528303839,
                0.4676084031874159,
                0.4674014281279106,
                0.46693573424402357,
                0.46527993376798094,
                0.4739728862672048,
                0.47469729897547347,
                0.4713339542585118,
                0.4724723170857912,
                0.46688399047914725,
                0.47086826037462487,
                0.47071302907999585,
                0.4521370174893925,
                0.4800269067577357,
                0.48183793852840734,
                0.47536996791886577,
                0.46766014695229224,
                0.43971851391907274,
                0.4687467660146952,
                0.4624340266997827,
                0.4682293283659319,
                0.46579737141674427,
                0.4758356618027528,
                0.4709717479043775,
                0.46885025354444787,
                0.4728862672048018,
                0.4694194349580876,
                0.4672461968332816,
                0.46579737141674427,
                0.47081651660974855,
                0.4660043464762496,
                0.4792507502845907,
                0.48685708372141157,
                0.480078650522612,
                0.48111352582013867,
                0.48266583876642866,
                0.47614612439201076,
                0.48225188864741797,
                0.4804926006416227,
                0.48173445099865464,
                0.48328676394494463,
                0.48044085687674637,
                0.48685708372141157,
                0.4866501086619062,
                0.48152747593914935,
                0.47852633757632207,
                0.4847355893614819,
                0.4835972265342026,
                0.48183793852840734,
                0.48142398840939665,
                0.48525302701024525,
                0.4847355893614819,
                0.46590085894649697,
                0.4854082583048743,
                0.46848804719031356,
                0.4763530994515161,
                0.48349373900445,
                0.4513091172513712,
                0.3360240091069026,
                0.4723688295560385,
                0.47464555521059715,
                0.4731967297940598,
                0.47914726275483804,
                0.4722135982614095,
                0.47035082272586154,
                0.4892890406705992,
                0.49373900444996377,
                0.4835972265342026,
                0.48411466418296595,
                0.4869605712511642,
                0.48639138983752456,
                0.4804926006416227,
                0.4786298251060747,
                0.4763530994515161,
                0.4733002173238125,
                0.47614612439201076,
                0.4729897547345545,
                0.464503777294836,
                0.481630963468902,
                0.47842285004656937,
                0.482717582531305,
                0.4823036324122943,
                0.48251060747179964,
                0.4869605712511642,
                0.4781123874573114,
                0.47464555521059715,
                0.48173445099865464,
                0.3830073476146124,
                0.49404946703922176,
                0.4801821380523647,
                0.47262754838042015,
                0.481786194763531,
                0.4926523853875608,
                0.4876849839594329,
                0.48608092724826657,
                0.4870640587809169,
                0.4664700403601366,
                0.4704543102556142,
                0.4900651971437442,
                0.4865466211321536,
                0.48809893407844357,
                0.4847873331263583,
                0.4888233467867122,
                0.47687053710027943,
                0.4630032081134223,
                0.46879850977957155,
                0.44753182241539896,
                0.43366449342854185,
                0.38254165373072546,
                0.4267308289351133,
                0.42709303528924764,
                0.4354237814343372,
                0.44287488357652904,
                0.44209872710338405,
                0.4381662009727828,
                0.44318534616578703,
                0.4418400082790024,
                0.45953637586670804,
                0.4384249197971644,
                0.4385284073269171,
                0.44447894028769536,
                0.4432888336955397,
                0.4496015730104522,
                0.3851805857394184,
                0.3781434337162372,
                0.3840939666770154,
                0.41032805546931594,
                0.427455241643382,
                0.4334575183690365,
                0.43138776777398324,
                0.4315947428334886,
                0.4377522508537721,
                0.4409086205112284,
                0.4293180171789299,
                0.43744178826451413,
                0.44240918969264204,
                0.43873538238642246,
                0.4420469833385077,
                0.4356307564938425,
                0.43744178826451413,
                0.4372348132050088,
                0.428076166821898,
                0.4405981579219704,
                0.444892890406706,
                0.4277139604677636,
                0.43288833695539686,
                0.4400289765083307,
                0.4370795819103798,
                0.43459588119631587,
                0.4335610058987892,
                0.42217737762599605,
                0.44478940287695334,
                0.42631687881610264,
                0.4234709717479044,
                0.4254889785780813,
                0.42755872917313464,
                0.42719652281900033,
                0.41881403290903446,
                0.42595467246196833,
                0.4232122529235227,
                0.43413018731242886,
                0.4304046362413329,
                0.4300941736520749,
                0.42833488564627964,
                0.42502328469419437,
                0.427455241643382,
                0.4160198696057125,
                0.4232122529235227,
                0.42564420987271034,
                0.4270412915243713,
                0.4343371623719342,
                0.43174997412811755,
                0.43480285625582116,
                0.4343889061368105,
                0.43826968850253545,
                0.43744178826451413,
                0.4282831418814033,
                0.4381144572079064,
                0.4373900444996378,
                0.4831315326503156,
                0.48235537617717067,
                0.47195487943702785,
                0.48525302701024525,
                0.48711580254579323,
                0.4840111766532133,
                0.4995860498809893,
                0.48747800889992754,
                0.4980854806995757,
                0.4962227051640277,
                0.4965331677532857,
                0.4865983648970299,
                0.49720583669667806,
                0.4865983648970299,
                0.49260064162268447,
                0.49384249197971647,
                0.49451516092310877,
                0.48990996584911517,
                0.4839076891234606,
                0.49492911104211945,
                0.4889785780813412,
                0.4889785780813412,
                0.4926523853875608,
                0.49016868467349684,
                0.49192797267929217,
                0.4867018524267826,
                0.4886681154920832,
                0.48194142605816,
                0.48194142605816,
                0.48064783193625166,
                0.48302804512056297,
                0.4843733830073476,
                0.4749042740349788,
                0.480078650522612,
                0.4824588637069233,
                0.47868156887095104,
                0.4859256959536376,
                0.4881506778433199,
                0.4846321018317293,
                0.4819931698230363,
                0.4779571561626824,
                0.4675049156576633,
                0.49492911104211945,
                0.4927041291524371,
                0.4937907482148401,
                0.45922591327745005,
                0.4691607161337059,
                0.48059608817137534,
                0.47806064369243506,
                0.4767153058056504,
                0.4778019248680534,
                0.48059608817137534,
                0.4797164441684777,
                0.47790541239780604,
                0.47878505640070373,
                0.48106178205526234,
                0.4693159474283349,
                0.48106178205526234,
                0.4771809996895374,
                0.47842285004656937,
                0.4778536686329297,
                0.4789402876953327,
                0.4809065507606333,
                0.4751629928593604,
                0.4804926006416227,
                0.4785780813411984,
                0.4788885439304564,
                0.48416640794784227,
                0.48251060747179964,
                0.4766635620407741,
                0.46346890199730933,
                0.479768187933354,
                0.47997516299285936,
                0.47650833074614507,
                0.4809582945255097,
                0.4747490427403498,
                0.4797164441684777,
                0.4808030632308807,
                0.4742833488564628,
                0.46015730104522407,
                0.4790955189899617,
                0.4774914622787954,
                0.47687053710027943,
                0.4831315326503156,
                0.47738797474904276,
                0.4588119631584394,
                0.48256235123667596,
                0.48644313360240093,
                0.483959432888337,
                0.47417986132671014,
                0.481165269585015,
                0.48194142605816,
                0.4840629204180896,
                0.47914726275483804,
                0.4685397909551899,
                0.48644313360240093,
                0.47536996791886577,
                0.4881506778433199,
                0.48758149642968024,
                0.48261409500155233,
                0.4777501811031771,
                0.4797164441684777,
                0.49523957363137744,
                0.47355893614819417,
                0.48426989547759497,
                0.4881506778433199,
                0.4882024216081962,
                0.47076477284487217,
                0.4823036324122943,
                0.47950946910897235,
                0.4701438476663562,
                0.48633964607264824,
                0.4815792197040257,
                0.48949601573010454,
                0.47945772534409603,
                0.4897029907896098,
                0.47945772534409603,
                0.49756804305081237,
                0.4865983648970299,
                0.4915657663251578,
                0.4934285418607058,
                0.49135879126565246,
                0.48794370278381455,
                0.48297630135568664,
                0.4892372969057229,
                0.4843216392424713,
                0.48333850770982095,
                0.47992341922798304,
                0.480078650522612,
                0.5003622063541343,
                0.4936355169202111,
                0.4870123150160406,
                0.48194142605816,
                0.479768187933354,
                0.4839076891234606,
                0.48106178205526234,
                0.4880471903135672,
                0.4854600020697506,
                0.481786194763531,
                0.48644313360240093,
                0.4847355893614819,
                0.48194142605816,
                0.4899617096139915,
                0.4861326710131429,
                0.47919900651971437,
                0.4934285418607058,
                0.48380420159370796,
                0.48949601573010454,
                0.4782676187519404,
                0.4919797164441685,
                0.501707544240919,
                0.48121701334989136,
                0.4875297526648039,
                0.49482562351236675,
                0.4511021421918659,
                0.48861637172720684,
                0.4781641312221877,
                0.4912553037358998,
                0.4962227051640277,
                0.48442512677222394,
                0.4835972265342026,
                0.48375245782883164,
                0.4870123150160406,
                0.48375245782883164,
                0.4880471903135672,
                0.48680533995653524,
                0.4781123874573114,
                0.49016868467349684,
                0.48747800889992754,
                0.480854806995757,
                0.4598468384559661,
                0.45275794266790853,
                0.4598985822208424,
                0.481320500879644,
                0.4889268343164649,
                0.48220014488254165,
                0.47500776156473146,
                0.47914726275483804,
                0.4781641312221877,
                0.4170030011383628,
                0.49110007244127085,
                0.49022042843837316,
                0.4870123150160406,
                0.48685708372141157,
                0.4856152333643796,
                0.48525302701024525,
                0.4889268343164649,
                0.4866501086619062,
                0.50310462589258,
                0.49063437855738384,
                0.49213494773879746,
                0.49477387974749043,
                0.49513608610162474,
                0.4945669046879851,
                0.48949601573010454,
                0.49027217220324953,
                0.4846321018317293,
                0.48556348959950324,
                0.4652281900031046,
                0.4877884714891855,
                0.48571872089413226,
                0.4606747386939874,
                0.4858222084238849,
                0.48064783193625166,
                0.4717479043775225,
                0.46993687260685085,
                0.47355893614819417,
                0.46879850977957155,
                0.4700921039014799,
                0.4731967297940598,
                0.47981993169823034,
                0.48266583876642866,
                0.47981993169823034,
                0.4908413536168892,
                0.47723274345441374,
                0.4782158749870641,
                0.47485253027010244,
                0.47423160509158646,
                0.47873331263582736,
                0.4721101107316568,
                0.47454206768084445,
                0.4662630653006313,
                0.4720066232019042,
                0.48758149642968024,
                0.45813929421504707,
                0.46196833281589567,
                0.4736624236779468,
                0.44753182241539896,
                0.46512470247335197,
                0.48028562558211735,
                0.4858222084238849,
                0.4873745213701749,
                0.4888750905515885,
                0.4869605712511642,
                0.48840939666770156,
                0.48861637172720684,
                0.48137224464452033,
                0.48639138983752456,
                0.4858222084238849,
                0.4892372969057229,
                0.4870640587809169,
                0.49518782986650106,
                0.48835765290282523,
                0.4892890406705992,
                0.48556348959950324,
                0.49787850564007036,
                0.49177274138466315,
                0.4795612128738487,
                0.4915657663251578,
                0.48908206561109385,
                0.49591224257476973,
                0.47681879333540306,
                0.4969988616371727,
                0.48106178205526234,
                0.4865983648970299,
                0.4931180792714478,
                0.49285936044706613,
                0.48711580254579323,
                0.478992031460209,
                0.49642968022353307,
                0.49327331056607676,
                0.4862361585428956,
                0.4900651971437442,
                0.4943081858636034,
                0.4907378660871365,
                0.49513608610162474,
                0.49063437855738384,
                0.4935320293904584,
                0.49674014281279105,
                0.4796647004036014,
                0.47997516299285936,
                0.48194142605816,
                0.4867535961916589,
                0.44773879747490425,
                0.4812687571147677,
                0.4776466935734244,
                0.46419331470557795,
                0.4920314602090448,
                0.49322156680120044,
                0.4917209976197868,
                0.499534306116113,
                0.4892890406705992,
                0.5003622063541343,
                0.49177274138466315,
                0.4930663355065715,
                0.4946703922177378,
                0.4858222084238849,
                0.49901686846734966,
                0.49001345337886787,
                0.4957052675152644,
                0.49322156680120044,
                0.4961709613991514,
                0.4991720997619787,
                0.5031563696574562,
                0.49674014281279105,
                0.4962227051640277,
                0.501241850357032,
                0.5016040567111663,
                0.4927558729173135,
                0.49182448514953947,
                0.49974128117561833,
                0.4316464865983649,
                0.4850977957156163,
                0.48825416537307254,
                0.481320500879644,
                0.4851495394804926,
                0.4776466935734244,
                0.48442512677222394,
                0.4790955189899617,
                0.4732484735589361,
                0.45762185656628374,
                0.4740246300320811,
                0.44127082686536273,
                0.49415295456897446,
                0.45048121701334987,
                0.44096036427610474,
                0.43744178826451413,
                0.43863189485666976
            ],
            "non-parasitic": NaN,
            "tests": {
                "MW-parasite_vs_ref": 6.686218349059086e-09,
                "MW-parasite_vs_non-parasitic": NaN
            }
        },
        "Stramenopiles": {
            "parasite": [
                0.40924143640691296,
                0.38942357445927767,
                0.49146227879540516,
                0.5360654041188037,
                0.5253027010245266,
                0.4820449135879127,
                0.5465176446238228,
                0.5330125219911,
                0.5368415605919487,
                0.5282003518576012,
                0.502949394597951,
                0.4808030632308807,
                0.5452757942667908
            ],
            "ref": [
                0.99689537410742,
                0.9946703922177378,
                0.998758149642968,
                0.997826761875194,
                0.9943081858636035,
                0.9933250543309531,
                0.9945151609231088,
                0.9948773672772431,
                0.9944634171582324,
                0.9960674738693988,
                0.9961709613991514,
                0.9924454103280554,
                0.9964814239884094,
                0.9942046983338507,
                0.9960674738693988,
                0.9935837731553347,
                0.9937390044499638,
                0.9936872606850874,
                0.9921866915036738,
                0.981320500879644,
                0.9865983648970299,
                0.9835454827693263,
                0.9828728138259339,
                0.9752147366242367,
                0.9811135258201387,
                0.9750595053296078,
                0.9844251267722239,
                0.984114664182966,
                0.9542067680844458,
                0.9784228500465694,
                0.9841664079478423,
                0.9800269067577357,
                0.981475732174273,
                0.9789402876953327,
                0.9730414984994308,
                0.9879437027838146,
                0.9804408568767463,
                0.9764048432163924,
                0.9717996481423988,
                0.9734037048535652,
                0.9877367277243092,
                0.9856152333643796,
                0.9852012832453689,
                0.9814239884093967,
                0.981630963468902,
                0.9809582945255096,
                0.9768705371002794,
                0.9812170133498913,
                0.9859774397185139,
                0.9804408568767463,
                0.9843733830073477,
                0.9860291834833903,
                0.9791990065197144,
                0.9598468384559661,
                0.9773362309841664,
                0.9776984373383008,
                0.9772327434544137,
                0.9844768705371003,
                0.9674014281279106,
                0.9693159474283349,
                0.9398220014488254,
                0.9430301148711581,
                0.889164855634896,
                0.94427196522819,
                0.9516713236055055,
                0.9535340991410535,
                0.9487219290075546,
                0.9119838559453586,
                0.9144675566594226,
                0.9207802959743351,
                0.9021525406188554,
                0.9049984476870537,
                0.8489599503259857,
                0.907533892165994,
                0.9153989444271965,
                0.8919072751733416,
                0.9043257787436614,
                0.8978060643692435,
                0.9170030011383629,
                0.9098106178205526,
                0.9031874159163821,
                0.8478215874987064,
                0.9156576632515782,
                0.9049984476870537,
                0.9039635723895271,
                0.8988409396667701,
                0.9074821484011176,
                0.905205422746559,
                0.8951153885956742,
                0.8580151091793439,
                0.9160198696057125,
                0.8777294835972266,
                0.9211942460933458,
                0.9223326089206251,
                0.9072751733416123,
                0.8956845700093139,
                0.8960985201283246,
                0.9012211528510814,
                0.9220738900962434,
                0.9351133188450792,
                0.9266273414053606,
                0.8950119010659215,
                0.908930973817655,
                0.9103280554693159,
                0.9074304046362414,
                0.8943392321225292,
                0.8975990893097382,
                0.9040670599192797,
                0.9176239263168788,
                0.9162785884300941,
                0.9258511849322156,
                0.906757735692849,
                0.9283866294111559,
                0.9196419331470558,
                0.9054641415709407,
                0.9029804408568768,
                0.8950636448307979,
                0.9151402256028148,
                0.9229017903342647,
                0.7995446548690883,
                0.9483079788885439,
                0.9474283348856463,
                0.947997516299286,
                0.9371313256752561,
                0.9312842802442306,
                0.9339232122529235,
                0.9282831418814033,
                0.9378039946186485,
                0.941788264514126,
                0.9400289765083307,
                0.9098106178205526,
                0.9003415088481838,
                0.9333540308392839,
                0.9093449239366657,
                0.9180378764358895,
                0.9310255614198489,
                0.926058159991721,
                0.9224360964503777,
                0.9278691917623927,
                0.9275069854082583,
                0.8467349684363035,
                0.7119942046983339,
                0.758408361792404,
                0.8217427300010349,
                0.7037152023181207,
                0.7075442409189693,
                0.7170133498913381,
                0.7098209665735279,
                0.7067680844458243,
                0.7078547035082272,
                0.7086826037462486,
                0.7071302907999586,
                0.7055262340887923,
                0.7105453792817965,
                0.7151505743557901,
                0.7063541343268136,
                0.7837110628169306,
                0.6986960571251164,
                0.742367794680741,
                0.6984890820656111,
                0.7984580358066853,
                0.775069854082583,
                0.7733623098416641,
                0.7523543413018732,
                0.7739314912553037,
                0.7775018110317706,
                0.8015109179343889,
                0.7999068612232226,
                0.7595467246196833,
                0.758253130497775,
                0.761357756390355,
                0.7771913484425127,
                0.7759494980854807,
                0.7842802442305702,
                0.7010762703094278,
                0.7289144158128945,
                0.7629618131015212,
                0.7742419538445617,
                0.773828003725551,
                0.7725861533685191,
                0.7474386836386215,
                0.773828003725551,
                0.7482665838766429,
                0.7839180378764359,
                0.7615647314498603,
                0.7824692124598985,
                0.7838662941115595,
                0.7812273621028666,
                0.7356928490116941,
                0.7815895684570009,
                0.7810203870433613,
                0.7842285004656939,
                0.7786401738590499,
                0.7830901376384146,
                0.7801407430404637,
                0.7788988926834316,
                0.7803994618648453,
                0.781434337162372,
                0.7800889992755873,
                0.6415191969367691,
                0.7680327020594019,
                0.7600641622684466,
                0.7635827382800373,
                0.7433509262133913,
                0.7486805339956535,
                0.7553554796647004,
                0.7542171168374211,
                0.7482665838766429,
                0.7482148401117665,
                0.7571147676704957,
                0.7569077926109904,
                0.756079892372969,
                0.7562868674324744,
                0.759805443444065,
                0.7620821690986236,
                0.7549415295456897,
                0.7565455862568561,
                0.759339749560178,
                0.7561316361378454,
                0.7565455862568561,
                0.7582013867328987,
                0.7548897857808134,
                0.756235123667598,
                0.7322777605298562,
                0.719652281900031,
                0.7606333436820863,
                0.7691193211218048,
                0.7711373279519818,
                0.7574252302597537,
                0.7455759081030736,
                0.7577356928490117,
                0.7479561212873849,
                0.7661181827589776,
                0.721670288730208,
                0.7707751215978474,
                0.7678257269998965,
                0.7611507813308497,
                0.7631687881610266,
                0.7709303528924765,
                0.7687053710027941,
                0.7693262961813101,
                0.7491462278795405,
                0.7486287902307772,
                0.7669460829969988,
                0.7678257269998965,
                0.7562868674324744,
                0.758253130497775,
                0.7704646590085895,
                0.7413329193832143,
                0.7504915657663251,
                0.8526855013970817,
                0.8225706302390562,
                0.7773465797371417,
                0.8517541136293076,
                0.7668943392321226,
                0.8358170340473973,
                0.8283141881403291,
                0.8434233674842182,
                0.8317810203870434,
                0.8294525509676084,
                0.8389216599399772,
                0.813981165269585,
                0.6202525095725965,
                0.7447997516299286,
                0.7521473662423678,
                0.5157301045224051,
                0.45327538031667186,
                0.5384973610679913,
                0.2683949084135362,
                0.4376487633240195,
                0.4205215771499534,
                0.4365621442616165,
                0.4110007244127083,
                0.5380834109489806,
                0.5393770050708889,
                0.5366345855324434,
                0.5315119528096864,
                0.5253544447894029,
                0.4838559453585843,
                0.4530684052571665,
                0.46988512884197453,
                0.4695229224878402,
                0.4500155231294629,
                0.44546207182034564,
                0.4856152333643796,
                0.464503777294836,
                0.4255407223429577,
                0.41731346372762085,
                0.44240918969264204,
                0.41834833902514745,
                0.4507916796026079,
                0.47076477284487217,
                0.4649177274138466,
                0.4567939563282624,
                0.45073993583773153,
                0.4452550967608403,
                0.41762392631687884,
                0.4545172306737038,
                0.44308185863603433,
                0.4625375142295353,
                0.5502431956949188,
                0.5244748007865052,
                0.5178515988823347,
                0.5260788574976716,
                0.5125219911000725,
                0.5148504605195074,
                0.5119528096864328,
                0.5065714581392942,
                0.5140743040463625,
                0.5199730932422643,
                0.5157301045224051,
                0.5161440546414157,
                0.49130704750077614,
                0.5164027734657973,
                0.5055365828417676,
                0.5112801407430405,
                0.5086929524992239,
                0.5301666149229017,
                0.5140225602814861,
                0.49513608610162474,
                0.518213805236469,
                0.5157301045224051,
                0.518524267825727,
                0.519300424298872,
                0.5194039118286247,
                0.5086412087343475,
                0.520387043361275,
                0.5202835558315223,
                0.5192486805339956,
                0.5130394287488358,
                0.5131946600434648,
                0.518369036531098,
                0.5154713856980234,
                0.5166097485253027,
                0.515885335817034,
                0.5187312428852323,
                0.5164545172306737,
                0.5130911725137121,
                0.5140225602814861,
                0.5093138776777398,
                0.50310462589258,
                0.5081237710855842,
                0.5194039118286247,
                0.5184725240608506,
                0.517592880057953,
                0.5149539480492601,
                0.5206457621856566,
                0.5215771499534306,
                0.5151609231087654,
                0.5091586463831108,
                0.5242160819621235,
                0.5171271861740661,
                0.5143847666356204,
                0.5172306737038187,
                0.5184207802959744,
                0.5116940908620511,
                0.5156266169926523,
                0.5141777915761151,
                0.5112801407430405,
                0.5116423470971748,
                0.5085377212045948,
                0.5123150160405671,
                0.517592880057953,
                0.5090551588533582,
                0.51961088688813,
                0.4861326710131429,
                0.5145917416951258,
                0.5143847666356204,
                0.5150574355790127,
                0.5081237710855842,
                0.5262340887923005,
                0.5130394287488358,
                0.5180068301769637,
                0.5128324536893304,
                0.5137638414571044,
                0.5141260478112387,
                0.5145399979302494,
                0.514488254165373,
                0.5158335920521577,
                0.5156266169926523,
                0.5113318845079168,
                0.5039325261306012,
                0.5607471799648143,
                0.5175411362930766,
                0.5088481837938529,
                0.5240091069026183,
                0.5150056918141364,
                0.5127807099244541,
                0.5125737348649487,
                0.5149022042843837,
                0.5015005691814136,
                0.5126772223947015,
                0.5113318845079168,
                0.5158335920521577,
                0.5141260478112387,
                0.5198178619476354,
                0.5109179343889061,
                0.518524267825727,
                0.46719445306840524,
                0.4793542378143434,
                0.5145917416951258,
                0.4934285418607058,
                0.5452240505019145,
                0.4916175100900341,
                0.48809893407844357,
                0.4908413536168892,
                0.3983235020180068,
                0.4676084031874159,
                0.44965331677532855,
                0.4677636344820449,
                0.44318534616578703,
                0.44509986546621133,
                0.5271654765600745,
                0.5676808444582427,
                0.5237503880782366,
                0.5141260478112387,
                0.5112283969781641,
                0.5042947324847356,
                0.499379074821484,
                0.46734968436303426,
                0.5077615647314498,
                0.5246300320811342,
                0.5303735899824071,
                0.5133498913380937,
                0.5287695332712408,
                0.5193521680637483,
                0.518834730414985,
                0.5286143019766119,
                0.5300113836282728,
                0.5282520956224775,
                0.523646900548484,
                0.5295456897443858,
                0.5347718099968953,
                0.5087964400289765,
                0.5261823450274242,
                0.44116733933561003,
                0.44096036427610474,
                0.46797060954155023,
                0.4560695436199938,
                0.4548794370278381,
                0.44784228500465695,
                0.4591741695125737,
                0.4432888336955397,
                0.4682293283659319,
                0.47728448721929007,
                0.4752664803891131,
                0.4732484735589361,
                0.4394597950946911,
                0.4621235641105247,
                0.46605609024112593,
                0.47081651660974855,
                0.4743350926213391,
                0.4247128221049364,
                0.4142605815999172,
                0.43366449342854185,
                0.4561212873848701,
                0.4572596502121494,
                0.46015730104522407,
                0.45839801303942873,
                0.4560695436199938,
                0.4667805029493946,
                0.4663665528303839,
                0.4676084031874159,
                0.4674014281279106,
                0.46693573424402357,
                0.46527993376798094,
                0.4739728862672048,
                0.47469729897547347,
                0.4713339542585118,
                0.4724723170857912,
                0.46688399047914725,
                0.47086826037462487,
                0.47071302907999585,
                0.4521370174893925,
                0.4800269067577357,
                0.48183793852840734,
                0.47536996791886577,
                0.46766014695229224,
                0.43971851391907274,
                0.4687467660146952,
                0.4624340266997827,
                0.4682293283659319,
                0.46579737141674427,
                0.4758356618027528,
                0.4709717479043775,
                0.46885025354444787,
                0.4728862672048018,
                0.4694194349580876,
                0.4672461968332816,
                0.46579737141674427,
                0.47081651660974855,
                0.4660043464762496,
                0.4792507502845907,
                0.48685708372141157,
                0.480078650522612,
                0.48111352582013867,
                0.48266583876642866,
                0.47614612439201076,
                0.48225188864741797,
                0.4804926006416227,
                0.48173445099865464,
                0.48328676394494463,
                0.48044085687674637,
                0.48685708372141157,
                0.4866501086619062,
                0.48152747593914935,
                0.47852633757632207,
                0.4847355893614819,
                0.4835972265342026,
                0.48183793852840734,
                0.48142398840939665,
                0.48525302701024525,
                0.4847355893614819,
                0.46590085894649697,
                0.4854082583048743,
                0.46848804719031356,
                0.4763530994515161,
                0.48349373900445,
                0.4513091172513712,
                0.3360240091069026,
                0.4723688295560385,
                0.47464555521059715,
                0.4731967297940598,
                0.47914726275483804,
                0.4722135982614095,
                0.47035082272586154,
                0.4892890406705992,
                0.49373900444996377,
                0.4835972265342026,
                0.48411466418296595,
                0.4869605712511642,
                0.48639138983752456,
                0.4804926006416227,
                0.4786298251060747,
                0.4763530994515161,
                0.4733002173238125,
                0.47614612439201076,
                0.4729897547345545,
                0.464503777294836,
                0.481630963468902,
                0.47842285004656937,
                0.482717582531305,
                0.4823036324122943,
                0.48251060747179964,
                0.4869605712511642,
                0.4781123874573114,
                0.47464555521059715,
                0.48173445099865464,
                0.3830073476146124,
                0.49404946703922176,
                0.4801821380523647,
                0.47262754838042015,
                0.481786194763531,
                0.4926523853875608,
                0.4876849839594329,
                0.48608092724826657,
                0.4870640587809169,
                0.4664700403601366,
                0.4704543102556142,
                0.4900651971437442,
                0.4865466211321536,
                0.48809893407844357,
                0.4847873331263583,
                0.4888233467867122,
                0.47687053710027943,
                0.4630032081134223,
                0.46879850977957155,
                0.44753182241539896,
                0.43366449342854185,
                0.38254165373072546,
                0.4267308289351133,
                0.42709303528924764,
                0.4354237814343372,
                0.44287488357652904,
                0.44209872710338405,
                0.4381662009727828,
                0.44318534616578703,
                0.4418400082790024,
                0.45953637586670804,
                0.4384249197971644,
                0.4385284073269171,
                0.44447894028769536,
                0.4432888336955397,
                0.4496015730104522,
                0.3851805857394184,
                0.3781434337162372,
                0.3840939666770154,
                0.41032805546931594,
                0.427455241643382,
                0.4334575183690365,
                0.43138776777398324,
                0.4315947428334886,
                0.4377522508537721,
                0.4409086205112284,
                0.4293180171789299,
                0.43744178826451413,
                0.44240918969264204,
                0.43873538238642246,
                0.4420469833385077,
                0.4356307564938425,
                0.43744178826451413,
                0.4372348132050088,
                0.428076166821898,
                0.4405981579219704,
                0.444892890406706,
                0.4277139604677636,
                0.43288833695539686,
                0.4400289765083307,
                0.4370795819103798,
                0.43459588119631587,
                0.4335610058987892,
                0.42217737762599605,
                0.44478940287695334,
                0.42631687881610264,
                0.4234709717479044,
                0.4254889785780813,
                0.42755872917313464,
                0.42719652281900033,
                0.41881403290903446,
                0.42595467246196833,
                0.4232122529235227,
                0.43413018731242886,
                0.4304046362413329,
                0.4300941736520749,
                0.42833488564627964,
                0.42502328469419437,
                0.427455241643382,
                0.4160198696057125,
                0.4232122529235227,
                0.42564420987271034,
                0.4270412915243713,
                0.4343371623719342,
                0.43174997412811755,
                0.43480285625582116,
                0.4343889061368105,
                0.43826968850253545,
                0.43744178826451413,
                0.4282831418814033,
                0.4381144572079064,
                0.4373900444996378,
                0.4831315326503156,
                0.48235537617717067,
                0.47195487943702785,
                0.48525302701024525,
                0.48711580254579323,
                0.4840111766532133,
                0.4995860498809893,
                0.48747800889992754,
                0.4980854806995757,
                0.4962227051640277,
                0.4965331677532857,
                0.4865983648970299,
                0.49720583669667806,
                0.4865983648970299,
                0.49260064162268447,
                0.49384249197971647,
                0.49451516092310877,
                0.48990996584911517,
                0.4839076891234606,
                0.49492911104211945,
                0.4889785780813412,
                0.4889785780813412,
                0.4926523853875608,
                0.49016868467349684,
                0.49192797267929217,
                0.4867018524267826,
                0.4886681154920832,
                0.48194142605816,
                0.48194142605816,
                0.48064783193625166,
                0.48302804512056297,
                0.4843733830073476,
                0.4749042740349788,
                0.480078650522612,
                0.4824588637069233,
                0.47868156887095104,
                0.4859256959536376,
                0.4881506778433199,
                0.4846321018317293,
                0.4819931698230363,
                0.4779571561626824,
                0.4675049156576633,
                0.49492911104211945,
                0.4927041291524371,
                0.4937907482148401,
                0.45922591327745005,
                0.4691607161337059,
                0.48059608817137534,
                0.47806064369243506,
                0.4767153058056504,
                0.4778019248680534,
                0.48059608817137534,
                0.4797164441684777,
                0.47790541239780604,
                0.47878505640070373,
                0.48106178205526234,
                0.4693159474283349,
                0.48106178205526234,
                0.4771809996895374,
                0.47842285004656937,
                0.4778536686329297,
                0.4789402876953327,
                0.4809065507606333,
                0.4751629928593604,
                0.4804926006416227,
                0.4785780813411984,
                0.4788885439304564,
                0.48416640794784227,
                0.48251060747179964,
                0.4766635620407741,
                0.46346890199730933,
                0.479768187933354,
                0.47997516299285936,
                0.47650833074614507,
                0.4809582945255097,
                0.4747490427403498,
                0.4797164441684777,
                0.4808030632308807,
                0.4742833488564628,
                0.46015730104522407,
                0.4790955189899617,
                0.4774914622787954,
                0.47687053710027943,
                0.4831315326503156,
                0.47738797474904276,
                0.4588119631584394,
                0.48256235123667596,
                0.48644313360240093,
                0.483959432888337,
                0.47417986132671014,
                0.481165269585015,
                0.48194142605816,
                0.4840629204180896,
                0.47914726275483804,
                0.4685397909551899,
                0.48644313360240093,
                0.47536996791886577,
                0.4881506778433199,
                0.48758149642968024,
                0.48261409500155233,
                0.4777501811031771,
                0.4797164441684777,
                0.49523957363137744,
                0.47355893614819417,
                0.48426989547759497,
                0.4881506778433199,
                0.4882024216081962,
                0.47076477284487217,
                0.4823036324122943,
                0.47950946910897235,
                0.4701438476663562,
                0.48633964607264824,
                0.4815792197040257,
                0.48949601573010454,
                0.47945772534409603,
                0.4897029907896098,
                0.47945772534409603,
                0.49756804305081237,
                0.4865983648970299,
                0.4915657663251578,
                0.4934285418607058,
                0.49135879126565246,
                0.48794370278381455,
                0.48297630135568664,
                0.4892372969057229,
                0.4843216392424713,
                0.48333850770982095,
                0.47992341922798304,
                0.480078650522612,
                0.5003622063541343,
                0.4936355169202111,
                0.4870123150160406,
                0.48194142605816,
                0.479768187933354,
                0.4839076891234606,
                0.48106178205526234,
                0.4880471903135672,
                0.4854600020697506,
                0.481786194763531,
                0.48644313360240093,
                0.4847355893614819,
                0.48194142605816,
                0.4899617096139915,
                0.4861326710131429,
                0.47919900651971437,
                0.4934285418607058,
                0.48380420159370796,
                0.48949601573010454,
                0.4782676187519404,
                0.4919797164441685,
                0.501707544240919,
                0.48121701334989136,
                0.4875297526648039,
                0.49482562351236675,
                0.4511021421918659,
                0.48861637172720684,
                0.4781641312221877,
                0.4912553037358998,
                0.4962227051640277,
                0.48442512677222394,
                0.4835972265342026,
                0.48375245782883164,
                0.4870123150160406,
                0.48375245782883164,
                0.4880471903135672,
                0.48680533995653524,
                0.4781123874573114,
                0.49016868467349684,
                0.48747800889992754,
                0.480854806995757,
                0.4598468384559661,
                0.45275794266790853,
                0.4598985822208424,
                0.481320500879644,
                0.4889268343164649,
                0.48220014488254165,
                0.47500776156473146,
                0.47914726275483804,
                0.4781641312221877,
                0.4170030011383628,
                0.49110007244127085,
                0.49022042843837316,
                0.4870123150160406,
                0.48685708372141157,
                0.4856152333643796,
                0.48525302701024525,
                0.4889268343164649,
                0.4866501086619062,
                0.50310462589258,
                0.49063437855738384,
                0.49213494773879746,
                0.49477387974749043,
                0.49513608610162474,
                0.4945669046879851,
                0.48949601573010454,
                0.49027217220324953,
                0.4846321018317293,
                0.48556348959950324,
                0.4652281900031046,
                0.4877884714891855,
                0.48571872089413226,
                0.4606747386939874,
                0.4858222084238849,
                0.48064783193625166,
                0.4717479043775225,
                0.46993687260685085,
                0.47355893614819417,
                0.46879850977957155,
                0.4700921039014799,
                0.4731967297940598,
                0.47981993169823034,
                0.48266583876642866,
                0.47981993169823034,
                0.4908413536168892,
                0.47723274345441374,
                0.4782158749870641,
                0.47485253027010244,
                0.47423160509158646,
                0.47873331263582736,
                0.4721101107316568,
                0.47454206768084445,
                0.4662630653006313,
                0.4720066232019042,
                0.48758149642968024,
                0.45813929421504707,
                0.46196833281589567,
                0.4736624236779468,
                0.44753182241539896,
                0.46512470247335197,
                0.48028562558211735,
                0.4858222084238849,
                0.4873745213701749,
                0.4888750905515885,
                0.4869605712511642,
                0.48840939666770156,
                0.48861637172720684,
                0.48137224464452033,
                0.48639138983752456,
                0.4858222084238849,
                0.4892372969057229,
                0.4870640587809169,
                0.49518782986650106,
                0.48835765290282523,
                0.4892890406705992,
                0.48556348959950324,
                0.49787850564007036,
                0.49177274138466315,
                0.4795612128738487,
                0.4915657663251578,
                0.48908206561109385,
                0.49591224257476973,
                0.47681879333540306,
                0.4969988616371727,
                0.48106178205526234,
                0.4865983648970299,
                0.4931180792714478,
                0.49285936044706613,
                0.48711580254579323,
                0.478992031460209,
                0.49642968022353307,
                0.49327331056607676,
                0.4862361585428956,
                0.4900651971437442,
                0.4943081858636034,
                0.4907378660871365,
                0.49513608610162474,
                0.49063437855738384,
                0.4935320293904584,
                0.49674014281279105,
                0.4796647004036014,
                0.47997516299285936,
                0.48194142605816,
                0.4867535961916589,
                0.44773879747490425,
                0.4812687571147677,
                0.4776466935734244,
                0.46419331470557795,
                0.4920314602090448,
                0.49322156680120044,
                0.4917209976197868,
                0.499534306116113,
                0.4892890406705992,
                0.5003622063541343,
                0.49177274138466315,
                0.4930663355065715,
                0.4946703922177378,
                0.4858222084238849,
                0.49901686846734966,
                0.49001345337886787,
                0.4957052675152644,
                0.49322156680120044,
                0.4961709613991514,
                0.4991720997619787,
                0.5031563696574562,
                0.49674014281279105,
                0.4962227051640277,
                0.501241850357032,
                0.5016040567111663,
                0.4927558729173135,
                0.49182448514953947,
                0.49974128117561833,
                0.4316464865983649,
                0.4850977957156163,
                0.48825416537307254,
                0.481320500879644,
                0.4851495394804926,
                0.4776466935734244,
                0.48442512677222394,
                0.4790955189899617,
                0.4732484735589361,
                0.45762185656628374,
                0.4740246300320811,
                0.44127082686536273,
                0.49415295456897446,
                0.45048121701334987,
                0.44096036427610474,
                0.43744178826451413,
                0.43863189485666976,
                0.42610990375659735,
                0.2553037358998241,
                0.5976922280865156,
                0.5355479664700403,
                0.606954361999379,
                0.5951567836075753,
                0.4408051329814757,
                0.5491565766325158,
                0.5121080409810618,
                0.5463106695643175,
                0.4510503984269896,
                0.5172824174686951,
                0.5249404946703922,
                0.49482562351236675,
                0.40680947945772533,
                0.4513091172513712,
                0.3808341094898065,
                0.3879747490427404,
                0.42802442305702165,
                0.5377729483597227,
                0.5587291731346373,
                0.5268550139708165,
                0.5313049777501812,
                0.5321846217530788,
                0.518524267825727
            ],
            "non-parasitic": [
                0.5157301045224051,
                0.45327538031667186,
                0.5384973610679913,
                0.2683949084135362,
                0.4376487633240195,
                0.4205215771499534,
                0.4365621442616165,
                0.4110007244127083,
                0.5380834109489806,
                0.5393770050708889,
                0.5366345855324434,
                0.5315119528096864
            ],
            "tests": {
                "MW-parasite_vs_ref": 0.38974302361298807,
                "MW-parasite_vs_non-parasitic": 0.28395755557240976
            }
        },
        "Alveolata": {
            "parasite": [
                0.40168684673496846,
                0.4279726792921453,
                0.3073062196005381,
                0.34502742419538446,
                0.3501500569181414,
                0.3551174583462693,
                0.3856980233881817,
                0.41612335713546517,
                0.4104315429990686,
                0.41110421194246094,
                0.4063437855738384,
                0.39056193728655697,
                0.23403704853565147,
                0.3218979612956639,
                0.29902721722032494,
                0.23274345441374314,
                0.2756390354962227,
                0.28179654351650624,
                0.3116009520852737,
                0.3260374624857705,
                0.3238124805960882,
                0.29111042119424607,
                0.31434337162371934,
                0.32552002483700715,
                0.2796233053917003,
                0.31863810410845494,
                0.2950946910897237,
                0.2842802442305702,
                0.35496222705164027,
                0.35527268964089825,
                0.3481320500879644,
                0.35139190727517333,
                0.3462175307875401,
                0.35108144468591534,
                0.3443030114871158,
                0.349787850564007,
                0.3594639345958812,
                0.36836386215461037,
                0.3782986650108662,
                0.3451826554900135,
                0.3497361067991307,
                0.35496222705164027,
                0.3497361067991307
            ],
            "ref": [
                0.99689537410742,
                0.9946703922177378,
                0.998758149642968,
                0.997826761875194,
                0.9943081858636035,
                0.9933250543309531,
                0.9945151609231088,
                0.9948773672772431,
                0.9944634171582324,
                0.9960674738693988,
                0.9961709613991514,
                0.9924454103280554,
                0.9964814239884094,
                0.9942046983338507,
                0.9960674738693988,
                0.9935837731553347,
                0.9937390044499638,
                0.9936872606850874,
                0.9921866915036738,
                0.981320500879644,
                0.9865983648970299,
                0.9835454827693263,
                0.9828728138259339,
                0.9752147366242367,
                0.9811135258201387,
                0.9750595053296078,
                0.9844251267722239,
                0.984114664182966,
                0.9542067680844458,
                0.9784228500465694,
                0.9841664079478423,
                0.9800269067577357,
                0.981475732174273,
                0.9789402876953327,
                0.9730414984994308,
                0.9879437027838146,
                0.9804408568767463,
                0.9764048432163924,
                0.9717996481423988,
                0.9734037048535652,
                0.9877367277243092,
                0.9856152333643796,
                0.9852012832453689,
                0.9814239884093967,
                0.981630963468902,
                0.9809582945255096,
                0.9768705371002794,
                0.9812170133498913,
                0.9859774397185139,
                0.9804408568767463,
                0.9843733830073477,
                0.9860291834833903,
                0.9791990065197144,
                0.9598468384559661,
                0.9773362309841664,
                0.9776984373383008,
                0.9772327434544137,
                0.9844768705371003,
                0.9674014281279106,
                0.9693159474283349,
                0.9398220014488254,
                0.9430301148711581,
                0.889164855634896,
                0.94427196522819,
                0.9516713236055055,
                0.9535340991410535,
                0.9487219290075546,
                0.9119838559453586,
                0.9144675566594226,
                0.9207802959743351,
                0.9021525406188554,
                0.9049984476870537,
                0.8489599503259857,
                0.907533892165994,
                0.9153989444271965,
                0.8919072751733416,
                0.9043257787436614,
                0.8978060643692435,
                0.9170030011383629,
                0.9098106178205526,
                0.9031874159163821,
                0.8478215874987064,
                0.9156576632515782,
                0.9049984476870537,
                0.9039635723895271,
                0.8988409396667701,
                0.9074821484011176,
                0.905205422746559,
                0.8951153885956742,
                0.8580151091793439,
                0.9160198696057125,
                0.8777294835972266,
                0.9211942460933458,
                0.9223326089206251,
                0.9072751733416123,
                0.8956845700093139,
                0.8960985201283246,
                0.9012211528510814,
                0.9220738900962434,
                0.9351133188450792,
                0.9266273414053606,
                0.8950119010659215,
                0.908930973817655,
                0.9103280554693159,
                0.9074304046362414,
                0.8943392321225292,
                0.8975990893097382,
                0.9040670599192797,
                0.9176239263168788,
                0.9162785884300941,
                0.9258511849322156,
                0.906757735692849,
                0.9283866294111559,
                0.9196419331470558,
                0.9054641415709407,
                0.9029804408568768,
                0.8950636448307979,
                0.9151402256028148,
                0.9229017903342647,
                0.7995446548690883,
                0.9483079788885439,
                0.9474283348856463,
                0.947997516299286,
                0.9371313256752561,
                0.9312842802442306,
                0.9339232122529235,
                0.9282831418814033,
                0.9378039946186485,
                0.941788264514126,
                0.9400289765083307,
                0.9098106178205526,
                0.9003415088481838,
                0.9333540308392839,
                0.9093449239366657,
                0.9180378764358895,
                0.9310255614198489,
                0.926058159991721,
                0.9224360964503777,
                0.9278691917623927,
                0.9275069854082583,
                0.8467349684363035,
                0.7119942046983339,
                0.758408361792404,
                0.8217427300010349,
                0.7037152023181207,
                0.7075442409189693,
                0.7170133498913381,
                0.7098209665735279,
                0.7067680844458243,
                0.7078547035082272,
                0.7086826037462486,
                0.7071302907999586,
                0.7055262340887923,
                0.7105453792817965,
                0.7151505743557901,
                0.7063541343268136,
                0.7837110628169306,
                0.6986960571251164,
                0.742367794680741,
                0.6984890820656111,
                0.7984580358066853,
                0.775069854082583,
                0.7733623098416641,
                0.7523543413018732,
                0.7739314912553037,
                0.7775018110317706,
                0.8015109179343889,
                0.7999068612232226,
                0.7595467246196833,
                0.758253130497775,
                0.761357756390355,
                0.7771913484425127,
                0.7759494980854807,
                0.7842802442305702,
                0.7010762703094278,
                0.7289144158128945,
                0.7629618131015212,
                0.7742419538445617,
                0.773828003725551,
                0.7725861533685191,
                0.7474386836386215,
                0.773828003725551,
                0.7482665838766429,
                0.7839180378764359,
                0.7615647314498603,
                0.7824692124598985,
                0.7838662941115595,
                0.7812273621028666,
                0.7356928490116941,
                0.7815895684570009,
                0.7810203870433613,
                0.7842285004656939,
                0.7786401738590499,
                0.7830901376384146,
                0.7801407430404637,
                0.7788988926834316,
                0.7803994618648453,
                0.781434337162372,
                0.7800889992755873,
                0.6415191969367691,
                0.7680327020594019,
                0.7600641622684466,
                0.7635827382800373,
                0.7433509262133913,
                0.7486805339956535,
                0.7553554796647004,
                0.7542171168374211,
                0.7482665838766429,
                0.7482148401117665,
                0.7571147676704957,
                0.7569077926109904,
                0.756079892372969,
                0.7562868674324744,
                0.759805443444065,
                0.7620821690986236,
                0.7549415295456897,
                0.7565455862568561,
                0.759339749560178,
                0.7561316361378454,
                0.7565455862568561,
                0.7582013867328987,
                0.7548897857808134,
                0.756235123667598,
                0.7322777605298562,
                0.719652281900031,
                0.7606333436820863,
                0.7691193211218048,
                0.7711373279519818,
                0.7574252302597537,
                0.7455759081030736,
                0.7577356928490117,
                0.7479561212873849,
                0.7661181827589776,
                0.721670288730208,
                0.7707751215978474,
                0.7678257269998965,
                0.7611507813308497,
                0.7631687881610266,
                0.7709303528924765,
                0.7687053710027941,
                0.7693262961813101,
                0.7491462278795405,
                0.7486287902307772,
                0.7669460829969988,
                0.7678257269998965,
                0.7562868674324744,
                0.758253130497775,
                0.7704646590085895,
                0.7413329193832143,
                0.7504915657663251,
                0.8526855013970817,
                0.8225706302390562,
                0.7773465797371417,
                0.8517541136293076,
                0.7668943392321226,
                0.8358170340473973,
                0.8283141881403291,
                0.8434233674842182,
                0.8317810203870434,
                0.8294525509676084,
                0.8389216599399772,
                0.813981165269585,
                0.6202525095725965,
                0.7447997516299286,
                0.7521473662423678,
                0.5157301045224051,
                0.45327538031667186,
                0.5384973610679913,
                0.2683949084135362,
                0.4376487633240195,
                0.4205215771499534,
                0.4365621442616165,
                0.4110007244127083,
                0.5380834109489806,
                0.5393770050708889,
                0.5366345855324434,
                0.5315119528096864,
                0.5253544447894029,
                0.4838559453585843,
                0.4530684052571665,
                0.46988512884197453,
                0.4695229224878402,
                0.4500155231294629,
                0.44546207182034564,
                0.4856152333643796,
                0.464503777294836,
                0.4255407223429577,
                0.41731346372762085,
                0.44240918969264204,
                0.41834833902514745,
                0.4507916796026079,
                0.47076477284487217,
                0.4649177274138466,
                0.4567939563282624,
                0.45073993583773153,
                0.4452550967608403,
                0.41762392631687884,
                0.4545172306737038,
                0.44308185863603433,
                0.4625375142295353,
                0.5502431956949188,
                0.5244748007865052,
                0.5178515988823347,
                0.5260788574976716,
                0.5125219911000725,
                0.5148504605195074,
                0.5119528096864328,
                0.5065714581392942,
                0.5140743040463625,
                0.5199730932422643,
                0.5157301045224051,
                0.5161440546414157,
                0.49130704750077614,
                0.5164027734657973,
                0.5055365828417676,
                0.5112801407430405,
                0.5086929524992239,
                0.5301666149229017,
                0.5140225602814861,
                0.49513608610162474,
                0.518213805236469,
                0.5157301045224051,
                0.518524267825727,
                0.519300424298872,
                0.5194039118286247,
                0.5086412087343475,
                0.520387043361275,
                0.5202835558315223,
                0.5192486805339956,
                0.5130394287488358,
                0.5131946600434648,
                0.518369036531098,
                0.5154713856980234,
                0.5166097485253027,
                0.515885335817034,
                0.5187312428852323,
                0.5164545172306737,
                0.5130911725137121,
                0.5140225602814861,
                0.5093138776777398,
                0.50310462589258,
                0.5081237710855842,
                0.5194039118286247,
                0.5184725240608506,
                0.517592880057953,
                0.5149539480492601,
                0.5206457621856566,
                0.5215771499534306,
                0.5151609231087654,
                0.5091586463831108,
                0.5242160819621235,
                0.5171271861740661,
                0.5143847666356204,
                0.5172306737038187,
                0.5184207802959744,
                0.5116940908620511,
                0.5156266169926523,
                0.5141777915761151,
                0.5112801407430405,
                0.5116423470971748,
                0.5085377212045948,
                0.5123150160405671,
                0.517592880057953,
                0.5090551588533582,
                0.51961088688813,
                0.4861326710131429,
                0.5145917416951258,
                0.5143847666356204,
                0.5150574355790127,
                0.5081237710855842,
                0.5262340887923005,
                0.5130394287488358,
                0.5180068301769637,
                0.5128324536893304,
                0.5137638414571044,
                0.5141260478112387,
                0.5145399979302494,
                0.514488254165373,
                0.5158335920521577,
                0.5156266169926523,
                0.5113318845079168,
                0.5039325261306012,
                0.5607471799648143,
                0.5175411362930766,
                0.5088481837938529,
                0.5240091069026183,
                0.5150056918141364,
                0.5127807099244541,
                0.5125737348649487,
                0.5149022042843837,
                0.5015005691814136,
                0.5126772223947015,
                0.5113318845079168,
                0.5158335920521577,
                0.5141260478112387,
                0.5198178619476354,
                0.5109179343889061,
                0.518524267825727,
                0.46719445306840524,
                0.4793542378143434,
                0.5145917416951258,
                0.4934285418607058,
                0.5452240505019145,
                0.4916175100900341,
                0.48809893407844357,
                0.4908413536168892,
                0.3983235020180068,
                0.4676084031874159,
                0.44965331677532855,
                0.4677636344820449,
                0.44318534616578703,
                0.44509986546621133,
                0.5271654765600745,
                0.5676808444582427,
                0.5237503880782366,
                0.5141260478112387,
                0.5112283969781641,
                0.5042947324847356,
                0.499379074821484,
                0.46734968436303426,
                0.5077615647314498,
                0.5246300320811342,
                0.5303735899824071,
                0.5133498913380937,
                0.5287695332712408,
                0.5193521680637483,
                0.518834730414985,
                0.5286143019766119,
                0.5300113836282728,
                0.5282520956224775,
                0.523646900548484,
                0.5295456897443858,
                0.5347718099968953,
                0.5087964400289765,
                0.5261823450274242,
                0.44116733933561003,
                0.44096036427610474,
                0.46797060954155023,
                0.4560695436199938,
                0.4548794370278381,
                0.44784228500465695,
                0.4591741695125737,
                0.4432888336955397,
                0.4682293283659319,
                0.47728448721929007,
                0.4752664803891131,
                0.4732484735589361,
                0.4394597950946911,
                0.4621235641105247,
                0.46605609024112593,
                0.47081651660974855,
                0.4743350926213391,
                0.4247128221049364,
                0.4142605815999172,
                0.43366449342854185,
                0.4561212873848701,
                0.4572596502121494,
                0.46015730104522407,
                0.45839801303942873,
                0.4560695436199938,
                0.4667805029493946,
                0.4663665528303839,
                0.4676084031874159,
                0.4674014281279106,
                0.46693573424402357,
                0.46527993376798094,
                0.4739728862672048,
                0.47469729897547347,
                0.4713339542585118,
                0.4724723170857912,
                0.46688399047914725,
                0.47086826037462487,
                0.47071302907999585,
                0.4521370174893925,
                0.4800269067577357,
                0.48183793852840734,
                0.47536996791886577,
                0.46766014695229224,
                0.43971851391907274,
                0.4687467660146952,
                0.4624340266997827,
                0.4682293283659319,
                0.46579737141674427,
                0.4758356618027528,
                0.4709717479043775,
                0.46885025354444787,
                0.4728862672048018,
                0.4694194349580876,
                0.4672461968332816,
                0.46579737141674427,
                0.47081651660974855,
                0.4660043464762496,
                0.4792507502845907,
                0.48685708372141157,
                0.480078650522612,
                0.48111352582013867,
                0.48266583876642866,
                0.47614612439201076,
                0.48225188864741797,
                0.4804926006416227,
                0.48173445099865464,
                0.48328676394494463,
                0.48044085687674637,
                0.48685708372141157,
                0.4866501086619062,
                0.48152747593914935,
                0.47852633757632207,
                0.4847355893614819,
                0.4835972265342026,
                0.48183793852840734,
                0.48142398840939665,
                0.48525302701024525,
                0.4847355893614819,
                0.46590085894649697,
                0.4854082583048743,
                0.46848804719031356,
                0.4763530994515161,
                0.48349373900445,
                0.4513091172513712,
                0.3360240091069026,
                0.4723688295560385,
                0.47464555521059715,
                0.4731967297940598,
                0.47914726275483804,
                0.4722135982614095,
                0.47035082272586154,
                0.4892890406705992,
                0.49373900444996377,
                0.4835972265342026,
                0.48411466418296595,
                0.4869605712511642,
                0.48639138983752456,
                0.4804926006416227,
                0.4786298251060747,
                0.4763530994515161,
                0.4733002173238125,
                0.47614612439201076,
                0.4729897547345545,
                0.464503777294836,
                0.481630963468902,
                0.47842285004656937,
                0.482717582531305,
                0.4823036324122943,
                0.48251060747179964,
                0.4869605712511642,
                0.4781123874573114,
                0.47464555521059715,
                0.48173445099865464,
                0.3830073476146124,
                0.49404946703922176,
                0.4801821380523647,
                0.47262754838042015,
                0.481786194763531,
                0.4926523853875608,
                0.4876849839594329,
                0.48608092724826657,
                0.4870640587809169,
                0.4664700403601366,
                0.4704543102556142,
                0.4900651971437442,
                0.4865466211321536,
                0.48809893407844357,
                0.4847873331263583,
                0.4888233467867122,
                0.47687053710027943,
                0.4630032081134223,
                0.46879850977957155,
                0.44753182241539896,
                0.43366449342854185,
                0.38254165373072546,
                0.4267308289351133,
                0.42709303528924764,
                0.4354237814343372,
                0.44287488357652904,
                0.44209872710338405,
                0.4381662009727828,
                0.44318534616578703,
                0.4418400082790024,
                0.45953637586670804,
                0.4384249197971644,
                0.4385284073269171,
                0.44447894028769536,
                0.4432888336955397,
                0.4496015730104522,
                0.3851805857394184,
                0.3781434337162372,
                0.3840939666770154,
                0.41032805546931594,
                0.427455241643382,
                0.4334575183690365,
                0.43138776777398324,
                0.4315947428334886,
                0.4377522508537721,
                0.4409086205112284,
                0.4293180171789299,
                0.43744178826451413,
                0.44240918969264204,
                0.43873538238642246,
                0.4420469833385077,
                0.4356307564938425,
                0.43744178826451413,
                0.4372348132050088,
                0.428076166821898,
                0.4405981579219704,
                0.444892890406706,
                0.4277139604677636,
                0.43288833695539686,
                0.4400289765083307,
                0.4370795819103798,
                0.43459588119631587,
                0.4335610058987892,
                0.42217737762599605,
                0.44478940287695334,
                0.42631687881610264,
                0.4234709717479044,
                0.4254889785780813,
                0.42755872917313464,
                0.42719652281900033,
                0.41881403290903446,
                0.42595467246196833,
                0.4232122529235227,
                0.43413018731242886,
                0.4304046362413329,
                0.4300941736520749,
                0.42833488564627964,
                0.42502328469419437,
                0.427455241643382,
                0.4160198696057125,
                0.4232122529235227,
                0.42564420987271034,
                0.4270412915243713,
                0.4343371623719342,
                0.43174997412811755,
                0.43480285625582116,
                0.4343889061368105,
                0.43826968850253545,
                0.43744178826451413,
                0.4282831418814033,
                0.4381144572079064,
                0.4373900444996378,
                0.4831315326503156,
                0.48235537617717067,
                0.47195487943702785,
                0.48525302701024525,
                0.48711580254579323,
                0.4840111766532133,
                0.4995860498809893,
                0.48747800889992754,
                0.4980854806995757,
                0.4962227051640277,
                0.4965331677532857,
                0.4865983648970299,
                0.49720583669667806,
                0.4865983648970299,
                0.49260064162268447,
                0.49384249197971647,
                0.49451516092310877,
                0.48990996584911517,
                0.4839076891234606,
                0.49492911104211945,
                0.4889785780813412,
                0.4889785780813412,
                0.4926523853875608,
                0.49016868467349684,
                0.49192797267929217,
                0.4867018524267826,
                0.4886681154920832,
                0.48194142605816,
                0.48194142605816,
                0.48064783193625166,
                0.48302804512056297,
                0.4843733830073476,
                0.4749042740349788,
                0.480078650522612,
                0.4824588637069233,
                0.47868156887095104,
                0.4859256959536376,
                0.4881506778433199,
                0.4846321018317293,
                0.4819931698230363,
                0.4779571561626824,
                0.4675049156576633,
                0.49492911104211945,
                0.4927041291524371,
                0.4937907482148401,
                0.45922591327745005,
                0.4691607161337059,
                0.48059608817137534,
                0.47806064369243506,
                0.4767153058056504,
                0.4778019248680534,
                0.48059608817137534,
                0.4797164441684777,
                0.47790541239780604,
                0.47878505640070373,
                0.48106178205526234,
                0.4693159474283349,
                0.48106178205526234,
                0.4771809996895374,
                0.47842285004656937,
                0.4778536686329297,
                0.4789402876953327,
                0.4809065507606333,
                0.4751629928593604,
                0.4804926006416227,
                0.4785780813411984,
                0.4788885439304564,
                0.48416640794784227,
                0.48251060747179964,
                0.4766635620407741,
                0.46346890199730933,
                0.479768187933354,
                0.47997516299285936,
                0.47650833074614507,
                0.4809582945255097,
                0.4747490427403498,
                0.4797164441684777,
                0.4808030632308807,
                0.4742833488564628,
                0.46015730104522407,
                0.4790955189899617,
                0.4774914622787954,
                0.47687053710027943,
                0.4831315326503156,
                0.47738797474904276,
                0.4588119631584394,
                0.48256235123667596,
                0.48644313360240093,
                0.483959432888337,
                0.47417986132671014,
                0.481165269585015,
                0.48194142605816,
                0.4840629204180896,
                0.47914726275483804,
                0.4685397909551899,
                0.48644313360240093,
                0.47536996791886577,
                0.4881506778433199,
                0.48758149642968024,
                0.48261409500155233,
                0.4777501811031771,
                0.4797164441684777,
                0.49523957363137744,
                0.47355893614819417,
                0.48426989547759497,
                0.4881506778433199,
                0.4882024216081962,
                0.47076477284487217,
                0.4823036324122943,
                0.47950946910897235,
                0.4701438476663562,
                0.48633964607264824,
                0.4815792197040257,
                0.48949601573010454,
                0.47945772534409603,
                0.4897029907896098,
                0.47945772534409603,
                0.49756804305081237,
                0.4865983648970299,
                0.4915657663251578,
                0.4934285418607058,
                0.49135879126565246,
                0.48794370278381455,
                0.48297630135568664,
                0.4892372969057229,
                0.4843216392424713,
                0.48333850770982095,
                0.47992341922798304,
                0.480078650522612,
                0.5003622063541343,
                0.4936355169202111,
                0.4870123150160406,
                0.48194142605816,
                0.479768187933354,
                0.4839076891234606,
                0.48106178205526234,
                0.4880471903135672,
                0.4854600020697506,
                0.481786194763531,
                0.48644313360240093,
                0.4847355893614819,
                0.48194142605816,
                0.4899617096139915,
                0.4861326710131429,
                0.47919900651971437,
                0.4934285418607058,
                0.48380420159370796,
                0.48949601573010454,
                0.4782676187519404,
                0.4919797164441685,
                0.501707544240919,
                0.48121701334989136,
                0.4875297526648039,
                0.49482562351236675,
                0.4511021421918659,
                0.48861637172720684,
                0.4781641312221877,
                0.4912553037358998,
                0.4962227051640277,
                0.48442512677222394,
                0.4835972265342026,
                0.48375245782883164,
                0.4870123150160406,
                0.48375245782883164,
                0.4880471903135672,
                0.48680533995653524,
                0.4781123874573114,
                0.49016868467349684,
                0.48747800889992754,
                0.480854806995757,
                0.4598468384559661,
                0.45275794266790853,
                0.4598985822208424,
                0.481320500879644,
                0.4889268343164649,
                0.48220014488254165,
                0.47500776156473146,
                0.47914726275483804,
                0.4781641312221877,
                0.4170030011383628,
                0.49110007244127085,
                0.49022042843837316,
                0.4870123150160406,
                0.48685708372141157,
                0.4856152333643796,
                0.48525302701024525,
                0.4889268343164649,
                0.4866501086619062,
                0.50310462589258,
                0.49063437855738384,
                0.49213494773879746,
                0.49477387974749043,
                0.49513608610162474,
                0.4945669046879851,
                0.48949601573010454,
                0.49027217220324953,
                0.4846321018317293,
                0.48556348959950324,
                0.4652281900031046,
                0.4877884714891855,
                0.48571872089413226,
                0.4606747386939874,
                0.4858222084238849,
                0.48064783193625166,
                0.4717479043775225,
                0.46993687260685085,
                0.47355893614819417,
                0.46879850977957155,
                0.4700921039014799,
                0.4731967297940598,
                0.47981993169823034,
                0.48266583876642866,
                0.47981993169823034,
                0.4908413536168892,
                0.47723274345441374,
                0.4782158749870641,
                0.47485253027010244,
                0.47423160509158646,
                0.47873331263582736,
                0.4721101107316568,
                0.47454206768084445,
                0.4662630653006313,
                0.4720066232019042,
                0.48758149642968024,
                0.45813929421504707,
                0.46196833281589567,
                0.4736624236779468,
                0.44753182241539896,
                0.46512470247335197,
                0.48028562558211735,
                0.4858222084238849,
                0.4873745213701749,
                0.4888750905515885,
                0.4869605712511642,
                0.48840939666770156,
                0.48861637172720684,
                0.48137224464452033,
                0.48639138983752456,
                0.4858222084238849,
                0.4892372969057229,
                0.4870640587809169,
                0.49518782986650106,
                0.48835765290282523,
                0.4892890406705992,
                0.48556348959950324,
                0.49787850564007036,
                0.49177274138466315,
                0.4795612128738487,
                0.4915657663251578,
                0.48908206561109385,
                0.49591224257476973,
                0.47681879333540306,
                0.4969988616371727,
                0.48106178205526234,
                0.4865983648970299,
                0.4931180792714478,
                0.49285936044706613,
                0.48711580254579323,
                0.478992031460209,
                0.49642968022353307,
                0.49327331056607676,
                0.4862361585428956,
                0.4900651971437442,
                0.4943081858636034,
                0.4907378660871365,
                0.49513608610162474,
                0.49063437855738384,
                0.4935320293904584,
                0.49674014281279105,
                0.4796647004036014,
                0.47997516299285936,
                0.48194142605816,
                0.4867535961916589,
                0.44773879747490425,
                0.4812687571147677,
                0.4776466935734244,
                0.46419331470557795,
                0.4920314602090448,
                0.49322156680120044,
                0.4917209976197868,
                0.499534306116113,
                0.4892890406705992,
                0.5003622063541343,
                0.49177274138466315,
                0.4930663355065715,
                0.4946703922177378,
                0.4858222084238849,
                0.49901686846734966,
                0.49001345337886787,
                0.4957052675152644,
                0.49322156680120044,
                0.4961709613991514,
                0.4991720997619787,
                0.5031563696574562,
                0.49674014281279105,
                0.4962227051640277,
                0.501241850357032,
                0.5016040567111663,
                0.4927558729173135,
                0.49182448514953947,
                0.49974128117561833,
                0.4316464865983649,
                0.4850977957156163,
                0.48825416537307254,
                0.481320500879644,
                0.4851495394804926,
                0.4776466935734244,
                0.48442512677222394,
                0.4790955189899617,
                0.4732484735589361,
                0.45762185656628374,
                0.4740246300320811,
                0.44127082686536273,
                0.49415295456897446,
                0.45048121701334987,
                0.44096036427610474,
                0.43744178826451413,
                0.43863189485666976,
                0.42610990375659735,
                0.2553037358998241,
                0.5976922280865156,
                0.5355479664700403,
                0.606954361999379,
                0.5951567836075753,
                0.4408051329814757,
                0.5491565766325158,
                0.5121080409810618,
                0.5463106695643175,
                0.4510503984269896,
                0.5172824174686951,
                0.5249404946703922,
                0.49482562351236675,
                0.40680947945772533,
                0.4513091172513712,
                0.3808341094898065,
                0.3879747490427404,
                0.42802442305702165,
                0.5377729483597227,
                0.5587291731346373,
                0.5268550139708165,
                0.5313049777501812,
                0.5321846217530788,
                0.518524267825727
            ],
            "non-parasitic": [
                0.5253544447894029,
                0.4838559453585843,
                0.4530684052571665,
                0.46988512884197453,
                0.4695229224878402,
                0.4500155231294629,
                0.44546207182034564
            ],
            "tests": {
                "MW-parasite_vs_ref": 1.8967605669765065e-28,
                "MW-parasite_vs_non-parasitic": 1.3700411285372666e-05
            }
        },
        "Kinetoplastida": {
            "parasite": [
                0.34885646279623306,
                0.33007347614612437,
                0.34657973714167445,
                0.3608610162475422,
                0.3668115492083204,
                0.38750905515885337,
                0.35558315223015624,
                0.36670806167856773,
                0.3630859981372245,
                0.3551692021111456,
                0.3789713339542585,
                0.3540825830487426,
                0.35920521577149955,
                0.3616889164855635,
                0.3730725447583566
            ],
            "ref": [
                0.99689537410742,
                0.9946703922177378,
                0.998758149642968,
                0.997826761875194,
                0.9943081858636035,
                0.9933250543309531,
                0.9945151609231088,
                0.9948773672772431,
                0.9944634171582324,
                0.9960674738693988,
                0.9961709613991514,
                0.9924454103280554,
                0.9964814239884094,
                0.9942046983338507,
                0.9960674738693988,
                0.9935837731553347,
                0.9937390044499638,
                0.9936872606850874,
                0.9921866915036738,
                0.981320500879644,
                0.9865983648970299,
                0.9835454827693263,
                0.9828728138259339,
                0.9752147366242367,
                0.9811135258201387,
                0.9750595053296078,
                0.9844251267722239,
                0.984114664182966,
                0.9542067680844458,
                0.9784228500465694,
                0.9841664079478423,
                0.9800269067577357,
                0.981475732174273,
                0.9789402876953327,
                0.9730414984994308,
                0.9879437027838146,
                0.9804408568767463,
                0.9764048432163924,
                0.9717996481423988,
                0.9734037048535652,
                0.9877367277243092,
                0.9856152333643796,
                0.9852012832453689,
                0.9814239884093967,
                0.981630963468902,
                0.9809582945255096,
                0.9768705371002794,
                0.9812170133498913,
                0.9859774397185139,
                0.9804408568767463,
                0.9843733830073477,
                0.9860291834833903,
                0.9791990065197144,
                0.9598468384559661,
                0.9773362309841664,
                0.9776984373383008,
                0.9772327434544137,
                0.9844768705371003,
                0.9674014281279106,
                0.9693159474283349,
                0.9398220014488254,
                0.9430301148711581,
                0.889164855634896,
                0.94427196522819,
                0.9516713236055055,
                0.9535340991410535,
                0.9487219290075546,
                0.9119838559453586,
                0.9144675566594226,
                0.9207802959743351,
                0.9021525406188554,
                0.9049984476870537,
                0.8489599503259857,
                0.907533892165994,
                0.9153989444271965,
                0.8919072751733416,
                0.9043257787436614,
                0.8978060643692435,
                0.9170030011383629,
                0.9098106178205526,
                0.9031874159163821,
                0.8478215874987064,
                0.9156576632515782,
                0.9049984476870537,
                0.9039635723895271,
                0.8988409396667701,
                0.9074821484011176,
                0.905205422746559,
                0.8951153885956742,
                0.8580151091793439,
                0.9160198696057125,
                0.8777294835972266,
                0.9211942460933458,
                0.9223326089206251,
                0.9072751733416123,
                0.8956845700093139,
                0.8960985201283246,
                0.9012211528510814,
                0.9220738900962434,
                0.9351133188450792,
                0.9266273414053606,
                0.8950119010659215,
                0.908930973817655,
                0.9103280554693159,
                0.9074304046362414,
                0.8943392321225292,
                0.8975990893097382,
                0.9040670599192797,
                0.9176239263168788,
                0.9162785884300941,
                0.9258511849322156,
                0.906757735692849,
                0.9283866294111559,
                0.9196419331470558,
                0.9054641415709407,
                0.9029804408568768,
                0.8950636448307979,
                0.9151402256028148,
                0.9229017903342647,
                0.7995446548690883,
                0.9483079788885439,
                0.9474283348856463,
                0.947997516299286,
                0.9371313256752561,
                0.9312842802442306,
                0.9339232122529235,
                0.9282831418814033,
                0.9378039946186485,
                0.941788264514126,
                0.9400289765083307,
                0.9098106178205526,
                0.9003415088481838,
                0.9333540308392839,
                0.9093449239366657,
                0.9180378764358895,
                0.9310255614198489,
                0.926058159991721,
                0.9224360964503777,
                0.9278691917623927,
                0.9275069854082583,
                0.8467349684363035,
                0.7119942046983339,
                0.758408361792404,
                0.8217427300010349,
                0.7037152023181207,
                0.7075442409189693,
                0.7170133498913381,
                0.7098209665735279,
                0.7067680844458243,
                0.7078547035082272,
                0.7086826037462486,
                0.7071302907999586,
                0.7055262340887923,
                0.7105453792817965,
                0.7151505743557901,
                0.7063541343268136,
                0.7837110628169306,
                0.6986960571251164,
                0.742367794680741,
                0.6984890820656111,
                0.7984580358066853,
                0.775069854082583,
                0.7733623098416641,
                0.7523543413018732,
                0.7739314912553037,
                0.7775018110317706,
                0.8015109179343889,
                0.7999068612232226,
                0.7595467246196833,
                0.758253130497775,
                0.761357756390355,
                0.7771913484425127,
                0.7759494980854807,
                0.7842802442305702,
                0.7010762703094278,
                0.7289144158128945,
                0.7629618131015212,
                0.7742419538445617,
                0.773828003725551,
                0.7725861533685191,
                0.7474386836386215,
                0.773828003725551,
                0.7482665838766429,
                0.7839180378764359,
                0.7615647314498603,
                0.7824692124598985,
                0.7838662941115595,
                0.7812273621028666,
                0.7356928490116941,
                0.7815895684570009,
                0.7810203870433613,
                0.7842285004656939,
                0.7786401738590499,
                0.7830901376384146,
                0.7801407430404637,
                0.7788988926834316,
                0.7803994618648453,
                0.781434337162372,
                0.7800889992755873,
                0.6415191969367691,
                0.7680327020594019,
                0.7600641622684466,
                0.7635827382800373,
                0.7433509262133913,
                0.7486805339956535,
                0.7553554796647004,
                0.7542171168374211,
                0.7482665838766429,
                0.7482148401117665,
                0.7571147676704957,
                0.7569077926109904,
                0.756079892372969,
                0.7562868674324744,
                0.759805443444065,
                0.7620821690986236,
                0.7549415295456897,
                0.7565455862568561,
                0.759339749560178,
                0.7561316361378454,
                0.7565455862568561,
                0.7582013867328987,
                0.7548897857808134,
                0.756235123667598,
                0.7322777605298562,
                0.719652281900031,
                0.7606333436820863,
                0.7691193211218048,
                0.7711373279519818,
                0.7574252302597537,
                0.7455759081030736,
                0.7577356928490117,
                0.7479561212873849,
                0.7661181827589776,
                0.721670288730208,
                0.7707751215978474,
                0.7678257269998965,
                0.7611507813308497,
                0.7631687881610266,
                0.7709303528924765,
                0.7687053710027941,
                0.7693262961813101,
                0.7491462278795405,
                0.7486287902307772,
                0.7669460829969988,
                0.7678257269998965,
                0.7562868674324744,
                0.758253130497775,
                0.7704646590085895,
                0.7413329193832143,
                0.7504915657663251,
                0.8526855013970817,
                0.8225706302390562,
                0.7773465797371417,
                0.8517541136293076,
                0.7668943392321226,
                0.8358170340473973,
                0.8283141881403291,
                0.8434233674842182,
                0.8317810203870434,
                0.8294525509676084,
                0.8389216599399772,
                0.813981165269585,
                0.6202525095725965,
                0.7447997516299286,
                0.7521473662423678,
                0.5157301045224051,
                0.45327538031667186,
                0.5384973610679913,
                0.2683949084135362,
                0.4376487633240195,
                0.4205215771499534,
                0.4365621442616165,
                0.4110007244127083,
                0.5380834109489806,
                0.5393770050708889,
                0.5366345855324434,
                0.5315119528096864,
                0.5253544447894029,
                0.4838559453585843,
                0.4530684052571665,
                0.46988512884197453,
                0.4695229224878402,
                0.4500155231294629,
                0.44546207182034564,
                0.4856152333643796,
                0.464503777294836,
                0.4255407223429577,
                0.41731346372762085,
                0.44240918969264204,
                0.41834833902514745,
                0.4507916796026079,
                0.47076477284487217,
                0.4649177274138466,
                0.4567939563282624,
                0.45073993583773153,
                0.4452550967608403,
                0.41762392631687884,
                0.4545172306737038,
                0.44308185863603433,
                0.4625375142295353,
                0.5502431956949188,
                0.5244748007865052,
                0.5178515988823347,
                0.5260788574976716,
                0.5125219911000725,
                0.5148504605195074,
                0.5119528096864328,
                0.5065714581392942,
                0.5140743040463625,
                0.5199730932422643,
                0.5157301045224051,
                0.5161440546414157,
                0.49130704750077614,
                0.5164027734657973,
                0.5055365828417676,
                0.5112801407430405,
                0.5086929524992239,
                0.5301666149229017,
                0.5140225602814861,
                0.49513608610162474,
                0.518213805236469,
                0.5157301045224051,
                0.518524267825727,
                0.519300424298872,
                0.5194039118286247,
                0.5086412087343475,
                0.520387043361275,
                0.5202835558315223,
                0.5192486805339956,
                0.5130394287488358,
                0.5131946600434648,
                0.518369036531098,
                0.5154713856980234,
                0.5166097485253027,
                0.515885335817034,
                0.5187312428852323,
                0.5164545172306737,
                0.5130911725137121,
                0.5140225602814861,
                0.5093138776777398,
                0.50310462589258,
                0.5081237710855842,
                0.5194039118286247,
                0.5184725240608506,
                0.517592880057953,
                0.5149539480492601,
                0.5206457621856566,
                0.5215771499534306,
                0.5151609231087654,
                0.5091586463831108,
                0.5242160819621235,
                0.5171271861740661,
                0.5143847666356204,
                0.5172306737038187,
                0.5184207802959744,
                0.5116940908620511,
                0.5156266169926523,
                0.5141777915761151,
                0.5112801407430405,
                0.5116423470971748,
                0.5085377212045948,
                0.5123150160405671,
                0.517592880057953,
                0.5090551588533582,
                0.51961088688813,
                0.4861326710131429,
                0.5145917416951258,
                0.5143847666356204,
                0.5150574355790127,
                0.5081237710855842,
                0.5262340887923005,
                0.5130394287488358,
                0.5180068301769637,
                0.5128324536893304,
                0.5137638414571044,
                0.5141260478112387,
                0.5145399979302494,
                0.514488254165373,
                0.5158335920521577,
                0.5156266169926523,
                0.5113318845079168,
                0.5039325261306012,
                0.5607471799648143,
                0.5175411362930766,
                0.5088481837938529,
                0.5240091069026183,
                0.5150056918141364,
                0.5127807099244541,
                0.5125737348649487,
                0.5149022042843837,
                0.5015005691814136,
                0.5126772223947015,
                0.5113318845079168,
                0.5158335920521577,
                0.5141260478112387,
                0.5198178619476354,
                0.5109179343889061,
                0.518524267825727,
                0.46719445306840524,
                0.4793542378143434,
                0.5145917416951258,
                0.4934285418607058,
                0.5452240505019145,
                0.4916175100900341,
                0.48809893407844357,
                0.4908413536168892,
                0.3983235020180068,
                0.4676084031874159,
                0.44965331677532855,
                0.4677636344820449,
                0.44318534616578703,
                0.44509986546621133,
                0.5271654765600745,
                0.5676808444582427,
                0.5237503880782366,
                0.5141260478112387,
                0.5112283969781641,
                0.5042947324847356,
                0.499379074821484,
                0.46734968436303426,
                0.5077615647314498,
                0.5246300320811342,
                0.5303735899824071,
                0.5133498913380937,
                0.5287695332712408,
                0.5193521680637483,
                0.518834730414985,
                0.5286143019766119,
                0.5300113836282728,
                0.5282520956224775,
                0.523646900548484,
                0.5295456897443858,
                0.5347718099968953,
                0.5087964400289765,
                0.5261823450274242,
                0.44116733933561003,
                0.44096036427610474,
                0.46797060954155023,
                0.4560695436199938,
                0.4548794370278381,
                0.44784228500465695,
                0.4591741695125737,
                0.4432888336955397,
                0.4682293283659319,
                0.47728448721929007,
                0.4752664803891131,
                0.4732484735589361,
                0.4394597950946911,
                0.4621235641105247,
                0.46605609024112593,
                0.47081651660974855,
                0.4743350926213391,
                0.4247128221049364,
                0.4142605815999172,
                0.43366449342854185,
                0.4561212873848701,
                0.4572596502121494,
                0.46015730104522407,
                0.45839801303942873,
                0.4560695436199938,
                0.4667805029493946,
                0.4663665528303839,
                0.4676084031874159,
                0.4674014281279106,
                0.46693573424402357,
                0.46527993376798094,
                0.4739728862672048,
                0.47469729897547347,
                0.4713339542585118,
                0.4724723170857912,
                0.46688399047914725,
                0.47086826037462487,
                0.47071302907999585,
                0.4521370174893925,
                0.4800269067577357,
                0.48183793852840734,
                0.47536996791886577,
                0.46766014695229224,
                0.43971851391907274,
                0.4687467660146952,
                0.4624340266997827,
                0.4682293283659319,
                0.46579737141674427,
                0.4758356618027528,
                0.4709717479043775,
                0.46885025354444787,
                0.4728862672048018,
                0.4694194349580876,
                0.4672461968332816,
                0.46579737141674427,
                0.47081651660974855,
                0.4660043464762496,
                0.4792507502845907,
                0.48685708372141157,
                0.480078650522612,
                0.48111352582013867,
                0.48266583876642866,
                0.47614612439201076,
                0.48225188864741797,
                0.4804926006416227,
                0.48173445099865464,
                0.48328676394494463,
                0.48044085687674637,
                0.48685708372141157,
                0.4866501086619062,
                0.48152747593914935,
                0.47852633757632207,
                0.4847355893614819,
                0.4835972265342026,
                0.48183793852840734,
                0.48142398840939665,
                0.48525302701024525,
                0.4847355893614819,
                0.46590085894649697,
                0.4854082583048743,
                0.46848804719031356,
                0.4763530994515161,
                0.48349373900445,
                0.4513091172513712,
                0.3360240091069026,
                0.4723688295560385,
                0.47464555521059715,
                0.4731967297940598,
                0.47914726275483804,
                0.4722135982614095,
                0.47035082272586154,
                0.4892890406705992,
                0.49373900444996377,
                0.4835972265342026,
                0.48411466418296595,
                0.4869605712511642,
                0.48639138983752456,
                0.4804926006416227,
                0.4786298251060747,
                0.4763530994515161,
                0.4733002173238125,
                0.47614612439201076,
                0.4729897547345545,
                0.464503777294836,
                0.481630963468902,
                0.47842285004656937,
                0.482717582531305,
                0.4823036324122943,
                0.48251060747179964,
                0.4869605712511642,
                0.4781123874573114,
                0.47464555521059715,
                0.48173445099865464,
                0.3830073476146124,
                0.49404946703922176,
                0.4801821380523647,
                0.47262754838042015,
                0.481786194763531,
                0.4926523853875608,
                0.4876849839594329,
                0.48608092724826657,
                0.4870640587809169,
                0.4664700403601366,
                0.4704543102556142,
                0.4900651971437442,
                0.4865466211321536,
                0.48809893407844357,
                0.4847873331263583,
                0.4888233467867122,
                0.47687053710027943,
                0.4630032081134223,
                0.46879850977957155,
                0.44753182241539896,
                0.43366449342854185,
                0.38254165373072546,
                0.4267308289351133,
                0.42709303528924764,
                0.4354237814343372,
                0.44287488357652904,
                0.44209872710338405,
                0.4381662009727828,
                0.44318534616578703,
                0.4418400082790024,
                0.45953637586670804,
                0.4384249197971644,
                0.4385284073269171,
                0.44447894028769536,
                0.4432888336955397,
                0.4496015730104522,
                0.3851805857394184,
                0.3781434337162372,
                0.3840939666770154,
                0.41032805546931594,
                0.427455241643382,
                0.4334575183690365,
                0.43138776777398324,
                0.4315947428334886,
                0.4377522508537721,
                0.4409086205112284,
                0.4293180171789299,
                0.43744178826451413,
                0.44240918969264204,
                0.43873538238642246,
                0.4420469833385077,
                0.4356307564938425,
                0.43744178826451413,
                0.4372348132050088,
                0.428076166821898,
                0.4405981579219704,
                0.444892890406706,
                0.4277139604677636,
                0.43288833695539686,
                0.4400289765083307,
                0.4370795819103798,
                0.43459588119631587,
                0.4335610058987892,
                0.42217737762599605,
                0.44478940287695334,
                0.42631687881610264,
                0.4234709717479044,
                0.4254889785780813,
                0.42755872917313464,
                0.42719652281900033,
                0.41881403290903446,
                0.42595467246196833,
                0.4232122529235227,
                0.43413018731242886,
                0.4304046362413329,
                0.4300941736520749,
                0.42833488564627964,
                0.42502328469419437,
                0.427455241643382,
                0.4160198696057125,
                0.4232122529235227,
                0.42564420987271034,
                0.4270412915243713,
                0.4343371623719342,
                0.43174997412811755,
                0.43480285625582116,
                0.4343889061368105,
                0.43826968850253545,
                0.43744178826451413,
                0.4282831418814033,
                0.4381144572079064,
                0.4373900444996378,
                0.4831315326503156,
                0.48235537617717067,
                0.47195487943702785,
                0.48525302701024525,
                0.48711580254579323,
                0.4840111766532133,
                0.4995860498809893,
                0.48747800889992754,
                0.4980854806995757,
                0.4962227051640277,
                0.4965331677532857,
                0.4865983648970299,
                0.49720583669667806,
                0.4865983648970299,
                0.49260064162268447,
                0.49384249197971647,
                0.49451516092310877,
                0.48990996584911517,
                0.4839076891234606,
                0.49492911104211945,
                0.4889785780813412,
                0.4889785780813412,
                0.4926523853875608,
                0.49016868467349684,
                0.49192797267929217,
                0.4867018524267826,
                0.4886681154920832,
                0.48194142605816,
                0.48194142605816,
                0.48064783193625166,
                0.48302804512056297,
                0.4843733830073476,
                0.4749042740349788,
                0.480078650522612,
                0.4824588637069233,
                0.47868156887095104,
                0.4859256959536376,
                0.4881506778433199,
                0.4846321018317293,
                0.4819931698230363,
                0.4779571561626824,
                0.4675049156576633,
                0.49492911104211945,
                0.4927041291524371,
                0.4937907482148401,
                0.45922591327745005,
                0.4691607161337059,
                0.48059608817137534,
                0.47806064369243506,
                0.4767153058056504,
                0.4778019248680534,
                0.48059608817137534,
                0.4797164441684777,
                0.47790541239780604,
                0.47878505640070373,
                0.48106178205526234,
                0.4693159474283349,
                0.48106178205526234,
                0.4771809996895374,
                0.47842285004656937,
                0.4778536686329297,
                0.4789402876953327,
                0.4809065507606333,
                0.4751629928593604,
                0.4804926006416227,
                0.4785780813411984,
                0.4788885439304564,
                0.48416640794784227,
                0.48251060747179964,
                0.4766635620407741,
                0.46346890199730933,
                0.479768187933354,
                0.47997516299285936,
                0.47650833074614507,
                0.4809582945255097,
                0.4747490427403498,
                0.4797164441684777,
                0.4808030632308807,
                0.4742833488564628,
                0.46015730104522407,
                0.4790955189899617,
                0.4774914622787954,
                0.47687053710027943,
                0.4831315326503156,
                0.47738797474904276,
                0.4588119631584394,
                0.48256235123667596,
                0.48644313360240093,
                0.483959432888337,
                0.47417986132671014,
                0.481165269585015,
                0.48194142605816,
                0.4840629204180896,
                0.47914726275483804,
                0.4685397909551899,
                0.48644313360240093,
                0.47536996791886577,
                0.4881506778433199,
                0.48758149642968024,
                0.48261409500155233,
                0.4777501811031771,
                0.4797164441684777,
                0.49523957363137744,
                0.47355893614819417,
                0.48426989547759497,
                0.4881506778433199,
                0.4882024216081962,
                0.47076477284487217,
                0.4823036324122943,
                0.47950946910897235,
                0.4701438476663562,
                0.48633964607264824,
                0.4815792197040257,
                0.48949601573010454,
                0.47945772534409603,
                0.4897029907896098,
                0.47945772534409603,
                0.49756804305081237,
                0.4865983648970299,
                0.4915657663251578,
                0.4934285418607058,
                0.49135879126565246,
                0.48794370278381455,
                0.48297630135568664,
                0.4892372969057229,
                0.4843216392424713,
                0.48333850770982095,
                0.47992341922798304,
                0.480078650522612,
                0.5003622063541343,
                0.4936355169202111,
                0.4870123150160406,
                0.48194142605816,
                0.479768187933354,
                0.4839076891234606,
                0.48106178205526234,
                0.4880471903135672,
                0.4854600020697506,
                0.481786194763531,
                0.48644313360240093,
                0.4847355893614819,
                0.48194142605816,
                0.4899617096139915,
                0.4861326710131429,
                0.47919900651971437,
                0.4934285418607058,
                0.48380420159370796,
                0.48949601573010454,
                0.4782676187519404,
                0.4919797164441685,
                0.501707544240919,
                0.48121701334989136,
                0.4875297526648039,
                0.49482562351236675,
                0.4511021421918659,
                0.48861637172720684,
                0.4781641312221877,
                0.4912553037358998,
                0.4962227051640277,
                0.48442512677222394,
                0.4835972265342026,
                0.48375245782883164,
                0.4870123150160406,
                0.48375245782883164,
                0.4880471903135672,
                0.48680533995653524,
                0.4781123874573114,
                0.49016868467349684,
                0.48747800889992754,
                0.480854806995757,
                0.4598468384559661,
                0.45275794266790853,
                0.4598985822208424,
                0.481320500879644,
                0.4889268343164649,
                0.48220014488254165,
                0.47500776156473146,
                0.47914726275483804,
                0.4781641312221877,
                0.4170030011383628,
                0.49110007244127085,
                0.49022042843837316,
                0.4870123150160406,
                0.48685708372141157,
                0.4856152333643796,
                0.48525302701024525,
                0.4889268343164649,
                0.4866501086619062,
                0.50310462589258,
                0.49063437855738384,
                0.49213494773879746,
                0.49477387974749043,
                0.49513608610162474,
                0.4945669046879851,
                0.48949601573010454,
                0.49027217220324953,
                0.4846321018317293,
                0.48556348959950324,
                0.4652281900031046,
                0.4877884714891855,
                0.48571872089413226,
                0.4606747386939874,
                0.4858222084238849,
                0.48064783193625166,
                0.4717479043775225,
                0.46993687260685085,
                0.47355893614819417,
                0.46879850977957155,
                0.4700921039014799,
                0.4731967297940598,
                0.47981993169823034,
                0.48266583876642866,
                0.47981993169823034,
                0.4908413536168892,
                0.47723274345441374,
                0.4782158749870641,
                0.47485253027010244,
                0.47423160509158646,
                0.47873331263582736,
                0.4721101107316568,
                0.47454206768084445,
                0.4662630653006313,
                0.4720066232019042,
                0.48758149642968024,
                0.45813929421504707,
                0.46196833281589567,
                0.4736624236779468,
                0.44753182241539896,
                0.46512470247335197,
                0.48028562558211735,
                0.4858222084238849,
                0.4873745213701749,
                0.4888750905515885,
                0.4869605712511642,
                0.48840939666770156,
                0.48861637172720684,
                0.48137224464452033,
                0.48639138983752456,
                0.4858222084238849,
                0.4892372969057229,
                0.4870640587809169,
                0.49518782986650106,
                0.48835765290282523,
                0.4892890406705992,
                0.48556348959950324,
                0.49787850564007036,
                0.49177274138466315,
                0.4795612128738487,
                0.4915657663251578,
                0.48908206561109385,
                0.49591224257476973,
                0.47681879333540306,
                0.4969988616371727,
                0.48106178205526234,
                0.4865983648970299,
                0.4931180792714478,
                0.49285936044706613,
                0.48711580254579323,
                0.478992031460209,
                0.49642968022353307,
                0.49327331056607676,
                0.4862361585428956,
                0.4900651971437442,
                0.4943081858636034,
                0.4907378660871365,
                0.49513608610162474,
                0.49063437855738384,
                0.4935320293904584,
                0.49674014281279105,
                0.4796647004036014,
                0.47997516299285936,
                0.48194142605816,
                0.4867535961916589,
                0.44773879747490425,
                0.4812687571147677,
                0.4776466935734244,
                0.46419331470557795,
                0.4920314602090448,
                0.49322156680120044,
                0.4917209976197868,
                0.499534306116113,
                0.4892890406705992,
                0.5003622063541343,
                0.49177274138466315,
                0.4930663355065715,
                0.4946703922177378,
                0.4858222084238849,
                0.49901686846734966,
                0.49001345337886787,
                0.4957052675152644,
                0.49322156680120044,
                0.4961709613991514,
                0.4991720997619787,
                0.5031563696574562,
                0.49674014281279105,
                0.4962227051640277,
                0.501241850357032,
                0.5016040567111663,
                0.4927558729173135,
                0.49182448514953947,
                0.49974128117561833,
                0.4316464865983649,
                0.4850977957156163,
                0.48825416537307254,
                0.481320500879644,
                0.4851495394804926,
                0.4776466935734244,
                0.48442512677222394,
                0.4790955189899617,
                0.4732484735589361,
                0.45762185656628374,
                0.4740246300320811,
                0.44127082686536273,
                0.49415295456897446,
                0.45048121701334987,
                0.44096036427610474,
                0.43744178826451413,
                0.43863189485666976,
                0.42610990375659735,
                0.2553037358998241,
                0.5976922280865156,
                0.5355479664700403,
                0.606954361999379,
                0.5951567836075753,
                0.4408051329814757,
                0.5491565766325158,
                0.5121080409810618,
                0.5463106695643175,
                0.4510503984269896,
                0.5172824174686951,
                0.5249404946703922,
                0.49482562351236675,
                0.40680947945772533,
                0.4513091172513712,
                0.3808341094898065,
                0.3879747490427404,
                0.42802442305702165,
                0.5377729483597227,
                0.5587291731346373,
                0.5268550139708165,
                0.5313049777501812,
                0.5321846217530788,
                0.518524267825727
            ],
            "non-parasitic": [
                0.42610990375659735,
                0.2553037358998241
            ],
            "tests": {
                "MW-parasite_vs_ref": 1.95049822111684e-11,
                "MW-parasite_vs_non-parasitic": 0.47029210791487414
            }
        }
    }
}
