# Supplementary material for: Co-evolution based machine-learning for predicting functional interactions between human genes
Source: Nat Commun. 2021 Nov 9;12:6454. doi: 10.1038/s41467-021-26792-w (PMC8578642; doi:10.1038/s41467-021-26792-w)
Supplement: Supplementary file 7 — Source Data [file 41467_2021_26792_MOESM7_ESM.zip › source_data/figure7d.csv]

Nematoda_parasites	Platyhelminthes_parasites	Microsporidia_parasites	Stramenopiles_parasites	Alveolata_parasites	Kinetoplastida_parasites	genes	n
False	False	False	False	False	True	ASNS, BCL11A, BCL11B, BCL6, BCL6B, BRF2, CBX1, CBX5, CCDC130, DCP1A, DCP1B, DCP2, DGAT1, DR1, DRAP1, DUT, EGR1, EGR2, EGR3, EGR4, EZH1, EZH2, GID8, GLI1, GLI2, GLI3, GLIS1, GLIS2, GLIS3, GTF2E1, GTF2H3, GTF3A, GTF3C5, HIC1, HINFP, IKZF1, IKZF2, IKZF4, IPO13, KLF1, KLF10, KLF11, KLF12, KLF13, KLF14, KLF15, KLF16, KLF17, KLF18, KLF2, KLF3, KLF4, KLF5, KLF6, KLF7, KLF8, KLF9, KMT5A, LUC7L, LUC7L2, L…	361
False	False	False	False	True	False	ACP4, AGPAT3, AGPAT4, AGPAT5, AOPEP, C9orf3, CCNA1, CCNA2, CCNB1, CCNB2, CCNB3, CCND1, CCND2, CCND3, CCNE1, CCNE2, CCNF, CCNG1, CCNG2, CCNI, CCNO, CDC16, CDC25A, CDC25B, CEP350, CLIP2, CNN1, CNTD2, DAGLA, DAGLB, ESYT3, FIP1L1, FLRT2, GINS2, GINS4, GPCPD1, HMGCS1, HMGCS2, LARP6, LCLAT1, LINGO4, LRFN2, LRRC27, LRRC63, LRRC66, LRRN4, MVD, MVK, NCAPG, NOC3L, NUP155, PPP2R2A, PPP2R2B, PPP2R2C, PPP2R2D…	117
False	False	False	False	True	True	AEBP2, AGO1, AGO2, AGO3, AGO4, BCAP29, BCAP31, BORCS8-MEF2B, CDC25C, CHN1, CHN2, CLIP1, CLMN, CNN2, CNN3, CUX1, CUX2, CXXC1, DCPS, DIXDC1, DMD, DROSHA, DST, DUX3, DUXA, EHBP1, EHBP1L1, ELP1, ELP4, ERVK-9, FLNA, FLNB, FLNC, FOXK1, GGT1, GGT2, GGT5, GGT7, GTF2E2, GTF2F2, HASPIN, HIVEP1, HIVEP2, HIVEP3, HSF1, HSF2, HSF4, HSF5, HSFX3, HSFX4, IDI1, IDI2, ING1, ING2, ING3, ING4, IQGAP1, IQGAP2, IQGAP3,…	192
False	False	False	True	False	False	DOP1A, ENTPD1, ENTPD3, ENTPD4, ENTPD5, ENTPD6, ENTPD7, GCK, HK1, HK2, HK3, HKDC1, URM1	13
False	False	False	True	False	True	DOP1B, FURIN	2
False	False	False	True	True	False	GNPNAT1, HMGCR, IER3IP1	3
False	False	False	True	True	True	ACOT8, ADAM29, ALX1, ALX3, ALX4, ARGFX, ARX, BARHL1, BSX, CDX1, CDX2, CDX4, CRX, DBX1, DBX2, DLX1, DLX2, DLX3, DLX4, DLX5, DLX6, DMBX1, DPRX, DRGX, DUX1, DUX4, DUX5, DUXB, EMX1, EMX2, EN1, EN2, EVX1, FOXA1, FOXA2, FOXA3, FOXB1, FOXB2, FOXC1, FOXC2, FOXD1, FOXD2, FOXD3, FOXD4, FOXD4L1, FOXD4L3, FOXD4L4, FOXD4L5, FOXD4L6, FOXE1, FOXE3, FOXF1, FOXF2, FOXG1, FOXH1, FOXI1, FOXI2, FOXI3, FOXJ1, FOXJ2, …	211
False	False	True	False	False	False	ABHD11, ABHD4, ABHD5, ABHD6, ABT1, ABTB1, ABTB2, ACBD4, ACBD5, ACBD7, ACLY, ACO1, ACO2, ADA, ADA2, ADAL, ADRM1, ADSL, ADSS, ADSSL1, AGGF1, AHCY, AHCYL1, AHCYL2, AIF1, AIP, AIPL1, ALDH1L1, ALDH1L2, ALG13, ALG14, ALG2, AMMECR1, AMMECR1L, AMT, ANAPC2, ANKAR, ANKIB1, ANKLE1, ANKMY1, ANKMY2, ANKRA2, ANKRD13A, ANKRD13B, ANKRD13C, ANKRD18A, ANKRD18B, ANKRD20A1, ANKRD20A2, ANKRD20A3, ANKRD20A4, ANKRD24, …	992
False	False	True	False	False	True	AAR2, ABAT, AGXT2, AIFM1, AIRE, ARHGAP1, ARHGAP25, ARHGAP8, ARID2, ASMTL, ATG10, ATP5PO, ATP6V1G1, ATXN2, BACE1, BACE2, BCAS2, BUD13, CAPZB, CCDC12, CCDC47, CCNH, CCNT1, CCZ1B, CHMP7, CLHC1, CLPP, CNBD2, CNGA4, CNGB3, CNPPD1, CRISP2, CRISP3, CRISPLD1, CRISPLD2, CTNNBL1, CTSD, CTSE, CWC15, CWF19L1, CWF19L2, DCTN4, DDHD1, DDHD2, DDOST, DMAP1, DPF1, DPF2, DSCR3, DYNC1LI1, DYNC1LI2, EEF1AKMT2, EIF1AD…	306
False	False	True	False	True	False	ABHD14A-ACY1, ABI1, ABI2, ABI3, ACAD10, ACAD11, ACAD8, ACAD9, ACADL, ACADM, ACADS, ACADSB, ACADVL, ACCS, ACCSL, ACOX3, ACOXL, ACY1, ADH1A, ADH1B, ADH1C, ADH4, ADH5, ADH6, ADH7, ADIPOR1, ADIPOR2, AGK, AIF1L, ALDH16A1, ALDH18A1, ALDH1A1, ALDH1A2, ALDH1A3, ALDH1B1, ALDH2, ALDH3A1, ALDH3A2, ALDH3B1, ALDH3B2, ALDH4A1, ALDH5A1, ALDH6A1, ALDH7A1, ALDH8A1, ALDH9A1, ALG1, ALG11, ALG12, ALG1L, ALG1L2, ALG3…	684
False	False	True	False	True	True	AADAC, AADACL2, AADACL3, AASDHPPT, ABLIM1, ABLIM2, ABLIM3, ABR, ACHE, AGA, AJUBA, ALG10, ALG10B, ALG6, ALG8, ANXA7, ARHGAP11A, ARHGAP11B, ARHGAP12, ARHGAP15, ARHGAP18, ARHGAP20, ARHGAP21, ARHGAP23, ARHGAP29, ARHGAP30, ARHGAP31, ARHGAP32, ARHGAP33, ARHGAP35, ARHGAP36, ARHGAP39, ARHGAP42, ARHGAP44, ARHGAP45, ARHGAP6, ARHGAP9, ARHGDIA, ARHGDIB, ARHGDIG, ARHGEF10, ARHGEF10L, ARHGEF16, ARHGEF17, ARHGE…	586
False	False	True	True	False	False	ENTPD2, LIPT1, NUDT21, PLCB1, PLCB2, PLCB3, PLCB4, PLCD3, PLCE1, PLCG1, PLCL1, PLCL2, PLCZ1, SLC20A1, SLC20A2, TRIP4, TTPAL	17
False	False	True	True	False	True	ASH2L, AVL9, GLIPR2, GLTP, MRPL58, MRPS14, PCSK1, PEBP4, PNPLA8, PTCHD4, RBM25, RHBDF1, RHBDF2, RHBDL1, RHBDL2, SORL1, TRDMT1, TRIAP1, TRUB2	19
False	False	True	True	True	False	ATXN2L, CRMP1, CSAD, CTU2, DDC, DPYS, DPYSL2, DPYSL3, DPYSL5, ERI1, ERI2, ERI3, GAD1, GAD2, GADL1, GCLM, GDPD1, GNPDA1, GSTO2, HDC, HHAT, IDNK, NDUFS1, NEB, NFX1, NFXL1, NMNAT1, NMNAT2, NMNAT3, NOXA1, NPHP1, NXF2, PAN3, PAQR9, PDXDC1, PICALM, PKP1, PLCXD1, PQLC1, QPCT, QPCTL, RBPMS, RBPMS2, SAV1, SERINC5, SLC16A1, SLC16A13, SLC16A2, SLC16A3, SLC16A8, SNAP91, STAC3, STXBP4, TCF19, TCP11L1, TTC39A,…	59
False	False	True	True	True	True	ACOT13, AFDN, AGL, AKAP13, AMPH, ARFGEF3, ARHGAP17, ARHGAP19, ARHGAP28, ARHGAP40, ARHGAP5, ARHGEF1, ARHGEF11, ARHGEF12, ARHGEF15, ARHGEF18, ARHGEF2, ARID3A, ARID3C, ARID4A, ARID5A, ARID5B, ARNT, ARNTL, ATE1, ATF2, BCAR1, BICC1, BIN1, CASS4, CDC37, CHCHD2, CHCHD4, COX5A, CREB3L2, CREB3L4, CREB5, CRK, DOCK2, DOCK3, DOCK5, DPYSL4, ENPP1, ENPP2, ENPP3, ENPP4, ENPP5, ENPP7, EPS8, EPS8L2, EPS8L3, FAM13…	187
False	True	False	False	False	False	SCCPDH, ZCCHC9	2
False	True	False	False	True	False	ABHD1, ABHD15, ABHD2, ABHD3, CCNJ, SCP2, SLC15A3, SLC15A4, SLC38A11, SLC38A8	10
False	True	False	False	True	True	EID3, HAS1, HAS2, HAS3, HSFY1, NSMCE4A, RCHY1, SLC15A1, SLC15A2, SSU72, SSU72P2, SSU72P3, SSU72P4, SSU72P5, SSU72P7, SSU72P8, TREH	17
False	True	False	True	False	True	POP4	1
False	True	False	True	True	True	GGTLC1, GGTLC2, GGTLC3	3
False	True	True	False	False	False	ABHD8, AIFM2, AZIN1, GSTZ1, HEMK1, MPST, NGDN, ODC1, OXNAD1, RNF157, SCD, SCD5, SFT2D3, SLC35E3, SUPV3L1, TLDC1, TMCO4, TRIM52, TRMT12, TST	20
False	True	True	False	False	True	EXD3, MTO1, RRP36, TSR2, VPS9D1	5
False	True	True	False	True	False	AADAT, AATF, ADAR, ADARB1, ADARB2, ADAT1, AGPS, AGXT, AMD1, AZIN2, BCAT1, BCAT2, CRYZL1, CYBB, CYP11A1, CYP11B1, CYP11B2, CYP19A1, CYP20A1, CYP24A1, CYP26A1, CYP26B1, CYP26C1, CYP27A1, CYP39A1, CYP3A4, CYP3A43, CYP3A5, CYP3A7, CYP46A1, CYP4A11, CYP4A22, CYP4B1, CYP4F11, CYP4F12, CYP4F2, CYP4F22, CYP4F3, CYP4F8, CYP4V2, CYP4X1, CYP4Z1, CYP51A1, CYP7A1, CYP7B1, CYP8B1, D2HGDH, ETFA, ETFB, ETFDH, FA…	101
False	True	True	False	True	True	AADACL4, AASS, ACER1, ACER2, ACOX1, ACOX2, ACP1, ATIC, BSDC1, CAT, CHI3L2, CHIA, CHIT1, COX6A1, CPQ, CUL7, DHCR24, DXO, GART, HDHD3, HIGD2A, KDELC1, KDELC2, MARC1, MARC2, METTL22, MOCS2, NOP53, NSMCE2, NUDT10, NUDT11, NUDT3, NUDT4, NUDT4B, PAICS, PEX3, PFAS, PIPOX, POGLUT1, PXMP2, RHCG, RIN2, RIN3, RRP7A, SCP2D1, SERHL2, SMS, SNX16, TEX10, TSN, TSNAX, UVRAG	52
False	True	True	True	False	False	GLO1	1
False	True	True	True	True	False	ADI1, HHATL, KMO, NUDT13	4
False	True	True	True	True	True	BIN2, BIN3, CHI3L1, DBN1, LYSMD1, NMRK2, NUS1, OVGP1, PATL1, PFN4, PSAT1, REXO2, SLC23A1, SLC23A2, TANGO2	15
True	False	False	False	False	False	TMEM63B, TMEM63C	2
True	False	False	False	False	True	NCAPH, TMEM63A	2
True	False	False	False	True	False	RPA4, ZCCHC7	2
True	False	False	False	True	True	MAD1L1, ORMDL1, ORMDL2, ORMDL3	4
True	False	False	True	True	True	GID4, INO80C	2
True	False	True	False	False	False	AFG1L, ARMC4, CBWD1, CBWD2, CBWD3, CBWD5, CBWD6, EEF1E1, PGAM2, TIGAR, TUBGCP4, WDR63	12
True	False	True	False	False	True	ALAD, CDC123, CPOX, HMBS, HMCES, HTRA2, MRPL27, PGAM1, RPAP1, UROD, YTHDF1, YTHDF2, YTHDF3	13
True	False	True	False	True	False	AGMAT, CMBL, COQ9, DOLPP1, FECH, GINS3, HDHD5, IAH1, SLC47A1, SLC47A2, TRAF4, TRPT1, TUBGCP5, YOD1	14
True	False	True	False	True	True	MINPP1, MSL3, MSTO1, POMP, PPOX, PPP6R3, PQLC3, SACS, SELENOO, SIL1, TMEM56, TRAF3, UBAC1, VNN1, VNN2	15
True	False	True	True	False	True	SORCS1, SORCS2, SORCS3, SORT1, THG1L, YTHDC1	6
True	False	True	True	True	False	TSTD1	1
True	False	True	True	True	True	NAP1L5, ORC3, PCYOX1	3
True	True	False	False	False	False	MKLN1	1
True	True	False	False	False	True	PCSK9	1
True	True	False	False	True	False	TMEM241	1
True	True	False	False	True	True	DMTF1	1
True	True	True	False	False	False	ATP23, EXD2, METTL7A, METTL7B, OTC	5
True	True	True	False	False	True	KHDC4, MRS2	2
True	True	True	False	True	False	APIP, ASS1, ATPAF1, CH25H, CRY1, CRY2, DHDH, DNTT, FAXDC2, GDA, HAO1, HAO2, ISYNA1, MSMO1, POLB, POLL, POLM, SATL1, SC5D, THNSL1, WDR76	21
True	True	True	False	True	True	ACER3, ASL, CCNJL, ECD, GSTT1, GSTT2, GSTT2B, GSTT4, MEST, NSMCE1, PHYHD1, SLC45A1, SLC45A2, SLC45A3, SLC45A4, TMEM19, TMEM64, VNN3	18
True	True	True	True	False	True	ACOT9, PRDX5	2
True	True	True	True	True	False	FDFT1, LSS, RABAC1, SGPP1, SGPP2, SQLE	6
