# Supplementary material for: Co-evolution based machine-learning for predicting functional interactions between human genes
Source: Nat Commun. 2021 Nov 9;12:6454. doi: 10.1038/s41467-021-26792-w (PMC8578642; doi:10.1038/s41467-021-26792-w)
Supplement: Supplementary file 7 — Source Data [file 41467_2021_26792_MOESM7_ESM.zip › source_data/supp_figure11.csv]

source	geneset	method	with paralogs	gene set size	median percentile
Corum	Multisubunit ACTR coactivator complex	MLPP	TRUE	4	85.35
Corum	Multisubunit ACTR coactivator complex	MLPP	FALSE	4	79.1325
Corum	Condensin I complex	MLPP	TRUE	5	97.2083
Corum	Condensin I complex	MLPP	FALSE	5	96.8
Corum	BLOC-2 (biogenesis of lysosome-related organelles complex 2)	MLPP	TRUE	3	45.21
Corum	BLOC-2 (biogenesis of lysosome-related organelles complex 2)	MLPP	FALSE	3	45.21
Corum	NCOR complex	MLPP	TRUE	6	96.26
Corum	NCOR complex	MLPP	FALSE	6	87.6667
Corum	BLOC-1 (biogenesis of lysosome-related organelles complex 1)	MLPP	TRUE	8	47.14
Corum	BLOC-1 (biogenesis of lysosome-related organelles complex 1)	MLPP	FALSE	8	47.14
Corum	Arp2/3 protein complex	MLPP	TRUE	7	99.9
Corum	Arp2/3 protein complex	MLPP	FALSE	7	99.9
Corum	PA700 complex	MLPP	TRUE	20	99.85
Corum	PA700 complex	MLPP	FALSE	20	99.8
Corum	Prefoldin complex	MLPP	TRUE	6	99.0167
Corum	Prefoldin complex	MLPP	FALSE	6	99.0167
Corum	AP1 adaptor complex	MLPP	TRUE	8	99.8708
Corum	AP1 adaptor complex	MLPP	FALSE	8	99.8188
Corum	Mi-2/NuRD-MTA3 complex	MLPP	TRUE	5	87.0375
Corum	Mi-2/NuRD-MTA3 complex	MLPP	FALSE	5	84.58
Corum	Gamma-secretase complex (APH1A, PSEN1, PSENEN, NCSTN)	MLPP	TRUE	4	95.3
Corum	Gamma-secretase complex (APH1A, PSEN1, PSENEN, NCSTN)	MLPP	FALSE	4	95.3
Corum	DNMT3B complex	MLPP	TRUE	7	95.52
Corum	DNMT3B complex	MLPP	FALSE	7	95.52
Corum	RAB5-RABAPTIN5\u2013RABEX5 complex	MLPP	TRUE	3	81.26
Corum	RAB5-RABAPTIN5\u2013RABEX5 complex	MLPP	FALSE	3	81.26
Corum	SIN3 complex	MLPP	TRUE	7	99.1067
Corum	SIN3 complex	MLPP	FALSE	7	98.91
Corum	SMRT complex	MLPP	TRUE	5	90.1542
Corum	SMRT complex	MLPP	FALSE	5	87.28
Corum	AP3 adaptor complex	MLPP	TRUE	7	99.53
Corum	AP3 adaptor complex	MLPP	FALSE	7	99.4
Corum	Interferon-stimulated gene factor 3 transcription complex ISGF3	MLPP	TRUE	3	54.33
Corum	Interferon-stimulated gene factor 3 transcription complex ISGF3	MLPP	FALSE	3	34.16
Corum	Mi2/NuRD complex	MLPP	TRUE	7	97.51
Corum	Mi2/NuRD complex	MLPP	FALSE	7	95.7167
Corum	MeCP1 complex	MLPP	TRUE	9	87.9792
Corum	MeCP1 complex	MLPP	FALSE	9	84.2633
Corum	Cohesin-SA1 complex	MLPP	TRUE	4	99.3
Corum	Cohesin-SA1 complex	MLPP	FALSE	4	98.75
Corum	Cohesin-SA2 complex	MLPP	TRUE	4	99.2667
Corum	Cohesin-SA2 complex	MLPP	FALSE	4	98.7367
Corum	TRAP complex	MLPP	TRUE	16	84.72
Corum	TRAP complex	MLPP	FALSE	16	84.72
Corum	AP4 adaptor complex	MLPP	TRUE	4	96.5
Corum	AP4 adaptor complex	MLPP	FALSE	4	96.5
Corum	BCDX2 complex	MLPP	TRUE	4	98.8375
Corum	BCDX2 complex	MLPP	FALSE	4	98.775
Corum	HOMER3-IP3R-TRPC1 complex	MLPP	TRUE	3	78.29
Corum	HOMER3-IP3R-TRPC1 complex	MLPP	FALSE	3	78.29
Corum	Ubiquitin E3 ligase (SKP1A, SKP2, CUL1, RBX1)	MLPP	TRUE	4	99.8
Corum	Ubiquitin E3 ligase (SKP1A, SKP2, CUL1, RBX1)	MLPP	FALSE	4	99.8
Corum	Ubiquitin E3 ligase (SKP1A, FBXW8, CUL7, RBX1)	MLPP	TRUE	4	85.74
Corum	Ubiquitin E3 ligase (SKP1A, FBXW8, CUL7, RBX1)	MLPP	FALSE	4	85.74
Corum	NUMAC complex (nucleosomal methylation activator complex)	MLPP	TRUE	10	96.675
Corum	NUMAC complex (nucleosomal methylation activator complex)	MLPP	FALSE	10	96.6362
Corum	Nup 107-160 subcomplex	MLPP	TRUE	9	94.6333
Corum	Nup 107-160 subcomplex	MLPP	FALSE	9	94.6333
Corum	Exocyst Sec6/8 complex	MLPP	TRUE	8	96.6667
Corum	Exocyst Sec6/8 complex	MLPP	FALSE	8	96.6667
Corum	FA complex (Fanconi anemia complex), cytoplasmic	MLPP	TRUE	4	32.8125
Corum	FA complex (Fanconi anemia complex), cytoplasmic	MLPP	FALSE	4	32.8125
Corum	Anaphase-promoting complex	MLPP	TRUE	9	97.7833
Corum	Anaphase-promoting complex	MLPP	FALSE	9	97.7833
Corum	Ku antigen-NARG1 complex	MLPP	TRUE	3	99.11
Corum	Ku antigen-NARG1 complex	MLPP	FALSE	3	99.11
Corum	p300-MDM2-p53 protein complex	MLPP	TRUE	3	45.6
Corum	p300-MDM2-p53 protein complex	MLPP	FALSE	3	45.6
Corum	hNURF complex	MLPP	TRUE	4	99.6
Corum	hNURF complex	MLPP	FALSE	4	92.27
Corum	RNA polymerase II holoenzyme complex	MLPP	TRUE	24	99.6367
Corum	RNA polymerase II holoenzyme complex	MLPP	FALSE	24	99.6367
Corum	RNA polymerase II core complex	MLPP	TRUE	12	99.8
Corum	RNA polymerase II core complex	MLPP	FALSE	12	99.8
Corum	Polycomb repressive complex 2 (PRC 2)	MLPP	TRUE	5	98.55
Corum	Polycomb repressive complex 2 (PRC 2)	MLPP	FALSE	5	97.85
Corum	TFIIH transcription factor complex	MLPP	TRUE	9	99.53
Corum	TFIIH transcription factor complex	MLPP	FALSE	9	99.53
Corum	SNAPc (small nuclear RNA-activating protein) complex	MLPP	TRUE	5	32.525
Corum	SNAPc (small nuclear RNA-activating protein) complex	MLPP	FALSE	5	32.525
Corum	Polycomb repressive complex 1 (PRC1, hPRC-H)	MLPP	TRUE	13	76.38
Corum	Polycomb repressive complex 1 (PRC1, hPRC-H)	MLPP	FALSE	13	72.2667
Corum	GPR56-CD81-Galpha(q/11)-Gbeta complex	MLPP	TRUE	5	84.53
Corum	GPR56-CD81-Galpha(q/11)-Gbeta complex	MLPP	FALSE	5	70.49
Corum	GPI-GnT activity complex	MLPP	TRUE	4	95.65
Corum	GPI-GnT activity complex	MLPP	FALSE	4	95.65
Corum	Lymphotoxin beta receptor complex	MLPP	TRUE	3	39.6958
Corum	Lymphotoxin beta receptor complex	MLPP	FALSE	3	39.6958
Corum	Rnase/Mrp complex	MLPP	TRUE	10	73.12
Corum	Rnase/Mrp complex	MLPP	FALSE	10	73.12
Corum	CCT complex (chaperonin containing TCP1 complex)	MLPP	TRUE	8	99.9
Corum	NDC80 kinetochore complex	MLPP	TRUE	4	58.9
Corum	NDC80 kinetochore complex	MLPP	FALSE	4	58.9
Corum	PIDDsome complex	MLPP	TRUE	3	43.81
Corum	PIDDsome complex	MLPP	FALSE	3	43.81
Corum	Telomere-associated protein complex	MLPP	TRUE	6	34.3833
Corum	Telomere-associated protein complex	MLPP	FALSE	6	31.7417
Corum	E-box sequence-binding complex	MLPP	TRUE	4	84.82
Corum	E-box sequence-binding complex	MLPP	FALSE	4	84.82
Corum	CD147-gamma-secretase complex	MLPP	TRUE	5	92.8333
Corum	CD147-gamma-secretase complex	MLPP	FALSE	5	92.8333
Corum	APP-APBB1-LRP1 complex	MLPP	TRUE	3	81.74
Corum	APP-APBB1-LRP1 complex	MLPP	FALSE	3	81.74
Corum	Gamma-BAR-AP1 complex	MLPP	TRUE	9	99.8375
Corum	Gamma-BAR-AP1 complex	MLPP	FALSE	9	99.8
Corum	PBAF complex (Polybromo- and BAF containing complex)	MLPP	TRUE	9	96.19
Corum	PBAF complex (Polybromo- and BAF containing complex)	MLPP	FALSE	9	96.675
Corum	TFIID complex	MLPP	TRUE	9	98.4
Corum	TFIID complex	MLPP	FALSE	9	98.4
Corum	Retrotranslocation complex	MLPP	TRUE	3	63.0458
Corum	Retrotranslocation complex	MLPP	FALSE	3	63.0458
Corum	Condensin I-PARP-1-XRCC1 complex	MLPP	TRUE	7	96.355
Corum	Condensin I-PARP-1-XRCC1 complex	MLPP	FALSE	7	96.355
Corum	Condensin II	MLPP	TRUE	5	77.05
Corum	Condensin II	MLPP	FALSE	5	77.05
Corum	COG complex	MLPP	TRUE	8	97.7667
Corum	COG complex	MLPP	FALSE	8	97.7667
Corum	OGT-TRAK1-TRAK2 complex	MLPP	TRUE	3	90.51
Corum	OGT-TRAK1-TRAK2 complex	MLPP	FALSE	3	90.51
Corum	Respiratory chain complex I (holoenzyme), mitochondrial	MLPP	TRUE	44	58.74
Corum	Respiratory chain complex I (holoenzyme), mitochondrial	MLPP	FALSE	44	58.74
Corum	26S proteasome	MLPP	TRUE	22	99.68
Corum	26S proteasome	MLPP	FALSE	22	99.6125
Corum	Wave-2 complex	MLPP	TRUE	5	89.5
Corum	Wave-2 complex	MLPP	FALSE	5	89.5
Corum	BAF complex	MLPP	TRUE	8	96.635
Corum	BAF complex	MLPP	FALSE	8	96.135
Corum	Mitotic checkpoint complex (MCC)	MLPP	TRUE	4	97.6
Corum	Mitotic checkpoint complex (MCC)	MLPP	FALSE	4	97.6
Corum	20S proteasome	MLPP	TRUE	14	99.45
Corum	20S proteasome	MLPP	FALSE	14	99.4375
Corum	PA28-20S proteasome	MLPP	TRUE	16	99.25
Corum	PA28-20S proteasome	MLPP	FALSE	16	99.0333
Corum	PA700-20S-PA28 complex	MLPP	TRUE	36	99.6675
Corum	PA700-20S-PA28 complex	MLPP	FALSE	36	99.6625
Corum	PA28gamma-20S proteasome	MLPP	TRUE	15	99.375
Corum	PA28gamma-20S proteasome	MLPP	FALSE	15	99.3375
Corum	BRCA1-RAD50-MRE11-NBS1 complex	MLPP	TRUE	3	63.0875
Corum	BRCA1-RAD50-MRE11-NBS1 complex	MLPP	FALSE	3	63.0875
Corum	Ubiquitin E3 ligase (VHL, TCEB1, TCEB2, CUL2, RBX1)	MLPP	TRUE	3	76.36
Corum	Ubiquitin E3 ligase (VHL, TCEB1, TCEB2, CUL2, RBX1)	MLPP	FALSE	3	76.36
Corum	Ubiquitin E3 ligase (ASB2, TCEB1, TCEB2, CUL5, RNF7)	MLPP	TRUE	3	90.97
Corum	Ubiquitin E3 ligase (ASB2, TCEB1, TCEB2, CUL5, RNF7)	MLPP	FALSE	3	90.97
Corum	Ubiquitin E3 ligase (ASB1, TCEB1, TCEB2, CUL5, RNF7)	MLPP	TRUE	3	91.25
Corum	Ubiquitin E3 ligase (ASB1, TCEB1, TCEB2, CUL5, RNF7)	MLPP	FALSE	3	91.25
Corum	Ubiquitin E3 ligase (ASB6, TCEB1, TCEB2, CUL5, RNF7)	MLPP	TRUE	3	93.8
Corum	Ubiquitin E3 ligase (ASB6, TCEB1, TCEB2, CUL5, RNF7)	MLPP	FALSE	3	93.8
Corum	Ubiquitin E3 ligase (ASB7, TCEB1, TCEB2, CUL5, RNF7)	MLPP	TRUE	3	94.65
Corum	Ubiquitin E3 ligase (ASB7, TCEB1, TCEB2, CUL5, RNF7)	MLPP	FALSE	3	94.65
Corum	Ubiquitin E3 ligase (ASB12, TCEB1, TCEB2, CUL5, RNF7)	MLPP	TRUE	3	92.94
Corum	Ubiquitin E3 ligase (ASB12, TCEB1, TCEB2, CUL5, RNF7)	MLPP	FALSE	3	92.94
Corum	Ubiquitin E3 ligase (WSB1, TCEB1, TCEB2, CUL5, RBX1)	MLPP	TRUE	3	94.05
Corum	Ubiquitin E3 ligase (WSB1, TCEB1, TCEB2, CUL5, RBX1)	MLPP	FALSE	3	94.05
Corum	CRSP complex	MLPP	TRUE	11	80.22
Corum	CRSP complex	MLPP	FALSE	11	80.22
Corum	CAND1-CUL1-RBX1 complex	MLPP	TRUE	3	99.78
Corum	CAND1-CUL1-RBX1 complex	MLPP	FALSE	3	99.78
Corum	ARF-Mule complex	MLPP	TRUE	3	45.27
Corum	ARF-Mule complex	MLPP	FALSE	3	45.27
Corum	CAND1-CUL2-RBX1 complex	MLPP	TRUE	3	99.67
Corum	CAND1-CUL2-RBX1 complex	MLPP	FALSE	3	99.67
Corum	CAND1-CUL3-RBX1 complex	MLPP	TRUE	3	99.72
Corum	CAND1-CUL3-RBX1 complex	MLPP	FALSE	3	99.72
Corum	CAND1-CUL4A-RBX1 complex	MLPP	TRUE	3	99.78
Corum	CAND1-CUL4A-RBX1 complex	MLPP	FALSE	3	99.78
Corum	CAND1-CUL4B-RBX1 complex	MLPP	TRUE	3	99.78
Corum	CAND1-CUL4B-RBX1 complex	MLPP	FALSE	3	99.78
Corum	Ubiquitin E3 ligase (SKP1A, SKP2, CUL1)	MLPP	TRUE	3	97.025
Corum	Ubiquitin E3 ligase (SKP1A, SKP2, CUL1)	MLPP	FALSE	3	97.025
Corum	Ubiquitin E3 ligase (SKP1A, BTRC, CUL1)	MLPP	TRUE	3	98.96
Corum	Ubiquitin E3 ligase (SKP1A, BTRC, CUL1)	MLPP	FALSE	3	98.96
Corum	SMCC complex	MLPP	TRUE	14	85.46
Corum	SMCC complex	MLPP	FALSE	14	85.46
Corum	NAT complex	MLPP	TRUE	7	96.89
Corum	NAT complex	MLPP	FALSE	7	96.89
Corum	Mediator complex	MLPP	TRUE	27	82.08
Corum	Mediator complex	MLPP	FALSE	27	82.08
Corum	ARC complex	MLPP	TRUE	15	88.22
Corum	ARC complex	MLPP	FALSE	15	88.22
Corum	HuCHRAC complex	MLPP	TRUE	4	95.86
Corum	HuCHRAC complex	MLPP	FALSE	4	95.86
Corum	SWI-SNF chromatin remodeling-related-BRCA1 complex	MLPP	TRUE	10	96.2275
Corum	SWI-SNF chromatin remodeling-related-BRCA1 complex	MLPP	FALSE	10	95.9587
Corum	BRCA1-CTIP-ZBRK1 repressor complex	MLPP	TRUE	3	44.8533
Corum	BRCA1-CTIP-ZBRK1 repressor complex	MLPP	FALSE	3	44.8533
Corum	RalBP1-CDC2-CCNB1 complex	MLPP	TRUE	3	90.25
Corum	RalBP1-CDC2-CCNB1 complex	MLPP	FALSE	3	90.25
Corum	BRAFT complex	MLPP	TRUE	11	33.55
Corum	BRAFT complex	MLPP	FALSE	11	33.55
Corum	FA core complex (Fanconi anemia core complex)	MLPP	TRUE	7	30.1
Corum	FA core complex (Fanconi anemia core complex)	MLPP	FALSE	7	30.1
Corum	BLM complex III	MLPP	TRUE	4	95.54
Corum	BLM complex III	MLPP	FALSE	4	95.54
Corum	RalBP1-CCNB1-AP2A-NUMB-EPN1 complex	MLPP	TRUE	5	86.78
Corum	RalBP1-CCNB1-AP2A-NUMB-EPN1 complex	MLPP	FALSE	5	86.78
Corum	RAD51B-RAD51C-RAD51D-XRCC2-XRCC3 complex	MLPP	TRUE	5	99.0775
Corum	RAD51B-RAD51C-RAD51D-XRCC2-XRCC3 complex	MLPP	FALSE	5	98.6125
Corum	RAD17-RFC complex	MLPP	TRUE	5	99.4
Corum	RAD17-RFC complex	MLPP	FALSE	5	97.475
Corum	9-1-1 complex	MLPP	TRUE	3	99.5583
Corum	9-1-1 complex	MLPP	FALSE	3	99.5583
Corum	9-1-1-RAD17-RFC complex	MLPP	TRUE	8	99.0333
Corum	9-1-1-RAD17-RFC complex	MLPP	FALSE	8	98.85
Corum	RFC complex	MLPP	TRUE	5	99.4
Corum	RFC complex	MLPP	FALSE	5	98.15
Corum	RFC core complex	MLPP	TRUE	3	99.5
Corum	HMGB1-HMGB2-HSC70-ERP60-GAPDH complex	MLPP	TRUE	5	97.82
Corum	HMGB1-HMGB2-HSC70-ERP60-GAPDH complex	MLPP	FALSE	5	97.82
Corum	NELF complex (Negative elongation factor complex)	MLPP	TRUE	4	94.9
Corum	NELF complex (Negative elongation factor complex)	MLPP	FALSE	4	94.9
Corum	SNF2h-cohesin-NuRD complex	MLPP	TRUE	16	97.44
Corum	SNF2h-cohesin-NuRD complex	MLPP	FALSE	16	96.155
Corum	PCNA-MLH1-PMS1 complex	MLPP	TRUE	3	96.145
Corum	PCNA-MLH1-PMS1 complex	MLPP	FALSE	3	96.145
Corum	PCNA-MSH2-MSH6 complex	MLPP	TRUE	3	99.5708
Corum	PCNA-MSH2-MSH6 complex	MLPP	FALSE	3	99.75
Corum	ARC-L complex	MLPP	TRUE	14	89.87
Corum	ARC-L complex	MLPP	FALSE	14	89.87
Corum	MSH2-MLH1-PMS2-PCNA DNA-repair initiation complex	MLPP	TRUE	4	99.25
Corum	MSH2-MLH1-PMS2-PCNA DNA-repair initiation complex	MLPP	FALSE	4	99.375
Corum	MSH2-MLH1-PMS2 DNA-repair initiation complex	MLPP	TRUE	3	98.6875
Corum	MSH2-MLH1-PMS2 DNA-repair initiation complex	MLPP	FALSE	3	98.6875
Corum	PCNA-DNA polymerase delta complex	MLPP	TRUE	5	96.5833
Corum	PCNA-DNA polymerase delta complex	MLPP	FALSE	5	96.5833
Corum	VEGF transcriptional complex	MLPP	TRUE	4	76.16
Corum	VEGF transcriptional complex	MLPP	FALSE	4	76.16
Corum	PC2 complex	MLPP	TRUE	12	85.96
Corum	PC2 complex	MLPP	FALSE	12	85.96
Corum	INO80 chromatin remodeling complex	MLPP	TRUE	13	78.5167
Corum	INO80 chromatin remodeling complex	MLPP	FALSE	13	74.875
Corum	SRCAP-associated chromatin remodeling complex	MLPP	TRUE	10	97.2
Corum	SRCAP-associated chromatin remodeling complex	MLPP	FALSE	10	97.2
Corum	40S ribosomal subunit, cytoplasmic	MLPP	TRUE	31	99.14
Corum	40S ribosomal subunit, cytoplasmic	MLPP	FALSE	31	99.14
Corum	60S ribosomal subunit, cytoplasmic	MLPP	TRUE	46	98.85
Corum	60S ribosomal subunit, cytoplasmic	MLPP	FALSE	46	98.85
Corum	Cell cycle kinase complex CDC2	MLPP	TRUE	6	94.5
Corum	Cell cycle kinase complex CDC2	MLPP	FALSE	6	94.5
Corum	Cell cycle kinase complex CDK2	MLPP	TRUE	4	91.66
Corum	Cell cycle kinase complex CDK2	MLPP	FALSE	4	91.66
Corum	Cell cycle kinase complex CDK4	MLPP	TRUE	4	90.52
Corum	Cell cycle kinase complex CDK4	MLPP	FALSE	4	90.52
Corum	Cell cycle kinase complex CDK5	MLPP	TRUE	5	96.35
Corum	Cell cycle kinase complex CDK5	MLPP	FALSE	5	96.26
Corum	28S ribosomal subunit, mitochondrial	MLPP	TRUE	30	67.72
Corum	28S ribosomal subunit, mitochondrial	MLPP	FALSE	30	67.72
Corum	DNA-PK-Ku complex	MLPP	TRUE	3	92.6708
Corum	DNA-PK-Ku complex	MLPP	FALSE	3	92.6708
Corum	39S ribosomal subunit, mitochondrial	MLPP	TRUE	48	68.88
Corum	39S ribosomal subunit, mitochondrial	MLPP	FALSE	48	68.88
Corum	p54(nrb)-PSF-matrin3 complex	MLPP	TRUE	3	69.35
Corum	p54(nrb)-PSF-matrin3 complex	MLPP	FALSE	3	49.71
Corum	DNA ligase IV-XRCC4-AHNK complex	MLPP	TRUE	3	39.51
Corum	DNA ligase IV-XRCC4-AHNK complex	MLPP	FALSE	3	39.51
Corum	Sarcoglycan-sarcospan complex SG-SPN	MLPP	TRUE	5	76.57
Corum	Sarcoglycan-sarcospan complex SG-SPN	MLPP	FALSE	5	75.83
Corum	DNA ligase IV-XRCC4-PNK complex	MLPP	TRUE	3	57.83
Corum	DNA ligase IV-XRCC4-PNK complex	MLPP	FALSE	3	57.83
Corum	DNA ligase IV-condensin complex	MLPP	TRUE	3	99.465
Corum	DNA ligase IV-condensin complex	MLPP	FALSE	3	99.18
Corum	DNA ligase IV-XRCC4-XLF complex	MLPP	TRUE	3	39.41
Corum	DNA ligase IV-XRCC4-XLF complex	MLPP	FALSE	3	39.41
Corum	DNA ligase III-XRCC1-PNK-DNA-pol III multiprotein complex	MLPP	TRUE	4	82.1583
Corum	DNA ligase III-XRCC1-PNK-DNA-pol III multiprotein complex	MLPP	FALSE	4	82.1583
Corum	ERCC1-ERCC4-MSH2 complex	MLPP	TRUE	3	99.14
Corum	ERCC1-ERCC4-MSH2 complex	MLPP	FALSE	3	99.14
Corum	MSH2-MSH6-PMS2-MLH1 complex	MLPP	TRUE	4	98.85
Corum	MSH2-MSH6-PMS2-MLH1 complex	MLPP	FALSE	4	97.8979
Corum	MSH2-MSH6-PMS1-MLH1 complex	MLPP	TRUE	4	98.85
Corum	MSH2-MSH6-PMS1-MLH1 complex	MLPP	FALSE	4	92.94
Corum	PCNA-MutS-alpha-MutL-alpha-DNA complex	MLPP	TRUE	5	99.1083
Corum	PCNA-MutS-alpha-MutL-alpha-DNA complex	MLPP	FALSE	5	99.25
Corum	MCM complex	MLPP	TRUE	6	99.8167
Corum	ORC complex (origin recognition complex)	MLPP	TRUE	6	96.325
Corum	ORC complex (origin recognition complex)	MLPP	FALSE	6	96.325
Corum	Ubiquitin E3 ligase (SKP1A, FBXW2, CUL1)	MLPP	TRUE	3	92.45
Corum	Ubiquitin E3 ligase (SKP1A, FBXW2, CUL1)	MLPP	FALSE	3	92.45
Corum	Ubiquitin E3 ligase (DDB1, CUL4A, RBX1)	MLPP	TRUE	3	99.875
Corum	Ubiquitin E3 ligase (DDB1, CUL4A, RBX1)	MLPP	FALSE	3	99.875
Corum	EXO1-MLH1-PMS2 complex	MLPP	TRUE	3	93.2333
Corum	EXO1-MLH1-PMS2 complex	MLPP	FALSE	3	93.2333
Corum	EXO1-MLH1-PCNA complex	MLPP	TRUE	3	99.3083
Corum	EXO1-MLH1-PCNA complex	MLPP	FALSE	3	99.3083
Corum	MSH4-MSH5-GPS2 complex	MLPP	TRUE	3	74.54
Corum	MSH4-MSH5-GPS2 complex	MLPP	FALSE	3	49.85
Corum	18S U11/U12 snRNP	MLPP	TRUE	24	98.565
Corum	18S U11/U12 snRNP	MLPP	FALSE	24	98.565
Corum	N-NOS-CHIP-HSP70-1 complex	MLPP	TRUE	3	95.04
Corum	N-NOS-CHIP-HSP70-1 complex	MLPP	FALSE	3	95.04
Corum	BASC complex (BRCA1-associated genome surveillance complex)	MLPP	TRUE	11	96.4
Corum	BASC complex (BRCA1-associated genome surveillance complex)	MLPP	FALSE	11	96.0875
Corum	BASC (Ab 80) complex (BRCA1-associated genome surveillance complex)	MLPP	TRUE	8	98.47
Corum	BASC (Ab 80) complex (BRCA1-associated genome surveillance complex)	MLPP	FALSE	8	98.035
Corum	BASC (Ab 81) complex (BRCA1-associated genome surveillance complex)	MLPP	TRUE	6	95.3833
Corum	BASC (Ab 81) complex (BRCA1-associated genome surveillance complex)	MLPP	FALSE	6	94.1208
Corum	BASC (Ab C-20) complex (BRCA1-associated genome surveillance complex)	MLPP	TRUE	3	71.98
Corum	BASC (Ab C-20) complex (BRCA1-associated genome surveillance complex)	MLPP	FALSE	3	71.98
Corum	GCN5-TRRAP histone acetyltransferase complex	MLPP	TRUE	10	95.92
Corum	GCN5-TRRAP histone acetyltransferase complex	MLPP	FALSE	10	95.655
Corum	TFTC-type histone acetyl transferase complex	MLPP	TRUE	11	87.85
Corum	TFTC-type histone acetyl transferase complex	MLPP	FALSE	11	87.85
Corum	BP-SMAD complex	MLPP	TRUE	8	76.72
Corum	BP-SMAD complex	MLPP	FALSE	8	76.72
Corum	TFTC complex (TATA-binding protein-free TAF-II-containing complex)	MLPP	TRUE	17	97.4
Corum	TFTC complex (TATA-binding protein-free TAF-II-containing complex)	MLPP	FALSE	17	97.18
Corum	CRB1-MPP5-INADL complex	MLPP	TRUE	3	80.85
Corum	CRB1-MPP5-INADL complex	MLPP	FALSE	3	80.85
Corum	MPP4-MPP5-CRB1 complex	MLPP	TRUE	3	88.72
Corum	MPP4-MPP5-CRB1 complex	MLPP	FALSE	3	83.26
Corum	Gamma-secretase complex (APH1B, PSEN2, PSENEN, NCSTN)	MLPP	TRUE	4	93.75
Corum	Gamma-secretase complex (APH1B, PSEN2, PSENEN, NCSTN)	MLPP	FALSE	4	93.75
Corum	Gamma-secretase complex (APH1A, PSEN2, PSENEN, NCSTN)	MLPP	TRUE	4	93.3375
Corum	Gamma-secretase complex (APH1A, PSEN2, PSENEN, NCSTN)	MLPP	FALSE	4	93.3375
Corum	TFIID-beta complex	MLPP	TRUE	12	98.15
Corum	TFIID-beta complex	MLPP	FALSE	12	98.125
Corum	PCAF complex	MLPP	TRUE	10	96.42
Corum	PCAF complex	MLPP	FALSE	10	96.42
Corum	STAGA complex	MLPP	TRUE	13	95.7
Corum	STAGA complex	MLPP	FALSE	13	95.7
Corum	STAGA core complex	MLPP	TRUE	3	97.17
Corum	STAGA core complex	MLPP	FALSE	3	97.17
Corum	TFIID complex, B-cell specific	MLPP	TRUE	12	97.875
Corum	TFIID complex, B-cell specific	MLPP	FALSE	12	97.875
Corum	WIP-WASp-actin-myosin-IIa complex	MLPP	TRUE	6	92.575
Corum	WIP-WASp-actin-myosin-IIa complex	MLPP	FALSE	6	90.3375
Corum	DA complex	MLPP	TRUE	15	97.1667
Corum	DA complex	MLPP	FALSE	15	97.1667
Corum	DAB complex	MLPP	TRUE	16	97.4
Corum	DAB complex	MLPP	FALSE	16	97.4
Corum	AKAP5-PRKAR2A-PPP3CA complex	MLPP	TRUE	3	54.9875
Corum	AKAP5-PRKAR2A-PPP3CA complex	MLPP	FALSE	3	54.9875
Corum	AKAP250-PKA-PDE4D complex	MLPP	TRUE	3	57.58
Corum	AKAP250-PKA-PDE4D complex	MLPP	FALSE	3	57.58
Corum	AMY-1-S-AKAP84-RII-beta complex	MLPP	TRUE	3	62.64
Corum	AMY-1-S-AKAP84-RII-beta complex	MLPP	FALSE	3	62.64
Corum	KCNQ1 macromolecular complex	MLPP	TRUE	5	94.575
Corum	KCNQ1 macromolecular complex	MLPP	FALSE	5	94.575
Corum	Polycystin-1-E-cadherin-beta-catenin complex	MLPP	TRUE	3	65.7867
Corum	Polycystin-1-E-cadherin-beta-catenin complex	MLPP	FALSE	3	65.7867
Corum	Polycystin-1-E-cadherin-beta-catenin-Flotillin-2 complex	MLPP	TRUE	4	67.65
Corum	Polycystin-1-E-cadherin-beta-catenin-Flotillin-2 complex	MLPP	FALSE	4	67.65
Corum	TIP60 histone acetylase complex	MLPP	TRUE	5	98.8
Corum	TIP60 histone acetylase complex	MLPP	FALSE	5	98.8
Corum	NuA4/Tip60-HAT complex	MLPP	TRUE	16	95.97
Corum	NuA4/Tip60-HAT complex	MLPP	FALSE	16	95.97
Corum	XPA-ERCC1-ERCC4 complex	MLPP	TRUE	3	96.0833
Corum	XPA-ERCC1-ERCC4 complex	MLPP	FALSE	3	96.0833
Corum	IMP3-IMP4-MPP10 complex	MLPP	TRUE	3	96.74
Corum	IMP3-IMP4-MPP10 complex	MLPP	FALSE	3	96.74
Corum	TRPC1-TRPC3-TRPC7 complex	MLPP	TRUE	3	96.3667
Corum	IGF1-IGFBP3-ALS complex	MLPP	TRUE	3	35.34
Corum	IGF1-IGFBP3-ALS complex	MLPP	FALSE	3	35.34
Corum	DRIP complex	MLPP	TRUE	14	90.35
Corum	DRIP complex	MLPP	FALSE	14	89.735
Corum	NOS3-CAV1-NOSTRIN complex	MLPP	TRUE	3	63.1167
Corum	NOS3-CAV1-NOSTRIN complex	MLPP	FALSE	3	63.1167
Corum	core-histone (H2A/H2B/H3/H4)-TDIF2-TDT complex	MLPP	TRUE	6	97.72
Corum	core-histone (H2A/H2B/H3/H4)-TDIF2-TDT complex	MLPP	FALSE	6	97.72
Corum	IFNAR1-IFNAR2-IFNB1 complex	MLPP	TRUE	3	30.1625
Corum	IFNAR1-IFNAR2-IFNB1 complex	MLPP	FALSE	3	30.1625
Corum	RHOA-IP3R-TRPC1 complex	MLPP	TRUE	3	92.55
Corum	RHOA-IP3R-TRPC1 complex	MLPP	FALSE	3	92.55
Corum	TRP1-G alpha-11-IP3R3-CAV1 signaling complex	MLPP	TRUE	4	94.2
Corum	TRP1-G alpha-11-IP3R3-CAV1 signaling complex	MLPP	FALSE	4	94.2
Corum	Decapping complex	MLPP	TRUE	5	83.925
Corum	Decapping complex	MLPP	FALSE	5	83.925
Corum	LSm1-7 complex	MLPP	TRUE	7	99.675
Corum	LSm1-7 complex	MLPP	FALSE	7	99.675
Corum	LSm2-8 complex	MLPP	TRUE	7	99.81
Corum	LSm2-8 complex	MLPP	FALSE	7	99.81
Corum	p300-CBP-p270-SWI/SNF complex	MLPP	TRUE	7	94
Corum	p300-CBP-p270-SWI/SNF complex	MLPP	FALSE	7	93.9
Corum	p300-CBP-p270 complex	MLPP	TRUE	3	84.85
Corum	p300-CBP-p270 complex	MLPP	FALSE	3	81.78
Corum	ABIN2-NFKB1-MAP3K8 complex	MLPP	TRUE	3	55.67
Corum	ABIN2-NFKB1-MAP3K8 complex	MLPP	FALSE	3	55.67
Corum	FHL2-p53-HIPK2 complex	MLPP	TRUE	3	72.41
Corum	FHL2-p53-HIPK2 complex	MLPP	FALSE	3	72.41
Corum	Mi2/NuRD-BCL6-MTA3 complex	MLPP	TRUE	5	82.3125
Corum	Mi2/NuRD-BCL6-MTA3 complex	MLPP	FALSE	5	82.3125
Corum	NuRD.1 complex	MLPP	TRUE	8	95.6
Corum	NuRD.1 complex	MLPP	FALSE	8	94.2604
Corum	SAP complex (Sin3-associated protein complex)	MLPP	TRUE	9	88.5325
Corum	SAP complex (Sin3-associated protein complex)	MLPP	FALSE	9	85.74
Corum	SIN3-HDAC-SAP30-ARID4 complex	MLPP	TRUE	7	95.3292
Corum	SIN3-HDAC-SAP30-ARID4 complex	MLPP	FALSE	7	92.4125
Corum	TIM (TIM17A, TIM17B, TIM23, TIM44) complex, mitochondrial	MLPP	TRUE	4	98.04
Corum	TIM (TIM17A, TIM17B, TIM23, TIM44) complex, mitochondrial	MLPP	FALSE	4	98.04
Corum	MSL complex	MLPP	TRUE	4	50.48
Corum	MSL complex	MLPP	FALSE	4	50.48
Corum	CTF18-CTF8-DCC1 complex	MLPP	TRUE	3	50.26
Corum	CTF18-CTF8-DCC1 complex	MLPP	FALSE	3	50.26
Corum	CTF18-CTF8-DCC1-RFC3 complex	MLPP	TRUE	4	94.62
Corum	CTF18-CTF8-DCC1-RFC3 complex	MLPP	FALSE	4	94.62
Corum	NRD complex (Nucleosome remodeling and deacetylation complex)	MLPP	TRUE	7	95.04
Corum	NRD complex (Nucleosome remodeling and deacetylation complex)	MLPP	FALSE	7	94.48
Corum	CASK-LIN7C-APBA1 complex	MLPP	TRUE	3	93.5458
Corum	CASK-LIN7C-APBA1 complex	MLPP	FALSE	3	93.5458
Corum	MRE11A-RAD50-NBN-TRF2 complex	MLPP	TRUE	3	66.7075
Corum	MRE11A-RAD50-NBN-TRF2 complex	MLPP	FALSE	3	66.7075
Corum	CoREST-HDAC complex	MLPP	TRUE	7	83.62
Corum	CoREST-HDAC complex	MLPP	FALSE	7	81.42
Corum	LSD1 complex	MLPP	TRUE	14	81.16
Corum	LSD1 complex	MLPP	FALSE	14	80.37
Corum	MRN-TRRAP complex (MRE11A-RAD50-NBN-TRRAP complex)	MLPP	TRUE	3	92.74
Corum	MRN-TRRAP complex (MRE11A-RAD50-NBN-TRRAP complex)	MLPP	FALSE	3	92.74
Corum	Tacc1-chTOG-AuroraA complex	MLPP	TRUE	3	73.66
Corum	Tacc1-chTOG-AuroraA complex	MLPP	FALSE	3	73.66
Corum	Anti-HDAC2 complex	MLPP	TRUE	17	85.34
Corum	Anti-HDAC2 complex	MLPP	FALSE	17	84.82
Corum	anti-BHC110 complex	MLPP	TRUE	11	65.13
Corum	anti-BHC110 complex	MLPP	FALSE	11	64.78
Corum	XFIM complex	MLPP	TRUE	5	76.31
Corum	XFIM complex	MLPP	FALSE	5	58.86
Corum	BHC complex	MLPP	TRUE	6	88.38
Corum	BHC complex	MLPP	FALSE	6	85.375
Corum	RANBPM-Muskelin-TWA1-HSMpp8 complex	MLPP	TRUE	4	94.32
Corum	RANBPM-Muskelin-TWA1-HSMpp8 complex	MLPP	FALSE	4	94.32
Corum	CtBP complex	MLPP	TRUE	17	80.18
Corum	CtBP complex	MLPP	FALSE	17	79.27
Corum	CtBP core complex	MLPP	TRUE	9	90.48
Corum	CtBP core complex	MLPP	FALSE	9	89.42
Corum	HDAC1-associated protein complex	MLPP	TRUE	9	90.79
Corum	HDAC1-associated protein complex	MLPP	FALSE	9	90.79
Corum	HDAC1-associated core complex cI	MLPP	TRUE	3	92.05
Corum	HDAC1-associated core complex cI	MLPP	FALSE	3	92.05
Corum	HDAC1-associated core complex cII	MLPP	TRUE	9	84.7725
Corum	HDAC1-associated core complex cII	MLPP	FALSE	9	85.34
Corum	HDAC2-asscociated core complex	MLPP	TRUE	7	91.2475
Corum	HDAC2-asscociated core complex	MLPP	FALSE	7	91.2475
Corum	AP3-BLOC1 complex	MLPP	TRUE	15	90.58
Corum	AP3-BLOC1 complex	MLPP	FALSE	15	87.2
Corum	BLOC1-BLOC2 complex	MLPP	TRUE	11	48
Corum	BLOC1-BLOC2 complex	MLPP	FALSE	11	48
Corum	VPS35-VPS29-VPS26A complex	MLPP	TRUE	3	99.6167
Corum	VPS35-VPS29-VPS26A complex	MLPP	FALSE	3	99.6167
Corum	Retromer complex (SNX1, SNX2, VPS35, VPS29, VPS26A)	MLPP	TRUE	5	99.33
Corum	Retromer complex (SNX1, SNX2, VPS35, VPS29, VPS26A)	MLPP	FALSE	5	98.9
Corum	BKCA-beta2AR-AKAP79 signaling complex	MLPP	TRUE	3	49.18
Corum	BKCA-beta2AR-AKAP79 signaling complex	MLPP	FALSE	3	49.18
Corum	GINS complex	MLPP	TRUE	4	99.6
Corum	GINS complex	MLPP	FALSE	4	99.6
Corum	C-CFTR-NHERF-ezrin complex	MLPP	TRUE	3	63.97
Corum	C-CFTR-NHERF-ezrin complex	MLPP	FALSE	3	63.97
Corum	CFTR-NHERF-beta(2)AR signaling complex	MLPP	TRUE	3	61.3
Corum	CFTR-NHERF-beta(2)AR signaling complex	MLPP	FALSE	3	61.3
Corum	SIN3-SAP25 complex	MLPP	TRUE	10	91.325
Corum	SIN3-SAP25 complex	MLPP	FALSE	10	89.2763
Corum	BRMS1-SIN3-HDAC complex	MLPP	TRUE	8	93.84
Corum	BRMS1-SIN3-HDAC complex	MLPP	FALSE	8	93.1263
Corum	SNARE complex (RINT1, ZW10, p31)	MLPP	TRUE	3	97.26
Corum	SNARE complex (RINT1, ZW10, p31)	MLPP	FALSE	3	97.26
Corum	SNARE complex (HGS, SNAP25, STX13)	MLPP	TRUE	3	91.06
Corum	SNARE complex (HGS, SNAP25, STX13)	MLPP	FALSE	3	91.06
Corum	SNARE complex (VAMP2, SNAP25, STX13)	MLPP	TRUE	3	95.7633
Corum	SNARE complex (VAMP2, SNAP25, STX13)	MLPP	FALSE	3	95.7633
Corum	Brg1-associated complex I	MLPP	TRUE	9	96.775
Corum	Brg1-associated complex I	MLPP	FALSE	9	96.675
Corum	Brm-associated complex	MLPP	TRUE	9	97.225
Corum	Brm-associated complex	MLPP	FALSE	9	97.04
Corum	BRG1-SIN3A complex	MLPP	TRUE	14	98.09
Corum	BRG1-SIN3A complex	MLPP	FALSE	14	98.05
Corum	BRM-SIN3A complex	MLPP	TRUE	15	98.02
Corum	BRM-SIN3A complex	MLPP	FALSE	15	98
Corum	PU.1-SIN3A-HDAC complex	MLPP	TRUE	3	77.5825
Corum	PU.1-SIN3A-HDAC complex	MLPP	FALSE	3	77.5825
Corum	MRG15-PAM14-RB complex	MLPP	TRUE	3	49.93
Corum	MRG15-PAM14-RB complex	MLPP	FALSE	3	49.93
Corum	P2X7 receptor signalling complex	MLPP	TRUE	12	94.82
Corum	P2X7 receptor signalling complex	MLPP	FALSE	12	91.63
Corum	DDB2 complex	MLPP	TRUE	12	99.85
Corum	DDB2 complex	MLPP	FALSE	12	99.85
Corum	CSA complex	MLPP	TRUE	12	99.85
Corum	CSA complex	MLPP	FALSE	12	99.85
Corum	CSA-POLIIa complex	MLPP	TRUE	13	99.85
Corum	CSA-POLIIa complex	MLPP	FALSE	13	99.85
Corum	Ubiquitin E3 ligase (FBXO31, SKP1A, CUL1, RBX1)	MLPP	TRUE	4	99.8
Corum	Ubiquitin E3 ligase (FBXO31, SKP1A, CUL1, RBX1)	MLPP	FALSE	4	99.8
Corum	SNARE complex (STX4, SNAP23, VAMP1)	MLPP	TRUE	3	89.11
Corum	SNARE complex (STX4, SNAP23, VAMP1)	MLPP	FALSE	3	89.11
Corum	SNARE complex (STX4, SNAP23, VAMP2)	MLPP	TRUE	3	90.84
Corum	SNARE complex (STX4, SNAP23, VAMP2)	MLPP	FALSE	3	90.84
Corum	SNARE complex (STX4, VAMP1, VAMP7)	MLPP	TRUE	3	96.82
Corum	SNARE complex (STX4, VAMP1, VAMP7)	MLPP	FALSE	3	96.82
Corum	SIN3-ING1b complex I	MLPP	TRUE	9	95.1025
Corum	SIN3-ING1b complex I	MLPP	FALSE	9	92.4125
Corum	SIN3-ING1b complex II	MLPP	TRUE	16	97.18
Corum	SIN3-ING1b complex II	MLPP	FALSE	16	97.025
Corum	Exon junction complex (EIF4A3, MLN51, MAGOH, Y14)	MLPP	TRUE	4	99.88
Corum	Exon junction complex (EIF4A3, MLN51, MAGOH, Y14)	MLPP	FALSE	4	99.88
Corum	NCOR-HDAC3 complex	MLPP	TRUE	5	91.6542
Corum	NCOR-HDAC3 complex	MLPP	FALSE	5	89.5
Corum	eIF3 complex (EIF3S6, EIF3S5, EIF3S4, EIF3S3, EIF3S6IP, EIF3S2, EIF3S9, EIF3S12, EIF3S10, EIF3S8, EIF3S1, EIF3S7)	MLPP	TRUE	12	99.41
Corum	eIF3 complex (EIF3S6, EIF3S5, EIF3S4, EIF3S3, EIF3S6IP, EIF3S2, EIF3S9, EIF3S12, EIF3S10, EIF3S8, EIF3S1, EIF3S7)	MLPP	FALSE	12	99.41
Corum	NCOR-SIN3-RPD3 complex	MLPP	TRUE	4	93.5
Corum	NCOR-SIN3-RPD3 complex	MLPP	FALSE	4	88.0225
Corum	NCOR-SIN3-HDAC1 complex	MLPP	TRUE	3	83.9458
Corum	NCOR-SIN3-HDAC1 complex	MLPP	FALSE	3	83.9458
Corum	MeCP2-SIN3A-HDAC complex	MLPP	TRUE	4	91.325
Corum	MeCP2-SIN3A-HDAC complex	MLPP	FALSE	4	68.9104
Corum	SMRT core complex	MLPP	TRUE	3	90.1542
Corum	SMRT core complex	MLPP	FALSE	3	90.1542
Corum	UTM-SGCE-DAG1-CAV1-NOS3 complex	MLPP	TRUE	5	76.39
Corum	UTM-SGCE-DAG1-CAV1-NOS3 complex	MLPP	FALSE	5	76.39
Corum	Exon junction complex (EIF4A3, MLN51, UPF3B, MAGOH, Y14)	MLPP	TRUE	5	97.26
Corum	Exon junction complex (EIF4A3, MLN51, UPF3B, MAGOH, Y14)	MLPP	FALSE	5	97.26
Corum	Exon junction complex (EIF4A3, MLN51, UPF3B, MAGOH, Y14, PYM)	MLPP	TRUE	6	97.24
Corum	Exon junction complex (EIF4A3, MLN51, UPF3B, MAGOH, Y14, PYM)	MLPP	FALSE	6	97.24
Corum	Apoptosis- and splicing-associated protein complex (ASAP-L), SAP18, RNPS1, Acinus-L	MLPP	TRUE	3	84.02
Corum	Apoptosis- and splicing-associated protein complex (ASAP-L), SAP18, RNPS1, Acinus-L	MLPP	FALSE	3	84.02
Corum	TREX complex	MLPP	TRUE	8	97.25
Corum	TREX complex	MLPP	FALSE	8	97.25
Corum	THO complex	MLPP	TRUE	5	96.72
Corum	THO complex	MLPP	FALSE	5	96.72
Corum	Exon junction complex	MLPP	TRUE	8	97.98
Corum	Exon junction complex	MLPP	FALSE	8	97.86
Corum	LARC complex (LCR-associated remodeling complex)	MLPP	TRUE	19	93.34
Corum	LARC complex (LCR-associated remodeling complex)	MLPP	FALSE	19	92.3
Corum	URI complex (Unconventional prefoldin RPB5 Interactor)	MLPP	TRUE	9	99.01
Corum	URI complex (Unconventional prefoldin RPB5 Interactor)	MLPP	FALSE	9	98.62
Corum	SMG-1-UPF-ERF1-ERF3 complex (SURF)	MLPP	TRUE	4	99.76
Corum	SMG-1-UPF-ERF1-ERF3 complex (SURF)	MLPP	FALSE	4	99.76
Corum	MR-UBC9-SRC1 complex	MLPP	TRUE	3	63.07
Corum	MR-UBC9-SRC1 complex	MLPP	FALSE	3	63.07
Corum	NuA4/Tip60-HAT complex B	MLPP	TRUE	8	98.62
Corum	NuA4/Tip60-HAT complex B	MLPP	FALSE	8	98.62
Corum	Exosome	MLPP	TRUE	12	99.1333
Corum	Exosome	MLPP	FALSE	12	98.9083
Corum	SNARE complex (VAMP2, SNAP25, STX1a, CPLX1)	MLPP	TRUE	4	93.1667
Corum	SNARE complex (VAMP2, SNAP25, STX1a, CPLX1)	MLPP	FALSE	4	93.1667
Corum	SNARE complex (VAMP2, SNAP25, STX1a, CPLX2)	MLPP	TRUE	4	93.1667
Corum	SNARE complex (VAMP2, SNAP25, STX1a, CPLX2)	MLPP	FALSE	4	93.1667
Corum	SNARE complex (STX11, VAMP2, SNAP23)	MLPP	TRUE	3	90.58
Corum	SNARE complex (STX11, VAMP2, SNAP23)	MLPP	FALSE	3	90.58
Corum	NuA4/Tip60-HAT complex A	MLPP	TRUE	15	94.92
Corum	NuA4/Tip60-HAT complex A	MLPP	FALSE	15	94.92
Corum	DMAP1-associated complex	MLPP	TRUE	10	91.52
Corum	DMAP1-associated complex	MLPP	FALSE	10	91.33
Corum	BRG1-SIN3A-HDAC containing SWI/SNF remodeling complex I	MLPP	TRUE	11	96.795
Corum	BRG1-SIN3A-HDAC containing SWI/SNF remodeling complex I	MLPP	FALSE	11	96.7175
Corum	BRM-SIN3A-HDAC complex	MLPP	TRUE	12	97.9842
Corum	BRM-SIN3A-HDAC complex	MLPP	FALSE	12	97.4233
Corum	BRM-associated complex	MLPP	TRUE	10	98.0125
Corum	BRM-associated complex	MLPP	FALSE	10	97.4667
Corum	FCP1-associated protein complex	MLPP	TRUE	7	94.01
Corum	FCP1-associated protein complex	MLPP	FALSE	7	94.01
Corum	Upf complex (UPF1, UPF2, UPF3a)	MLPP	TRUE	3	98.44
Corum	Upf complex (UPF1, UPF2, UPF3a)	MLPP	FALSE	3	98.44
Corum	Upf complex (UPF1, UPF2, UPF3b)	MLPP	TRUE	3	97.5
Corum	Upf complex (UPF1, UPF2, UPF3b)	MLPP	FALSE	3	97.5
Corum	Postsplicing complex	MLPP	TRUE	7	96.42
Corum	Postsplicing complex	MLPP	FALSE	7	96.42
Corum	MRIP-MBS-RHOA complex	MLPP	TRUE	3	63.77
Corum	MRIP-MBS-RHOA complex	MLPP	FALSE	3	63.77
Corum	20S methylosome-SmD complex	MLPP	TRUE	4	98.8
Corum	20S methylosome-SmD complex	MLPP	FALSE	4	98.8
Corum	mRNA decay complex (UPF1, UPF2, UPF3B, DCP2, XRN1, XRN2, EXOSC2, EXOSC4, EXOSC10, PARN)	MLPP	TRUE	10	97.26
Corum	mRNA decay complex (UPF1, UPF2, UPF3B, DCP2, XRN1, XRN2, EXOSC2, EXOSC4, EXOSC10, PARN)	MLPP	FALSE	10	97.26
Corum	Anti-SMN protein complex	MLPP	TRUE	5	60.64
Corum	Anti-SMN protein complex	MLPP	FALSE	5	60.64
Corum	JBP1-pICln complex	MLPP	TRUE	3	91.05
Corum	JBP1-pICln complex	MLPP	FALSE	3	91.05
Corum	PAR-3-VE-cadherin-beta-catenin complex	MLPP	TRUE	3	85.65
Corum	PAR-3-VE-cadherin-beta-catenin complex	MLPP	FALSE	3	85.65
Corum	TROY-NGR-LINGO1 complex	MLPP	TRUE	3	51.12
Corum	TROY-NGR-LINGO1 complex	MLPP	FALSE	3	36.24
Corum	TRPC1-STIM1-ORAI1 complex	MLPP	TRUE	3	86.38
Corum	TRPC1-STIM1-ORAI1 complex	MLPP	FALSE	3	86.38
Corum	PAR-6-PAR-3-VE-cadherin complex, endothelial	MLPP	TRUE	3	68.62
Corum	PAR-6-PAR-3-VE-cadherin complex, endothelial	MLPP	FALSE	3	68.62
Corum	Anti-Sm protein complex	MLPP	TRUE	7	78.54
Corum	Anti-Sm protein complex	MLPP	FALSE	7	78.54
Corum	6S methyltransferase complex	MLPP	TRUE	3	95.7
Corum	6S methyltransferase complex	MLPP	FALSE	3	95.7
Corum	20S methylosome and RG-containing Sm protein complex	MLPP	TRUE	6	99.29
Corum	20S methylosome and RG-containing Sm protein complex	MLPP	FALSE	6	99.29
Corum	6S methyltransferase and RG-containing Sm proteins complex	MLPP	TRUE	8	98.41
Corum	6S methyltransferase and RG-containing Sm proteins complex	MLPP	FALSE	8	98.41
Corum	MEP50-PRMT5-ICLN complex	MLPP	TRUE	3	92.415
Corum	MEP50-PRMT5-ICLN complex	MLPP	FALSE	3	92.415
Corum	PCI-PSA-SCG2 complex	MLPP	TRUE	3	51.26
Corum	PCI-PSA-SCG2 complex	MLPP	FALSE	3	51.26
Corum	RICH1/AMOT polarity complex, Flag-Rich1 precipitated	MLPP	TRUE	8	83.12
Corum	RICH1/AMOT polarity complex, Flag-Rich1 precipitated	MLPP	FALSE	8	83.05
Corum	RICH1-PAR3-aPKC polarity complex	MLPP	TRUE	3	80.65
Corum	RICH1-PAR3-aPKC polarity complex	MLPP	FALSE	3	80.65
Corum	RICH1/AMOT polarity complex, Flag-Amot precipitated	MLPP	TRUE	8	73.58
Corum	RICH1/AMOT polarity complex, Flag-Amot precipitated	MLPP	FALSE	8	71.935
Corum	DNMT1-EHMT2-PCNA complex	MLPP	TRUE	3	88.02
Corum	DNMT1-EHMT2-PCNA complex	MLPP	FALSE	3	88.02
Corum	TRAP-SMCC mediator complex	MLPP	TRUE	10	70.92
Corum	TRAP-SMCC mediator complex	MLPP	FALSE	10	70.92
Corum	BRAF53-BRCA2 complex	MLPP	TRUE	7	83.62
Corum	BRAF53-BRCA2 complex	MLPP	FALSE	7	81.42
Corum	SNARE complex (VAMP3, VAMP4, VAMP8, STX6)	MLPP	TRUE	4	99.8
Corum	SNARE complex (VAMP3, VAMP4, VAMP8, STX6)	MLPP	FALSE	4	95.725
Corum	SNARE complex (VAMP3, VAMP4, STX16)	MLPP	TRUE	3	95.075
Corum	SNARE complex (VAMP3, VAMP4, STX16)	MLPP	FALSE	3	91.9417
Corum	SNARE complex (VAMP3, STX6, VTI1A)	MLPP	TRUE	3	95.625
Corum	SNARE complex (VAMP3, STX6, VTI1A)	MLPP	FALSE	3	95.625
Corum	SNARE complex (VAMP4, STX6, STX16, VTI1a, VTI1b)	MLPP	TRUE	5	95.69
Corum	SNARE complex (VAMP4, STX6, STX16, VTI1a, VTI1b)	MLPP	FALSE	5	95.5167
Corum	PKA (RII-alpha and RII-beta)-AKAP5-ADRB1 complex	MLPP	TRUE	4	65.42
Corum	PKA (RII-alpha and RII-beta)-AKAP5-ADRB1 complex	MLPP	FALSE	4	39.5425
Corum	MTA1 complex	MLPP	TRUE	6	99.3333
Corum	MTA1 complex	MLPP	FALSE	6	92.3675
Corum	MTA2 complex	MLPP	TRUE	8	95.7167
Corum	MTA2 complex	MLPP	FALSE	8	94.0646
Corum	MTA1-HDAC core complex	MLPP	TRUE	5	99.3767
Corum	MTA1-HDAC core complex	MLPP	FALSE	5	99.3333
Corum	hMediator complex (MED23, CDK8, CCNC, MED7)	MLPP	TRUE	4	98.1
Corum	hMediator complex (MED23, CDK8, CCNC, MED7)	MLPP	FALSE	4	98.1
Corum	hMediator complex (MED23, CDK8, CCNC)	MLPP	TRUE	3	97.78
Corum	hMediator complex (MED23, CDK8, CCNC)	MLPP	FALSE	3	97.78
Corum	Mediator complex 1	MLPP	TRUE	5	96.89
Corum	Mediator complex 1	MLPP	FALSE	5	96.89
Corum	Mediator complex 2	MLPP	TRUE	3	93.92
Corum	Mediator complex 2	MLPP	FALSE	3	93.92
Corum	KIF3A/B-PAR-3-aPKC-PAR-6 complex	MLPP	TRUE	5	92.35
Corum	KIF3A/B-PAR-3-aPKC-PAR-6 complex	MLPP	FALSE	5	88.95
Corum	ARC92-Mediator complex	MLPP	TRUE	13	86.41
Corum	ARC92-Mediator complex	MLPP	FALSE	13	86.41
Corum	CRSP-Mediator 2 complex	MLPP	TRUE	10	88.06
Corum	CRSP-Mediator 2 complex	MLPP	FALSE	10	88.06
Corum	PAR3-PAR6-PALS1 complex	MLPP	TRUE	3	76.1667
Corum	PAR3-PAR6-PALS1 complex	MLPP	FALSE	3	74.9
Corum	Toposome	MLPP	TRUE	7	89.58
Corum	Toposome	MLPP	FALSE	7	89.58
Corum	CENP-A NAC complex	MLPP	TRUE	6	32.86
Corum	CENP-A NAC complex	MLPP	FALSE	6	32.86
Corum	CEN complex	MLPP	TRUE	36	71.7
Corum	CEN complex	MLPP	FALSE	36	71.7
Corum	SCRIB-GIT1-ARHGEF7 complex	MLPP	TRUE	3	91.25
Corum	SCRIB-GIT1-ARHGEF7 complex	MLPP	FALSE	3	91.25
Corum	FACT-NEK9 complex	MLPP	TRUE	3	85.895
Corum	FACT-NEK9 complex	MLPP	FALSE	3	85.895
Corum	FACT complex, UV-activated	MLPP	TRUE	5	99.15
Corum	FACT complex, UV-activated	MLPP	FALSE	5	98.5
Corum	Class C Vps complex (VPS11, VPS18, STX7)	MLPP	TRUE	3	98.03
Corum	Class C Vps complex (VPS11, VPS18, STX7)	MLPP	FALSE	3	98.03
Corum	Class C Vps complex (VPS11, VPS18, VPS16)	MLPP	TRUE	3	99.41
Corum	Class C Vps complex (VPS11, VPS18, VPS16)	MLPP	FALSE	3	99.41
Corum	LLGL2-PAR-6B-PRKCI complex	MLPP	TRUE	3	94.81
Corum	LLGL2-PAR-6B-PRKCI complex	MLPP	FALSE	3	94.81
Corum	PAR-3-PAR-6B-PRKCI complex	MLPP	TRUE	3	82.91
Corum	PAR-3-PAR-6B-PRKCI complex	MLPP	FALSE	3	82.91
Corum	LLGL1-PAR-6B-PRKCI complex	MLPP	TRUE	3	92.85
Corum	LLGL1-PAR-6B-PRKCI complex	MLPP	FALSE	3	92.85
Corum	EED-EZH2 complex	MLPP	TRUE	5	96.7833
Corum	EED-EZH2 complex	MLPP	FALSE	5	96.7833
Corum	GAA1-GPI8-PIGT-PIG-PIGS complex	MLPP	TRUE	5	98.85
Corum	GAA1-GPI8-PIGT-PIG-PIGS complex	MLPP	FALSE	5	98.85
Corum	KIN17-PCNA-RPA70 complex	MLPP	TRUE	3	99.46
Corum	KIN17-PCNA-RPA70 complex	MLPP	FALSE	3	99.46
Corum	p23 protein complex	MLPP	TRUE	3	94.24
Corum	p23 protein complex	MLPP	FALSE	3	94.24
Corum	RC complex (Replication competent complex)	MLPP	TRUE	9	98.325
Corum	RC complex (Replication competent complex)	MLPP	FALSE	9	97.7
Corum	RC complex during S-phase of cell cycle	MLPP	TRUE	13	98.37
Corum	RC complex during S-phase of cell cycle	MLPP	FALSE	13	98.37
Corum	RC complex during G2/M-phase of cell cycle	MLPP	TRUE	13	97.86
Corum	RC complex during G2/M-phase of cell cycle	MLPP	FALSE	13	97.86
Corum	CAK complex (Cdk-activating kinase complex)	MLPP	TRUE	3	96.9233
Corum	CAK complex (Cdk-activating kinase complex)	MLPP	FALSE	3	96.9233
Corum	CAK-ERCC2 complex	MLPP	TRUE	4	98.95
Corum	CAK-ERCC2 complex	MLPP	FALSE	4	98.95
Corum	ORC 2-4 complex (origin recognition 2-4 complex)	MLPP	TRUE	3	96.0167
Corum	ORC 2-4 complex (origin recognition 2-4 complex)	MLPP	FALSE	3	96.0167
Corum	ORC 2-5 complex (origin recognition 2-5 complex)	MLPP	TRUE	4	97.2333
Corum	ORC 2-5 complex (origin recognition 2-5 complex)	MLPP	FALSE	4	97.2333
Corum	TFIIH transcription factor core complex	MLPP	TRUE	5	99.7
Corum	TFIIH transcription factor core complex	MLPP	FALSE	5	99.7
Corum	ORC 1-5 complex (origin recognition 1-5 complex)	MLPP	TRUE	5	96.8
Corum	ORC 1-5 complex (origin recognition 1-5 complex)	MLPP	FALSE	5	96.8
Corum	Alpha-dystrobrevin-ZO-1-actin complex	MLPP	TRUE	3	86.06
Corum	Alpha-dystrobrevin-ZO-1-actin complex	MLPP	FALSE	3	86.06
Corum	Snurportin-CRM1-RanGTP complex	MLPP	TRUE	3	98.96
Corum	Snurportin-CRM1-RanGTP complex	MLPP	FALSE	3	98.96
Corum	Ubiquitin E3 ligase (FBXW11, SKP1A, CUL1, RBX1)	MLPP	TRUE	4	99.8
Corum	Ubiquitin E3 ligase (FBXW11, SKP1A, CUL1, RBX1)	MLPP	FALSE	4	99.8
Corum	ESR1-RELA-BCL3-NCOA3 complex	MLPP	TRUE	4	56.84
Corum	ESR1-RELA-BCL3-NCOA3 complex	MLPP	FALSE	4	56.84
Corum	Retromer complex (SNX1, SNX2, VPS35, VPS29, VPS26B)	MLPP	TRUE	5	99.33
Corum	Retromer complex (SNX1, SNX2, VPS35, VPS29, VPS26B)	MLPP	FALSE	5	99.02
Corum	BAR-BCL2-CASP8 complex	MLPP	TRUE	3	45.64
Corum	BAR-BCL2-CASP8 complex	MLPP	FALSE	3	45.64
Corum	12S U11 snRNP	MLPP	TRUE	15	94.3
Corum	12S U11 snRNP	MLPP	FALSE	15	94.3
Corum	SNX complex (SNX1, SNX1a, SNX2, SNX4)	MLPP	TRUE	3	99.16
Corum	SNX complex (SNX1, SNX1a, SNX2, SNX4)	MLPP	FALSE	3	98.52
Corum	DNA repair complex NEIL2-PNK-Pol(beta)-LigIII(alpha)-XRCC1	MLPP	TRUE	5	75.1
Corum	DNA repair complex NEIL2-PNK-Pol(beta)-LigIII(alpha)-XRCC1	MLPP	FALSE	5	75.1
Corum	DNA repair complex NEIL1-PNK-Pol(beta)-LigIII(alpha)-XRCC1	MLPP	TRUE	5	75.1
Corum	DNA repair complex NEIL1-PNK-Pol(beta)-LigIII(alpha)-XRCC1	MLPP	FALSE	5	75.1
Corum	BIRC5-AURKB-INCENP-EVI5 complex	MLPP	TRUE	4	80.6
Corum	BIRC5-AURKB-INCENP-EVI5 complex	MLPP	FALSE	4	80.6
Corum	SNX complex (SNX1, SNX1a, SNX2, SNX4, LEPR)	MLPP	TRUE	4	98.52
Corum	SNX complex (SNX1, SNX1a, SNX2, SNX4, LEPR)	MLPP	FALSE	4	51.325
Corum	PCNA-KU antigen complex	MLPP	TRUE	3	99.2575
Corum	PCNA-KU antigen complex	MLPP	FALSE	3	99.2575
Corum	SNX complex (SNX1, SNX1a, SNX2, SNX4, INSR)	MLPP	TRUE	4	98.52
Corum	SNX complex (SNX1, SNX1a, SNX2, SNX4, INSR)	MLPP	FALSE	4	95.93
Corum	Frataxin complex	MLPP	TRUE	6	99.26
Corum	Frataxin complex	MLPP	FALSE	6	99.26
Corum	SNX complex (SNX1, SNX1a, SNX2, SNX4, EGFR)	MLPP	TRUE	4	98.52
Corum	SNX complex (SNX1, SNX1a, SNX2, SNX4, EGFR)	MLPP	FALSE	4	93.885
Corum	SNX complex (SNX1, SNX1a, SNX2, SNX4, PDGFRA)	MLPP	TRUE	4	98.52
Corum	SNX complex (SNX1, SNX1a, SNX2, SNX4, PDGFRA)	MLPP	FALSE	4	91.56
Corum	eIF3 complex (EIF3S6, EIF3S5, EIF3S4, EIF3S3, EIF3S6IP, EIF3S2, EIF3S9, EIF3S12, EIF3S10, EIF3S8, EIF3S1, EIF3S7, PCID1)	MLPP	TRUE	13	99.45
Corum	eIF3 complex (EIF3S6, EIF3S5, EIF3S4, EIF3S3, EIF3S6IP, EIF3S2, EIF3S9, EIF3S12, EIF3S10, EIF3S8, EIF3S1, EIF3S7, PCID1)	MLPP	FALSE	13	99.45
Corum	DNA synthesome complex (13 subunits)	MLPP	TRUE	13	98.875
Corum	DNA synthesome complex (13 subunits)	MLPP	FALSE	13	98.6
Corum	DNA synthesome complex (17 subunits)	MLPP	TRUE	17	98.925
Corum	DNA synthesome complex (17 subunits)	MLPP	FALSE	17	98.925
Corum	DNA polymerase alpha-primase complex	MLPP	TRUE	4	99.15
Corum	DNA polymerase alpha-primase complex	MLPP	FALSE	4	99.15
Corum	transcription factor IIIC multisubunit complex	MLPP	TRUE	5	72.875
Corum	transcription factor IIIC multisubunit complex	MLPP	FALSE	5	72.875
Corum	TFIIIC containing-TOP1-SUB1 complex	MLPP	TRUE	7	83.73
Corum	TFIIIC containing-TOP1-SUB1 complex	MLPP	FALSE	7	83.73
Corum	DNA synthesome core complex	MLPP	TRUE	10	98.45
Corum	DNA synthesome core complex	MLPP	FALSE	10	98.3583
Corum	DNA synthesome complex (15 subunits)	MLPP	TRUE	15	98.75
Corum	DNA synthesome complex (15 subunits)	MLPP	FALSE	15	98.75
Corum	5S-DNA-TFIIIA-TFIIIC2 subcomplex	MLPP	TRUE	6	73.2
Corum	5S-DNA-TFIIIA-TFIIIC2 subcomplex	MLPP	FALSE	6	73.2
Corum	5S-DNA-TFIIIA-TFIIIC2-TFIIIB subcomplex	MLPP	TRUE	9	75.14
Corum	5S-DNA-TFIIIA-TFIIIC2-TFIIIB subcomplex	MLPP	FALSE	9	75.14
Corum	CRM1-Survivin-AuroraB mitotic complex	MLPP	TRUE	3	94.69
Corum	CRM1-Survivin-AuroraB mitotic complex	MLPP	FALSE	3	94.69
Corum	Chromosomal passenger complex CPC (INCENP, CDCA8, BIRC5, AURKB)	MLPP	TRUE	4	30.8333
Corum	Chromosomal passenger complex CPC (INCENP, CDCA8, BIRC5, AURKB)	MLPP	FALSE	4	30.8333
Corum	Chromosomal passenger complex CPC (INCENP, CDCA8, BIRC5)	MLPP	TRUE	3	28.4767
Corum	Chromosomal passenger complex CPC (INCENP, CDCA8, BIRC5)	MLPP	FALSE	3	28.4767
Corum	ATR-HDAC2-CHD4 complex	MLPP	TRUE	3	96.26
Corum	ATR-HDAC2-CHD4 complex	MLPP	FALSE	3	96.26
Corum	SNARE complex (VAMP2, SNAP25, STX1a, CPLX1, CPLX3)	MLPP	TRUE	5	74.145
Corum	SNARE complex (VAMP2, SNAP25, STX1a, CPLX1, CPLX3)	MLPP	FALSE	5	74.145
Corum	SNARE complex (VAMP2, SNAP25, STX1a, CPLX3, CPLX4)	MLPP	TRUE	5	69.1233
Corum	SNARE complex (VAMP2, SNAP25, STX1a, CPLX3, CPLX4)	MLPP	FALSE	5	69.1233
Corum	SNARE complex (VAMP2, SNAP25, STX1a, STX3, CPLX1, CPLX3, CPLX4)	MLPP	TRUE	7	74.145
Corum	SNARE complex (VAMP2, SNAP25, STX1a, STX3, CPLX1, CPLX3, CPLX4)	MLPP	FALSE	7	53.75
Corum	Complexin complex (STX3, CPLX1, CPLX3)	MLPP	TRUE	3	50.8
Corum	Complexin complex (STX3, CPLX1, CPLX3)	MLPP	FALSE	3	50.8
Corum	CF IIAm complex (Cleavage factor IIAm complex)	MLPP	TRUE	15	94.62
Corum	CF IIAm complex (Cleavage factor IIAm complex)	MLPP	FALSE	15	94.62
Corum	SMN complex	MLPP	TRUE	7	52.84
Corum	SMN complex	MLPP	FALSE	7	52.84
Corum	Cleavage and polyadenylation factor (CPSF)	MLPP	TRUE	5	99.55
Corum	Cleavage and polyadenylation factor (CPSF)	MLPP	FALSE	5	99.5167
Corum	Cleavage stimulation factor	MLPP	TRUE	3	96.5333
Corum	Cleavage stimulation factor	MLPP	FALSE	3	96.5333
Corum	Polyadenylation complex (CSTF1, CSTF2, CSTF3, SYMPK CPSF1, CPSF2, CPSF3)	MLPP	TRUE	7	98.7667
Corum	Polyadenylation complex (CSTF1, CSTF2, CSTF3, SYMPK CPSF1, CPSF2, CPSF3)	MLPP	FALSE	7	98.7
Corum	snRNP-free U1A (SF-A) complex	MLPP	TRUE	4	92.28
Corum	snRNP-free U1A (SF-A) complex	MLPP	FALSE	4	91.845
Corum	Histone H3.1 complex	MLPP	TRUE	10	97.0575
Corum	Histone H3.1 complex	MLPP	FALSE	10	96.66
Corum	Histone H3.3 complex	MLPP	TRUE	9	96.8
Corum	Histone H3.3 complex	MLPP	FALSE	9	96.46
Corum	FA complex (Fanconi anemia complex)	MLPP	TRUE	11	30.15
Corum	FA complex (Fanconi anemia complex)	MLPP	FALSE	11	30.15
Corum	Integrator complex	MLPP	TRUE	11	92.2
Corum	Integrator complex	MLPP	FALSE	11	92.2
Corum	DSS1 complex	MLPP	TRUE	11	83.1
Corum	DSS1 complex	MLPP	FALSE	11	83.1
Corum	Integrator-RNAPII complex	MLPP	TRUE	13	90.85
Corum	Integrator-RNAPII complex	MLPP	FALSE	13	90.85
Corum	ING1-p300-PCNA complex	MLPP	TRUE	3	67.3
Corum	ING1-p300-PCNA complex	MLPP	FALSE	3	67.3
Corum	Ubiquitin E3 ligase (DDB1, DDB2, CUL4A, CUL4B, RBX1)	MLPP	TRUE	5	99.8375
Corum	Ubiquitin E3 ligase (DDB1, DDB2, CUL4A, CUL4B, RBX1)	MLPP	FALSE	5	99.825
Corum	RNF20-RNF40-UbE2E1 complex	MLPP	TRUE	3	95.42
Corum	RNF20-RNF40-UbE2E1 complex	MLPP	FALSE	3	92.07
Corum	p400-associated complex	MLPP	TRUE	6	97.28
Corum	p400-associated complex	MLPP	FALSE	6	97.785
Corum	Paf complex	MLPP	TRUE	5	95.87
Corum	Paf complex	MLPP	FALSE	5	95.87
Corum	SKI complex	MLPP	TRUE	3	94.475
Corum	SKI complex	MLPP	FALSE	3	94.475
Corum	SNARE complex (STX4, VAMP8, VAMP3, SNAP23)	MLPP	TRUE	4	96.32
Corum	SNARE complex (STX4, VAMP8, VAMP3, SNAP23)	MLPP	FALSE	4	85.505
Corum	c-MYC-ATPase-helicase complex	MLPP	TRUE	5	98.29
Corum	c-MYC-ATPase-helicase complex	MLPP	FALSE	5	98.29
Corum	TIP49-TIP48-BAF53 complex	MLPP	TRUE	3	99.5833
Corum	TIP49-TIP48-BAF53 complex	MLPP	FALSE	3	99.47
Corum	PHAX-CBC complex (cap binding complex)	MLPP	TRUE	3	78.9733
Corum	PHAX-CBC complex (cap binding complex)	MLPP	FALSE	3	78.9733
Corum	CRM1-RAN-PHAX-CBC complex (cap binding complex)	MLPP	TRUE	5	98.58
Corum	CRM1-RAN-PHAX-CBC complex (cap binding complex)	MLPP	FALSE	5	98.58
Corum	Polycomb repressive complex 4	MLPP	TRUE	3	92.02
Corum	Polycomb repressive complex 4	MLPP	FALSE	3	92.02
Corum	BCOR complex	MLPP	TRUE	8	88.09
Corum	BCOR complex	MLPP	FALSE	8	87.465
Corum	CENP-A NAC-CAD complex	MLPP	TRUE	12	33.9975
Corum	CENP-A NAC-CAD complex	MLPP	FALSE	12	33.9975
Corum	CDC5L core complex	MLPP	TRUE	6	99.33
Corum	CDC5L core complex	MLPP	FALSE	6	99.33
Corum	CDC5L complex	MLPP	TRUE	30	97.82
Corum	CDC5L complex	MLPP	FALSE	30	97.805
Corum	EGFR-containing signaling complex	MLPP	TRUE	4	90.54
Corum	EGFR-containing signaling complex	MLPP	FALSE	4	89.33
Corum	ESCRT-III complex	MLPP	TRUE	10	98.97
Corum	ESCRT-III complex	MLPP	FALSE	10	98.535
Corum	ESCRT-II complex	MLPP	TRUE	3	99.55
Corum	ESCRT-II complex	MLPP	FALSE	3	99.55
Corum	DNA double-strand break end-joining complex	MLPP	TRUE	6	96.98
Corum	DNA double-strand break end-joining complex	MLPP	FALSE	6	96.98
Corum	RNA pol II containing coactivator complex Tat-SF	MLPP	TRUE	5	96.04
Corum	RNA pol II containing coactivator complex Tat-SF	MLPP	FALSE	5	96.04
Corum	ESCRT-I complex	MLPP	TRUE	3	91.725
Corum	ESCRT-I complex	MLPP	FALSE	3	91.725
Corum	Rap1 complex	MLPP	TRUE	7	38.4083
Corum	Rap1 complex	MLPP	FALSE	7	37.7667
Corum	E2F-6 complex	MLPP	TRUE	12	78.1875
Corum	E2F-6 complex	MLPP	FALSE	12	77.225
Corum	TIN2 complex	MLPP	TRUE	4	30.9042
Corum	TIN2 complex	MLPP	FALSE	4	30.9042
Corum	Oligosaccharyltransferase complex (Stt3A variant)	MLPP	TRUE	6	99.72
Corum	Oligosaccharyltransferase complex (Stt3A variant)	MLPP	FALSE	6	99.72
Corum	Oligosaccharyltransferase complex (Stt3B variant)	MLPP	TRUE	7	99.63
Corum	Oligosaccharyltransferase complex (Stt3B variant)	MLPP	FALSE	7	99.58
Corum	TRF1-TIN2 complex	MLPP	TRUE	4	36.9188
Corum	TRF1-TIN2 complex	MLPP	FALSE	4	36.9188
Corum	TRF1 telomere length regulation complex	MLPP	TRUE	3	34.155
Corum	TRF1 telomere length regulation complex	MLPP	FALSE	3	34.155
Corum	TRF-Rap1 complex I, 2MD	MLPP	TRUE	6	42.3763
Corum	TRF-Rap1 complex I, 2MD	MLPP	FALSE	6	42.9288
Corum	TRF2-Rap1 complex II	MLPP	TRUE	4	32.7417
Corum	TRF2-Rap1 complex II	MLPP	FALSE	4	32.7417
Corum	Ubiquitin E3 ligase (AHR, ARNT, DDB1, TBL3, CUL4B, RBX1)	MLPP	TRUE	6	99.3
Corum	Ubiquitin E3 ligase (AHR, ARNT, DDB1, TBL3, CUL4B, RBX1)	MLPP	FALSE	6	99.3
Corum	Ubiquitin E3 ligase (DET1, DDB1, CUL4A, RBX1, COP1)	MLPP	TRUE	4	99.85
Corum	Ubiquitin E3 ligase (DET1, DDB1, CUL4A, RBX1, COP1)	MLPP	FALSE	4	99.85
Corum	Ubiquitin E3 ligase (FBXW7, CUL1, SKP1A, RBX1)	MLPP	TRUE	4	99.8
Corum	Ubiquitin E3 ligase (FBXW7, CUL1, SKP1A, RBX1)	MLPP	FALSE	4	99.8
Corum	Tankyrin 1-tankyrin 2-TRF1 complex	MLPP	TRUE	3	71.8367
Corum	Tankyrin 1-tankyrin 2-TRF1 complex	MLPP	FALSE	3	45.89
Corum	TRF2-Ku complex	MLPP	TRUE	3	75.1375
Corum	TRF2-Ku complex	MLPP	FALSE	3	75.1375
Corum	TFIIA-TRF2 complex	MLPP	TRUE	3	74.8
Corum	TFIIA-TRF2 complex	MLPP	FALSE	3	74.8
Corum	H2AX complex, isolated from cells without IR exposure	MLPP	TRUE	13	98.24
Corum	H2AX complex, isolated from cells without IR exposure	MLPP	FALSE	13	98.24
Corum	Ubiquitin E3 ligase (BMI1, SPOP, CUL3)	MLPP	TRUE	3	96.35
Corum	Ubiquitin E3 ligase (BMI1, SPOP, CUL3)	MLPP	FALSE	3	96.35
Corum	Ubiquitin E3 ligase (H2AFY, SPOP, CUL3)	MLPP	TRUE	3	92.85
Corum	Ubiquitin E3 ligase (H2AFY, SPOP, CUL3)	MLPP	FALSE	3	92.85
Corum	H2AX complex I	MLPP	TRUE	7	93.6
Corum	H2AX complex I	MLPP	FALSE	7	93.6
Corum	H2AX complex II	MLPP	TRUE	10	97.78
Corum	H2AX complex II	MLPP	FALSE	10	95.89
Corum	WINAC complex	MLPP	TRUE	14	96.2275
Corum	WINAC complex	MLPP	FALSE	14	95.9587
Corum	FIB-associated protein complex	MLPP	TRUE	6	98.81
Corum	FIB-associated protein complex	MLPP	FALSE	6	98.81
Corum	REST-CoREST-mSIN3A complex	MLPP	TRUE	3	59.14
Corum	REST-CoREST-mSIN3A complex	MLPP	FALSE	3	59.14
Corum	EBAFb complex	MLPP	TRUE	10	96.2275
Corum	EBAFb complex	MLPP	FALSE	10	96.0037
Corum	Ubiquitin E3 ligase (SPOP, DAXX, CUL3)	MLPP	TRUE	3	77.41
Corum	Ubiquitin E3 ligase (SPOP, DAXX, CUL3)	MLPP	FALSE	3	77.41
Corum	EBAFa complex	MLPP	TRUE	10	96.2275
Corum	EBAFa complex	MLPP	FALSE	10	96.0037
Corum	Menin-associated histone methyltransferase complex	MLPP	TRUE	7	64.7167
Corum	Menin-associated histone methyltransferase complex	MLPP	FALSE	7	64.7167
Corum	Ubiquitin E3 ligase (SIAH1, SIP, SKP1A, TBL1X)	MLPP	TRUE	4	90.2
Corum	Ubiquitin E3 ligase (SIAH1, SIP, SKP1A, TBL1X)	MLPP	FALSE	4	90.2
Corum	MLL-HCF complex	MLPP	TRUE	7	69.93
Corum	MLL-HCF complex	MLPP	FALSE	7	69.93
Corum	ALL-1 supercomplex	MLPP	TRUE	28	97.24
Corum	ALL-1 supercomplex	MLPP	FALSE	28	97.22
Corum	Ubiquitin E3 ligase (GLMN, FBXW8, SKP1A, RBX1)	MLPP	TRUE	4	85.74
Corum	Ubiquitin E3 ligase (GLMN, FBXW8, SKP1A, RBX1)	MLPP	FALSE	4	85.74
Corum	Chromatin assembly complex (CAF-1 complex)	MLPP	TRUE	3	83.43
Corum	Chromatin assembly complex (CAF-1 complex)	MLPP	FALSE	3	83.43
Corum	Neddylin ligase (FBXO11, SKP1, CUL1, RBX1)	MLPP	TRUE	4	99.8
Corum	Neddylin ligase (FBXO11, SKP1, CUL1, RBX1)	MLPP	FALSE	4	99.8
Corum	SRm160/300 complex	MLPP	TRUE	5	90.96
Corum	SRm160/300 complex	MLPP	FALSE	5	90.96
Corum	DCS complex (PTBP1, PTBP2, HNRPH1, HNRPF)	MLPP	TRUE	4	95.245
Corum	DCS complex (PTBP1, PTBP2, HNRPH1, HNRPF)	MLPP	FALSE	4	94.5083
Corum	IPO13-RBM8A-MAGOH complex	MLPP	TRUE	3	98.97
Corum	IPO13-RBM8A-MAGOH complex	MLPP	FALSE	3	98.97
Corum	MKK4-ARRB2-ASK1 complex	MLPP	TRUE	3	92.48
Corum	MKK4-ARRB2-ASK1 complex	MLPP	FALSE	3	92.48
Corum	MKK4-ARRB2-JNK3 complex	MLPP	TRUE	3	89.85
Corum	MKK4-ARRB2-JNK3 complex	MLPP	FALSE	3	87.66
Corum	Multiprotein complex (mRNA turnover)	MLPP	TRUE	5	84.15
Corum	Multiprotein complex (mRNA turnover)	MLPP	FALSE	5	76.9375
Corum	PABPC1-HSPA8-HNRPD-EIF4G1 complex	MLPP	TRUE	4	95.6
Corum	PABPC1-HSPA8-HNRPD-EIF4G1 complex	MLPP	FALSE	4	91.5317
Corum	Transcription initiation factor complex (TAF1, TAF5, TAF11, TAF12, TBP)	MLPP	TRUE	5	98.8333
Corum	Transcription initiation factor complex (TAF1, TAF5, TAF11, TAF12, TBP)	MLPP	FALSE	5	98.8333
Corum	Transcription initiation factor complex (TAF5, TAF6, TAF9, TAF11, TBP)	MLPP	TRUE	5	99
Corum	Transcription initiation factor complex (TAF5, TAF6, TAF9, TAF11, TBP)	MLPP	FALSE	5	99
Corum	Large Drosha complex	MLPP	TRUE	20	78.96
Corum	Large Drosha complex	MLPP	FALSE	20	77.88
Corum	SNW1 complex	MLPP	TRUE	18	98.91
Corum	SNW1 complex	MLPP	FALSE	18	98.91
Corum	Septin complex	MLPP	TRUE	5	99.72
Corum	NPC subcomplex (NUP98, NUP107, NUP133, NUP160)	MLPP	TRUE	4	93.9
Corum	NPC subcomplex (NUP98, NUP107, NUP133, NUP160)	MLPP	FALSE	4	93.9
Corum	GLE1-NUPL2-NUP155 complex	MLPP	TRUE	3	67.49
Corum	GLE1-NUPL2-NUP155 complex	MLPP	FALSE	3	67.49
Corum	ING4 complex (ING4, JADE1, KAT7, MEAF6)	MLPP	TRUE	4	94.88
Corum	ING4 complex (ING4, JADE1, KAT7, MEAF6)	MLPP	FALSE	4	94.88
Corum	Rb-tal-1-E2A-Lmo2-Ldb1 complex	MLPP	TRUE	5	84.75
Corum	Rb-tal-1-E2A-Lmo2-Ldb1 complex	MLPP	FALSE	5	84.75
Corum	hASC-1 complex	MLPP	TRUE	4	88.54
Corum	hASC-1 complex	MLPP	FALSE	4	88.54
Corum	GALNS-lysosomal hydrolase 1.27 MDa complex	MLPP	TRUE	4	81.15
Corum	GALNS-lysosomal hydrolase 1.27 MDa complex	MLPP	FALSE	4	81.15
Corum	Elongator holo complex	MLPP	TRUE	3	98.67
Corum	Elongator holo complex	MLPP	FALSE	3	98.67
Corum	DICER1-NCOA6-AGO2 complex	MLPP	TRUE	3	72.89
Corum	DICER1-NCOA6-AGO2 complex	MLPP	FALSE	3	72.89
Corum	WDR5-ASH2L-RBBP5-MLL2 complex	MLPP	TRUE	4	69.76
Corum	WDR5-ASH2L-RBBP5-MLL2 complex	MLPP	FALSE	4	69.76
Corum	ASCOM complex	MLPP	TRUE	7	78.505
Corum	ASCOM complex	MLPP	FALSE	7	78.505
Corum	MOF complex	MLPP	TRUE	10	90.88
Corum	MOF complex	MLPP	FALSE	10	90.88
Corum	NCOR1 complex	MLPP	TRUE	10	97.43
Corum	NCOR1 complex	MLPP	FALSE	10	97.0525
Corum	LIN2-LIN7-SAP97 complex	MLPP	TRUE	3	94.83
Corum	LIN2-LIN7-SAP97 complex	MLPP	FALSE	3	95.3
Corum	MCM2-MCM6-MCM7 complex	MLPP	TRUE	3	99.75
Corum	AFF1-MLLT1-CBX8 complex	MLPP	TRUE	3	66.76
Corum	AFF1-MLLT1-CBX8 complex	MLPP	FALSE	3	66.76
Corum	hPRC1L complex	MLPP	TRUE	4	95.9
Corum	hPRC1L complex	MLPP	FALSE	4	81.1688
Corum	Mis12 centromere complex	MLPP	TRUE	6	34.03
Corum	Mis12 centromere complex	MLPP	FALSE	6	34.03
Corum	pRb2/p130-multimolecular complex (RB2, E2F5, HDAC1, SUV39H1, P300)	MLPP	TRUE	5	86.56
Corum	pRb2/p130-multimolecular complex (RB2, E2F5, HDAC1, SUV39H1, P300)	MLPP	FALSE	5	86.56
Corum	E2F5-RB2-DP1 complex	MLPP	TRUE	3	94.2167
Corum	E2F5-RB2-DP1 complex	MLPP	FALSE	3	94.2167
Corum	SMAD3/4-E2F4/5-p107-DP1 complex	MLPP	TRUE	6	93.93
Corum	SMAD3/4-E2F4/5-p107-DP1 complex	MLPP	FALSE	6	93.3762
Corum	DNMT1-RB1-HDAC1-E2F1 complex	MLPP	TRUE	4	77.33
Corum	DNMT1-RB1-HDAC1-E2F1 complex	MLPP	FALSE	4	77.33
Corum	DAXX-DNMT1-DMAP1 complex	MLPP	TRUE	3	64.49
Corum	DAXX-DNMT1-DMAP1 complex	MLPP	FALSE	3	64.49
Corum	RGS6-DNMT1-DMAP1 complex	MLPP	TRUE	3	77.11
Corum	RGS6-DNMT1-DMAP1 complex	MLPP	FALSE	3	77.11
Corum	BHC110 complex	MLPP	TRUE	10	72.76
Corum	BHC110 complex	MLPP	FALSE	10	72
Corum	PID complex	MLPP	TRUE	5	93.9175
Corum	PID complex	MLPP	FALSE	5	93.9175
Corum	NCOR2 complex	MLPP	TRUE	7	85.2958
Corum	NCOR2 complex	MLPP	FALSE	7	81.6875
Corum	IL4-IL4R-IL2RG complex	MLPP	TRUE	3	41.29
Corum	IL4-IL4R-IL2RG complex	MLPP	FALSE	3	41.29
Corum	IL6ST-PRKCD-STAT3 complex	MLPP	TRUE	3	62.57
Corum	IL6ST-PRKCD-STAT3 complex	MLPP	FALSE	3	62.57
Corum	STAT3-NLK-MAP3K7 complex	MLPP	TRUE	3	87.98
Corum	STAT3-NLK-MAP3K7 complex	MLPP	FALSE	3	85.61
Corum	p300-SMAD1-STAT3 complex	MLPP	TRUE	3	82.14
Corum	p300-SMAD1-STAT3 complex	MLPP	FALSE	3	82.14
Corum	G protein complex (GNG2, GNB2L1, RAF1)	MLPP	TRUE	3	77.26
Corum	G protein complex (GNG2, GNB2L1, RAF1)	MLPP	FALSE	3	77.26
Corum	PPP2CA-PPP2R1A-PPP2R3A complex	MLPP	TRUE	3	96.9233
Corum	PPP2CA-PPP2R1A-PPP2R3A complex	MLPP	FALSE	3	96.9233
Corum	IPO13-RAN-EIF1AX complex	MLPP	TRUE	3	98.05
Corum	IPO13-RAN-EIF1AX complex	MLPP	FALSE	3	98.05
Corum	TNPO2-RAN-NXF1 complex	MLPP	TRUE	3	97.88
Corum	TNPO2-RAN-NXF1 complex	MLPP	FALSE	3	97.88
Corum	RANBP1-RAN-KPNB1 complex	MLPP	TRUE	3	98.78
Corum	RANBP1-RAN-KPNB1 complex	MLPP	FALSE	3	98.78
Corum	NMI-POLR1B-RRN3 complex	MLPP	TRUE	3	62.85
Corum	NMI-POLR1B-RRN3 complex	MLPP	FALSE	3	62.85
Corum	Vigilin-DNA-PK-Ku antigen complex	MLPP	TRUE	4	90.34
Corum	Vigilin-DNA-PK-Ku antigen complex	MLPP	FALSE	4	90.34
Corum	GNAS-GNB1-GNG2 complex	MLPP	TRUE	3	62.89
Corum	GNAS-GNB1-GNG2 complex	MLPP	FALSE	3	62.89
Corum	G protein complex (MCF2, GNB1, GNG2)	MLPP	TRUE	3	77.85
Corum	G protein complex (MCF2, GNB1, GNG2)	MLPP	FALSE	3	77.85
Corum	G protein complex (BTK, GNG1, GNG2)	MLPP	TRUE	3	74.85
Corum	G protein complex (BTK, GNG1, GNG2)	MLPP	FALSE	3	74.85
Corum	G protein complex (CACNA1A, GNB1, GNG2)	MLPP	TRUE	3	74.27
Corum	G protein complex (CACNA1A, GNB1, GNG2)	MLPP	FALSE	3	74.27
Corum	G protein complex (PTHR1, GNB1, GNG2)	MLPP	TRUE	3	70.9
Corum	G protein complex (PTHR1, GNB1, GNG2)	MLPP	FALSE	3	70.9
Corum	G protein complex (HDAC5, GNB1, GNG2)	MLPP	TRUE	3	74.54
Corum	G protein complex (HDAC5, GNB1, GNG2)	MLPP	FALSE	3	74.54
Corum	G protein complex (HDAC4, GNB1, GNG2)	MLPP	TRUE	3	73.78
Corum	G protein complex (HDAC4, GNB1, GNG2)	MLPP	FALSE	3	73.78
Corum	FA core complex 1 (Fanconi anemia core complex 1)	MLPP	TRUE	5	30.1
Corum	FA core complex 1 (Fanconi anemia core complex 1)	MLPP	FALSE	5	30.1
Corum	CyclinD1-CDK4-CDK6 complex	MLPP	TRUE	3	92.83
Corum	CyclinD1-CDK4-CDK6 complex	MLPP	FALSE	3	88.86
Corum	CyclinD1-CDK4-p21 complex	MLPP	TRUE	3	54.48
Corum	CyclinD1-CDK4-p21 complex	MLPP	FALSE	3	54.48
Corum	p16-cyclin D2-CDK4 complex	MLPP	TRUE	3	72.25
Corum	p16-cyclin D2-CDK4 complex	MLPP	FALSE	3	72.25
Corum	p27-cyclinE-CDK2 complex	MLPP	TRUE	3	62.095
Corum	p27-cyclinE-CDK2 complex	MLPP	FALSE	3	62.095
Corum	E2F4-p107-cyclinA complex	MLPP	TRUE	3	79.5833
Corum	E2F4-p107-cyclinA complex	MLPP	FALSE	3	79.5833
Corum	ABL2-HRAS-RIN1 complex	MLPP	TRUE	3	82.53
Corum	ABL2-HRAS-RIN1 complex	MLPP	FALSE	3	82.53
Corum	IL2-IL2RA-IL2RB complex	MLPP	TRUE	3	29.5
Corum	IL2-IL2RA-IL2RB complex	MLPP	FALSE	3	29.5
Corum	TICAM1-TICAM2-TLR4 complex	MLPP	TRUE	3	24.975
Corum	TICAM1-TICAM2-TLR4 complex	MLPP	FALSE	3	24.975
Corum	CTCF-nucleophosmin-PARP-HIS-KPNA-LMNA-TOP complex	MLPP	TRUE	9	95.8275
Corum	CTCF-nucleophosmin-PARP-HIS-KPNA-LMNA-TOP complex	MLPP	FALSE	9	95.31
Corum	TLE1 corepressor complex (MASH1 promoter-corepressor complex)	MLPP	TRUE	8	95.05
Corum	TLE1 corepressor complex (MASH1 promoter-corepressor complex)	MLPP	FALSE	8	95.05
Corum	SF3A1-SF3A2-SF3A3 complex	MLPP	TRUE	3	98.65
Corum	SF3A1-SF3A2-SF3A3 complex	MLPP	FALSE	3	98.65
Corum	SF3b complex	MLPP	TRUE	8	99.79
Corum	SF3b complex	MLPP	FALSE	8	99.79
Corum	(E.F.G) complex	MLPP	TRUE	3	99.375
Corum	(E.F.G) complex	MLPP	FALSE	3	99.375
Corum	SMN containing complex	MLPP	TRUE	8	64.44
Corum	SMN containing complex	MLPP	FALSE	8	64.44
Corum	SMN-PolII-RHA complex	MLPP	TRUE	10	97.5
Corum	SMN-PolII-RHA complex	MLPP	FALSE	10	97.455
Corum	PPP4C-PPP4R2-Gemin3-Gemin4 complex	MLPP	TRUE	4	68.84
Corum	PPP4C-PPP4R2-Gemin3-Gemin4 complex	MLPP	FALSE	4	68.84
Corum	TOP1-PSF-P54 complex	MLPP	TRUE	3	93.3
Corum	TOP1-PSF-P54 complex	MLPP	FALSE	3	93
Corum	CPSF6-ITCH-NUDT21-POLR2A-UBAP2L complex	MLPP	TRUE	5	86.01
Corum	CPSF6-ITCH-NUDT21-POLR2A-UBAP2L complex	MLPP	FALSE	5	86.01
Corum	CPSF6-EWSR1-ITCH-NUDT21-POLR2A-UBAP2L complex	MLPP	TRUE	6	75.08
Corum	CPSF6-EWSR1-ITCH-NUDT21-POLR2A-UBAP2L complex	MLPP	FALSE	6	75.08
Corum	CPSF6-ITCH-NUDT21-POLR2A complex	MLPP	TRUE	4	96.96
Corum	CPSF6-ITCH-NUDT21-POLR2A complex	MLPP	FALSE	4	96.96
Corum	MICB-KLRK1-HCST complex	MLPP	TRUE	3	39.85
Corum	MICB-KLRK1-HCST complex	MLPP	FALSE	3	39.85
Corum	ULBP3-KLRK1-HCST complex	MLPP	TRUE	3	47.76
Corum	ULBP3-KLRK1-HCST complex	MLPP	FALSE	3	47.76
Corum	MICA-KLRK1-HCST complex	MLPP	TRUE	3	39.43
Corum	MICA-KLRK1-HCST complex	MLPP	FALSE	3	39.43
Corum	ULBP2-KLRK1-HCST complex	MLPP	TRUE	3	44.98
Corum	ULBP2-KLRK1-HCST complex	MLPP	FALSE	3	44.98
Corum	Ubiquitin E3 ligase (SMURF2, SMAD7) - TGF(beta)	MLPP	TRUE	4	89
Corum	Ubiquitin E3 ligase (SMURF2, SMAD7) - TGF(beta)	MLPP	FALSE	4	85.675
Corum	TGF-beta-receptor-PAR6 complex	MLPP	TRUE	3	85.18
Corum	TGF-beta-receptor-PAR6 complex	MLPP	FALSE	3	79.66
Corum	Ubiquitin E3 ligase (SMAD7, SMURF1) - TGFBR1	MLPP	TRUE	3	85.9
Corum	Ubiquitin E3 ligase (SMAD7, SMURF1) - TGFBR1	MLPP	FALSE	3	85.9
Corum	RNF11-SMURF2-STAMBP complex	MLPP	TRUE	3	95.84
Corum	RNF11-SMURF2-STAMBP complex	MLPP	FALSE	3	95.84
Corum	Nogo-potassium channel complex	MLPP	TRUE	4	88.96
Corum	Nogo-potassium channel complex	MLPP	FALSE	4	82.165
Corum	LINGO1-RTN4R-NGFR complex	MLPP	TRUE	3	62.93
Corum	LINGO1-RTN4R-NGFR complex	MLPP	FALSE	3	57.515
Corum	SORT1-NGFR-NGFB complex	MLPP	TRUE	3	45.04
Corum	SORT1-NGFR-NGFB complex	MLPP	FALSE	3	45.04
Corum	ITGA4-PXN-GIT1 complex	MLPP	TRUE	3	60.5
Corum	ITGA4-PXN-GIT1 complex	MLPP	FALSE	3	60.5
Corum	AXIN-MEKK4-CCD1 complex	MLPP	TRUE	3	73.01
Corum	AXIN-MEKK4-CCD1 complex	MLPP	FALSE	3	73.01
Corum	JUN-TCF4-CTNNB1 complex	MLPP	TRUE	3	87.03
Corum	JUN-TCF4-CTNNB1 complex	MLPP	FALSE	3	87.03
Corum	SMAD3-HEF1-APC10-CDH1 complex	MLPP	TRUE	4	79.42
Corum	SMAD3-HEF1-APC10-CDH1 complex	MLPP	FALSE	4	79.42
Corum	PML-SMAD2/3-SARA complex	MLPP	TRUE	4	86.42
Corum	PML-SMAD2/3-SARA complex	MLPP	FALSE	4	76.07
Corum	TGF-beta receptor I-Axin-SMAD3 complex	MLPP	TRUE	3	89.86
Corum	TGF-beta receptor I-Axin-SMAD3 complex	MLPP	FALSE	3	89.86
Corum	PIAS3-SMAD3-P300 complex	MLPP	TRUE	3	88.0875
Corum	PIAS3-SMAD3-P300 complex	MLPP	FALSE	3	88.0875
Corum	ITGAE-ITGB7-CDH1 complex	MLPP	TRUE	3	47.79
Corum	ITGAE-ITGB7-CDH1 complex	MLPP	FALSE	3	47.79
Corum	APC-IQGAP1-CLIP-170 complex	MLPP	TRUE	3	80.355
Corum	APC-IQGAP1-CLIP-170 complex	MLPP	FALSE	3	80.355
Corum	Sororin-cohesin complex	MLPP	TRUE	6	97.975
Corum	Sororin-cohesin complex	MLPP	FALSE	6	97.8875
Corum	TSG101-VPS37B-VPS28 complex	MLPP	TRUE	3	94.215
Corum	TSG101-VPS37B-VPS28 complex	MLPP	FALSE	3	94.215
Corum	SNARE complex (SNAP25, VAMP3, VAMP2, NAPB, STX13)	MLPP	TRUE	5	98.04
Corum	SNARE complex (SNAP25, VAMP3, VAMP2, NAPB, STX13)	MLPP	FALSE	5	97.97
Corum	ELK1-SRF-ELK4 complex	MLPP	TRUE	3	58.78
Corum	ELK1-SRF-ELK4 complex	MLPP	FALSE	3	58.78
Corum	mTOR complex (MTOR, RICTOR, MLST8)	MLPP	TRUE	3	98.2333
Corum	mTOR complex (MTOR, RICTOR, MLST8)	MLPP	FALSE	3	98.2333
Corum	mTOR complex (MTOR, RAPTOR, MLST8)	MLPP	TRUE	3	98.7
Corum	mTOR complex (MTOR, RAPTOR, MLST8)	MLPP	FALSE	3	98.7
Corum	IL12A-IL12B-IL12RB1 complex	MLPP	TRUE	3	39.075
Corum	IL12A-IL12B-IL12RB1 complex	MLPP	FALSE	3	39.075
Corum	IL12B-IL12RB1-IL12RB2 complex	MLPP	TRUE	3	40.45
Corum	IL12B-IL12RB1-IL12RB2 complex	MLPP	FALSE	3	40.45
Corum	IL12A-IL12B-IL12RB2 complex	MLPP	TRUE	3	47.2
Corum	IL12A-IL12B-IL12RB2 complex	MLPP	FALSE	3	47.2
Corum	CASP8-FADD-MALT1-BCL10 complex	MLPP	TRUE	4	34.4
Corum	CASP8-FADD-MALT1-BCL10 complex	MLPP	FALSE	4	34.4
Corum	CASP8-CHUK-IKBKB-MALT1-BCL10 complex	MLPP	TRUE	5	55.0267
Corum	CASP8-CHUK-IKBKB-MALT1-BCL10 complex	MLPP	FALSE	5	55.0267
Corum	TNFRSF11A-TRAF6-SRC complex	MLPP	TRUE	3	54.02
Corum	TNFRSF11A-TRAF6-SRC complex	MLPP	FALSE	3	54.02
Corum	NFKB1-NFKB2-REL-RELA-RELB complex	MLPP	TRUE	5	55.225
Corum	NFKB1-NFKB2-RELA-RELB complex	MLPP	TRUE	4	57.5917
Corum	CHUK-IKBKB-MAP3K14 complex	MLPP	TRUE	3	76.16
Corum	IkappaB kinase complex (IKBKB, CHUK, IKBKAP, NFKBIA, RELA, MAP3K14)	MLPP	TRUE	5	67.8
Corum	IkappaB kinase complex (IKBKB, CHUK, IKBKAP, NFKBIA, RELA, MAP3K14)	MLPP	FALSE	5	59.5
Corum	CDC37-HSP90AA1-HSP90AB1-MAP3K11 complex	MLPP	TRUE	4	90.74
Corum	CDC37-HSP90AA1-HSP90AB1-MAP3K11 complex	MLPP	FALSE	4	87.675
Corum	CHUK-ERC1-IKBKB-IKBKG	MLPP	TRUE	4	60.56
Corum	CHUK-ERC1-IKBKB-IKBKG	MLPP	FALSE	4	59.595
Corum	I-kappa-B kinase complex	MLPP	TRUE	3	72.48
Corum	I-kappa-B kinase complex	MLPP	FALSE	3	61.25
Corum	IKK-alpha--ER-alpha-AIB1 complex	MLPP	TRUE	3	72.64
Corum	IKK-alpha--ER-alpha-AIB1 complex	MLPP	FALSE	3	72.64
Corum	DNAJB2-HSPA8-PSMA3 complex	MLPP	TRUE	3	96.71
Corum	DNAJB2-HSPA8-PSMA3 complex	MLPP	FALSE	3	96.71
Corum	MAP2K5-PRKCI-SQSTM1 complex	MLPP	TRUE	3	77.21
Corum	MAP2K5-PRKCI-SQSTM1 complex	MLPP	FALSE	3	70.65
Corum	ITGAM-ITGB2-CD11 complex	MLPP	TRUE	3	65.59
Corum	ITGAM-ITGB2-CD11 complex	MLPP	FALSE	3	65.59
Corum	AR-AKT-APPL complex	MLPP	TRUE	3	75.8
Corum	AR-AKT-APPL complex	MLPP	FALSE	3	75.8
Corum	Ubiquitin E3 ligase (CDC34, CUL1, RBX1)	MLPP	TRUE	3	99.34
Corum	Ubiquitin E3 ligase (CDC34, CUL1, RBX1)	MLPP	FALSE	3	99.34
Corum	Ubiquitin E3 ligase (CDT1, DDB1, CUL4A, RBX1)	MLPP	TRUE	4	99.85
Corum	Ubiquitin E3 ligase (CDT1, DDB1, CUL4A, RBX1)	MLPP	FALSE	4	99.85
Corum	COP9 signalosome complex	MLPP	TRUE	8	99.85
Corum	COP9 signalosome complex	MLPP	FALSE	8	99.85
Corum	CNS-P53 complex	MLPP	TRUE	9	99.825
Corum	CNS-P53 complex	MLPP	FALSE	9	99.825
Corum	Kaiso-NCOR complex	MLPP	TRUE	10	85.08
Corum	Kaiso-NCOR complex	MLPP	FALSE	10	85.08
Corum	Ubiquitin E3 ligase (CDC34, NEDD8, BTRC, CUL1, SKP1A, RBX1)	MLPP	TRUE	5	99.3125
Corum	Ubiquitin E3 ligase (CDC34, NEDD8, BTRC, CUL1, SKP1A, RBX1)	MLPP	FALSE	5	99.3125
Corum	Ubiquitin E3 ligase (SMAD3, BTRC, CUL1, SKP1A, RBX1)	MLPP	TRUE	5	98.96
Corum	Ubiquitin E3 ligase (SMAD3, BTRC, CUL1, SKP1A, RBX1)	MLPP	FALSE	5	98.96
Corum	Ubiquitin E3 ligase (FBXO18, SKP1A, CUL1, RBX1)	MLPP	TRUE	3	99.85
Corum	Ubiquitin E3 ligase (FBXO18, SKP1A, CUL1, RBX1)	MLPP	FALSE	3	99.85
Corum	Ubiquitin E3 ligase (NIPA, SKP1A, CUL1, RBX1)	MLPP	TRUE	4	99.8
Corum	Ubiquitin E3 ligase (NIPA, SKP1A, CUL1, RBX1)	MLPP	FALSE	4	99.8
Corum	9-1-1-LIG1 complex	MLPP	TRUE	4	99.35
Corum	9-1-1-LIG1 complex	MLPP	FALSE	4	99.35
Corum	9-1-1-FEN1 complex	MLPP	TRUE	4	99.35
Corum	9-1-1-FEN1 complex	MLPP	FALSE	4	99.35
Corum	9-1-1-POLB complex	MLPP	TRUE	4	99.35
Corum	9-1-1-POLB complex	MLPP	FALSE	4	99.35
Corum	CHTF18-RFC2-5 complex	MLPP	TRUE	5	99.4
Corum	CHTF18-RFC2-5 complex	MLPP	FALSE	5	98.33
Corum	RFC2-5 subcomplex	MLPP	TRUE	4	99.625
Corum	PCNA-RFC2-5 complex	MLPP	TRUE	5	99.7
Corum	PCNA-RFC2-5 complex	MLPP	FALSE	5	99.8
Corum	BRD4-RFC complex	MLPP	TRUE	6	98.7
Corum	BRD4-RFC complex	MLPP	FALSE	6	89.645
Corum	MCM8-ORC2-CDC6 complex	MLPP	TRUE	3	92.875
Corum	MCM8-ORC2-CDC6 complex	MLPP	FALSE	3	92.875
Corum	BRCA1-IRIS-pre-replication complex	MLPP	TRUE	4	47.66
Corum	BRCA1-IRIS-pre-replication complex	MLPP	FALSE	4	38.3275
Corum	BARD1-BRCA1-CSTF complex	MLPP	TRUE	5	86.16
Corum	BARD1-BRCA1-CSTF complex	MLPP	FALSE	5	86.16
Corum	BRCA1-BARD1-POLR2A complex	MLPP	TRUE	3	71.31
Corum	BRCA1-BARD1-POLR2A complex	MLPP	FALSE	3	71.31
Corum	LMO4-BRCA1-CTIP-LDB1 complex	MLPP	TRUE	4	63.98
Corum	LMO4-BRCA1-CTIP-LDB1 complex	MLPP	FALSE	4	63.98
Corum	BRCA1-LMO4-CTIP complex	MLPP	TRUE	3	52.8733
Corum	BRCA1-LMO4-CTIP complex	MLPP	FALSE	3	52.8733
Corum	MDC1-MRN-ATM-FANCD2 complex	MLPP	TRUE	5	76.71
Corum	MDC1-MRN-ATM-FANCD2 complex	MLPP	FALSE	5	76.71
Corum	MDC1-MRE11-RAD50-NBS1 complex	MLPP	TRUE	3	69.9075
Corum	MDC1-MRE11-RAD50-NBS1 complex	MLPP	FALSE	3	69.9075
Corum	RAD52-ERCC4-ERCC1 complex	MLPP	TRUE	3	90.1833
Corum	RAD52-ERCC4-ERCC1 complex	MLPP	FALSE	3	90.1833
Corum	BLM complex II	MLPP	TRUE	6	91.5
Corum	BLM complex II	MLPP	FALSE	6	91.5
Corum	MSH2/6-BLM-p53-RAD51 complex	MLPP	TRUE	5	97.12
Corum	MSH2/6-BLM-p53-RAD51 complex	MLPP	FALSE	5	96
Corum	MutS-alpha-PK-zeta complex	MLPP	TRUE	3	98.1133
Corum	MutS-alpha-PK-zeta complex	MLPP	FALSE	3	97.15
Corum	BLM-RAD51L3-XRCC2 complex	MLPP	TRUE	3	90.1
Corum	BLM-RAD51L3-XRCC2 complex	MLPP	FALSE	3	90.1
Corum	Replication-coupled CAF-1-MBD1-ETDB1 complex	MLPP	TRUE	3	44.1
Corum	Replication-coupled CAF-1-MBD1-ETDB1 complex	MLPP	FALSE	3	44.1
Corum	ASF1-interacting protein complex	MLPP	TRUE	6	94.21
Corum	ASF1-interacting protein complex	MLPP	FALSE	6	93.855
Corum	ASF1-histone containing complex	MLPP	TRUE	7	91.5
Corum	ASF1-histone containing complex	MLPP	FALSE	7	91.1
Corum	MBD1-MCAF1-SETDB1 complex	MLPP	TRUE	3	54.04
Corum	MBD1-MCAF1-SETDB1 complex	MLPP	FALSE	3	54.04
Corum	HD-RAB8A-OPTN complex	MLPP	TRUE	3	57.02
Corum	HD-RAB8A-OPTN complex	MLPP	FALSE	3	57.02
Corum	TGM2-HD-CALM1 complex	MLPP	TRUE	3	70.7
Corum	TGM2-HD-CALM1 complex	MLPP	FALSE	3	70.7
Corum	CTGF/Hcs24-actin(beta/gamma) complex	MLPP	TRUE	3	84.35
Corum	CTGF/Hcs24-actin(beta/gamma) complex	MLPP	FALSE	3	69.23
Corum	Cofilin-actin-CAP1 complex	MLPP	TRUE	3	96.17
Corum	Cofilin-actin-CAP1 complex	MLPP	FALSE	3	96.17
Corum	VILIP-1-AChR-alpha-4-AChR-beta-2 complex	MLPP	TRUE	3	84.28
Corum	VILIP-1-AChR-alpha-4-AChR-beta-2 complex	MLPP	FALSE	3	83.48
Corum	PPP3CA-PPP3CA-RCAN1 complex	MLPP	TRUE	3	92.02
Corum	PPP3CA-PPP3CA-RCAN1 complex	MLPP	FALSE	3	84.91
Corum	PICK1-GRIP1-GLUR2 complex	MLPP	TRUE	3	88.385
Corum	PICK1-GRIP1-GLUR2 complex	MLPP	FALSE	3	88.385
Corum	Profilin 2 complex	MLPP	TRUE	9	94.8
Corum	Profilin 2 complex	MLPP	FALSE	9	94.8
Corum	ITGA6-ITGB4-Laminin10/12 complex	MLPP	TRUE	5	87.1792
Corum	ITGA6-ITGB4-Laminin10/12 complex	MLPP	FALSE	5	83.4667
Corum	ITGA6-ITGB4-CD151 complex	MLPP	TRUE	3	81.2
Corum	ITGA6-ITGB4-CD151 complex	MLPP	FALSE	3	81.2
Corum	ITGA6-ITGB4-FYN complex	MLPP	TRUE	3	87.94
Corum	ITGA6-ITGB4-FYN complex	MLPP	FALSE	3	87.94
Corum	ITGA6-ITGB4-LAMA5 complex	MLPP	TRUE	3	84.6667
Corum	ITGA6-ITGB4-LAMA5 complex	MLPP	FALSE	3	84.6667
Corum	ITGAV-ITGB8-MMP14-TGFB1 complex	MLPP	TRUE	4	84.02
Corum	ITGAV-ITGB8-MMP14-TGFB1 complex	MLPP	FALSE	4	84.02
Corum	ITGAV-ITGB5-PLAUR complex	MLPP	TRUE	3	53.24
Corum	ITGAV-ITGB5-PLAUR complex	MLPP	FALSE	3	53.24
Corum	ITGAV-ITGB5-ICAM4 complex	MLPP	TRUE	3	53.8
Corum	ITGAV-ITGB5-ICAM4 complex	MLPP	FALSE	3	53.8
Corum	ITGAV-ITGB5-ADAM9 complex	MLPP	TRUE	3	85.11
Corum	ITGAV-ITGB5-ADAM9 complex	MLPP	FALSE	3	85.11
Corum	ITGAV-ITGB5-SPP1 complex	MLPP	TRUE	3	52.62
Corum	ITGAV-ITGB5-SPP1 complex	MLPP	FALSE	3	52.62
Corum	ITGAV-ITGB5-CYR61 complex	MLPP	TRUE	3	73.87
Corum	ITGAV-ITGB5-CYR61 complex	MLPP	FALSE	3	73.87
Corum	ITGB6-FYN-FN1 complex	MLPP	TRUE	3	84.83
Corum	ITGB6-FYN-FN1 complex	MLPP	FALSE	3	84.83
Corum	ITGAV-ITGB6-SPP1 complex	MLPP	TRUE	3	54.4775
Corum	ITGAV-ITGB6-SPP1 complex	MLPP	FALSE	3	54.4775
Corum	ITGAV-ITGB6-TGFB3 complex	MLPP	TRUE	3	89.1775
Corum	ITGAV-ITGB6-TGFB3 complex	MLPP	FALSE	3	89.1775
Corum	ITGAV-ITGB3-CD47-FCER2 complex	MLPP	TRUE	4	33.06
Corum	ITGAV-ITGB3-CD47-FCER2 complex	MLPP	FALSE	4	33.06
Corum	ITGB3-ITGAV-CD47 complex	MLPP	TRUE	3	63.0525
Corum	ITGB3-ITGAV-CD47 complex	MLPP	FALSE	3	63.0525
Corum	ITGAV-ITGB3-SPP1 complex	MLPP	TRUE	3	54.3725
Corum	ITGAV-ITGB3-SPP1 complex	MLPP	FALSE	3	54.3725
Corum	ITGAV-ITGB3-ADAM15 complex	MLPP	TRUE	3	80.8725
Corum	ITGAV-ITGB3-ADAM15 complex	MLPP	FALSE	3	80.8725
Corum	ITAGV-ITGB3-F11R complex	MLPP	TRUE	3	71.9025
Corum	ITAGV-ITGB3-F11R complex	MLPP	FALSE	3	71.9025
Corum	ITGAV-ITGB3-PXN-PTK2b complex	MLPP	TRUE	4	82.52
Corum	ITGAV-ITGB3-PXN-PTK2b complex	MLPP	FALSE	4	82.52
Corum	ITGAV-ITGB3-ADAM23 complex	MLPP	TRUE	3	89.9525
Corum	ITGAV-ITGB3-ADAM23 complex	MLPP	FALSE	3	89.9525
Corum	ITGAV-ITGB3-COL4A3 complex	MLPP	TRUE	3	82.5725
Corum	ITGAV-ITGB3-COL4A3 complex	MLPP	FALSE	3	82.5725
Corum	ITGAV-ITGB3-PPAP2b complex	MLPP	TRUE	3	91.7025
Corum	ITGAV-ITGB3-PPAP2b complex	MLPP	FALSE	3	91.7025
Corum	ITGAV-ITGB3-EGFR complex	MLPP	TRUE	3	88.5425
Corum	ITGAV-ITGB3-EGFR complex	MLPP	FALSE	3	88.5425
Corum	ITGA2B-ITGB3-CD9 complex	MLPP	TRUE	3	69.24
Corum	ITGA2B-ITGB3-CD9 complex	MLPP	FALSE	3	69.24
Corum	ITGAV-ITGB3-LAMA4 complex	MLPP	TRUE	3	85.4458
Corum	ITGAV-ITGB3-LAMA4 complex	MLPP	FALSE	3	85.4458
Corum	ITGA2B-ITGB3-FN1-TGM2 complex	MLPP	TRUE	4	79.12
Corum	ITGA2B-ITGB3-FN1-TGM2 complex	MLPP	FALSE	4	79.12
Corum	ITGA2b-ITGB3-CD47-SRC complex	MLPP	TRUE	4	79.12
Corum	ITGA2b-ITGB3-CD47-SRC complex	MLPP	FALSE	4	79.12
Corum	ITGA2b-ITGB3-TLN1 complex	MLPP	TRUE	3	86.86
Corum	ITGA2b-ITGB3-TLN1 complex	MLPP	FALSE	3	86.86
Corum	ITGA2B-ITGB3-CIB1 complex	MLPP	TRUE	3	75.84
Corum	ITGA2B-ITGB3-CIB1 complex	MLPP	FALSE	3	75.84
Corum	ITGA2B-ITGB3-F11R complex	MLPP	TRUE	3	58.02
Corum	ITGA2B-ITGB3-F11R complex	MLPP	FALSE	3	58.02
Corum	ITGA5-ITGB1-FN1-TGM2 complex	MLPP	TRUE	4	84.84
Corum	ITGA5-ITGB1-FN1-TGM2 complex	MLPP	FALSE	4	84.84
Corum	ITGA5-ITGB1-ADAM15 complex	MLPP	TRUE	3	82.54
Corum	ITGA5-ITGB1-ADAM15 complex	MLPP	FALSE	3	82.54
Corum	CD98-LAT2-ITGB1 complex	MLPP	TRUE	3	75.17
Corum	CD98-LAT2-ITGB1 complex	MLPP	FALSE	3	75.17
Corum	ITGA7-ITGB1-CD151 complex	MLPP	TRUE	3	82.9075
Corum	ITGA7-ITGB1-CD151 complex	MLPP	FALSE	3	82.9075
Corum	ITGA7-ITGB1-CD9 complex	MLPP	TRUE	3	79.2775
Corum	ITGA7-ITGB1-CD9 complex	MLPP	FALSE	3	79.2775
Corum	ITGA7-ITGB1-ITGB1BP3 complex	MLPP	TRUE	3	78.1775
Corum	ITGA7-ITGB1-ITGB1BP3 complex	MLPP	FALSE	3	78.1775
Corum	ITGA3-ITGB1-BSG complex	MLPP	TRUE	3	65.7667
Corum	ITGA3-ITGB1-BSG complex	MLPP	FALSE	3	65.7667
Corum	ITGA3-ITGB1-CD63 complex	MLPP	TRUE	3	77.52
Corum	ITGA3-ITGB1-CD63 complex	MLPP	FALSE	3	77.52
Corum	ITGA3-ITGB1-CD151 complex	MLPP	TRUE	3	80.73
Corum	ITGA3-ITGB1-CD151 complex	MLPP	FALSE	3	80.73
Corum	ITGA3-ITGB1-THBS1 complex	MLPP	TRUE	3	83.6225
Corum	ITGA3-ITGB1-THBS1 complex	MLPP	FALSE	3	83.6225
Corum	ITGA6-ITGB1-CD151 complex	MLPP	TRUE	3	88.61
Corum	ITGA6-ITGB1-CD151 complex	MLPP	FALSE	3	88.61
Corum	ITGB1-RAP1A-PKD1 complex	MLPP	TRUE	3	74.84
Corum	ITGB1-RAP1A-PKD1 complex	MLPP	FALSE	3	74.84
Corum	ITGA4-ITGB1-EMILIN1 complex	MLPP	TRUE	3	58.68
Corum	ITGA4-ITGB1-EMILIN1 complex	MLPP	FALSE	3	58.68
Corum	ITGA4-ITGB1-CD81 complex	MLPP	TRUE	3	80.01
Corum	ITGA4-ITGB1-CD81 complex	MLPP	FALSE	3	80.01
Corum	ITGA4-ITGB1-CD53 complex	MLPP	TRUE	3	76.82
Corum	ITGA4-ITGB1-CD53 complex	MLPP	FALSE	3	76.82
Corum	ITGA4-ITGB1-VCAM1 complex	MLPP	TRUE	3	72.91
Corum	ITGA4-ITGB1-VCAM1 complex	MLPP	FALSE	3	72.91
Corum	ITGA4-ITGB1-JAM2 complex	MLPP	TRUE	3	79.6
Corum	ITGA4-ITGB1-JAM2 complex	MLPP	FALSE	3	79.6
Corum	ITGA4-ITGB1-CD47 complex	MLPP	TRUE	3	60.68
Corum	ITGA4-ITGB1-CD47 complex	MLPP	FALSE	3	60.68
Corum	ITGA4-ITGB1-CD63 complex	MLPP	TRUE	3	80.87
Corum	ITGA4-ITGB1-CD63 complex	MLPP	FALSE	3	80.87
Corum	ITGA4-ITGB1-THBS1 complex	MLPP	TRUE	3	85.04
Corum	ITGA4-ITGB1-THBS1 complex	MLPP	FALSE	3	85.04
Corum	ITGA4-ITGB1-THBS2 complex	MLPP	TRUE	3	85.24
Corum	ITGA4-ITGB1-THBS2 complex	MLPP	FALSE	3	85.24
Corum	ITGA2-ITGB1-CD47 complex	MLPP	TRUE	3	52.55
Corum	ITGA2-ITGB1-CD47 complex	MLPP	FALSE	3	52.55
Corum	ITGA2-ITGB1-CHAD complex	MLPP	TRUE	3	74.59
Corum	ITGA2-ITGB1-CHAD complex	MLPP	FALSE	3	74.59
Corum	ITGA2-ITGB1-COL6A3 complex	MLPP	TRUE	3	64.49
Corum	ITGA2-ITGB1-COL6A3 complex	MLPP	FALSE	3	71.69
Corum	ITGA1-ITGB1-COL6A3 complex	MLPP	TRUE	3	70.01
Corum	ITGA1-ITGB1-COL6A3 complex	MLPP	FALSE	3	77.29
Corum	ITGA1-ITGB1-PTPN2 complex	MLPP	TRUE	3	78.59
Corum	ITGA1-ITGB1-PTPN2 complex	MLPP	FALSE	3	78.59
Corum	ITGA6-ITGB1-CYR61 complex	MLPP	TRUE	3	74.47
Corum	ITGA6-ITGB1-CYR61 complex	MLPP	FALSE	3	74.47
Corum	ITGA9-ITGB1-ADAM9 complex	MLPP	TRUE	3	85.08
Corum	ITGA9-ITGB1-ADAM9 complex	MLPP	FALSE	3	85.08
Corum	ITGA9-ITGB1-VCAM1 complex	MLPP	TRUE	3	74.14
Corum	ITGA9-ITGB1-VCAM1 complex	MLPP	FALSE	3	74.14
Corum	ITGA9-ITGB1-TNC complex	MLPP	TRUE	3	84.655
Corum	ITGA9-ITGB1-TNC complex	MLPP	FALSE	3	84.655
Corum	ITGA9-ITGB1-ADAM15 complex	MLPP	TRUE	3	81.53
Corum	ITGA9-ITGB1-ADAM15 complex	MLPP	FALSE	3	81.53
Corum	ITGA9-ITGB1-FIGF complex	MLPP	TRUE	3	64.93
Corum	ITGA9-ITGB1-FIGF complex	MLPP	FALSE	3	64.93
Corum	ITGA9-ITGB1-ADAM12 complex	MLPP	TRUE	3	87.84
Corum	ITGA9-ITGB1-ADAM12 complex	MLPP	FALSE	3	87.84
Corum	Multiprotein complex (monoubiquitination)	MLPP	TRUE	4	85.23
Corum	Multiprotein complex (monoubiquitination)	MLPP	FALSE	4	85.23
Corum	CIN85-CBL-SH3GL2-EGFR complex, EGF stimulated	MLPP	TRUE	4	88.64
Corum	CIN85-CBL-SH3GL2-EGFR complex, EGF stimulated	MLPP	FALSE	4	88.86
Corum	MET-CIN85-SH3GL3-CBL complex, HGF stimulated	MLPP	TRUE	4	75.5167
Corum	MET-CIN85-SH3GL3-CBL complex, HGF stimulated	MLPP	FALSE	4	75.5167
Corum	p130Cas-ER-alpha-cSrc-kinase- PI3-kinase p85-subunit complex	MLPP	TRUE	4	79.52
Corum	p130Cas-ER-alpha-cSrc-kinase- PI3-kinase p85-subunit complex	MLPP	FALSE	4	79.52
Corum	SRC-PRKCD-CDCP1 complex	MLPP	TRUE	3	66.7
Corum	SRC-PRKCD-CDCP1 complex	MLPP	FALSE	3	40.12
Corum	CRKL-PDGFRA-CRK-RAPGEF1 complex	MLPP	TRUE	4	92.5333
Corum	CRKL-PDGFRA-CRK-RAPGEF1 complex	MLPP	FALSE	4	92.0062
Corum	CIN85 complex (CIN85, CRK, BCAR1, CBL, PIK3R1, GRB2, SOS1)	MLPP	TRUE	7	91.5667
Corum	CIN85 complex (CIN85, CRK, BCAR1, CBL, PIK3R1, GRB2, SOS1)	MLPP	FALSE	7	89.9
Corum	GIPC1-NTRK1-RGS19 complex	MLPP	TRUE	3	72.64
Corum	GIPC1-NTRK1-RGS19 complex	MLPP	FALSE	3	72.64
Corum	ZAP70-CRKL-WIPF1-WAS complex	MLPP	TRUE	4	59.72
Corum	ZAP70-CRKL-WIPF1-WAS complex	MLPP	FALSE	4	59.72
Corum	CRKL-WIPF1-WAS complex	MLPP	TRUE	3	65.41
Corum	CRKL-WIPF1-WAS complex	MLPP	FALSE	3	65.41
Corum	ERBB2-MEMO-SHC complex	MLPP	TRUE	3	80.67
Corum	ERBB2-MEMO-SHC complex	MLPP	FALSE	3	80.67
Corum	LAT-PLC-gamma-1-p85-GRB2-CBL-VAV-SLP-76 signaling complex, C305 activated	MLPP	TRUE	7	81.9125
Corum	LAT-PLC-gamma-1-p85-GRB2-CBL-VAV-SLP-76 signaling complex, C305 activated	MLPP	FALSE	7	75.025
Corum	Cbl-SLP-76-Grb2 complex, Fc receptor gamma-R1 stimulated	MLPP	TRUE	3	74.4267
Corum	Cbl-SLP-76-Grb2 complex, Fc receptor gamma-R1 stimulated	MLPP	FALSE	3	74.4267
Corum	SLP-76-Cbl-Grb2-Shc complex, Fc receptor gamma-R1 stimulated	MLPP	TRUE	4	82.5
Corum	SLP-76-Cbl-Grb2-Shc complex, Fc receptor gamma-R1 stimulated	MLPP	FALSE	4	82.5
Corum	PLC-gamma-2-SLP-76-Lyn-Grb2 complex	MLPP	TRUE	4	96.96
Corum	PLC-gamma-2-SLP-76-Lyn-Grb2 complex	MLPP	FALSE	4	55.7667
Corum	PKC-alpha-PLD1-PLC-gamma-2 signaling complex, lacritin stimulated	MLPP	TRUE	3	96.42
Corum	PKC-alpha-PLD1-PLC-gamma-2 signaling complex, lacritin stimulated	MLPP	FALSE	3	96.42
Corum	EGFR-CBL-GRB2 complex	MLPP	TRUE	3	91.5067
Corum	EGFR-CBL-GRB2 complex	MLPP	FALSE	3	91.5067
Corum	PLC-gamma-1-SLP-76-SOS1-LAT complex	MLPP	TRUE	4	51.9
Corum	PLC-gamma-1-SLP-76-SOS1-LAT complex	MLPP	FALSE	4	51.9
Corum	PDGFRA-PLC-gamma-1-PI3K-SHP-2 complex, PDGF stimulated	MLPP	TRUE	4	94.3
Corum	PDGFRA-PLC-gamma-1-PI3K-SHP-2 complex, PDGF stimulated	MLPP	FALSE	4	94.3646
Corum	FGFR2-c-Cbl-Lyn-Fyn complex	MLPP	TRUE	4	97.46
Corum	FGFR2-c-Cbl-Lyn-Fyn complex	MLPP	FALSE	4	81.72
Corum	p21(ras)GAP-Fyn-Lyn-Yes complex, thrombin stimulated	MLPP	TRUE	4	98.88
Corum	p21(ras)GAP-Fyn-Lyn-Yes complex, thrombin stimulated	MLPP	FALSE	4	93.94
Corum	CD20-LCK-LYN-FYN-p75/80 complex, (Raji human B cell line)	MLPP	TRUE	4	97.38
Corum	CD20-LCK-LYN-FYN-p75/80 complex, (Raji human B cell line)	MLPP	FALSE	4	25.56
Corum	Class C VPS/HOPS complex	MLPP	TRUE	6	99.12
Corum	Class C VPS/HOPS complex	MLPP	FALSE	6	99.12
Corum	CD19-VAV1-PIK3R1 complex	MLPP	TRUE	3	53.235
Corum	CD19-VAV1-PIK3R1 complex	MLPP	FALSE	3	53.235
Corum	Sam68-p85 P13K-IRS-1-IR signaling complex	MLPP	TRUE	4	76.36
Corum	Sam68-p85 P13K-IRS-1-IR signaling complex	MLPP	FALSE	4	76.36
Corum	Chromosomal passenger complex CPC (INCENP, BIRC5, AURKB)	MLPP	TRUE	3	60.2267
Corum	Chromosomal passenger complex CPC (INCENP, BIRC5, AURKB)	MLPP	FALSE	3	60.2267
Corum	RasGAP-AURKA-survivin complex	MLPP	TRUE	3	81.7
Corum	RasGAP-AURKA-survivin complex	MLPP	FALSE	3	81.7
Corum	Chromosomal passenger complex CPC (CDCA8, AURKB, BIRC5)	MLPP	TRUE	3	53.46
Corum	Chromosomal passenger complex CPC (CDCA8, AURKB, BIRC5)	MLPP	FALSE	3	53.46
Corum	PGC-1-SRp40-SRp55-SRp75 complex	MLPP	TRUE	4	99.88
Corum	PGC-1-SRp40-SRp55-SRp75 complex	MLPP	FALSE	4	53.48
Corum	FOXO1-FHL2-SIRT1 complex	MLPP	TRUE	3	84.28
Corum	FOXO1-FHL2-SIRT1 complex	MLPP	FALSE	3	84.28
Corum	POLR2A-CCNT1-CDK9-NCL-LEM6-CPSF2 complex	MLPP	TRUE	6	95.18
Corum	POLR2A-CCNT1-CDK9-NCL-LEM6-CPSF2 complex	MLPP	FALSE	6	95.18
Corum	BRD4 complex	MLPP	TRUE	8	83.02
Corum	BRD4 complex	MLPP	FALSE	8	83.02
Corum	P-TEFb-BRD4-TRAP220 complex	MLPP	TRUE	4	80.57
Corum	P-TEFb-BRD4-TRAP220 complex	MLPP	FALSE	4	80.57
Corum	P-TEFb-7SKRNA-HEXIM1 complex	MLPP	TRUE	3	79.6
Corum	P-TEFb-7SKRNA-HEXIM1 complex	MLPP	FALSE	3	79.6
Corum	Transcription elongation factor complex (SUPT5H, CDK9, CCNT1)	MLPP	TRUE	3	97.14
Corum	Transcription elongation factor complex (SUPT5H, CDK9, CCNT1)	MLPP	FALSE	3	97.14
Corum	P-TEFb-SKP2 complex	MLPP	TRUE	3	90.19
Corum	P-TEFb-SKP2 complex	MLPP	FALSE	3	90.19
Corum	CCNT1- CDK9-GRN complex	MLPP	TRUE	3	70.01
Corum	CCNT1- CDK9-GRN complex	MLPP	FALSE	3	70.01
Corum	CDK8-MED6-PARP1 complex	MLPP	TRUE	3	97
Corum	CDK8-MED6-PARP1 complex	MLPP	FALSE	3	97
Corum	CCNC-CDK8-MED1-MED6-MED7 xcomplex	MLPP	TRUE	5	94.77
Corum	CCNC-CDK8-MED1-MED6-MED7 xcomplex	MLPP	FALSE	5	94.77
Corum	HES1 promoter corepressor complex	MLPP	TRUE	6	96.6
Corum	HES1 promoter corepressor complex	MLPP	FALSE	6	96.6
Corum	HES1 promoter-Notch enhancer complex	MLPP	TRUE	13	95.36
Corum	HES1 promoter-Notch enhancer complex	MLPP	FALSE	13	93.45
Corum	CREBBP-KAT2B-MYOD1 complex	MLPP	TRUE	3	81.57
Corum	CREBBP-KAT2B-MYOD1 complex	MLPP	FALSE	3	81.57
Corum	MYC-DNMT3A-ZBTB17 complex	MLPP	TRUE	3	61.65
Corum	MYC-DNMT3A-ZBTB17 complex	MLPP	FALSE	3	61.65
Corum	MYC-MAX-KAT2A-TRRAP complex	MLPP	TRUE	4	77.68
Corum	MYC-MAX-KAT2A-TRRAP complex	MLPP	FALSE	4	77.68
Corum	ESR1-CDK7-CCNH-MNAT1-MTA1-HDAC2 complex	MLPP	TRUE	6	94.7667
Corum	ESR1-CDK7-CCNH-MNAT1-MTA1-HDAC2 complex	MLPP	FALSE	6	94.7667
Corum	Er-alpha-p53-hdm2 complex	MLPP	TRUE	3	47.9167
Corum	Er-alpha-p53-hdm2 complex	MLPP	FALSE	3	47.9167
Corum	RNA polymerase II (RNAPII)	MLPP	TRUE	17	99.325
Corum	RNA polymerase II (RNAPII)	MLPP	FALSE	17	99.325
Corum	BRCA1-core RNA polymerase II complex	MLPP	TRUE	13	99.75
Corum	BRCA1-core RNA polymerase II complex	MLPP	FALSE	13	99.75
Corum	SMAD3-SMAD4-cJun-cFos complex	MLPP	TRUE	4	89.76
Corum	SMAD3-SMAD4-cJun-cFos complex	MLPP	FALSE	4	77.74
Corum	NFAT-JUN-FOS DNA-protein complex	MLPP	TRUE	3	65.84
Corum	NFAT-JUN-FOS DNA-protein complex	MLPP	FALSE	3	65.84
Corum	ERG-JUN-FOS DNA-protein complex	MLPP	TRUE	3	70.4875
Corum	ERG-JUN-FOS DNA-protein complex	MLPP	FALSE	3	70.4875
Corum	ETS2-FOS-JUN complex	MLPP	TRUE	3	72.5775
Corum	ETS2-FOS-JUN complex	MLPP	FALSE	3	72.5775
Corum	ESR1-JUN-GRIP1 complex	MLPP	TRUE	3	77.5
Corum	ESR1-JUN-GRIP1 complex	MLPP	FALSE	3	77.5
Corum	SMAD3-SMAD4-CTCF protein-DNA complex	MLPP	TRUE	3	91.75
Corum	SMAD3-SMAD4-CTCF protein-DNA complex	MLPP	FALSE	3	90.8
Corum	SMAD3-SMAD4-SP1 complex	MLPP	TRUE	3	86.35
Corum	SMAD3-SMAD4-SP1 complex	MLPP	FALSE	3	81.22
Corum	SMAD3-SMAD4-FOXO3-FOXG1 complex	MLPP	TRUE	4	90.66
Corum	SMAD3-SMAD4-FOXO3-FOXG1 complex	MLPP	FALSE	4	81.73
Corum	SMAD3-SMAD4-cJUN complex	MLPP	TRUE	3	92.87
Corum	SMAD3-SMAD4-cJUN complex	MLPP	FALSE	3	92.6
Corum	MMP-9-TIMP-1-LRP complex	MLPP	TRUE	3	66.515
Corum	MMP-9-TIMP-1-LRP complex	MLPP	FALSE	3	66.515
Corum	LRP-1-Alpha-2-M-annexin VI complex	MLPP	TRUE	3	78.93
Corum	LRP-1-Alpha-2-M-annexin VI complex	MLPP	FALSE	3	78.93
Corum	Ubiquitin E3 ligase (CSN1, CSN8, HRT1, SKP1, SKP2, CUL1, CUL2, CUL3)	MLPP	TRUE	8	99.28
Corum	Ubiquitin E3 ligase (CSN1, CSN8, HRT1, SKP1, SKP2, CUL1, CUL2, CUL3)	MLPP	FALSE	8	99.15
Corum	Casein kinase II-HMG1 complex	MLPP	TRUE	4	97.34
Corum	Casein kinase II-HMG1 complex	MLPP	FALSE	4	96.66
Corum	Casein kinase II (beta-dimer, alpha, alpha')	MLPP	TRUE	3	98.62
Corum	Casein kinase II (beta-dimer, alpha, alpha')	MLPP	FALSE	3	97.42
Corum	HCF-1 complex	MLPP	TRUE	18	96.98
Corum	HCF-1 complex	MLPP	FALSE	18	94.53
Corum	Ubiquitin E3 ligase (NFKBIA, BTRC, CUL1, SKP1A)	MLPP	TRUE	4	98.12
Corum	Ubiquitin E3 ligase (NFKBIA, BTRC, CUL1, SKP1A)	MLPP	FALSE	4	98.12
Corum	Ubiquitin E3 ligase (NFKBIA, FBXW11, CUL1, SKP1A)	MLPP	TRUE	4	98.4
Corum	Ubiquitin E3 ligase (NFKBIA, FBXW11, CUL1, SKP1A)	MLPP	FALSE	4	98.4
Corum	PXN-ITGB5-PTK2 complex	MLPP	TRUE	3	73.73
Corum	PXN-ITGB5-PTK2 complex	MLPP	FALSE	3	73.73
Corum	SRC-3 complex	MLPP	TRUE	7	70.04
Corum	SRC-3 complex	MLPP	FALSE	7	67.14
Corum	SRC-1 complex	MLPP	TRUE	4	79
Corum	SRC-1 complex	MLPP	FALSE	4	76.415
Corum	Set1B complex	MLPP	TRUE	12	77.76
Corum	Set1B complex	MLPP	FALSE	12	77.23
Corum	Set1A complex	MLPP	TRUE	10	89.06
Corum	Set1A complex	MLPP	FALSE	10	86.25
Corum	APH1A-PSEN1-NCSTN complex	MLPP	TRUE	3	93.9733
Corum	APH1A-PSEN1-NCSTN complex	MLPP	FALSE	3	93.9733
Corum	APH1A-PSEN2-NCSTN complex	MLPP	TRUE	3	90.1333
Corum	APH1A-PSEN2-NCSTN complex	MLPP	FALSE	3	90.1333
Corum	Ubiquitin E3 ligase (TRAF6, TAB2, MALT1, UEV1A, BCL10)	MLPP	TRUE	5	57.91
Corum	Ubiquitin E3 ligase (TRAF6, TAB2, MALT1, UEV1A, BCL10)	MLPP	FALSE	5	57.91
Corum	CARMA1-BCL10-MALT1 complex	MLPP	TRUE	3	41.11
Corum	CARMA1-BCL10-MALT1 complex	MLPP	FALSE	3	41.11
Corum	JUND-FOSB-SMAD3-SMAD4 complex	MLPP	TRUE	4	87.32
Corum	JUND-FOSB-SMAD3-SMAD4 complex	MLPP	FALSE	4	73.065
Corum	17S U2 snRNP	MLPP	TRUE	33	98.82
Corum	17S U2 snRNP	MLPP	FALSE	33	98.82
Corum	SMN complex, U7 snRNA specific	MLPP	TRUE	7	96.15
Corum	SMN complex, U7 snRNA specific	MLPP	FALSE	7	96.15
Corum	TAK1 complex	MLPP	TRUE	3	75.45
Corum	TAK1 complex	MLPP	FALSE	3	75.45
Corum	SMAD3-SMAD4-FOXO3 complex	MLPP	TRUE	3	93.32
Corum	SMAD3-SMAD4-FOXO3 complex	MLPP	FALSE	3	90.71
Corum	SMAD3-SMAD4-FOXO1 complex	MLPP	TRUE	3	89.44
Corum	SMAD3-SMAD4-FOXO1 complex	MLPP	FALSE	3	85.27
Corum	SMAD3-SMAD4-FOXO4 complex	MLPP	TRUE	3	88.84
Corum	SMAD3-SMAD4-FOXO4 complex	MLPP	FALSE	3	83.89
Corum	MBD1-Suv39h1-HP1 complex	MLPP	TRUE	3	63.94
Corum	MBD1-Suv39h1-HP1 complex	MLPP	FALSE	3	63.94
Corum	TERF2-RAP1 complex	MLPP	TRUE	6	55.82
Corum	TERF2-RAP1 complex	MLPP	FALSE	6	55.82
Corum	ITGA6-ITGB4-CD9 complex	MLPP	TRUE	3	72.99
Corum	ITGA6-ITGB4-CD9 complex	MLPP	FALSE	3	72.99
Corum	Ubiquitin E3 ligase (CRY1, SKP1A, CUL1, FBXL3)	MLPP	TRUE	4	97.66
Corum	Ubiquitin E3 ligase (CRY1, SKP1A, CUL1, FBXL3)	MLPP	FALSE	4	97.66
Corum	Ubiquitin E3 ligase (CRY2, SKP1A, CUL1, FBXL3)	MLPP	TRUE	4	97.58
Corum	Ubiquitin E3 ligase (CRY2, SKP1A, CUL1, FBXL3)	MLPP	FALSE	4	97.58
Corum	MDC1-H2AFX-TP53BP1 complex	MLPP	TRUE	3	54.03
Corum	MDC1-H2AFX-TP53BP1 complex	MLPP	FALSE	3	54.03
Corum	MDC1-p53BP1-SMC1 complex	MLPP	TRUE	3	56.75
Corum	MDC1-p53BP1-SMC1 complex	MLPP	FALSE	3	56.75
Corum	BARD1-BRCA1-CSTF64 complex	MLPP	TRUE	3	70
Corum	BARD1-BRCA1-CSTF64 complex	MLPP	FALSE	3	70
Corum	BRCA1 A complex	MLPP	TRUE	3	52.6
Corum	BRCA1 A complex	MLPP	FALSE	3	52.6
Corum	BRCA1 C complex	MLPP	TRUE	4	41.7667
Corum	BRCA1 C complex	MLPP	FALSE	4	41.7667
Corum	BRCA1 B complex	MLPP	TRUE	3	51.69
Corum	BRCA1 B complex	MLPP	FALSE	3	51.69
Corum	MCM4-MCM6-MCM7 complex	MLPP	TRUE	3	99.65
Corum	MCM2-MCM4-MCM6-MCM7 complex	MLPP	TRUE	4	99.725
Corum	PCNA-CHL12-RFC2-5 complex	MLPP	TRUE	6	99.475
Corum	PCNA-CHL12-RFC2-5 complex	MLPP	FALSE	6	98.7717
Corum	CTF18-cohesion-RFC complex	MLPP	TRUE	7	96.49
Corum	CTF18-cohesion-RFC complex	MLPP	FALSE	7	96.04
Corum	9-1-1-APE1 complex	MLPP	TRUE	4	99.35
Corum	9-1-1-APE1 complex	MLPP	FALSE	4	99.35
Corum	RPAP1-RPB2-RPB3 complex	MLPP	TRUE	3	89.9833
Corum	RPAP1-RPB2-RPB3 complex	MLPP	FALSE	3	89.9833
Corum	BRCA1-HDAC1-HDAC2 complex	MLPP	TRUE	3	79.37
Corum	BRCA1-HDAC1-HDAC2 complex	MLPP	FALSE	3	60.11
Corum	BRCA1-BARD1-BACH1-DNA damage complex II	MLPP	TRUE	7	54.53
Corum	BRCA1-BARD1-BACH1-DNA damage complex II	MLPP	FALSE	7	54.53
Corum	BRCA1-BARD1-BACH1-DNA damage complex I	MLPP	TRUE	6	78.44
Corum	BRCA1-BARD1-BACH1-DNA damage complex I	MLPP	FALSE	6	78.44
Corum	BRCA1-BARD1-BRCA2-DNA damage complex III	MLPP	TRUE	3	53.4125
Corum	BRCA1-BARD1-BRCA2-DNA damage complex III	MLPP	FALSE	3	53.4125
Corum	BRCA1-CtIP-CtBP complex	MLPP	TRUE	3	54.0833
Corum	BRCA1-CtIP-CtBP complex	MLPP	FALSE	3	54.0833
Corum	E3 ubiquitin ligase (BRCA1, BARD1) - UbcH5c complex	MLPP	TRUE	3	71.96
Corum	E3 ubiquitin ligase (BRCA1, BARD1) - UbcH5c complex	MLPP	FALSE	3	71.96
Corum	BRCA1-BARD1-UbcH7c complex	MLPP	TRUE	3	72.69
Corum	BRCA1-BARD1-UbcH7c complex	MLPP	FALSE	3	72.69
Corum	BRCA1-RNA polymerase II complex	MLPP	TRUE	26	99.5042
Corum	BRCA1-RNA polymerase II complex	MLPP	FALSE	26	99.5042
Corum	ITGB3-ITGAV-VTN complex	MLPP	TRUE	3	84.6792
Corum	ITGB3-ITGAV-VTN complex	MLPP	FALSE	3	84.6792
Corum	RSmad complex	MLPP	TRUE	10	89.57
Corum	RSmad complex	MLPP	FALSE	10	88.88
Corum	TIF1gamma-SMAD2-SMAD3 complex	MLPP	TRUE	3	93.47
Corum	TIF1gamma-SMAD2-SMAD3 complex	MLPP	FALSE	3	90.11
Corum	SMAD4-SMAD2-SMAD3 complex	MLPP	TRUE	3	96.59
Corum	Profilin 1 complex	MLPP	TRUE	6	99.4
Corum	Profilin 1 complex	MLPP	FALSE	6	99.4
Corum	DAXX-Axin-p53-HIPK2 complex	MLPP	TRUE	4	65.4
Corum	DAXX-Axin-p53-HIPK2 complex	MLPP	FALSE	4	65.4
Corum	Axin-p53-HIPK2 complex	MLPP	TRUE	3	73.14
Corum	Axin-p53-HIPK2 complex	MLPP	FALSE	3	73.14
Corum	ITGAV-ITGB3-THBS1 complex	MLPP	TRUE	3	89.5458
Corum	ITGAV-ITGB3-THBS1 complex	MLPP	FALSE	3	89.5458
Corum	ING4 complex (ING4, JADE2, KAT7, MEAF6)	MLPP	TRUE	4	93.32
Corum	ING4 complex (ING4, JADE2, KAT7, MEAF6)	MLPP	FALSE	4	93.32
Corum	ING4 complex (ING4, JADE3, KAT7, MEAF6)	MLPP	TRUE	4	93.4
Corum	ING4 complex (ING4, JADE3, KAT7, MEAF6)	MLPP	FALSE	4	93.4
Corum	ITGAV-ITGB3-NOV complex	MLPP	TRUE	3	74.0525
Corum	ITGAV-ITGB3-NOV complex	MLPP	FALSE	3	74.0525
Corum	ITGA5-ITGB1-FN-1-NOV complex	MLPP	TRUE	4	72.3
Corum	ITGA5-ITGB1-FN-1-NOV complex	MLPP	FALSE	4	72.3
Corum	ING2 complex	MLPP	TRUE	13	80.42
Corum	ING2 complex	MLPP	FALSE	13	78.1
Corum	Brg1-based SWI/SNF complex	MLPP	TRUE	4	97.95
Corum	Brg1-based SWI/SNF complex	MLPP	FALSE	4	96.4508
Corum	ITGA5-ITGB1-CAL4A3 complex	MLPP	TRUE	3	68.38
Corum	ITGA5-ITGB1-CAL4A3 complex	MLPP	FALSE	3	68.38
Corum	NuA4/Tip60 HAT complex	MLPP	TRUE	14	95.97
Corum	NuA4/Tip60 HAT complex	MLPP	FALSE	14	95.97
Corum	ING5 complex (ING5, JADE1, KAT7, MEAF6)	MLPP	TRUE	4	91.25
Corum	ING5 complex (ING5, JADE1, KAT7, MEAF6)	MLPP	FALSE	4	91.25
Corum	ING5 (BRPF1, MOZ, MORF) complex	MLPP	TRUE	5	86.48
Corum	ING5 (BRPF1, MOZ, MORF) complex	MLPP	FALSE	5	82.76
Corum	ITGA2b-ITGB3-CD9-GP1b-CD47 complex	MLPP	TRUE	5	43.04
Corum	ITGA2b-ITGB3-CD9-GP1b-CD47 complex	MLPP	FALSE	5	43.04
Corum	BRD4-P-TEFb complex	MLPP	TRUE	3	84.18
Corum	BRD4-P-TEFb complex	MLPP	FALSE	3	84.18
Corum	CD20-LCK-FYN-p75/80 complex	MLPP	TRUE	3	56.8
Corum	CD20-LCK-FYN-p75/80 complex	MLPP	FALSE	3	27.77
Corum	Ubiquitin E3 ligase (FBXW11, SKP1, CUL1)	MLPP	TRUE	3	99.1
Corum	Ubiquitin E3 ligase (FBXW11, SKP1, CUL1)	MLPP	FALSE	3	99.1
Corum	Ubiquitin E3 ligase (BTRC, CUL1, RBX1, SKP1)	MLPP	TRUE	4	99.8
Corum	Ubiquitin E3 ligase (BTRC, CUL1, RBX1, SKP1)	MLPP	FALSE	4	99.8
Corum	ITGA5-ITGB3-COL6A3 complex	MLPP	TRUE	3	72.63
Corum	ITGA5-ITGB3-COL6A3 complex	MLPP	FALSE	3	72.63
Corum	Respiratory chain complex I (early intermediate NDUFAF1 assembly), mitochondrial	MLPP	TRUE	7	95.81
Corum	Respiratory chain complex I (early intermediate NDUFAF1 assembly), mitochondrial	MLPP	FALSE	7	95.81
Corum	ITGAV-ITGB1-SPP1 complex	MLPP	TRUE	3	55.03
Corum	ITGAV-ITGB1-SPP1 complex	MLPP	FALSE	3	55.03
Corum	Respiratory chain complex I (incomplete intermediate ND1, ND2, ND3, CIA30 assembly), mitochondrial	MLPP	TRUE	4	94.7
Corum	Respiratory chain complex I (incomplete intermediate ND1, ND2, ND3, CIA30 assembly), mitochondrial	MLPP	FALSE	4	94.7
Corum	RBPJ-NOTCH1-MAML1 complex	MLPP	TRUE	3	96.4
Corum	RBPJ-NOTCH1-MAML1 complex	MLPP	FALSE	3	96.4
Corum	ITGA2b-ITGB3-CD47-FAK complex	MLPP	TRUE	4	73.22
Corum	ITGA2b-ITGB3-CD47-FAK complex	MLPP	FALSE	4	73.22
Corum	Respiratory chain complex I (intermediate I/200kD and III/250kD), mitochondrial	MLPP	TRUE	3	99.05
Corum	Respiratory chain complex I (intermediate I/200kD and III/250kD), mitochondrial	MLPP	FALSE	3	99.05
Corum	Respiratory chain complex I (intermediate IV/310kD), mitochondrial	MLPP	TRUE	4	98.34
Corum	Respiratory chain complex I (intermediate IV/310kD), mitochondrial	MLPP	FALSE	4	98.34
Corum	Respiratory chain complex I (intermediate V/380kD and VI/480kD), mitochondrial	MLPP	TRUE	5	99.05
Corum	Respiratory chain complex I (intermediate V/380kD and VI/480kD), mitochondrial	MLPP	FALSE	5	99.05
Corum	Respiratory chain complex I (intermediate VII/650kD), mitochondrial	MLPP	TRUE	10	98.45
Corum	Respiratory chain complex I (intermediate VII/650kD), mitochondrial	MLPP	FALSE	10	98.45
Corum	Respiratory chain complex I (intermediate), mitochondrial	MLPP	TRUE	11	98.3
Corum	Respiratory chain complex I (intermediate), mitochondrial	MLPP	FALSE	11	98.3
Corum	Respiratory chain complex I (intermediate II/230kD), mitochondrial	MLPP	TRUE	3	99.31
Corum	Respiratory chain complex I (intermediate II/230kD), mitochondrial	MLPP	FALSE	3	99.31
Corum	PLC-gamma-2-Syk-LAT-FcR-gamma complex	MLPP	TRUE	4	25.22
Corum	PLC-gamma-2-Syk-LAT-FcR-gamma complex	MLPP	FALSE	4	25.22
Corum	PLC-gamma-2-Lyn-FcR-gamma complex	MLPP	TRUE	3	67.1
Corum	PLC-gamma-2-Lyn-FcR-gamma complex	MLPP	FALSE	3	46.05
Corum	SMRT-SKIP-CBF1 complex	MLPP	TRUE	3	83.45
Corum	SMRT-SKIP-CBF1 complex	MLPP	FALSE	3	83.45
Corum	Respiratory chain complex I (beta subunit) mitochondrial	MLPP	TRUE	16	44.19
Corum	Respiratory chain complex I (beta subunit) mitochondrial	MLPP	FALSE	16	44.19
Corum	Ku antigen-YY1-alphaMyHC promoter complex	MLPP	TRUE	3	92.3975
Corum	Ku antigen-YY1-alphaMyHC promoter complex	MLPP	FALSE	3	92.3975
Corum	Respiratory chain complex I (gamma subunit) mitochondrial	MLPP	TRUE	13	37.4
Corum	Respiratory chain complex I (gamma subunit) mitochondrial	MLPP	FALSE	13	37.4
Corum	Respiratory chain complex I (lambda subunit) mitochondrial	MLPP	TRUE	16	98.74
Corum	Respiratory chain complex I (lambda subunit) mitochondrial	MLPP	FALSE	16	98.74
Corum	SHARP-CtBP complex	MLPP	TRUE	3	85.325
Corum	SHARP-CtBP complex	MLPP	FALSE	3	74.28
Corum	LAT-PLC-gamma-1-p85-GRB2-SOS signaling complex, C305 activated	MLPP	TRUE	5	96.3583
Corum	LAT-PLC-gamma-1-p85-GRB2-SOS signaling complex, C305 activated	MLPP	FALSE	5	96.3583
Corum	SHARP-CtBP1-CtIP complex	MLPP	TRUE	3	63.36
Corum	SHARP-CtBP1-CtIP complex	MLPP	FALSE	3	63.36
Corum	SHARP-CtIP-RBP-Jkappa complex	MLPP	TRUE	3	60.1
Corum	SHARP-CtIP-RBP-Jkappa complex	MLPP	FALSE	3	60.1
Corum	SHARP-CtBP1-CtIP-RBP-Jkappa corepressor complex	MLPP	TRUE	4	71.04
Corum	SHARP-CtBP1-CtIP-RBP-Jkappa corepressor complex	MLPP	FALSE	4	71.04
Corum	Ecsit complex (ECSIT, MT-CO2, GAPDH, TRAF6, NDUFAF1)	MLPP	TRUE	5	77.53
Corum	Ecsit complex (ECSIT, MT-CO2, GAPDH, TRAF6, NDUFAF1)	MLPP	FALSE	5	77.53
Corum	Ecsit complex (ECSIT, NDUFS3, TOM20)	MLPP	TRUE	3	79.68
Corum	Ecsit complex (ECSIT, NDUFS3, TOM20)	MLPP	FALSE	3	79.68
Corum	Ecsit complex (ECSIT, MT-CO2, NDUFA1, MT-ND1, TRAF6, NDUFAF1)	MLPP	TRUE	6	71.72
Corum	Ecsit complex (ECSIT, MT-CO2, NDUFA1, MT-ND1, TRAF6, NDUFAF1)	MLPP	FALSE	6	71.72
Corum	Ecsit complex (ECSIT, NDUFS3, NDUFAF1)	MLPP	TRUE	3	80.79
Corum	Ecsit complex (ECSIT, NDUFS3, NDUFAF1)	MLPP	FALSE	3	80.79
Corum	Notch1-p56lck-PI3K complex	MLPP	TRUE	3	91.27
Corum	Notch1-p56lck-PI3K complex	MLPP	FALSE	3	91.27
Corum	RBP-Jkappa-RING1-KyoT2 complex	MLPP	TRUE	3	90.32
Corum	RBP-Jkappa-RING1-KyoT2 complex	MLPP	FALSE	3	90.32
Corum	YY1-Notch1-RBP-Jkappa complex	MLPP	TRUE	3	91.14
Corum	YY1-Notch1-RBP-Jkappa complex	MLPP	FALSE	3	91.14
Corum	Respiratory chain complex I (incomplete intermediate), mitochondrial	MLPP	TRUE	11	98.64
Corum	Respiratory chain complex I (incomplete intermediate), mitochondrial	MLPP	FALSE	11	98.64
Corum	LCK-SLP76-PLC-gamma-1-LAT complex, pervanadate-activated	MLPP	TRUE	4	34.76
Corum	LCK-SLP76-PLC-gamma-1-LAT complex, pervanadate-activated	MLPP	FALSE	4	34.76
Corum	PLC-gamma-1-LAT-c-CBL complex, OKT3 stimulated	MLPP	TRUE	3	50.09
Corum	PLC-gamma-1-LAT-c-CBL complex, OKT3 stimulated	MLPP	FALSE	3	50.09
Corum	SMAD1-OAZ-HsN3 complex	MLPP	TRUE	3	72.36
Corum	SMAD1-OAZ-HsN3 complex	MLPP	FALSE	3	72.36
Corum	SLP-76-PLC-gamma-1-ITK complex, alpha-TCR stimulated	MLPP	TRUE	3	73.52
Corum	SLP-76-PLC-gamma-1-ITK complex, alpha-TCR stimulated	MLPP	FALSE	3	73.52
Corum	SLP-76-PLC-gamma-1-VAV complex, alpha-TCR stimulated	MLPP	TRUE	3	75.3583
Corum	SLP-76-PLC-gamma-1-VAV complex, alpha-TCR stimulated	MLPP	FALSE	3	56.225
Corum	CRK-BCAR1-DOCK1 complex	MLPP	TRUE	3	87.7
Corum	CRK-BCAR1-DOCK1 complex	MLPP	FALSE	3	87.7
Corum	NuMA-LGN-G-alpha-i-1 complex	MLPP	TRUE	3	64.44
Corum	NuMA-LGN-G-alpha-i-1 complex	MLPP	FALSE	3	64.44
Corum	mTORC2 complex	MLPP	TRUE	4	97.0667
Corum	mTORC2 complex	MLPP	FALSE	4	97.0667
Corum	ITGA9-ITGB1-VEGFC complex	MLPP	TRUE	3	64.6
Corum	ITGA9-ITGB1-VEGFC complex	MLPP	FALSE	3	64.6
Corum	ITGA9-ITGB1-VEGFA complex	MLPP	TRUE	3	63.14
Corum	ITGA9-ITGB1-VEGFA complex	MLPP	FALSE	3	63.14
Corum	SMAD3-E2F4/5-p107-DP1 complex	MLPP	TRUE	5	94.81
Corum	SMAD3-E2F4/5-p107-DP1 complex	MLPP	FALSE	5	93.52
Corum	ITGA9-ITGB1-ADAM8 complex	MLPP	TRUE	3	76.16
Corum	ITGA9-ITGB1-ADAM8 complex	MLPP	FALSE	3	76.16
Corum	Ubiquitin E3 ligase (SMAD7-SMURF1) - TGF(beta)	MLPP	TRUE	4	87.08
Corum	Ubiquitin E3 ligase (SMAD7-SMURF1) - TGF(beta)	MLPP	FALSE	4	84.39
Corum	Axin-PP2A A-PP2A C-GSK3-beta-beta-catenin complex	MLPP	TRUE	4	98.1
Corum	Axin-PP2A A-PP2A C-GSK3-beta-beta-catenin complex	MLPP	FALSE	4	98.1
Corum	APC-AXIN1-CTNNB1 complex	MLPP	TRUE	3	77.55
Corum	APC-AXIN1-CTNNB1 complex	MLPP	FALSE	3	77.55
Corum	60S APC containing complex	MLPP	TRUE	4	96.1
Corum	60S APC containing complex	MLPP	FALSE	4	87.815
Corum	TFIID subcomplex	MLPP	TRUE	5	98.6167
Corum	TFIID subcomplex	MLPP	FALSE	5	98.6167
Corum	APC-IQGAP1-Rac1 complex	MLPP	TRUE	3	85.71
Corum	APC-IQGAP1-Rac1 complex	MLPP	FALSE	3	85.71
Corum	APC-IQGAP1-Cdc42 complex	MLPP	TRUE	3	85.64
Corum	APC-IQGAP1-Cdc42 complex	MLPP	FALSE	3	85.64
Corum	p27-cyclinE-Cdk2 - Ubiquitin E3 ligase (SKP1A, SKP2, CUL1, CKS1B, RBX1) complex	MLPP	TRUE	8	98.34
Corum	p27-cyclinE-Cdk2 - Ubiquitin E3 ligase (SKP1A, SKP2, CUL1, CKS1B, RBX1) complex	MLPP	FALSE	8	98.34
Corum	TGF-beta receptor II-TGF-beta receptor I-TGF-beta1 complex	MLPP	TRUE	3	84.8
Corum	TGF-beta receptor II-TGF-beta receptor I-TGF-beta1 complex	MLPP	FALSE	3	78.62
Corum	TGF-beta receptor II-TGF-beta receptor I-TGF-beta3 complex	MLPP	TRUE	3	87.5
Corum	TGF-beta receptor II-TGF-beta receptor I-TGF-beta3 complex	MLPP	FALSE	3	83
Corum	RNA-induced silencing complex, RISC	MLPP	TRUE	3	79.2167
Corum	RNA-induced silencing complex, RISC	MLPP	FALSE	3	79.2167
Corum	Ubiquitin E3 ligase (SKP1A, SKP2, CUL1, CKS1B, RBX1)	MLPP	TRUE	5	99.5167
Corum	Ubiquitin E3 ligase (SKP1A, SKP2, CUL1, CKS1B, RBX1)	MLPP	FALSE	5	99.5167
Corum	SMAD2-SMAD4-FAST1 complex	MLPP	TRUE	3	76.26
Corum	SMAD2-SMAD4-FAST1 complex	MLPP	FALSE	3	59.4
Corum	Multisynthetase complex	MLPP	TRUE	11	98.5
Corum	Multisynthetase complex	MLPP	FALSE	11	98.5
Corum	BMP2-BRIA complex	MLPP	TRUE	3	93.55
Corum	BMP2-BRIA complex	MLPP	FALSE	3	93.11
Corum	SKI-NCOR1-SIN3A-HDAC1 complex	MLPP	TRUE	4	79.2667
Corum	SKI-NCOR1-SIN3A-HDAC1 complex	MLPP	FALSE	4	79.2667
Corum	hs4 enhancer complex (faster migrating complex)	MLPP	TRUE	5	51.93
Corum	hs4 enhancer complex (faster migrating complex)	MLPP	FALSE	5	51.93
Corum	mSin3A complex	MLPP	TRUE	5	99.3767
Corum	mSin3A complex	MLPP	FALSE	5	99.3333
Corum	mSin3A-HDAC1-HDAC2 complex	MLPP	TRUE	3	95.6125
Corum	mSin3A-HDAC1-HDAC2 complex	MLPP	FALSE	3	92.4125
Corum	MAD1-mSin3A-HDAC2 complex	MLPP	TRUE	3	76.74
Corum	MAD1-mSin3A-HDAC2 complex	MLPP	FALSE	3	76.74
Corum	ITGA11-ITGB1-COL1A1 complex	MLPP	TRUE	3	81.94
Corum	ITGA11-ITGB1-COL1A1 complex	MLPP	FALSE	3	81.94
Corum	RNA polymerase II complex (RPB1, RAP74, CDK8, CYCC, SRB7, BAF190, BAF47), chromatin structure modifying	MLPP	TRUE	7	98.44
Corum	RNA polymerase II complex (RPB1, RAP74, CDK8, CYCC, SRB7, BAF190, BAF47), chromatin structure modifying	MLPP	FALSE	7	98.44
Corum	RNA polymerase II complex (CBP, PCAF, RPB1, BAF47, CYCC, CDK8), chromatin structure modifying	MLPP	TRUE	6	99.08
Corum	RNA polymerase II complex (CBP, PCAF, RPB1, BAF47, CYCC, CDK8), chromatin structure modifying	MLPP	FALSE	6	99.08
Corum	RNA polymerase II complex, (CBP, RPBI, PCAF, BAF47), chromatin structure modifying	MLPP	TRUE	4	98.04
Corum	RNA polymerase II complex, (CBP, RPBI, PCAF, BAF47), chromatin structure modifying	MLPP	FALSE	4	98.04
Corum	Brg1-associated complex II	MLPP	TRUE	7	96.775
Corum	Brg1-associated complex II	MLPP	FALSE	7	96.675
Corum	RNA polymerase II complex, chromatin structure modifying	MLPP	TRUE	13	98.47
Corum	RNA polymerase II complex, chromatin structure modifying	MLPP	FALSE	13	98.17
Corum	RNA polymerase II complex, (CDK8 complex), chromatin structure modifying	MLPP	TRUE	8	97.1
Corum	RNA polymerase II complex, (CDK8 complex), chromatin structure modifying	MLPP	FALSE	8	97
Corum	CTF18-cohesion-RFC-POLH complex	MLPP	TRUE	8	94.81
Corum	CTF18-cohesion-RFC-POLH complex	MLPP	FALSE	8	94.62
Corum	CTLH complex	MLPP	TRUE	5	98.07
Corum	CTLH complex	MLPP	FALSE	5	98.07
Corum	UTX-MLL2/3 complex	MLPP	TRUE	12	69.04
Corum	UTX-MLL2/3 complex	MLPP	FALSE	12	69.04
Corum	DGCR8 multiprotein complex	MLPP	TRUE	11	80.59
Corum	DGCR8 multiprotein complex	MLPP	FALSE	11	77.98
Corum	ITGA6-ITGB4-SHC1-GRB2 complex	MLPP	TRUE	4	81.2
Corum	ITGA6-ITGB4-SHC1-GRB2 complex	MLPP	FALSE	4	81.2
Corum	DHX9-ADAR-vigilin-DNA-PK-Ku antigen complex	MLPP	TRUE	6	83.8433
Corum	DHX9-ADAR-vigilin-DNA-PK-Ku antigen complex	MLPP	FALSE	6	83.8433
Corum	ITGAV-ITGB3-SLC3A2 complex	MLPP	TRUE	3	75.2125
Corum	ITGAV-ITGB3-SLC3A2 complex	MLPP	FALSE	3	75.2125
Corum	ITGAV-P2RY2-GNA12 complex	MLPP	TRUE	3	78.33
Corum	ITGAV-P2RY2-GNA12 complex	MLPP	FALSE	3	78.33
Corum	ITGA9-ITGB1-SPP1 complex	MLPP	TRUE	3	52.29
Corum	ITGA9-ITGB1-SPP1 complex	MLPP	FALSE	3	52.29
Corum	ITGA5-ITGB1-SPP1 complex	MLPP	TRUE	3	53.69
Corum	ITGA5-ITGB1-SPP1 complex	MLPP	FALSE	3	53.69
Corum	ITGA2B-ITGB3-ICAM4 complex	MLPP	TRUE	3	47.85
Corum	ITGA2B-ITGB3-ICAM4 complex	MLPP	FALSE	3	47.85
Corum	ITGB5-ITGAV-VTN complex	MLPP	TRUE	3	83.9667
Corum	ITGB5-ITGAV-VTN complex	MLPP	FALSE	3	83.9667
Corum	SMN1-SIP1-SNRP complex	MLPP	TRUE	7	97.515
Corum	SMN1-SIP1-SNRP complex	MLPP	FALSE	7	97.515
Corum	OCT1-OBF1-DNA-TLE1 complex	MLPP	TRUE	3	63.62
Corum	OCT1-OBF1-DNA-TLE1 complex	MLPP	FALSE	3	63.62
Corum	Gamma-secretase complex (APH1B, PSEN1, PSENEN, NCSTN)	MLPP	TRUE	4	95.3
Corum	Gamma-secretase complex (APH1B, PSEN1, PSENEN, NCSTN)	MLPP	FALSE	4	95.3
Corum	STAT6-p100-RHA complex	MLPP	TRUE	3	86.48
Corum	STAT6-p100-RHA complex	MLPP	FALSE	3	86.48
Corum	MASH1 promoter-coactivator complex	MLPP	TRUE	9	93.25
Corum	MASH1 promoter-coactivator complex	MLPP	FALSE	9	93.25
Corum	CAMK2-delta-MASH1 promoter-coactivator complex	MLPP	TRUE	8	93.86
Corum	CAMK2-delta-MASH1 promoter-coactivator complex	MLPP	FALSE	8	93.515
Corum	NK-3-Groucho-HIPK2-SIN3A-RbpA48-HDAC1 complex	MLPP	TRUE	6	94.73
Corum	NK-3-Groucho-HIPK2-SIN3A-RbpA48-HDAC1 complex	MLPP	FALSE	6	94.73
Corum	GNAQ-GEFT-RHOA complex	MLPP	TRUE	3	96.95
Corum	GNAQ-GEFT-RHOA complex	MLPP	FALSE	3	96.95
Corum	CBF1-HDAC1-SMRT complex	MLPP	TRUE	3	84.5433
Corum	CBF1-HDAC1-SMRT complex	MLPP	FALSE	3	84.5433
Corum	RIAM-Rap1-GTP-profilin complex	MLPP	TRUE	3	46.98
Corum	RIAM-Rap1-GTP-profilin complex	MLPP	FALSE	3	46.98
Corum	TF-FVIIa-FXa-TFPI complex	MLPP	TRUE	4	54.775
Corum	TF-FVIIa-FXa-TFPI complex	MLPP	FALSE	4	38.4562
Corum	AXIN1-APC-CTNNB1-GSK3B complex	MLPP	TRUE	4	69.1
Corum	AXIN1-APC-CTNNB1-GSK3B complex	MLPP	FALSE	4	69.1
Corum	NCOR-SIN3-HDAC-HESX1 complex	MLPP	TRUE	6	91.325
Corum	NCOR-SIN3-HDAC-HESX1 complex	MLPP	FALSE	6	85.4917
Corum	Daxx-Axin-p53 complex	MLPP	TRUE	3	41.525
Corum	Daxx-Axin-p53 complex	MLPP	FALSE	3	41.525
Corum	NUMB-TP53-MDM2 complex	MLPP	TRUE	3	47.81
Corum	NUMB-TP53-MDM2 complex	MLPP	FALSE	3	47.81
Corum	SMAD4-SNO-SKI complex	MLPP	TRUE	3	83.98
Corum	SMAD4-SNO-SKI complex	MLPP	FALSE	3	83.98
Corum	SMAD2-SKI-NCOR complex	MLPP	TRUE	3	81.47
Corum	SMAD2-SKI-NCOR complex	MLPP	FALSE	3	81.47
Corum	SMAD3-SKI-NCOR complex	MLPP	TRUE	3	81.75
Corum	SMAD3-SKI-NCOR complex	MLPP	FALSE	3	81.75
Corum	SMAD4-SKI-NCOR complex	MLPP	TRUE	3	77.63
Corum	SMAD4-SKI-NCOR complex	MLPP	FALSE	3	77.63
Corum	LIN2-LIN7-SAP97-MINT1 complex	MLPP	TRUE	4	94.54
Corum	LIN2-LIN7-SAP97-MINT1 complex	MLPP	FALSE	4	94.54
Corum	ULBP1-KLRK1-HCST complex	MLPP	TRUE	3	45.03
Corum	ULBP1-KLRK1-HCST complex	MLPP	FALSE	3	45.03
Corum	SMAD2-SMAD4-FAST1-TGIF complex, TGF(beta) induced	MLPP	TRUE	4	66.88
Corum	SMAD2-SMAD4-FAST1-TGIF complex, TGF(beta) induced	MLPP	FALSE	4	63.97
Corum	SMAD2-SMAD4-FAST1-TGIF-HDAC1 complex, TGF(beta) induced	MLPP	TRUE	5	68.89
Corum	SMAD2-SMAD4-FAST1-TGIF-HDAC1 complex, TGF(beta) induced	MLPP	FALSE	5	68.89
Corum	SCAMP1-SCAMP2-SCAMP3 complex	MLPP	TRUE	3	98.18
Corum	HERP1/HEY2-NCOR-SIN3A complex	MLPP	TRUE	4	78.5733
Corum	HERP1/HEY2-NCOR-SIN3A complex	MLPP	FALSE	4	78.5733
Corum	RB1-HDAC1-BRG1 complex	MLPP	TRUE	3	84.44
Corum	RB1-HDAC1-BRG1 complex	MLPP	FALSE	3	84.44
Corum	Gamma-secretase-Delta1 complex	MLPP	TRUE	5	94.0167
Corum	Gamma-secretase-Delta1 complex	MLPP	FALSE	5	94.0167
Corum	SMN complex (GEMIN2, GEMIN3, GEMIN4, GEMIN5, SMN)	MLPP	TRUE	5	56.97
Corum	SMN complex (GEMIN2, GEMIN3, GEMIN4, GEMIN5, SMN)	MLPP	FALSE	5	56.97
Corum	SMN complex (GEMIN5,4,3), SMN-independent intermediate	MLPP	TRUE	3	56.14
Corum	SMN complex (GEMIN5,4,3), SMN-independent intermediate	MLPP	FALSE	3	56.14
Corum	SMN complex (GEMIN6,7, UNRIP), SMN-independent intermediate	MLPP	TRUE	3	53.04
Corum	SMN complex (GEMIN6,7, UNRIP), SMN-independent intermediate	MLPP	FALSE	3	53.04
Corum	SMN complex (GEMIN2,5, SMN)	MLPP	TRUE	3	59.96
Corum	SMN complex (GEMIN2,5, SMN)	MLPP	FALSE	3	59.96
Corum	Tetrameric COG subcomplex	MLPP	TRUE	4	97.7667
Corum	Tetrameric COG subcomplex	MLPP	FALSE	4	97.7667
Corum	COG5-COG6-COG7 subcomplex	MLPP	TRUE	3	95.2125
Corum	COG5-COG6-COG7 subcomplex	MLPP	FALSE	3	95.2125
Corum	COG2-COG3-COG4 subcomplex	MLPP	TRUE	3	98.775
Corum	COG2-COG3-COG4 subcomplex	MLPP	FALSE	3	98.775
Corum	COG1-COG8-COG2-COG3-COG4 subcomplex	MLPP	TRUE	5	97.95
Corum	COG1-COG8-COG2-COG3-COG4 subcomplex	MLPP	FALSE	5	97.95
Corum	COG1-COG8-COG5-COG6-COG7 subcomplex	MLPP	TRUE	5	95.2125
Corum	COG1-COG8-COG5-COG6-COG7 subcomplex	MLPP	FALSE	5	95.2125
Corum	GammaH2AFX-NDHII-Ku70-DNA complex	MLPP	TRUE	3	92.55
Corum	GammaH2AFX-NDHII-Ku70-DNA complex	MLPP	FALSE	3	92.55
Corum	NR3C2-UBC9-SRC-1 complex	MLPP	TRUE	3	62.0825
Corum	NR3C2-UBC9-SRC-1 complex	MLPP	FALSE	3	62.0825
Corum	RIN1-STAM2-HRS complex	MLPP	TRUE	3	82.42
Corum	RIN1-STAM2-HRS complex	MLPP	FALSE	3	72.74
Corum	RIN1-STAM2-EGFR complex, EGF stimulated	MLPP	TRUE	3	75.95
Corum	RIN1-STAM2-EGFR complex, EGF stimulated	MLPP	FALSE	3	75.95
Corum	CHL2-BMP2-TSG complex	MLPP	TRUE	3	76.2
Corum	CHL2-BMP2-TSG complex	MLPP	FALSE	3	76.2
Corum	Pericentrin-GCP complex	MLPP	TRUE	3	66.6
Corum	Pericentrin-GCP complex	MLPP	FALSE	3	35.22
Corum	SKI-SMAD2-SMAD4 pentameric complex	MLPP	TRUE	3	88.74
Corum	SKI-SMAD2-SMAD4 pentameric complex	MLPP	FALSE	3	85.6
Corum	SKI-SMAD3-SMAD4 complex	MLPP	TRUE	3	88.87
Corum	SKI-SMAD3-SMAD4 complex	MLPP	FALSE	3	85.88
Corum	CREBBP-SMAD2-SMAD4 pentameric complex	MLPP	TRUE	3	92.86
Corum	CREBBP-SMAD2-SMAD4 pentameric complex	MLPP	FALSE	3	91.53
Corum	CREBBP-SMAD3-SMAD4 pentameric complex	MLPP	TRUE	3	92.99
Corum	CREBBP-SMAD3-SMAD4 pentameric complex	MLPP	FALSE	3	91.43
Corum	GABP(gamma)1-E2F1-DP1 complex	MLPP	TRUE	3	76.26
Corum	GABP(gamma)1-E2F1-DP1 complex	MLPP	FALSE	3	76.26
Corum	Ternary complex (GATA4, SRF, MYOCD)	MLPP	TRUE	3	59.23
Corum	Ternary complex (GATA4, SRF, MYOCD)	MLPP	FALSE	3	59.23
Corum	SMAD3-cSKI-SIN3A-HDAC1 complex	MLPP	TRUE	4	88.85
Corum	SMAD3-cSKI-SIN3A-HDAC1 complex	MLPP	FALSE	4	88.85
Corum	Ubiquitin E3 ligase (SMURF2, SMAD3) - SnoN complex, TGF(beta)-dependent	MLPP	TRUE	3	82.1
Corum	Ubiquitin E3 ligase (SMURF2, SMAD3) - SnoN complex, TGF(beta)-dependent	MLPP	FALSE	3	82.1
Corum	NEMO-HIF2(alpha)-ARNT complex	MLPP	TRUE	3	77.02
Corum	NEMO-HIF2(alpha)-ARNT complex	MLPP	FALSE	3	68.24
Corum	XRCC6-XRCC5-WRN complex	MLPP	TRUE	3	91.0175
Corum	XRCC6-XRCC5-WRN complex	MLPP	FALSE	3	91.0175
Corum	TSC (TSC1, TSC2, AXIN, GSK3) complex	MLPP	TRUE	4	84.1
Corum	TSC (TSC1, TSC2, AXIN, GSK3) complex	MLPP	FALSE	4	84.1
Corum	HSP90-FKBP38-CAM-Ca(2+) complex	MLPP	TRUE	3	95.89
Corum	HSP90-FKBP38-CAM-Ca(2+) complex	MLPP	FALSE	3	95.89
Corum	EIF3 core complex (EIF3A, EIF3B, EIF3G, EIF3I)	MLPP	TRUE	4	98.92
Corum	EIF3 core complex (EIF3A, EIF3B, EIF3G, EIF3I)	MLPP	FALSE	4	98.92
Corum	EIF3 complex (EIF3A, EIF3B, EIF3G, EIF3I, EIF3C)	MLPP	TRUE	5	99.18
Corum	EIF3 complex (EIF3A, EIF3B, EIF3G, EIF3I, EIF3C)	MLPP	FALSE	5	99.18
Corum	EIF3 complex (EIF3B, EIF3G, EIF3I)	MLPP	TRUE	3	99.33
Corum	EIF3 complex (EIF3B, EIF3G, EIF3I)	MLPP	FALSE	3	99.33
Corum	EIF3 complex (EIF3B, EIF3J, EIF3I)	MLPP	TRUE	3	94.73
Corum	EIF3 complex (EIF3B, EIF3J, EIF3I)	MLPP	FALSE	3	94.73
Corum	EIF3 complex (EIF3A, EIF3B, EIF3G, EIF3I, EIF3J)	MLPP	TRUE	5	97.6
Corum	EIF3 complex (EIF3A, EIF3B, EIF3G, EIF3I, EIF3J)	MLPP	FALSE	5	97.6
Corum	CBF-DNA complex	MLPP	TRUE	3	95.45
Corum	CBF-DNA complex	MLPP	FALSE	3	95.45
Corum	p32-CBF-DNA complex	MLPP	TRUE	4	92.4
Corum	p32-CBF-DNA complex	MLPP	FALSE	4	92.4
Corum	beta(1)-AR receptosome (ADRB1-SAP97-AKAP79-PRKAR2A)	MLPP	TRUE	4	65.42
Corum	beta(1)-AR receptosome (ADRB1-SAP97-AKAP79-PRKAR2A)	MLPP	FALSE	4	65.42
Corum	SVIP-VCP-DERL1 complex	MLPP	TRUE	3	56.97
Corum	SVIP-VCP-DERL1 complex	MLPP	FALSE	3	56.97
Corum	gp78-VCP-DERL1 complex	MLPP	TRUE	3	98.3667
Corum	gp78-VCP-DERL1 complex	MLPP	FALSE	3	98.3667
Corum	VCP-VIMP-DERL1-DERL2-HRD1-SEL1L complex	MLPP	TRUE	5	99.4833
Corum	VCP-VIMP-DERL1-DERL2-HRD1-SEL1L complex	MLPP	FALSE	5	99.4667
Corum	CyclinD3-CDK4-CDK6 complex	MLPP	TRUE	3	94.12
Corum	CyclinD3-CDK4-CDK6 complex	MLPP	FALSE	3	89.92
Corum	CyclinD3-CDK4-CDK6-p21 complex	MLPP	TRUE	4	89.78
Corum	CyclinD3-CDK4-CDK6-p21 complex	MLPP	FALSE	4	54.245
Corum	p34(SEI-1)-CDK4-CyclinD2 complex	MLPP	TRUE	3	55.2
Corum	p34(SEI-1)-CDK4-CyclinD2 complex	MLPP	FALSE	3	55.2
Corum	RBL2 complex (DNMT1, E2F4, E2F5, HDAC1, SUV39H1, RBL2)	MLPP	TRUE	6	87.55
Corum	RBL2 complex (DNMT1, E2F4, E2F5, HDAC1, SUV39H1, RBL2)	MLPP	FALSE	6	86.125
Corum	RBL2 complex (E2F4, E2F5, HDAC1, SUV39H1, P300, RBL2)	MLPP	TRUE	6	87.55
Corum	RBL2 complex (E2F4, E2F5, HDAC1, SUV39H1, P300, RBL2)	MLPP	FALSE	6	86.125
Corum	E2F1-p107-cyclinA complex	MLPP	TRUE	3	74.6
Corum	E2F1-p107-cyclinA complex	MLPP	FALSE	3	74.6
Corum	E2F4-p107-cyclinE complex	MLPP	TRUE	3	80.0917
Corum	E2F4-p107-cyclinE complex	MLPP	FALSE	3	80.0917
Corum	ELK1-SRF-ELK3 complex	MLPP	TRUE	3	55.74
Corum	ELK1-SRF-ELK3 complex	MLPP	FALSE	3	54.35
Corum	AP1G1-PACS1-FURIN complex	MLPP	TRUE	3	90.18
Corum	AP1G1-PACS1-FURIN complex	MLPP	FALSE	3	90.18
Corum	SH3KBP1-CBLB-EGFR complex	MLPP	TRUE	3	81.28
Corum	SH3KBP1-CBLB-EGFR complex	MLPP	FALSE	3	81.28
Corum	MGC1-DNA-PKcs-Ku complex	MLPP	TRUE	4	81.5633
Corum	MGC1-DNA-PKcs-Ku complex	MLPP	FALSE	4	81.5633
Corum	Polycystin-1 multiprotein complex (ACTN1, CDH1, SRC, JUP, VCL, CTNNB1, PXN, BCAR1, PKD1, PTK2, TLN1)	MLPP	TRUE	11	85.4075
Corum	Polycystin-1 multiprotein complex (ACTN1, CDH1, SRC, JUP, VCL, CTNNB1, PXN, BCAR1, PKD1, PTK2, TLN1)	MLPP	FALSE	11	84.52
Corum	JAK2-PAFR-TYK2 complex	MLPP	TRUE	3	74.9
Corum	JAK2-PAFR-TYK2 complex	MLPP	FALSE	3	69.02
Corum	NCOA6-DNA-PK-Ku-PARP1 complex	MLPP	TRUE	5	92.1033
Corum	NCOA6-DNA-PK-Ku-PARP1 complex	MLPP	FALSE	5	92.1033
Corum	DNA-PK-Ku-eIF2-NF90-NF45 complex	MLPP	TRUE	8	85.6033
Corum	DNA-PK-Ku-eIF2-NF90-NF45 complex	MLPP	FALSE	8	85.6033
Corum	SWI/SNF-related chromatin-remodeling complex	MLPP	TRUE	5	83.425
Corum	SWI/SNF-related chromatin-remodeling complex	MLPP	FALSE	5	83.425
Corum	YWHAQ-CALM1-CABIN1 complex	MLPP	TRUE	3	78.79
Corum	YWHAQ-CALM1-CABIN1 complex	MLPP	FALSE	3	78.79
Corum	TIAM1-EFNB1-EPHA2 complex	MLPP	TRUE	3	68.4
Corum	TIAM1-EFNB1-EPHA2 complex	MLPP	FALSE	3	68.4
Corum	TNF-alpha/NF-kappa B signaling complex (CHUK, KPNA3, NFKB2, NFKBIB, REL, IKBKG, NFKB1, NFKBIE, RELB, NFKBIA, RELA, TNIP2)	MLPP	TRUE	12	61.35
Corum	TNF-alpha/NF-kappa B signaling complex (CHUK, KPNA3, NFKB2, NFKBIB, REL, IKBKG, NFKB1, NFKBIE, RELB, NFKBIA, RELA, TNIP2)	MLPP	FALSE	12	50.3
Corum	TNF-alpha/NF-kappa B signaling complex (SEC16A, CHUK, IKBKB, NFKB2, REL, IKBKG, MAP3K14, RELA, FBXW7, USP2)	MLPP	TRUE	10	66.51
Corum	TNF-alpha/NF-kappa B signaling complex (SEC16A, CHUK, IKBKB, NFKB2, REL, IKBKG, MAP3K14, RELA, FBXW7, USP2)	MLPP	FALSE	10	65.79
Corum	PTIP-HMT complex	MLPP	TRUE	10	65.5
Corum	PTIP-HMT complex	MLPP	FALSE	10	66.17
Corum	TNF-alpha/NF-kappa B signaling complex (CHUK, BTRC, NFKB2, PPP6C, REL, CUL1, IKBKE, SAPS2, SAPS1, ANKRD28, RELA, SKP1)	MLPP	TRUE	12	86.45
Corum	TNF-alpha/NF-kappa B signaling complex (CHUK, BTRC, NFKB2, PPP6C, REL, CUL1, IKBKE, SAPS2, SAPS1, ANKRD28, RELA, SKP1)	MLPP	FALSE	12	85.655
Corum	PTIP-DNA damage response complex	MLPP	TRUE	5	73.44
Corum	PTIP-DNA damage response complex	MLPP	FALSE	5	73.44
Corum	CBP-RARA-RXRA-DNA complex, ligand stimulated	MLPP	TRUE	3	90.52
Corum	CBP-RARA-RXRA-DNA complex, ligand stimulated	MLPP	FALSE	3	89.73
Corum	Kinase maturation complex 1	MLPP	TRUE	16	98.03
Corum	Kinase maturation complex 1	MLPP	FALSE	16	91.19
Corum	Ubiquilin-proteasome complex	MLPP	TRUE	6	98.26
Corum	Ubiquilin-proteasome complex	MLPP	FALSE	6	96.125
Corum	TANK-TRAF2-TRAF3 complex	MLPP	TRUE	3	65.4958
Corum	TANK-TRAF2-TRAF3 complex	MLPP	FALSE	3	38.7625
Corum	RAF1-PPP2-PIN1 complex	MLPP	TRUE	5	99.83
Corum	RAF1-PPP2-PIN1 complex	MLPP	FALSE	5	99.83
Corum	Kinase maturation complex 2	MLPP	TRUE	8	74.84
Corum	Kinase maturation complex 2	MLPP	FALSE	8	59.19
Corum	Pex26-Pex6-Pex1 complex	MLPP	TRUE	3	53.18
Corum	Pex26-Pex6-Pex1 complex	MLPP	FALSE	3	24.42
Corum	CS-MAP3K7IP1-MAP3K7IP2 complex	MLPP	TRUE	3	70
Corum	CS-MAP3K7IP1-MAP3K7IP2 complex	MLPP	FALSE	3	70
Corum	CHUK-IQGAP2-AKAP8L-RELA-TNIP2 complex	MLPP	TRUE	5	39.48
Corum	CHUK-IQGAP2-AKAP8L-RELA-TNIP2 complex	MLPP	FALSE	5	39.48
Corum	p14-Mp1-MEK1 complex	MLPP	TRUE	3	95.71
Corum	p14-Mp1-MEK1 complex	MLPP	FALSE	3	95.71
Corum	p14-Mp1-ERK2 complex	MLPP	TRUE	3	93.28
Corum	p14-Mp1-ERK2 complex	MLPP	FALSE	3	93.28
Corum	REL-MAP3K8-RELA-TNIP2-PAPOLA complex	MLPP	TRUE	5	50.04
Corum	REL-MAP3K8-RELA-TNIP2-PAPOLA complex	MLPP	FALSE	5	50.04
Corum	RPA complex	MLPP	TRUE	3	75.1
Corum	RPA complex	MLPP	FALSE	3	75.1
Corum	CHUK-NFKB2-REL-IKBKG-SPAG9-NFKB1-NFKBIE-COPB2-TNIP1-NFKBIA-RELA-TNIP2 complex	MLPP	TRUE	12	60.33
Corum	CHUK-NFKB2-REL-IKBKG-SPAG9-NFKB1-NFKBIE-COPB2-TNIP1-NFKBIA-RELA-TNIP2 complex	MLPP	FALSE	12	54.3
Corum	53BP1-containing complex	MLPP	TRUE	5	97.02
Corum	53BP1-containing complex	MLPP	FALSE	5	97.02
Corum	TNF-alpha/Nf-kappa B signaling complex (RPL6, RPL30, RPS13, CHUK, DDX3X, NFKB2, NFKBIB, REL, IKBKG, NFKB1, MAP3K8, RELB, GLG1, NFKBIA, RELA, TNIP2, GTF2I)	MLPP	TRUE	17	68.28
Corum	TNF-alpha/Nf-kappa B signaling complex (RPL6, RPL30, RPS13, CHUK, DDX3X, NFKB2, NFKBIB, REL, IKBKG, NFKB1, MAP3K8, RELB, GLG1, NFKBIA, RELA, TNIP2, GTF2I)	MLPP	FALSE	17	67.18
Corum	TNF-alpha/NF-kappa B signaling complex 5	MLPP	TRUE	25	81.72
Corum	TNF-alpha/NF-kappa B signaling complex 5	MLPP	FALSE	25	81.72
Corum	IKBKB-CDC37-KIAA1967-HSP90AB1-HSP90AA1 complex	MLPP	TRUE	5	81.08
Corum	IKBKB-CDC37-KIAA1967-HSP90AB1-HSP90AA1 complex	MLPP	FALSE	5	74.56
Corum	WRN-Ku70-Ku80-PARP1 complex	MLPP	TRUE	4	98.44
Corum	WRN-Ku70-Ku80-PARP1 complex	MLPP	FALSE	4	98.44
Corum	XRCC1-LIG3-PNK-TDP1 complex	MLPP	TRUE	4	84.6783
Corum	XRCC1-LIG3-PNK-TDP1 complex	MLPP	FALSE	4	84.6783
Corum	Dolichol-phosphate mannose (DPM) synthase	MLPP	TRUE	3	80.725
Corum	Dolichol-phosphate mannose (DPM) synthase	MLPP	FALSE	3	80.725
Corum	Ku-ORC complex	MLPP	TRUE	6	95.205
Corum	Ku-ORC complex	MLPP	FALSE	6	95.205
Corum	MNK1-eIF4F complex	MLPP	TRUE	4	91.425
Corum	MNK1-eIF4F complex	MLPP	FALSE	4	91.425
Corum	TCF4-CTNNB1-SUMO1-EP300-HADAC6 complex	MLPP	TRUE	5	78.99
Corum	TCF4-CTNNB1-SUMO1-EP300-HADAC6 complex	MLPP	FALSE	5	78.99
Corum	TCF4-CTNNB1-EP300 complex	MLPP	TRUE	3	79.53
Corum	TCF4-CTNNB1-EP300 complex	MLPP	FALSE	3	79.53
Corum	TCF4-CTNNB1-CREBBP complex	MLPP	TRUE	3	90.45
Corum	TCF4-CTNNB1-CREBBP complex	MLPP	FALSE	3	90.45
Corum	TNF-alpha/NF-kappa B signaling complex 6	MLPP	TRUE	14	97.23
Corum	TNF-alpha/NF-kappa B signaling complex 6	MLPP	FALSE	14	97.115
Corum	TNF-alpha/NF-kappa B signaling complex 7	MLPP	TRUE	8	86.61
Corum	TNF-alpha/NF-kappa B signaling complex 7	MLPP	FALSE	8	86.495
Corum	TNF-alpha/NF-kappa B signaling complex 8	MLPP	TRUE	6	87.79
Corum	TNF-alpha/NF-kappa B signaling complex 8	MLPP	FALSE	6	87.79
Corum	VHL-TBP1-HIF1A complex	MLPP	TRUE	3	63.89
Corum	VHL-TBP1-HIF1A complex	MLPP	FALSE	3	63.89
Corum	HIF1A-OS9-EGLN1 complex	MLPP	TRUE	3	57.44
Corum	HIF1A-OS9-EGLN1 complex	MLPP	FALSE	3	57.44
Corum	HIF1A-OS9-EGLN3 complex	MLPP	TRUE	3	67.97
Corum	HIF1A-OS9-EGLN3 complex	MLPP	FALSE	3	67.97
Corum	RAB9-TIP47-MPRI complex	MLPP	TRUE	3	51.805
Corum	RAB9-TIP47-MPRI complex	MLPP	FALSE	3	51.805
Corum	CAS-SRC-FAK complex	MLPP	TRUE	3	84.71
Corum	CAS-SRC-FAK complex	MLPP	FALSE	3	75.8275
Corum	tRNA splicing endonuclease	MLPP	TRUE	5	86.72
Corum	tRNA splicing endonuclease	MLPP	FALSE	5	86.72
Corum	RNA endonuclease (SEN2deltaEx8, SEN54, CLP1)	MLPP	TRUE	3	87.7
Corum	RNA endonuclease (SEN2deltaEx8, SEN54, CLP1)	MLPP	FALSE	3	87.7
Corum	TNF-alpha/NF-kappa B signaling complex 9	MLPP	TRUE	5	79.12
Corum	TNF-alpha/NF-kappa B signaling complex 9	MLPP	FALSE	5	79.12
Corum	TNF-alpha/NF-kappa B signaling complex 10	MLPP	TRUE	10	82.2
Corum	TNF-alpha/NF-kappa B signaling complex 10	MLPP	FALSE	10	80.41
Corum	P53-BARD1-KU70 complex	MLPP	TRUE	3	62.18
Corum	P53-BARD1-KU70 complex	MLPP	FALSE	3	62.18
Corum	ETS2-SMARCA4-INI1 complex	MLPP	TRUE	3	82.17
Corum	ETS2-SMARCA4-INI1 complex	MLPP	FALSE	3	82.17
Corum	LATS1-HTRA2-BIRC4 complex	MLPP	TRUE	3	76.21
[truncated: 5,239 more rows]
