# Supplementary material for: Co-evolution based machine-learning for predicting functional interactions between human genes
Source: Nat Commun. 2021 Nov 9;12:6454. doi: 10.1038/s41467-021-26792-w (PMC8578642; doi:10.1038/s41467-021-26792-w)
Supplement: Supplementary file 7 — Source Data [file 41467_2021_26792_MOESM7_ESM.zip › source_data/supp_figure2.csv]

hidden_prop	target	classifier	CV0 AUC train	CV0 AP train	Hidden|CV0 min prob.	Hidden|CV0 mean prob.	Hidden|CV0 median prob.	Hidden|CV0 max prob.	CV1 AUC train	CV1 AP train	Hidden|CV1 min prob.	Hidden|CV1 mean prob.	Hidden|CV1 median prob.	Hidden|CV1 max prob.	CV2 AUC train	CV2 AP train	Hidden|CV2 min prob.	Hidden|CV2 mean prob.	Hidden|CV2 median prob.	Hidden|CV2 max prob.	CV3 AUC train	CV3 AP train	Hidden|CV3 min prob.	Hidden|CV3 mean prob.	Hidden|CV3 median prob.	Hidden|CV3 max prob.	CV0 AUC test	CV0 AP test	CV1 AUC test	CV1 AP test	CV2 AUC test	CV2 AP test	CV3 AUC test	CV3 AP test	CV0 AUC C1	CV0 AP C1	CV1 AUC C1	CV1 AP C1	CV2 AUC C1	CV2 AP C1	CV3 AUC C1	CV3 AP C1	CV0 AUC C2	CV0 AP C2	CV1 AUC C2	CV1 AP C2	CV2 AUC C2	CV2 AP C2	CV3 AUC C2
0.1	in_Reactome	LGBM_Vanilla	0.8195082443960654	0.8195082443960654	0.05999117411292833	0.4473353760143395	0.4364741042673382	0.9270660604646327	0.8179238515266859	0.8179238515266859	0.05999117411292833	0.4473353760143395	0.4364741042673382	0.9270660604646327	0.8263534701327373	0.8263534701327373	0.05999117411292833	0.4473353760143395	0.4364741042673382	0.9270660604646327	0.8163350742755635	0.8163350742755635	0.05999117411292833	0.4473353760143395	0.4364741042673382	0.9270660604646327	0.7422932532028493	0.7422932532028493	0.7446792798075621	0.7446792798075621	0.7482402545015867	0.7482402545015867	0.743923748145046	0.743923748145046	0.769405834889205	0.769405834889205	0.7746338435438607	0.7746338435438607	0.7843716887949232	0.7843716887949232	0.7623871327085678	0.7623871327085678	0.7293801376083215	0.7293801376083215	0.7296775112534346	0.7296775112534346	0.7366672273743637	0.7366672273743637	0.7321626631416447
0.1	in_Reactome	PUbag_LGBM	0.7489561455956023	0.7489561455956023	0.31794760745736494	0.5873851424757938	0.59788333055649	0.7641178176694541	0.7428824375557499	0.7428824375557499	0.31794760745736494	0.5873851424757938	0.59788333055649	0.7641178176694541	0.7562699861556893	0.7562699861556893	0.31794760745736494	0.5873851424757938	0.59788333055649	0.7641178176694541	0.739725388156097	0.739725388156097	0.31794760745736494	0.5873851424757938	0.59788333055649	0.7641178176694541	0.7212564242634955	0.7212564242634955	0.7231678972585098	0.7231678972585098	0.7276769443293218	0.7276769443293218	0.7259790603426141	0.7259790603426141	0.737543687308537	0.737543687308537	0.7376381107242259	0.7376381107242259	0.7500866969272016	0.7500866969272016	0.7267851113388845	0.7267851113388845	0.7096963723040662	0.7096963723040662	0.709773562239996	0.709773562239996	0.7159465640019688	0.7159465640019688	0.7134692755122876
0.1	in_Reactome	AdaSample_LGBM_2rounds	0.7419275489704427	0.7419275489704427	0.22325641989826983	0.5615882279650852	0.6035802693948048	0.776170610621947	0.7365388906322455	0.7365388906322455	0.22325641989826983	0.5615882279650852	0.6035802693948048	0.776170610621947	0.7484431972320613	0.7484431972320613	0.22325641989826983	0.5615882279650852	0.6035802693948048	0.776170610621947	0.7337460585476961	0.7337460585476961	0.22325641989826983	0.5615882279650852	0.6035802693948048	0.776170610621947	0.7172110780413584	0.7172110780413584	0.7197666773719175	0.7197666773719175	0.7223883265543245	0.7223883265543245	0.7204888969343284	0.7204888969343284	0.7321660822192304	0.7321660822192304	0.7321724512681246	0.7321724512681246	0.7438506091381432	0.7438506091381432	0.7223675435575381	0.7223675435575381	0.7043841837214007	0.7043841837214007	0.7059715728540851	0.7059715728540851	0.7097495096940245	0.7097495096940245	0.7072131530287942
0.1	in_Reactome	LGBM_RF	0.7656552783380892	0.7656552783380892	0.10105794356805928	0.45646233534302805	0.4500617848253194	0.8596235436769077	0.7619244515477948	0.7619244515477948	0.10105794356805928	0.45646233534302805	0.4500617848253194	0.8596235436769077	0.7740316736024948	0.7740316736024948	0.10105794356805928	0.45646233534302805	0.4500617848253194	0.8596235436769077	0.7577843196699681	0.7577843196699681	0.10105794356805928	0.45646233534302805	0.4500617848253194	0.8596235436769077	0.7279439311169472	0.7279439311169472	0.7313263381182334	0.7313263381182334	0.734031507605174	0.734031507605174	0.7328336362900919	0.7328336362900919	0.7456072492629864	0.7456072492629864	0.7474462441562123	0.7474462441562123	0.7598731339840255	0.7598731339840255	0.7359395088664081	0.7359395088664081	0.7162824615246203	0.7162824615246203	0.7178213029538901	0.7178213029538901	0.7225620717014974	0.7225620717014974	0.7206981062981686
0.3	in_Reactome	LGBM_Vanilla	0.8092962869198842	0.8092962869198842	0.043689985747558634	0.36339669740050595	0.3480809083096581	0.8350928596139091	0.8070701542343618	0.8070701542343618	0.043689985747558634	0.36339669740050595	0.3480809083096581	0.8350928596139091	0.8162834556759645	0.8162834556759645	0.043689985747558634	0.36339669740050595	0.3480809083096581	0.8350928596139091	0.808351570328303	0.808351570328303	0.043689985747558634	0.36339669740050595	0.3480809083096581	0.8350928596139091	0.7392980952158942	0.7392980952158942	0.7428195531949953	0.7428195531949953	0.747779460465108	0.747779460465108	0.7410718353658052	0.7410718353658052	0.7632351452027796	0.7632351452027796	0.7689374337758984	0.7689374337758984	0.7795669582312335	0.7795669582312335	0.7588162096826021	0.7588162096826021	0.7263265173241722	0.7263265173241722	0.7278561623948077	0.7278561623948077	0.7359473297656695	0.7359473297656695	0.7297194611321337
0.3	in_Reactome	PUbag_LGBM	0.7477018605111556	0.7477018605111556	0.2748172742550682	0.5078037735231146	0.5118150883873354	0.6926236292890061	0.7436100253525139	0.7436100253525139	0.2748172742550682	0.5078037735231146	0.5118150883873354	0.6926236292890061	0.7538970307860088	0.7538970307860088	0.2748172742550682	0.5078037735231146	0.5118150883873354	0.6926236292890061	0.7382422652084464	0.7382422652084464	0.2748172742550682	0.5078037735231146	0.5118150883873354	0.6926236292890061	0.7202270539996727	0.7202270539996727	0.7237195504804316	0.7237195504804316	0.7258214542177567	0.7258214542177567	0.7249783843920712	0.7249783843920712	0.7366636400638717	0.7366636400638717	0.7373745923561525	0.7373745923561525	0.7480424011396725	0.7480424011396725	0.726299615550037	0.726299615550037	0.7085916832540488	0.7085916832540488	0.7099180998924268	0.7099180998924268	0.7138163603867628	0.7138163603867628	0.7122279724828806
0.3	in_Reactome	AdaSample_LGBM_2rounds	0.7417068430197576	0.7417068430197576	0.22769269032838194	0.5503090903412313	0.5740240003259534	0.7596345597988758	0.73852847457281	0.73852847457281	0.22769269032838194	0.5503090903412313	0.5740240003259534	0.7596345597988758	0.748816854468298	0.748816854468298	0.22769269032838194	0.5503090903412313	0.5740240003259534	0.7596345597988758	0.7331823312593764	0.7331823312593764	0.22769269032838194	0.5503090903412313	0.5740240003259534	0.7596345597988758	0.7167520222532138	0.7167520222532138	0.7190825284625412	0.7190825284625412	0.7237343307413815	0.7237343307413815	0.7200213480262118	0.7200213480262118	0.7322179924395352	0.7322179924395352	0.7343673383967135	0.7343673383967135	0.7445442319322524	0.7445442319322524	0.7217260472677357	0.7217260472677357	0.7043731534853619	0.7043731534853619	0.704783658041163	0.704783658041163	0.7109328495784512	0.7109328495784512	0.7065214347648912
0.3	in_Reactome	LGBM_RF	0.7634492929734938	0.7634492929734938	0.08467798654994593	0.37012661693700827	0.360743280977335	0.7407824336231489	0.758781096818473	0.758781096818473	0.08467798654994593	0.37012661693700827	0.360743280977335	0.7407824336231489	0.7714994716077641	0.7714994716077641	0.08467798654994593	0.37012661693700827	0.360743280977335	0.7407824336231489	0.7544331250944823	0.7544331250944823	0.08467798654994593	0.37012661693700827	0.360743280977335	0.7407824336231489	0.7278322058196371	0.7278322058196371	0.7292579005864468	0.7292579005864468	0.7333820843859321	0.7333820843859321	0.731982180782447	0.731982180782447	0.7440906617219337	0.7440906617219337	0.745457372689057	0.745457372689057	0.7581704412688003	0.7581704412688003	0.7343007826597083	0.7343007826597083	0.7157935374722145	0.7157935374722145	0.715906248819507	0.715906248819507	0.721862995027161	0.721862995027161	0.7197695526044737
0.5	in_Reactome	LGBM_Vanilla	0.8021636338771502	0.8021636338771502	0.02423546040318895	0.2958723308892172	0.2843333571107947	0.7466921050359802	0.7975086051587558	0.7975086051587558	0.02423546040318895	0.2958723308892172	0.2843333571107947	0.7466921050359802	0.8080320965913016	0.8080320965913016	0.02423546040318895	0.2958723308892172	0.2843333571107947	0.7466921050359802	0.7996233167362093	0.7996233167362093	0.02423546040318895	0.2958723308892172	0.2843333571107947	0.7466921050359802	0.7363624068230958	0.7363624068230958	0.7401498454284607	0.7401498454284607	0.7419900963561513	0.7419900963561513	0.7358483952400964	0.7358483952400964	0.7613937505870566	0.7613937505870566	0.7642609101889951	0.7642609101889951	0.7751625611156794	0.7751625611156794	0.7533259597654081	0.7533259597654081	0.7238742223434942	0.7238742223434942	0.7256032840376319	0.7256032840376319	0.7304460164526493	0.7304460164526493	0.7243372735405136
0.5	in_Reactome	PUbag_LGBM	0.748461893198765	0.748461893198765	0.23050633959518935	0.4382286271559586	0.4437684058919452	0.6183407106378334	0.7424445425903654	0.7424445425903654	0.23050633959518935	0.4382286271559586	0.4437684058919452	0.6183407106378334	0.7557181589772948	0.7557181589772948	0.23050633959518935	0.4382286271559586	0.4437684058919452	0.6183407106378334	0.737958409845237	0.737958409845237	0.23050633959518935	0.4382286271559586	0.4437684058919452	0.6183407106378334	0.7210659478698905	0.7210659478698905	0.7235041599048656	0.7235041599048656	0.7260419219910621	0.7260419219910621	0.7247385772072149	0.7247385772072149	0.7373242270215756	0.7373242270215756	0.7370463700540999	0.7370463700540999	0.7493699708819939	0.7493699708819939	0.7257120831486337	0.7257120831486337	0.7087624693563854	0.7087624693563854	0.7105854881418873	0.7105854881418873	0.7143364078551501	0.7143364078551501	0.7124329175412543
0.5	in_Reactome	AdaSample_LGBM_2rounds	0.7420997630985937	0.7420997630985937	0.23181297286499064	0.546635378949349	0.5805051900190175	0.747621344475714	0.7386567230495484	0.7386567230495484	0.23181297286499064	0.546635378949349	0.5805051900190175	0.747621344475714	0.7484583517461676	0.7484583517461676	0.23181297286499064	0.546635378949349	0.5805051900190175	0.747621344475714	0.7338074421236414	0.7338074421236414	0.23181297286499064	0.546635378949349	0.5805051900190175	0.747621344475714	0.716338760697822	0.716338760697822	0.7212284081600894	0.7212284081600894	0.7220119851852767	0.7220119851852767	0.7201641854413545	0.7201641854413545	0.7333693380967996	0.7333693380967996	0.7340878335511278	0.7340878335511278	0.7440320446377222	0.7440320446377222	0.7235139661789497	0.7235139661789497	0.7028971900866254	0.7028971900866254	0.7076189392531034	0.7076189392531034	0.7101856211592886	0.7101856211592886	0.7066696703570335
0.5	in_Reactome	LGBM_RF	0.7616056115161527	0.7616056115161527	0.07017550710998628	0.30298815572880794	0.29760991726169356	0.6463722708585958	0.7555068541896399	0.7555068541896399	0.07017550710998628	0.30298815572880794	0.29760991726169356	0.6463722708585958	0.7683311521154013	0.7683311521154013	0.07017550710998628	0.30298815572880794	0.29760991726169356	0.6463722708585958	0.7513879580478395	0.7513879580478395	0.07017550710998628	0.30298815572880794	0.29760991726169356	0.6463722708585958	0.7259890439011609	0.7259890439011609	0.7289328807105725	0.7289328807105725	0.7312999249998869	0.7312999249998869	0.7305935429059205	0.7305935429059205	0.743429671034093	0.743429671034093	0.7428845591349299	0.7428845591349299	0.755466269171002	0.755466269171002	0.7325216757766861	0.7325216757766861	0.7137144852498434	0.7137144852498434	0.7158699257400558	0.7158699257400558	0.7197230381005157	0.7197230381005157	0.7180827550075489
0.7	in_Reactome	LGBM_Vanilla	0.7954211249324298	0.7954211249324298	0.02999626469724211	0.23979465416758514	0.22782528522897777	0.6792971612942045	0.791498411941209	0.791498411941209	0.02999626469724211	0.23979465416758514	0.22782528522897777	0.6792971612942045	0.8025367733896749	0.8025367733896749	0.02999626469724211	0.23979465416758514	0.22782528522897777	0.6792971612942045	0.7925706645559745	0.7925706645559745	0.02999626469724211	0.23979465416758514	0.22782528522897777	0.6792971612942045	0.7311284491187036	0.7311284491187036	0.734259834176568	0.734259834176568	0.7412524748142167	0.7412524748142167	0.7321859677767206	0.7321859677767206	0.7551514914944771	0.7551514914944771	0.756179297789701	0.756179297789701	0.7690136316596934	0.7690136316596934	0.7486666462055135	0.7486666462055135	0.7188837510929031	0.7188837510929031	0.7188515712304175	0.7188515712304175	0.7302165035047693	0.7302165035047693	0.7202171490180854
0.7	in_Reactome	PUbag_LGBM	0.7478927527796213	0.7478927527796213	0.20373875479328296	0.3744539446051089	0.37595826454682524	0.5509013775444094	0.7392236727752237	0.7392236727752237	0.20373875479328296	0.3744539446051089	0.37595826454682524	0.5509013775444094	0.7527770116791249	0.7527770116791249	0.20373875479328296	0.3744539446051089	0.37595826454682524	0.5509013775444094	0.7373802101163931	0.7373802101163931	0.20373875479328296	0.3744539446051089	0.37595826454682524	0.5509013775444094	0.7196987056082573	0.7196987056082573	0.7190549913975994	0.7190549913975994	0.7239685292326505	0.7239685292326505	0.7246304089043204	0.7246304089043204	0.7370005260850865	0.7370005260850865	0.7332112035936926	0.7332112035936926	0.7464539990705967	0.7464539990705967	0.724468820910255	0.724468820910255	0.7076351893817525	0.7076351893817525	0.7067476079461312	0.7067476079461312	0.7124021420086128	0.7124021420086128	0.7121219698026993
0.7	in_Reactome	AdaSample_LGBM_2rounds	0.742087268178898	0.742087268178898	0.23428842789004306	0.541983093277653	0.5624325218940305	0.7374700996720798	0.7368290097226222	0.7368290097226222	0.23428842789004306	0.541983093277653	0.5624325218940305	0.7374700996720798	0.7485119617236656	0.7485119617236656	0.23428842789004306	0.541983093277653	0.5624325218940305	0.7374700996720798	0.7324338201913709	0.7324338201913709	0.23428842789004306	0.541983093277653	0.5624325218940305	0.7374700996720798	0.7166457253875337	0.7166457253875337	0.7174971036895224	0.7174971036895224	0.7227429648430972	0.7227429648430972	0.719487399640499	0.719487399640499	0.7328065073882615	0.7328065073882615	0.7324898058140435	0.7324898058140435	0.7433668786387209	0.7433668786387209	0.7207336971298908	0.7207336971298908	0.7037243808227458	0.7037243808227458	0.703413425871049	0.703413425871049	0.7103329019522855	0.7103329019522855	0.7060923974628215
0.7	in_Reactome	LGBM_RF	0.7579616658589172	0.7579616658589172	0.06618425513129063	0.24701255464522995	0.24039802382249323	0.5928268407949242	0.7508998063550032	0.7508998063550032	0.06618425513129063	0.24701255464522995	0.24039802382249323	0.5928268407949242	0.764704060013204	0.764704060013204	0.06618425513129063	0.24701255464522995	0.24039802382249323	0.5928268407949242	0.7483649198636091	0.7483649198636091	0.06618425513129063	0.24701255464522995	0.24039802382249323	0.5928268407949242	0.7250517569074727	0.7250517569074727	0.7252155295208489	0.7252155295208489	0.7306095809486577	0.7306095809486577	0.7291313631987258	0.7291313631987258	0.7404742016442527	0.7404742016442527	0.7386929030833447	0.7386929030833447	0.7532901060574352	0.7532901060574352	0.729702704250372	0.729702704250372	0.7130239852888284	0.7130239852888284	0.7118650228591246	0.7118650228591246	0.7188092340934565	0.7188092340934565	0.716089353238848
0.1	in_Complex_reactome	LGBM_Vanilla	0.88575100495406	0.88575100495406	0.04408918701360839	0.49097713827518524	0.494831134562894	0.9321788773307649	0.8827682597646508	0.8827682597646508	0.04408918701360839	0.49097713827518524	0.494831134562894	0.9321788773307649	0.8827131353040949	0.8827131353040949	0.04408918701360839	0.49097713827518524	0.494831134562894	0.9321788773307649	0.8798699944737902	0.8798699944737902	0.04408918701360839	0.49097713827518524	0.494831134562894	0.9321788773307649	0.8131796508041891	0.8131796508041891	0.8239702401443529	0.8239702401443529	0.8174339558808307	0.8174339558808307	0.8182160951390417	0.8182160951390417	0.8358009796419944	0.8358009796419944	0.8323691903712239	0.8323691903712239	0.8354381489502989	0.8354381489502989	0.8350664114379365	0.8350664114379365	0.8031879265093163	0.8031879265093163	0.8190788370580054	0.8190788370580054	0.8093618989216518	0.8093618989216518	0.812461681130725
0.1	in_Complex_reactome	PUbag_LGBM	0.7946039286696874	0.7946039286696874	0.35050070005352324	0.6332398731117269	0.6410486820606123	0.7947803949891303	0.7903185073850414	0.7903185073850414	0.35050070005352324	0.6332398731117269	0.6410486820606123	0.7947803949891303	0.7942253606777128	0.7942253606777128	0.35050070005352324	0.6332398731117269	0.6410486820606123	0.7947803949891303	0.7901950812981818	0.7901950812981818	0.35050070005352324	0.6332398731117269	0.6410486820606123	0.7947803949891303	0.7723274060016354	0.7723274060016354	0.786006738664444	0.786006738664444	0.7908663250786562	0.7908663250786562	0.7869449952493881	0.7869449952493881	0.7893247702577296	0.7893247702577296	0.7811671703881256	0.7811671703881256	0.7889541853927478	0.7889541853927478	0.7906780743362904	0.7906780743362904	0.7634399154388339	0.7634399154388339	0.7833421631532704	0.7833421631532704	0.785553583000163	0.785553583000163	0.7834156801859815
0.1	in_Complex_reactome	AdaSample_LGBM_2rounds	0.7825205148632539	0.7825205148632539	0.2328083738726098	0.5733509688535408	0.6146336087285114	0.7836717557611905	0.7777725977963682	0.7777725977963682	0.2328083738726098	0.5733509688535408	0.6146336087285114	0.7836717557611905	0.7822989909912696	0.7822989909912696	0.2328083738726098	0.5733509688535408	0.6146336087285114	0.7836717557611905	0.7782232865676668	0.7782232865676668	0.2328083738726098	0.5733509688535408	0.6146336087285114	0.7836717557611905	0.7484829799170716	0.7484829799170716	0.7667775916287951	0.7667775916287951	0.7828526310325411	0.7828526310325411	0.7800149695988601	0.7800149695988601	0.7805252855120659	0.7805252855120659	0.772065761886209	0.772065761886209	0.7792754140715438	0.7792754140715438	0.7823626927582256	0.7823626927582256	0.7374659864092911	0.7374659864092911	0.7595796078614514	0.7595796078614514	0.7766582198505005	0.7766582198505005	0.7763189709253352
0.1	in_Complex_reactome	LGBM_RF	0.8184146587946888	0.8184146587946888	0.11703081990948054	0.5173566933210766	0.5044331901684228	0.8607382681369928	0.8154376925291025	0.8154376925291025	0.11703081990948054	0.5173566933210766	0.5044331901684228	0.8607382681369928	0.8173497254684259	0.8173497254684259	0.11703081990948054	0.5173566933210766	0.5044331901684228	0.8607382681369928	0.8122268092115739	0.8122268092115739	0.11703081990948054	0.5173566933210766	0.5044331901684228	0.8607382681369928	0.7845781314130735	0.7845781314130735	0.7981336716759047	0.7981336716759047	0.8024763994426958	0.8024763994426958	0.7974507870140942	0.7974507870140942	0.8019082217097676	0.8019082217097676	0.7935589156235746	0.7935589156235746	0.8014376970775969	0.8014376970775969	0.8022780905362253	0.8022780905362253	0.7764393857919321	0.7764393857919321	0.7961830329676562	0.7961830329676562	0.7970452609995053	0.7970452609995053	0.7937089546801422
0.3	in_Complex_reactome	LGBM_Vanilla	0.8731713850198369	0.8731713850198369	0.023404352438265393	0.40168969220841966	0.3990407158221111	0.8717482294011527	0.8690730184858303	0.8690730184858303	0.023404352438265393	0.40168969220841966	0.3990407158221111	0.8717482294011527	0.8712277625362636	0.8712277625362636	0.023404352438265393	0.40168969220841966	0.3990407158221111	0.8717482294011527	0.868256422101896	0.868256422101896	0.023404352438265393	0.40168969220841966	0.3990407158221111	0.8717482294011527	0.804541812522352	0.804541812522352	0.8181030408382284	0.8181030408382284	0.8110759546599813	0.8110759546599813	0.8145628173371611	0.8145628173371611	0.8271608658610279	0.8271608658610279	0.8239358545445629	0.8239358545445629	0.830173886113444	0.830173886113444	0.8291530596788944	0.8291530596788944	0.7938262391010681	0.7938262391010681	0.8141408685042268	0.8141408685042268	0.8033238763643467	0.8033238763643467	0.8092952884506734
0.3	in_Complex_reactome	PUbag_LGBM	0.7937397181045689	0.7937397181045689	0.3063048415378548	0.5526863028262183	0.5598273713654254	0.7119565275359732	0.7902969365561878	0.7902969365561878	0.3063048415378548	0.5526863028262183	0.5598273713654254	0.7119565275359732	0.7924081285494673	0.7924081285494673	0.3063048415378548	0.5526863028262183	0.5598273713654254	0.7119565275359732	0.7886820154140418	0.7886820154140418	0.3063048415378548	0.5526863028262183	0.5598273713654254	0.7119565275359732	0.7702669800996875	0.7702669800996875	0.7851275389160564	0.7851275389160564	0.790790699964951	0.790790699964951	0.785794509419121	0.785794509419121	0.7897999753368389	0.7897999753368389	0.782463662922315	0.782463662922315	0.7875011249227182	0.7875011249227182	0.7894602325214602	0.7894602325214602	0.7613949643858972	0.7613949643858972	0.7822819551509534	0.7822819551509534	0.7858927025228675	0.7858927025228675	0.782185037240704
0.3	in_Complex_reactome	AdaSample_LGBM_2rounds	0.7837607777458213	0.7837607777458213	0.23310813846095813	0.5646923576080964	0.6036188424220114	0.7591902291127008	0.7784798913344682	0.7784798913344682	0.23310813846095813	0.5646923576080964	0.6036188424220114	0.7591902291127008	0.7821617662337619	0.7821617662337619	0.23310813846095813	0.5646923576080964	0.6036188424220114	0.7591902291127008	0.7784523319859218	0.7784523319859218	0.23310813846095813	0.5646923576080964	0.6036188424220114	0.7591902291127008	0.75422069911812	0.75422069911812	0.7699550119384772	0.7699550119384772	0.7810613120847127	0.7810613120847127	0.7803545651411319	0.7803545651411319	0.7831112411778596	0.7831112411778596	0.7725116093858259	0.7725116093858259	0.779699448592704	0.779699448592704	0.7838427531199239	0.7838427531199239	0.7428707996533761	0.7428707996533761	0.7627605532954463	0.7627605532954463	0.7758588838011138	0.7758588838011138	0.7767502043045305
0.3	in_Complex_reactome	LGBM_RF	0.8141253350306361	0.8141253350306361	0.09377123505277865	0.42167655457931574	0.411736180224256	0.7365292500800416	0.8123018477911417	0.8123018477911417	0.09377123505277865	0.42167655457931574	0.411736180224256	0.7365292500800416	0.8136783219305317	0.8136783219305317	0.09377123505277865	0.42167655457931574	0.411736180224256	0.7365292500800416	0.8094422602676388	0.8094422602676388	0.09377123505277865	0.42167655457931574	0.411736180224256	0.7365292500800416	0.7819752762364265	0.7819752762364265	0.7977619425166981	0.7977619425166981	0.8007065870388921	0.8007065870388921	0.7962203820389603	0.7962203820389603	0.8001345244279076	0.8001345244279076	0.7918545867567907	0.7918545867567907	0.7994358891327165	0.7994358891327165	0.8010816687518814	0.8010816687518814	0.7729417799287627	0.7729417799287627	0.7958614205045921	0.7958614205045921	0.7955113296648284	0.7955113296648284	0.7921848877031298
0.5	in_Complex_reactome	LGBM_Vanilla	0.8598217237481605	0.8598217237481605	0.0195447488509123	0.32485414125882295	0.3198111104873685	0.8374254732020967	0.8592450360633566	0.8592450360633566	0.0195447488509123	0.32485414125882295	0.3198111104873685	0.8374254732020967	0.8603458118017565	0.8603458118017565	0.0195447488509123	0.32485414125882295	0.3198111104873685	0.8374254732020967	0.8577901831548708	0.8577901831548708	0.0195447488509123	0.32485414125882295	0.3198111104873685	0.8374254732020967	0.8023501443595178	0.8023501443595178	0.8121429732329986	0.8121429732329986	0.81112520519727	0.81112520519727	0.8090079507453233	0.8090079507453233	0.8226960163755566	0.8226960163755566	0.8160135431875755	0.8160135431875755	0.8223859367658696	0.8223859367658696	0.8230540880307193	0.8230540880307193	0.7922396266102788	0.7922396266102788	0.8086156624195713	0.8086156624195713	0.8032049929369847	0.8032049929369847	0.8028585446462037
0.5	in_Complex_reactome	PUbag_LGBM	0.7926972816108054	0.7926972816108054	0.2559663162022764	0.475959795226057	0.47950202876600745	0.6375111880273693	0.7864621308814622	0.7864621308814622	0.2559663162022764	0.475959795226057	0.47950202876600745	0.6375111880273693	0.7923599322996977	0.7923599322996977	0.2559663162022764	0.475959795226057	0.47950202876600745	0.6375111880273693	0.7876447118449241	0.7876447118449241	0.2559663162022764	0.475959795226057	0.47950202876600745	0.6375111880273693	0.7725611551242391	0.7725611551242391	0.7806345309141579	0.7806345309141579	0.7936892308860515	0.7936892308860515	0.784753242143555	0.784753242143555	0.7887342480475158	0.7887342480475158	0.7778039199756044	0.7778039199756044	0.7870060279441196	0.7870060279441196	0.7894168597976834	0.7894168597976834	0.7636489174312698	0.7636489174312698	0.778716719489712	0.778716719489712	0.7884187014442973	0.7884187014442973	0.7806050374594735
0.5	in_Complex_reactome	AdaSample_LGBM_2rounds	0.7827002116302408	0.7827002116302408	0.2380883358598947	0.5541429671010815	0.5907767928242442	0.7487601919346144	0.7797978452206973	0.7797978452206973	0.2380883358598947	0.5541429671010815	0.5907767928242442	0.7487601919346144	0.7833650406275501	0.7833650406275501	0.2380883358598947	0.5541429671010815	0.5907767928242442	0.7487601919346144	0.7774212986627244	0.7774212986627244	0.2380883358598947	0.5541429671010815	0.5907767928242442	0.7487601919346144	0.7541699484698957	0.7541699484698957	0.7735141556099275	0.7735141556099275	0.7842584430891639	0.7842584430891639	0.7789849051051367	0.7789849051051367	0.7819090561566137	0.7819090561566137	0.7740861344396559	0.7740861344396559	0.7788900107019816	0.7788900107019816	0.7825600137647054	0.7825600137647054	0.7424728110946401	0.7424728110946401	0.7681956176871145	0.7681956176871145	0.7784790227293096	0.7784790227293096	0.7730564818976923
0.5	in_Complex_reactome	LGBM_RF	0.8080286355341371	0.8080286355341371	0.09110233161340242	0.33942641482637453	0.3301614641249452	0.711856533225153	0.8053318691201982	0.8053318691201982	0.09110233161340242	0.33942641482637453	0.3301614641249452	0.711856533225153	0.8077934925731666	0.8077934925731666	0.09110233161340242	0.33942641482637453	0.3301614641249452	0.711856533225153	0.8029115707958409	0.8029115707958409	0.09110233161340242	0.33942641482637453	0.3301614641249452	0.711856533225153	0.7797158517851277	0.7797158517851277	0.7927125165520623	0.7927125165520623	0.7992597054019743	0.7992597054019743	0.7924208051599402	0.7924208051599402	0.7962782290984121	0.7962782290984121	0.7872377362641152	0.7872377362641152	0.7952540931687322	0.7952540931687322	0.7966561489921784	0.7966561489921784	0.7707089025108951	0.7707089025108951	0.7905364323953552	0.7905364323953552	0.7937494450502758	0.7937494450502758	0.7881317632823719
0.7	in_Complex_reactome	LGBM_Vanilla	0.8526313505911645	0.8526313505911645	0.024303217625312526	0.26400829248119745	0.25675428191370553	0.6748247518336944	0.8483088292686113	0.8483088292686113	0.024303217625312526	0.26400829248119745	0.25675428191370553	0.6748247518336944	0.849827334423764	0.849827334423764	0.024303217625312526	0.26400829248119745	0.25675428191370553	0.6748247518336944	0.8474714474230746	0.8474714474230746	0.024303217625312526	0.26400829248119745	0.25675428191370553	0.6748247518336944	0.7951508143273871	0.7951508143273871	0.8043173551932243	0.8043173551932243	0.8008403681000585	0.8008403681000585	0.8040349801014071	0.8040349801014071	0.8195030259526067	0.8195030259526067	0.8119395022893061	0.8119395022893061	0.8133114582982045	0.8133114582982045	0.8153002291026383	0.8153002291026383	0.7835028479813972	0.7835028479813972	0.7996487612344356	0.7996487612344356	0.793139573321985	0.793139573321985	0.799186116535872
0.7	in_Complex_reactome	PUbag_LGBM	0.7936008258137488	0.7936008258137488	0.22170660940399878	0.41152456693984735	0.41541560002635103	0.5513064392154252	0.7893848833007646	0.7893848833007646	0.22170660940399878	0.41152456693984735	0.41541560002635103	0.5513064392154252	0.7929917697289216	0.7929917697289216	0.22170660940399878	0.41152456693984735	0.41541560002635103	0.5513064392154252	0.7875345264673252	0.7875345264673252	0.22170660940399878	0.41152456693984735	0.41541560002635103	0.5513064392154252	0.7708840857821273	0.7708840857821273	0.784378999693977	0.784378999693977	0.7938678285208495	0.7938678285208495	0.7856156971560904	0.7856156971560904	0.7902123873302467	0.7902123873302467	0.7801112406015358	0.7801112406015358	0.788756235669515	0.788756235669515	0.7886214283190687	0.7886214283190687	0.7608906339170877	0.7608906339170877	0.7810433576861947	0.7810433576861947	0.7881942316049708	0.7881942316049708	0.7806521172229595
0.7	in_Complex_reactome	AdaSample_LGBM_2rounds	0.7849513700755173	0.7849513700755173	0.23931231665875355	0.5502751372359471	0.5830470833927721	0.7328002173600707	0.778120046655577	0.778120046655577	0.23931231665875355	0.5502751372359471	0.5830470833927721	0.7328002173600707	0.7825497886738334	0.7825497886738334	0.23931231665875355	0.5502751372359471	0.5830470833927721	0.7328002173600707	0.7770047296909327	0.7770047296909327	0.23931231665875355	0.5502751372359471	0.5830470833927721	0.7328002173600707	0.7560501786432138	0.7560501786432138	0.7729166032833876	0.7729166032833876	0.7821070971925734	0.7821070971925734	0.7814501277122091	0.7814501277122091	0.7830781898874437	0.7830781898874437	0.7725214592816222	0.7725214592816222	0.7790887899820412	0.7790887899820412	0.7801694842229556	0.7801694842229556	0.7439720106013537	0.7439720106013537	0.7654803171424367	0.7654803171424367	0.7761218939330412	0.7761218939330412	0.7764803955349531
0.7	in_Complex_reactome	LGBM_RF	0.8031966230460162	0.8031966230460162	0.0787321281406052	0.27852559961265855	0.2739127111670332	0.5616436891562744	0.8004306188154839	0.8004306188154839	0.0787321281406052	0.27852559961265855	0.2739127111670332	0.5616436891562744	0.8024429709163734	0.8024429709163734	0.0787321281406052	0.27852559961265855	0.2739127111670332	0.5616436891562744	0.7973210121272974	0.7973210121272974	0.0787321281406052	0.27852559961265855	0.2739127111670332	0.5616436891562744	0.7767460250218872	0.7767460250218872	0.7888045180645549	0.7888045180645549	0.797119525519677	0.797119525519677	0.7891774142458685	0.7891774142458685	0.7936710717065603	0.7936710717065603	0.7835836082994034	0.7835836082994034	0.7926627148209444	0.7926627148209444	0.7921755641235289	0.7921755641235289	0.7674552847696752	0.7674552847696752	0.7862616126598936	0.7862616126598936	0.7920348181445958	0.7920348181445958	0.7846794298874831
[truncated: 37 more columns]
