# Supplementary material for: Co-evolution based machine-learning for predicting functional interactions between human genes
Source: Nat Commun. 2021 Nov 9;12:6454. doi: 10.1038/s41467-021-26792-w (PMC8578642; doi:10.1038/s41467-021-26792-w)
Supplement: Supplementary file 7 — Source Data [file 41467_2021_26792_MOESM7_ESM.zip › source_data/supp_figure3.csv]

classifier	CV0 AUC train (unfilt)	CV0 AP train (unfilt)	CV1 AUC train (unfilt)	CV1 AP train (unfilt)	CV2 AUC train (unfilt)	CV2 AP train (unfilt)	CV3 AUC train (unfilt)	CV3 AP train (unfilt)	mean AUC train (unfilt)	std AUC train (unfilt)	mean pAUC0.1 train (unfilt)	std pAUC0.1 train (unfilt)	mean AP train (unfilt)	std AP train (unfilt)	mean AUC test (unfilt)	std AUC test (unfilt)	mean pAUC0.1 test (unfilt)	std pAUC0.1 test (unfilt)	mean AP test (unfilt)	std AP test (unfilt)	mean AUC C1 (unfilt)	std AUC C1 (unfilt)	mean pAUC0.1 C1 (unfilt)	std pAUC0.1 C1 (unfilt)	mean AP C1 (unfilt)	std AP C1 (unfilt)	mean AUC C2 (unfilt)	std AUC C2 (unfilt)	mean pAUC0.1 C2 (unfilt)	std pAUC0.1 C2 (unfilt)	mean AP C2 (unfilt)	std AP C2 (unfilt)	mean AUC C3 (unfilt)	std AUC C3 (unfilt)	mean pAUC0.1 C3 (unfilt)	std pAUC0.1 C3 (unfilt)	mean AP C3 (unfilt)	std AP C3 (unfilt)	mean AUC train (para_filt)	std AUC train (para_filt)	mean pAUC0.1 train (para_filt)	std pAUC0.1 train (para_filt)	mean AP train (para_filt)	std AP train (para_filt)	mean AUC test (para_filt)	std AUC test (para_filt)	mean pAUC0.1 test (para_filt)	std pAUC0.1 test (para_filt)	mean AP test (para_filt)
NPP	0.615539671	0.615539671	0.616887222	0.616887222	0.611695079	0.611695079	0.614897354	0.614897354	0.614754831	0.001906925	0.553491373	0.004079895	0.616019295	0.001110754	0.597416572	0.002214343	0.56552824	0.001903501	0.653700847	0.002930976	0.610784797	0.009152454	0.550220454	0.003280903	0.63331642	0.009534409	0.573916359	0.002651986	0.543289285	0.00174414	0.596942857	0.00438136	0.646687397	0.009933648	0.624416197	0.006887084	0.774334093	0.003459835	0.591962553	0.002657997	0.53153628	0.00352386	0.55662998	0.002074026	0.559436561	0.002603777	0.531461356	0.001999682	0.568472061
LGBM	0.766515143	0.766515143	0.769122976	0.769122976	0.752190221	0.752190221	0.768112066	0.768112066	0.763985101	0.006872952	0.631497851	0.00357606	0.758620227	0.00586814	0.723501528	0.001268192	0.590049726	0.00322293	0.734529831	0.003368544	0.732788646	0.012822598	0.601737669	0.013479124	0.738222115	0.015944131	0.715252492	0.005368485	0.583286335	0.00368337	0.70737164	0.004830603	0.731990947	0.014223934	0.596193886	0.009362366	0.796046803	0.008550651	0.755969708	0.007190933	0.624338468	0.003771071	0.737784645	0.005934613	0.712535726	0.001579937	0.582088116	0.004001013	0.701926442
LR	0.664181968	0.664181968	0.665855592	0.665855592	0.654587533	0.654587533	0.66341292	0.66341292	0.662009503	0.004375135	0.556041353	0.003087491	0.642145996	0.004543055	0.694684004	0.00311105	0.569831818	0.004724565	0.704766156	0.005942941	0.667437112	0.012778865	0.560881804	0.009502353	0.672666439	0.016548756	0.687799047	0.00333195	0.563761125	0.003731294	0.675110528	0.00353994	0.723197023	0.00496411	0.584091498	0.006148742	0.787548196	0.007093942	0.661287538	0.004546091	0.557602303	0.004153823	0.626181009	0.00501813	0.690301925	0.003400313	0.569111719	0.005287272	0.678168871
DT	0.745216717	0.745216717	0.764139458	0.764139458	0.743820959	0.743820959	0.757952675	0.757952675	0.752782452	0.00856244	0.629321479	0.001904928	0.737602303	0.005495953	0.688547121	0.004281346	0.563341318	0.003687434	0.683376781	0.002492708	0.702251261	0.013107675	0.579492094	0.012219117	0.693800925	0.017183525	0.679504738	0.004528787	0.558006497	0.001914519	0.653780881	0.001750896	0.694933801	0.01566353	0.564259515	0.006060634	0.749535594	0.005005306	0.744740546	0.008606956	0.627634822	0.005001022	0.717911246	0.0066232	0.682686465	0.004874514	0.564572448	0.006043685	0.655577909
NB	0.701166222	0.701166222	0.707207063	0.707207063	0.685741629	0.685741629	0.699071651	0.699071651	0.698296641	0.007839947	0.576422191	0.003877484	0.673206935	0.007026484	0.70779393	0.003387634	0.575644347	0.002369015	0.709383299	0.004093675	0.70190198	0.011235754	0.580005671	0.00821702	0.700456334	0.013938863	0.701462185	0.005591165	0.568709659	0.003075352	0.680871384	0.005178733	0.724137009	0.010479922	0.589847182	0.00777687	0.78428722	0.008057552	0.692625448	0.008037488	0.573264472	0.003598825	0.651482581	0.007489377	0.701950086	0.003324652	0.570722511	0.002321583	0.679849528
[truncated: 91 more columns]
