# Supplementary material for: Co-evolution based machine-learning for predicting functional interactions between human genes
Source: Nat Commun. 2021 Nov 9;12:6454. doi: 10.1038/s41467-021-26792-w (PMC8578642; doi:10.1038/s41467-021-26792-w)
Supplement: Supplementary file 7 — Source Data [file 41467_2021_26792_MOESM7_ESM.zip › source_data/supp_figure5.csv]

target	which	CV0 AUC train (unfilt)	CV0 pAUC train (unfilt)	CV0 AP train (unfilt)	CV0 AUC test (unfilt)	CV0 pAUC test (unfilt)	CV0 AP test (unfilt)	CV0 AUC C1 (unfilt)	CV0 pAUC C1 (unfilt)	CV0 AP C1 (unfilt)	CV0 AUC C2 (unfilt)	CV0 pAUC C2 (unfilt)	CV0 AP C2 (unfilt)	CV0 AUC C3 (unfilt)	CV0 pAUC C3 (unfilt)	CV0 AP C3 (unfilt)	CV1 AUC train (unfilt)	CV1 pAUC train (unfilt)	CV1 AP train (unfilt)	CV1 AUC test (unfilt)	CV1 pAUC test (unfilt)	CV1 AP test (unfilt)	CV1 AUC C1 (unfilt)	CV1 pAUC C1 (unfilt)	CV1 AP C1 (unfilt)	CV1 AUC C2 (unfilt)	CV1 pAUC C2 (unfilt)	CV1 AP C2 (unfilt)	CV1 AUC C3 (unfilt)	CV1 pAUC C3 (unfilt)	CV1 AP C3 (unfilt)	CV2 AUC train (unfilt)	CV2 pAUC train (unfilt)	CV2 AP train (unfilt)	CV2 AUC test (unfilt)	CV2 pAUC test (unfilt)	CV2 AP test (unfilt)	CV2 AUC C1 (unfilt)	CV2 pAUC C1 (unfilt)	CV2 AP C1 (unfilt)	CV2 AUC C2 (unfilt)	CV2 pAUC C2 (unfilt)	CV2 AP C2 (unfilt)	CV2 AUC C3 (unfilt)	CV2 pAUC C3 (unfilt)	CV2 AP C3 (unfilt)	CV3 AUC train (unfilt)	CV3 pAUC train (unfilt)	CV3 AP train (unfilt)
in_Reactome	MLPP	0.756140575	0.627207173	0.7209533	0.727015736	0.597806874	0.755132519	0.74319895	0.613848299	0.754863088	0.713288124	0.587115023	0.716563097	0.737081787	0.61320777	0.836003087	0.752410534	0.626299708	0.720713161	0.729738724	0.600511842	0.758377366	0.738915566	0.609043412	0.748740551	0.718657146	0.592365199	0.726543839	0.741691244	0.610697494	0.834313758	0.762747807	0.628846069	0.743110652	0.734354014	0.601668413	0.756236231	0.752403562	0.613405757	0.759447904	0.726298612	0.595587811	0.727389715	0.734267632	0.606877104	0.820929271	0.762487363	0.625875866	0.729390365
in_Reactome	NPP	0.618142831	0.554340568	0.576662982	0.596450846	0.563849273	0.666212448	0.618331144	0.552331036	0.638637418	0.57132111	0.541416178	0.601426282	0.638636513	0.613329313	0.796866627	0.609561794	0.549250219	0.57171789	0.599791667	0.565506455	0.66961912	0.610330058	0.549666179	0.6320207	0.572706372	0.541965426	0.606984786	0.656181175	0.62282945	0.805305337	0.615082739	0.555155395	0.599139044	0.596069281	0.564120796	0.660042623	0.613205597	0.55214951	0.636745485	0.570471544	0.542245513	0.599066638	0.645257214	0.616727762	0.788305495	0.621338782	0.553383978	0.585995036
in_Reactome	SVDp	0.610030365	0.540809547	0.552722181	0.58838714	0.553685999	0.650899405	0.61606326	0.541083726	0.624027536	0.560805466	0.532854195	0.582838465	0.62584728	0.599425903	0.783887114	0.613531139	0.542304822	0.561446907	0.595897628	0.555436263	0.656941675	0.611624478	0.541115383	0.621206912	0.566426511	0.534478649	0.591703035	0.650780863	0.604157303	0.794320622	0.614243127	0.546744451	0.584892539	0.58928318	0.553663515	0.644516614	0.619273628	0.548558935	0.633999069	0.559182697	0.532191497	0.577177929	0.6373261	0.600067347	0.775579219	0.631318893	0.54679872	0.580564015
in_Reactome	PPP	0.625585696	0.564110373	0.596213057	0.628173288	0.570828248	0.688948396	0.629653659	0.563287198	0.660338084	0.600945324	0.545556782	0.622868051	0.679723577	0.620715237	0.816786333	0.628290576	0.564175206	0.602113938	0.630245202	0.571363601	0.689689688	0.624096514	0.562453272	0.655370262	0.603173592	0.54718702	0.627750775	0.692686513	0.624231417	0.821626531	0.619341713	0.562687347	0.611499181	0.633968133	0.572450535	0.686911844	0.620000204	0.561823985	0.652642607	0.608316065	0.547296968	0.626200781	0.696011158	0.625410909	0.814428872	0.628085951	0.564049074	0.605269058
in_Reactome	Hamming	0.639825651	0.562826372	0.591202058	0.640766193	0.574800189	0.689228921	0.646751896	0.562106303	0.659369716	0.614353507	0.552302849	0.627307108	0.686020322	0.612110071	0.808278868	0.638325319	0.559678635	0.591816835	0.642711929	0.57375549	0.688715992	0.635014769	0.558144649	0.647356323	0.61866819	0.551745448	0.631805532	0.696011712	0.618009625	0.810172363	0.635695438	0.558134231	0.60562893	0.645400181	0.575487939	0.686167985	0.633872847	0.558480033	0.64773724	0.620889093	0.552315467	0.626927088	0.701327928	0.623615825	0.806290949	0.64290345	0.563203219	0.601926336
[truncated: 162 more columns]
