# Supplementary material for: Co-evolution based machine-learning for predicting functional interactions between human genes
Source: Nat Commun. 2021 Nov 9;12:6454. doi: 10.1038/s41467-021-26792-w (PMC8578642; doi:10.1038/s41467-021-26792-w)
Supplement: Supplementary file 7 — Source Data [file 41467_2021_26792_MOESM7_ESM.zip › source_data/supp_figure6-10.csv]

dataset	method	excluding reactome pairs	model	CV0 AUC (unfilt)	CV0 pAUC0.1 (unfilt)	CV0 AP (unfilt)	CV0 AUC (para_filt)	CV0 pAUC0.1 (para_filt)	CV0 AP (para_filt)	CV1 AUC (unfilt)	CV1 pAUC0.1 (unfilt)	CV1 AP (unfilt)	CV1 AUC (para_filt)	CV1 pAUC0.1 (para_filt)	CV1 AP (para_filt)	CV2 AUC (unfilt)	CV2 pAUC0.1 (unfilt)	CV2 AP (unfilt)	CV2 AUC (para_filt)	CV2 pAUC0.1 (para_filt)	CV2 AP (para_filt)	CV3 AUC (unfilt)	CV3 pAUC0.1 (unfilt)	CV3 AP (unfilt)	CV3 AUC (para_filt)	CV3 pAUC0.1 (para_filt)	CV3 AP (para_filt)	mean AUC (unfilt)	std AUC (unfilt)	mean pAUC0.1 (unfilt)	std pAUC0.1 (unfilt)	mean AP (unfilt)	std AP (unfilt)	mean size (unfilt)	mean AUC (para_filt)	std AUC (para_filt)	mean pAUC0.1 (para_filt)	std pAUC0.1 (para_filt)	mean AP (para_filt)	std AP (para_filt)	mean size (para_filt)
BioGrid	MLPP	FALSE	in_Reactome	0.696349331	0.574252834	0.696597877	0.693643473	0.572004958	0.689215122	0.696754124	0.57549771	0.698092079	0.693994639	0.5732157	0.690667976	0.696637398	0.57550843	0.697830436	0.69395369	0.573274547	0.690558294	0.696007826	0.574862944	0.696691658	0.693223509	0.572579782	0.689187797	0.69643717	0.000288359	0.57503048	0.000519505	0.697303012	0.00066554	539738	0.693703828	0.000308768	0.572768747	0.000518334	0.689907297	0.000706968	533746.25
BioGrid	MLPP	TRUE	in_Reactome	0.690573769	0.569078945	0.678267742	0.689006576	0.568092631	0.673670651	0.691016216	0.570359151	0.680020477	0.689396628	0.569343754	0.675367683	0.690895102	0.570345762	0.679658904	0.689358962	0.569383307	0.675176479	0.690197089	0.56966424	0.678367865	0.688562547	0.568655482	0.673672379	0.690670544	0.000317585	0.569862024	0.000532323	0.679078747	0.000772418	526583.25	0.689081178	0.000335863	0.568868794	0.000533442	0.674471798	0.000803133	522204.25
BioGrid	NPP	FALSE	in_Reactome	0.542413596	0.515568808	0.54966754	0.536185296	0.510363825	0.530948854	0.542604228	0.515278547	0.549545984	0.536372357	0.510102199	0.530786192	0.542876802	0.51550974	0.549946389	0.536703373	0.510363171	0.531421152	0.541967273	0.515469573	0.549515993	0.535681947	0.510247866	0.530630876	0.542465475	0.000331413	0.515456667	0.000108726	0.549668977	0.00016992	539738	0.536235743	0.000369654	0.510269265	0.000107388	0.530946768	0.000296065	533746.25
BioGrid	NPP	TRUE	in_Reactome	0.535644582	0.511567939	0.526811347	0.531495113	0.508290599	0.514183406	0.535845685	0.511296059	0.526764344	0.531679905	0.50802891	0.514043617	0.536131698	0.511512026	0.52714423	0.532030923	0.508284634	0.514655268	0.535165314	0.511451473	0.526620757	0.530970994	0.508172869	0.513841693	0.53569682	0.000352316	0.511456874	0.000101573	0.52683517	0.000191752	526583.25	0.531544234	0.000382848	0.508194253	0.000106357	0.514180996	0.000299558	522204.25
BioGrid	SVDp	FALSE	in_Reactome	0.539175821	0.521368815	0.556788408	0.532823342	0.516863403	0.541084381	0.538196925	0.521439771	0.556290626	0.53183974	0.51700145	0.540639239	0.53894803	0.521414882	0.556578286	0.532656008	0.516972635	0.541065063	0.53881034	0.521393984	0.556415067	0.532417902	0.516891748	0.540680151	0.538782779	0.000362552	0.521404363	2.62E-05	0.556518097	0.000186446	539738	0.532434248	0.000372249	0.516932309	5.66E-05	0.540867208	0.000208129	533746.25
BioGrid	SVDp	TRUE	in_Reactome	0.533733972	0.517880313	0.536114898	0.5294747	0.515143802	0.525817314	0.532757451	0.517970739	0.535652837	0.528489371	0.515286567	0.525417333	0.533512079	0.517929015	0.535906595	0.529314891	0.515255619	0.525837587	0.533338748	0.51788837	0.535678668	0.529048665	0.515163348	0.525395522	0.533335562	0.000361978	0.517917109	3.60E-05	0.535838249	0.000187783	526583.25	0.529081907	0.000374424	0.515212334	6.02E-05	0.525616939	0.000210775	522204.25
BioGrid	BPP	FALSE	in_Reactome	0.597502902	0.550908968	0.617658959	0.591890701	0.546786583	0.605585692	0.59802756	0.551469809	0.61889911	0.592356488	0.54722983	0.606691165	0.597564491	0.551430886	0.618468386	0.592012361	0.547375556	0.60663768	0.597384005	0.55114009	0.618092755	0.591673949	0.54686562	0.605733399	0.59761974	0.000244229	0.551237438	0.000228467	0.618279802	0.000458132	539738	0.591983375	0.000247177	0.547064397	0.000245398	0.606161984	0.000505499	533746.25
BioGrid	BPP	TRUE	in_Reactome	0.592338579	0.547482366	0.599789098	0.588517347	0.544909619	0.591529428	0.592871259	0.548012034	0.601068508	0.588987502	0.54533429	0.592679487	0.592406611	0.547964543	0.600616559	0.588645003	0.545466533	0.592615933	0.592198568	0.54767481	0.600195247	0.588284859	0.544963368	0.591663055	0.592453754	0.000252447	0.547783438	0.000216506	0.600417353	0.000476372	526583.25	0.588608678	0.000253982	0.545168452	0.000237386	0.592121976	0.000528331	522204.25
BioGrid	PPP	FALSE	in_Reactome	0.566398663	0.525463013	0.579749774	0.559950757	0.520179298	0.562277418	0.566914776	0.525915621	0.580597196	0.560426281	0.520556455	0.562979689	0.566204102	0.52532462	0.579621153	0.559804547	0.520122613	0.562262947	0.566858494	0.526059376	0.58088191	0.560320859	0.520663843	0.563074969	0.566594008	0.00030126	0.525690657	0.00030511	0.580212508	0.000538495	539738	0.560125611	0.000256018	0.520380552	0.000233576	0.562648756	0.000380103	533746.25
BioGrid	PPP	TRUE	in_Reactome	0.56132519	0.522007376	0.559696278	0.556883457	0.518502876	0.547245214	0.561869561	0.522458478	0.560637656	0.557377682	0.518865073	0.547968408	0.561145577	0.521860445	0.559594399	0.556748563	0.518422757	0.547219556	0.561784163	0.522576569	0.560817974	0.557255023	0.518964281	0.548021421	0.561531122	0.000303983	0.522225717	0.00029932	0.560186577	0.000546169	526583.25	0.557066181	0.000258343	0.518688747	0.000230385	0.54761365	0.000381833	522204.25
IntAct	MLPP	FALSE	in_Reactome	0.669852389	0.560995057	0.671272165	0.667699563	0.559483185	0.665091419	0.67261605	0.562582867	0.674177747	0.670495021	0.561111612	0.668045528	0.671847525	0.562050909	0.673038446	0.669797055	0.560639837	0.667038689	0.672149907	0.563278276	0.674625526	0.669982639	0.561775845	0.66847493	0.671616468	0.001054643	0.562226778	0.000833744	0.673278471	0.00129481	374278	0.669493569	0.001066848	0.56075262	0.000836668	0.667162641	0.001304503	370526
IntAct	MLPP	TRUE	in_Reactome	0.663746952	0.555807326	0.652681557	0.662632452	0.555344942	0.649036993	0.666554576	0.557384397	0.655704641	0.665471018	0.556982573	0.65212806	0.665799794	0.556873985	0.654576787	0.664788491	0.556523392	0.651126113	0.666038213	0.558045448	0.656201807	0.664908796	0.557595298	0.652545228	0.665534883	0.001067707	0.557027789	0.000817922	0.654791198	0.001352844	365891	0.664450189	0.001080628	0.556611551	0.00082424	0.651209098	0.001355974	363050
IntAct	NPP	FALSE	in_Reactome	0.533513218	0.513565433	0.541854577	0.528085405	0.509215643	0.526598423	0.534151193	0.514196654	0.543274194	0.528689716	0.509850948	0.528017742	0.534378746	0.513411424	0.542051227	0.529027653	0.5090888	0.526963905	0.533779136	0.51344471	0.541914797	0.52829456	0.509075672	0.526487248	0.533955573	0.000333223	0.513654555	0.000318183	0.542273699	0.000582013	374278	0.528524334	0.000362676	0.509307766	0.000318334	0.527016829	0.000604183	370526
IntAct	NPP	TRUE	in_Reactome	0.527363194	0.510292431	0.521726236	0.5235594	0.507401157	0.511306846	0.528033619	0.510909709	0.523160559	0.524192829	0.508018677	0.512701753	0.528308107	0.510181115	0.52201426	0.524583332	0.507319755	0.511805401	0.527643	0.510172693	0.521747411	0.523775472	0.507259254	0.511179726	0.52783698	0.0003615	0.510388987	0.00030433	0.522162117	0.00058752	365891	0.524027758	0.000393357	0.507499711	0.000303827	0.511748431	0.000598015	363050
IntAct	SVDp	FALSE	in_Reactome	0.524331782	0.517254957	0.54258702	0.518653703	0.513303197	0.528454942	0.523754024	0.516967347	0.541924028	0.518102862	0.513106281	0.527957318	0.525275218	0.517237419	0.542900786	0.519706272	0.51338405	0.529036477	0.524066401	0.517121152	0.542268957	0.518375773	0.513202781	0.528062686	0.524356856	0.000568284	0.517145219	0.000114849	0.542420198	0.000363267	374278	0.518709652	0.000607464	0.513249077	0.0001045	0.528377856	0.000423057	370526
IntAct	SVDp	TRUE	in_Reactome	0.519335598	0.514398818	0.524161795	0.515364499	0.511802215	0.514396562	0.51879386	0.514136434	0.523495026	0.514849833	0.511630248	0.513940478	0.520322836	0.514402053	0.524522799	0.516461767	0.511906068	0.515077817	0.519083572	0.514277594	0.523844506	0.515095974	0.511708439	0.514008418	0.519383966	0.000574951	0.514303725	0.000108835	0.524006032	0.000380305	365891	0.515443018	0.000615695	0.511761743	0.000103199	0.514355819	0.000451702	363050
IntAct	BPP	FALSE	in_Reactome	0.582319376	0.535195936	0.593494241	0.577598912	0.531858942	0.582816261	0.584028568	0.53581738	0.595554347	0.57936153	0.532525378	0.585008013	0.582159235	0.535089392	0.593208746	0.577519617	0.531820247	0.58267269	0.582725932	0.535694659	0.594201795	0.577985763	0.532365316	0.583605187	0.582808278	0.000734195	0.535449342	0.000312014	0.594114782	0.000906351	374278	0.578116456	0.000740162	0.532142471	0.000308421	0.583525538	0.00092662	370526
IntAct	BPP	TRUE	in_Reactome	0.577253859	0.531850647	0.576015899	0.574060745	0.5299109	0.568883856	0.578996203	0.532454131	0.5781157	0.575854328	0.530557178	0.571086491	0.577101383	0.531734306	0.575743452	0.573998882	0.52988088	0.568792215	0.577661143	0.532325174	0.576708878	0.574442559	0.530381558	0.569618764	0.577753147	0.000746281	0.532091065	0.000304837	0.576645982	0.000918639	365891	0.574589129	0.000749965	0.530182629	0.000293577	0.569595331	0.000918599	363050
IntAct	PPP	FALSE	in_Reactome	0.564147852	0.522413278	0.57283805	0.558732409	0.518315281	0.55866649	0.564457211	0.522755594	0.573723555	0.559077858	0.518689705	0.559675922	0.56336063	0.521851781	0.571785361	0.558019818	0.517849746	0.557912202	0.563671719	0.52198033	0.572298804	0.558210602	0.517836697	0.558003749	0.563909353	0.000422669	0.522250245	0.000358324	0.572661443	0.000717339	374278	0.558510172	0.000418881	0.518172857	0.000355254	0.558564591	0.000704556	370526
IntAct	PPP	TRUE	in_Reactome	0.559361078	0.519344508	0.554493874	0.555550672	0.516667386	0.54434925	0.559683295	0.519665109	0.555384575	0.555908441	0.517019549	0.545347066	0.558576863	0.518808991	0.553543716	0.554847155	0.516223276	0.54366534	0.558874855	0.518903763	0.553932937	0.555013485	0.516169675	0.543643589	0.559124023	0.000427331	0.519180593	0.000345089	0.554338776	0.000691841	365891	0.555329938	0.000423264	0.516519972	0.000347147	0.544251311	0.000693354	363050
IntAct_Complex	MLPP	FALSE	in_Reactome	0.728956273	0.617093347	0.746847397	0.718480273	0.608990758	0.723063548	0.704744602	0.594948209	0.715706192	0.69397339	0.58718364	0.689357135	0.718414447	0.611428467	0.737448167	0.707353786	0.602810511	0.712225807	0.727852313	0.621489325	0.748129782	0.717342616	0.613542004	0.72478428	0.719991909	0.009709718	0.611239837	0.010059427	0.737032885	0.012985242	6629.75	0.709287516	0.009844455	0.603131728	0.009964271	0.712357692	0.014125141	6407.75
IntAct_Complex	MLPP	TRUE	in_Reactome	0.681924498	0.580404414	0.625940369	0.680797974	0.580083399	0.619793996	0.656342467	0.561228924	0.586914522	0.655268967	0.560208061	0.579665746	0.669760633	0.574979242	0.613381832	0.668297834	0.573899942	0.605995824	0.679891608	0.584163828	0.627499869	0.67886006	0.584155925	0.621868128	0.671979802	0.010135884	0.575194102	0.008698789	0.613434148	0.016259946	5720.5	0.670806209	0.010153789	0.574586832	0.009069188	0.606830923	0.01682857	5656.5
IntAct_Complex	NPP	FALSE	in_Reactome	0.672999142	0.542389549	0.65746626	0.654321781	0.51847679	0.596148134	0.690135292	0.552281056	0.677733337	0.672379898	0.528369159	0.618563271	0.677601287	0.547790773	0.667324871	0.658402198	0.523325602	0.604555727	0.678714553	0.550383652	0.668493163	0.659792096	0.526599699	0.608441314	0.679862569	0.006306084	0.548211257	0.003719935	0.667754408	0.007179054	6629.75	0.661223993	0.006747363	0.524192813	0.00376364	0.606927111	0.008054546	6407.75
IntAct_Complex	NPP	TRUE	in_Reactome	0.658027088	0.519181478	0.535508081	0.653047069	0.513114982	0.515118315	0.675942431	0.528719784	0.559721691	0.671231515	0.522505103	0.53806769	0.662564683	0.524439911	0.547195219	0.65691204	0.517756881	0.524280252	0.663609605	0.527048265	0.548669642	0.65815201	0.520876236	0.52722199	0.665035952	0.00663734	0.52484736	0.003609289	0.547773658	0.00857813	5720.5	0.659835658	0.006843477	0.518563301	0.003578476	0.526172062	0.008191041	5656.5
IntAct_Complex	SVDp	FALSE	in_Reactome	0.579555064	0.533449212	0.595844669	0.55542741	0.514938216	0.538037044	0.587212565	0.541155804	0.609178849	0.56312514	0.521525313	0.550975914	0.557680364	0.532511452	0.583682516	0.531726698	0.513454611	0.521880838	0.561969559	0.53589356	0.590179931	0.536614079	0.51706125	0.531226408	0.571604388	0.012181305	0.535752507	0.003355038	0.594721491	0.009390973	6629.75	0.546723332	0.012960289	0.516744848	0.003043129	0.535530051	0.010602854	6407.75
IntAct_Complex	SVDp	TRUE	in_Reactome	0.53506313	0.514679598	0.467291845	0.526430677	0.508309265	0.443394834	0.541939906	0.520766754	0.480861465	0.533258549	0.51381615	0.45500365	0.511442715	0.513915991	0.454810868	0.50181298	0.506976316	0.427645834	0.515376103	0.516750156	0.461200415	0.506273411	0.510233248	0.436194619	0.525955463	0.012854909	0.516528125	0.002657798	0.466041148	0.009627538	5720.5	0.516943904	0.013219028	0.509833745	0.0025743	0.440559734	0.010031046	5656.5
IntAct_Complex	BPP	FALSE	in_Reactome	0.643178523	0.538744719	0.63325219	0.626468629	0.522402079	0.589665585	0.638505036	0.530633685	0.623844291	0.62198333	0.515747827	0.582011805	0.642384017	0.536019104	0.628717456	0.62526505	0.519785181	0.584641144	0.641450868	0.545203911	0.640239286	0.624824383	0.52994767	0.59979179	0.641379611	0.001768698	0.537650355	0.005247582	0.631513306	0.006037322	6629.75	0.624635348	0.001645173	0.521970689	0.005179739	0.589027581	0.006795903	6407.75
IntAct_Complex	BPP	TRUE	in_Reactome	0.610582873	0.51498489	0.508586786	0.604229271	0.509284829	0.491297643	0.606269541	0.509525319	0.499801584	0.600043341	0.504556621	0.484728777	0.609882989	0.51330014	0.504028609	0.603014506	0.507463008	0.486312135	0.608052141	0.52004523	0.515398671	0.601829511	0.515207256	0.500674449	0.608696886	0.001678652	0.514463895	0.003780429	0.506953912	0.005781294	5720.5	0.602279157	0.001544728	0.509127928	0.003893958	0.490753251	0.006219814	5656.5
IntAct_Complex	PPP	FALSE	in_Reactome	0.680997568	0.582619147	0.700592404	0.663173051	0.563382047	0.661212983	0.674453203	0.578791474	0.693909628	0.656273594	0.559606106	0.653840278	0.680807063	0.584273159	0.702660195	0.662466753	0.564387167	0.662563635	0.676736338	0.584739441	0.700525963	0.658794516	0.566542402	0.662886045	0.678248543	0.002774641	0.582605805	0.002338898	0.699422047	0.003296238	6629.75	0.660176978	0.002800318	0.56347943	0.002510872	0.660125735	0.003682789	6407.75
IntAct_Complex	PPP	TRUE	in_Reactome	0.656198084	0.562640115	0.601048903	0.649529122	0.555688	0.584515574	0.64922841	0.558737868	0.592962975	0.642392765	0.551936905	0.576221619	0.655931694	0.563920633	0.603692868	0.648789672	0.556482786	0.586040566	0.650928199	0.564094144	0.60002894	0.644292895	0.55801919	0.585426055	0.653071597	0.003054477	0.56234819	0.002158737	0.599433421	0.003967807	5720.5	0.646251114	0.002996293	0.55553172	0.002238256	0.583050954	0.003980069	5656.5
IntAct_Complex	MLPP	FALSE	in_Complex_reactome	0.788846802	0.639037569	0.793319262	0.783858778	0.633777661	0.776702871	0.765804504	0.608691576	0.760480398	0.760341602	0.602766216	0.741157628	0.784448767	0.634882303	0.788638385	0.779041903	0.62884607	0.771033872	0.791531607	0.647592378	0.798969114	0.786656976	0.642941689	0.783243041	0.78265792	0.010053474	0.632550956	0.014517453	0.78535179	0.014818063	6629.75	0.777474815	0.010259993	0.627082909	0.014922558	0.768034353	0.016107474	6407.75
IntAct_Complex	MLPP	TRUE	in_Complex_reactome	0.760399283	0.612820395	0.703763719	0.762016073	0.613335131	0.700598635	0.736181414	0.584212777	0.661527913	0.737559462	0.583571881	0.657077228	0.755366515	0.608079232	0.696615831	0.756596882	0.607721423	0.692501578	0.762677582	0.620755942	0.710866915	0.764454979	0.621893555	0.708519805	0.753656199	0.010430099	0.606467086	0.01362341	0.693193594	0.018963787	5720.5	0.755156849	0.010550425	0.606630497	0.014237301	0.689674312	0.019653605	5656.5
IntAct_Complex	NPP	FALSE	in_Complex_reactome	0.672999142	0.542389549	0.65746626	0.654321781	0.51847679	0.596148134	0.690135292	0.552281056	0.677733337	0.672379898	0.528369159	0.618563271	0.677601287	0.547790773	0.667324871	0.658402198	0.523325602	0.604555727	0.678714553	0.550383652	0.668493163	0.659792096	0.526599699	0.608441314	0.679862569	0.006306084	0.548211257	0.003719935	0.667754408	0.007179054	6629.75	0.661223993	0.006747363	0.524192813	0.00376364	0.606927111	0.008054546	6407.75
IntAct_Complex	NPP	TRUE	in_Complex_reactome	0.658027088	0.519181478	0.535508081	0.653047069	0.513114982	0.515118315	0.675942431	0.528719784	0.559721691	0.671231515	0.522505103	0.53806769	0.662564683	0.524439911	0.547195219	0.65691204	0.517756881	0.524280252	0.663609605	0.527048265	0.548669642	0.65815201	0.520876236	0.52722199	0.665035952	0.00663734	0.52484736	0.003609289	0.547773658	0.00857813	5720.5	0.659835658	0.006843477	0.518563301	0.003578476	0.526172062	0.008191041	5656.5
IntAct_Complex	SVDp	FALSE	in_Complex_reactome	0.579555064	0.533449212	0.595844669	0.55542741	0.514938216	0.538037044	0.587212565	0.541155804	0.609178849	0.56312514	0.521525313	0.550975914	0.557680364	0.532511452	0.583682516	0.531726698	0.513454611	0.521880838	0.561969559	0.53589356	0.590179931	0.536614079	0.51706125	0.531226408	0.571604388	0.012181305	0.535752507	0.003355038	0.594721491	0.009390973	6629.75	0.546723332	0.012960289	0.516744848	0.003043129	0.535530051	0.010602854	6407.75
IntAct_Complex	SVDp	TRUE	in_Complex_reactome	0.53506313	0.514679598	0.467291845	0.526430677	0.508309265	0.443394834	0.541939906	0.520766754	0.480861465	0.533258549	0.51381615	0.45500365	0.511442715	0.513915991	0.454810868	0.50181298	0.506976316	0.427645834	0.515376103	0.516750156	0.461200415	0.506273411	0.510233248	0.436194619	0.525955463	0.012854909	0.516528125	0.002657798	0.466041148	0.009627538	5720.5	0.516943904	0.013219028	0.509833745	0.0025743	0.440559734	0.010031046	5656.5
IntAct_Complex	BPP	FALSE	in_Complex_reactome	0.643178523	0.538744719	0.63325219	0.626468629	0.522402079	0.589665585	0.638505036	0.530633685	0.623844291	0.62198333	0.515747827	0.582011805	0.642384017	0.536019104	0.628717456	0.62526505	0.519785181	0.584641144	0.641450868	0.545203911	0.640239286	0.624824383	0.52994767	0.59979179	0.641379611	0.001768698	0.537650355	0.005247582	0.631513306	0.006037322	6629.75	0.624635348	0.001645173	0.521970689	0.005179739	0.589027581	0.006795903	6407.75
IntAct_Complex	BPP	TRUE	in_Complex_reactome	0.610582873	0.51498489	0.508586786	0.604229271	0.509284829	0.491297643	0.606269541	0.509525319	0.499801584	0.600043341	0.504556621	0.484728777	0.609882989	0.51330014	0.504028609	0.603014506	0.507463008	0.486312135	0.608052141	0.52004523	0.515398671	0.601829511	0.515207256	0.500674449	0.608696886	0.001678652	0.514463895	0.003780429	0.506953912	0.005781294	5720.5	0.602279157	0.001544728	0.509127928	0.003893958	0.490753251	0.006219814	5656.5
IntAct_Complex	PPP	FALSE	in_Complex_reactome	0.680997568	0.582619147	0.700592404	0.663173051	0.563382047	0.661212983	0.674453203	0.578791474	0.693909628	0.656273594	0.559606106	0.653840278	0.680807063	0.584273159	0.702660195	0.662466753	0.564387167	0.662563635	0.676736338	0.584739441	0.700525963	0.658794516	0.566542402	0.662886045	0.678248543	0.002774641	0.582605805	0.002338898	0.699422047	0.003296238	6629.75	0.660176978	0.002800318	0.56347943	0.002510872	0.660125735	0.003682789	6407.75
IntAct_Complex	PPP	TRUE	in_Complex_reactome	0.656198084	0.562640115	0.601048903	0.649529122	0.555688	0.584515574	0.64922841	0.558737868	0.592962975	0.642392765	0.551936905	0.576221619	0.655931694	0.563920633	0.603692868	0.648789672	0.556482786	0.586040566	0.650928199	0.564094144	0.60002894	0.644292895	0.55801919	0.585426055	0.653071597	0.003054477	0.56234819	0.002158737	0.599433421	0.003967807	5720.5	0.646251114	0.002996293	0.55553172	0.002238256	0.583050954	0.003980069	5656.5
CORUM	MLPP	FALSE	in_Reactome	0.789197837	0.654270209	0.8005376	0.785816958	0.650638935	0.79231759	0.781353134	0.650364521	0.795112821	0.777657837	0.6463221	0.786509842	0.779486546	0.64994951	0.792542757	0.775952207	0.646479809	0.784316386	0.786845408	0.650142039	0.796819071	0.783565562	0.646771078	0.788574285	0.784220731	0.003946395	0.65118157	0.001789264	0.796253062	0.002904485	41108	0.780748141	0.004067608	0.647552981	0.001788942	0.787929526	0.002947079	40429.75
CORUM	MLPP	TRUE	in_Reactome	0.769355782	0.630095347	0.734067677	0.768157624	0.629310072	0.730217782	0.760848334	0.626334241	0.727698943	0.75941078	0.625242988	0.723548431	0.758713987	0.625814774	0.724083127	0.757489313	0.625303392	0.720607682	0.766796473	0.625910474	0.728995574	0.765772964	0.625480595	0.725365174	0.763928644	0.00431159	0.627038709	0.001775545	0.72871133	0.003578283	36578.5	0.76270767	0.004393141	0.626334261	0.001720303	0.724934767	0.003490741	36280.75
CORUM	NPP	FALSE	in_Reactome	0.64674974	0.551214049	0.647338857	0.639380305	0.543627107	0.623464907	0.642881813	0.548933469	0.644100293	0.635603114	0.541657064	0.620721865	0.648436525	0.552652681	0.650504369	0.641094759	0.545134987	0.62722668	0.646480883	0.552318272	0.64917423	0.639103985	0.544646253	0.62584092	0.64613724	0.002023472	0.551279618	0.001455405	0.647779437	0.002403171	41108	0.638795541	0.001994685	0.543766353	0.00133378	0.624313593	0.00247182	40429.75
CORUM	NPP	TRUE	in_Reactome	0.624659686	0.538369264	0.557463984	0.621752124	0.535688144	0.545764897	0.620467963	0.536135323	0.553690417	0.61773318	0.533819322	0.542596345	0.626216702	0.539642707	0.560775088	0.623381035	0.537134743	0.549629016	0.624219437	0.539330749	0.559369655	0.62138268	0.536682652	0.548128953	0.623890947	0.002110972	0.538369511	0.001372644	0.557824786	0.002660549	36578.5	0.621062255	0.00206386	0.535831215	0.001274001	0.546529803	0.002656105	36280.75
CORUM	SVDp	FALSE	in_Reactome	0.606623504	0.553578958	0.631226784	0.597675847	0.546166368	0.610056492	0.598025411	0.552568417	0.626555942	0.589030159	0.545476256	0.606273933	0.602938799	0.555003712	0.631776999	0.593904795	0.547744551	0.611635301	0.603953222	0.551389873	0.627973675	0.594985582	0.544094296	0.606711597	0.602885234	0.003111913	0.55313524	0.001328125	0.62938335	0.002185705	41108	0.593899096	0.003128533	0.545870368	0.001314338	0.60866933	0.002252324	40429.75
CORUM	SVDp	TRUE	in_Reactome	0.586145048	0.54221561	0.547559861	0.582324023	0.53978508	0.538623011	0.576892512	0.54117075	0.542401882	0.573170865	0.539071438	0.534615242	0.581996507	0.543460616	0.548593652	0.578200444	0.541202835	0.540678315	0.583258402	0.540161839	0.54371113	0.579506223	0.537886489	0.535017505	0.582073117	0.003347763	0.541752204	0.001224823	0.545566631	0.002578485	36578.5	0.578300389	0.003315331	0.53948646	0.001200757	0.537233518	0.002528013	36280.75
CORUM	BPP	FALSE	in_Reactome	0.667811749	0.569531782	0.67612865	0.660653377	0.562970244	0.658627283	0.665022324	0.566908321	0.672229671	0.657910463	0.560522072	0.65508226	0.663257219	0.567359914	0.672107049	0.656058034	0.560970098	0.654703629	0.664996311	0.568551207	0.672457256	0.657793208	0.56219756	0.6551748	0.665271901	0.001631564	0.568087806	0.001027232	0.673230656	0.001677869	41108	0.65810377	0.001644639	0.561664994	0.000971655	0.655896993	0.001586187	40429.75
CORUM	BPP	TRUE	in_Reactome	0.651106424	0.555084497	0.596347516	0.648053205	0.553043218	0.588238698	0.648260422	0.552510971	0.591966458	0.645300805	0.55063375	0.584343843	0.64628197	0.552981575	0.591584022	0.643323183	0.55120053	0.584018762	0.648104228	0.554046613	0.592113043	0.645108935	0.552260982	0.584529743	0.648438261	0.00172568	0.553655914	0.000994877	0.59300276	0.00194073	36578.5	0.645446532	0.001691047	0.55178462	0.000932289	0.585282762	0.001716381	36280.75
CORUM	PPP	FALSE	in_Reactome	0.641108852	0.551066786	0.6518722	0.632673316	0.542616039	0.631009396	0.639496949	0.549510587	0.649389822	0.631127264	0.541118485	0.628640006	0.638374677	0.549551296	0.648836713	0.629937026	0.541345009	0.62847184	0.639390715	0.549924591	0.650138533	0.630901565	0.541429788	0.628931685	0.639592798	0.000978808	0.550013315	0.00062926	0.650059317	0.001144094	41108	0.631159793	0.000981536	0.54162733	0.000582065	0.629263232	0.001021485	40429.75
CORUM	PPP	TRUE	in_Reactome	0.625458762	0.535802799	0.569298479	0.62152427	0.531651891	0.557221024	0.623790241	0.534436831	0.566590927	0.619977562	0.530338096	0.554774359	0.622628188	0.534521941	0.566146803	0.618805588	0.530620094	0.554835976	0.623658482	0.534785715	0.567309412	0.619787139	0.530665548	0.555177178	0.623883918	0.001014469	0.534886822	0.000544258	0.567336405	0.001206374	36578.5	0.62002364	0.000973858	0.530818907	0.000497013	0.555502134	0.001004192	36280.75
CORUM	MLPP	FALSE	in_Complex_reactome	0.821145475	0.674236335	0.828492409	0.818828461	0.671258235	0.822002124	0.816645567	0.66861747	0.825090179	0.814114564	0.665405273	0.818380522	0.814545367	0.668923349	0.823161071	0.812187543	0.666177082	0.816730402	0.818836552	0.66710742	0.824725613	0.816568488	0.664201471	0.818144108	0.81779324	0.002459259	0.669721144	0.002695972	0.825367318	0.001944371	41108	0.815424764	0.00250447	0.666760515	0.002690505	0.818814289	0.001945647	40429.75
CORUM	MLPP	TRUE	in_Complex_reactome	0.806764784	0.654468004	0.77502745	0.806144348	0.653962831	0.772200421	0.802041178	0.648996688	0.770990431	0.801233468	0.648312029	0.767966976	0.799617752	0.649134796	0.768269953	0.799032248	0.648934174	0.76571951	0.804315081	0.647249335	0.770052816	0.803807065	0.646921825	0.767319723	0.803184699	0.002651675	0.649962205	0.002705491	0.771085162	0.002476981	36578.5	0.802554282	0.00267429	0.649532715	0.002659464	0.768301658	0.002394997	36280.75
CORUM	NPP	FALSE	in_Complex_reactome	0.64674974	0.551214049	0.647338857	0.639380305	0.543627107	0.623464907	0.642881813	0.548933469	0.644100293	0.635603114	0.541657064	0.620721865	0.648436525	0.552652681	0.650504369	0.641094759	0.545134987	0.62722668	0.646480883	0.552318272	0.64917423	0.639103985	0.544646253	0.62584092	0.64613724	0.002023472	0.551279618	0.001455405	0.647779437	0.002403171	41108	0.638795541	0.001994685	0.543766353	0.00133378	0.624313593	0.00247182	40429.75
CORUM	NPP	TRUE	in_Complex_reactome	0.624659686	0.538369264	0.557463984	0.621752124	0.535688144	0.545764897	0.620467963	0.536135323	0.553690417	0.61773318	0.533819322	0.542596345	0.626216702	0.539642707	0.560775088	0.623381035	0.537134743	0.549629016	0.624219437	0.539330749	0.559369655	0.62138268	0.536682652	0.548128953	0.623890947	0.002110972	0.538369511	0.001372644	0.557824786	0.002660549	36578.5	0.621062255	0.00206386	0.535831215	0.001274001	0.546529803	0.002656105	36280.75
CORUM	SVDp	FALSE	in_Complex_reactome	0.606623504	0.553578958	0.631226784	0.597675847	0.546166368	0.610056492	0.598025411	0.552568417	0.626555942	0.589030159	0.545476256	0.606273933	0.602938799	0.555003712	0.631776999	0.593904795	0.547744551	0.611635301	0.603953222	0.551389873	0.627973675	0.594985582	0.544094296	0.606711597	0.602885234	0.003111913	0.55313524	0.001328125	0.62938335	0.002185705	41108	0.593899096	0.003128533	0.545870368	0.001314338	0.60866933	0.002252324	40429.75
CORUM	SVDp	TRUE	in_Complex_reactome	0.586145048	0.54221561	0.547559861	0.582324023	0.53978508	0.538623011	0.576892512	0.54117075	0.542401882	0.573170865	0.539071438	0.534615242	0.581996507	0.543460616	0.548593652	0.578200444	0.541202835	0.540678315	0.583258402	0.540161839	0.54371113	0.579506223	0.537886489	0.535017505	0.582073117	0.003347763	0.541752204	0.001224823	0.545566631	0.002578485	36578.5	0.578300389	0.003315331	0.53948646	0.001200757	0.537233518	0.002528013	36280.75
CORUM	BPP	FALSE	in_Complex_reactome	0.667811749	0.569531782	0.67612865	0.660653377	0.562970244	0.658627283	0.665022324	0.566908321	0.672229671	0.657910463	0.560522072	0.65508226	0.663257219	0.567359914	0.672107049	0.656058034	0.560970098	0.654703629	0.664996311	0.568551207	0.672457256	0.657793208	0.56219756	0.6551748	0.665271901	0.001631564	0.568087806	0.001027232	0.673230656	0.001677869	41108	0.65810377	0.001644639	0.561664994	0.000971655	0.655896993	0.001586187	40429.75
CORUM	BPP	TRUE	in_Complex_reactome	0.651106424	0.555084497	0.596347516	0.648053205	0.553043218	0.588238698	0.648260422	0.552510971	0.591966458	0.645300805	0.55063375	0.584343843	0.64628197	0.552981575	0.591584022	0.643323183	0.55120053	0.584018762	0.648104228	0.554046613	0.592113043	0.645108935	0.552260982	0.584529743	0.648438261	0.00172568	0.553655914	0.000994877	0.59300276	0.00194073	36578.5	0.645446532	0.001691047	0.55178462	0.000932289	0.585282762	0.001716381	36280.75
CORUM	PPP	FALSE	in_Complex_reactome	0.641108852	0.551066786	0.6518722	0.632673316	0.542616039	0.631009396	0.639496949	0.549510587	0.649389822	0.631127264	0.541118485	0.628640006	0.638374677	0.549551296	0.648836713	0.629937026	0.541345009	0.62847184	0.639390715	0.549924591	0.650138533	0.630901565	0.541429788	0.628931685	0.639592798	0.000978808	0.550013315	0.00062926	0.650059317	0.001144094	41108	0.631159793	0.000981536	0.54162733	0.000582065	0.629263232	0.001021485	40429.75
CORUM	PPP	TRUE	in_Complex_reactome	0.625458762	0.535802799	0.569298479	0.62152427	0.531651891	0.557221024	0.623790241	0.534436831	0.566590927	0.619977562	0.530338096	0.554774359	0.622628188	0.534521941	0.566146803	0.618805588	0.530620094	0.554835976	0.623658482	0.534785715	0.567309412	0.619787139	0.530665548	0.555177178	0.623883918	0.001014469	0.534886822	0.000544258	0.567336405	0.001206374	36578.5	0.62002364	0.000973858	0.530818907	0.000497013	0.555502134	0.001004192	36280.75
KEGG	MLPP	FALSE	in_Reactome	0.788123102	0.664385962	0.807175392	0.780547677	0.65784769	0.788407005	0.771252025	0.667380452	0.799892621	0.762758812	0.660288487	0.780531246	0.77646288	0.662853095	0.799825905	0.768279238	0.656030817	0.780240769	0.783530841	0.670280634	0.807521036	0.775485453	0.662891194	0.788450794	0.779842212	0.006468971	0.666225036	0.002851975	0.803603738	0.003746544	71658	0.771767795	0.006786736	0.659264547	0.002581933	0.784407454	0.004022787	68793.75
KEGG	MLPP	TRUE	in_Reactome	0.762152669	0.63777329	0.730409658	0.755888235	0.633989543	0.714258272	0.74377753	0.640706709	0.722536953	0.736697126	0.636359542	0.705839577	0.74967086	0.636526026	0.721760578	0.742837989	0.63244507	0.704831833	0.757104828	0.64365464	0.731754103	0.750422192	0.639131192	0.715252502	0.753176472	0.007011304	0.639665166	0.002758356	0.726615323	0.004500158	62209.5	0.746461386	0.007297658	0.635481337	0.00252671	0.710045546	0.00473636	60731.75
KEGG	NPP	FALSE	in_Reactome	0.648681923	0.545750054	0.65031467	0.63020058	0.523424582	0.588846364	0.647768991	0.545211179	0.649218794	0.629423351	0.523189764	0.587790071	0.647733091	0.543167779	0.647019624	0.62916285	0.520934477	0.584633602	0.649206198	0.547093132	0.651608625	0.630635113	0.52461573	0.589467357	0.648347551	0.000624774	0.545305536	0.001411737	0.649540428	0.001683359	71658	0.629855473	0.000590211	0.523041138	0.001331022	0.587684348	0.00186062	68793.75
KEGG	NPP	TRUE	in_Reactome	0.616023805	0.525215019	0.534328465	0.605954093	0.513701691	0.493049831	0.615135871	0.524888992	0.533276232	0.605182523	0.513572947	0.492271461	0.615259626	0.523068937	0.530880275	0.605058243	0.511591192	0.489251191	0.616395349	0.526461257	0.535572168	0.606229933	0.514770166	0.493916064	0.615703663	0.000524518	0.524908551	0.001213402	0.533514285	0.001724271	62209.5	0.605606198	0.000497451	0.513408999	0.001147796	0.492122137	0.00175666	60731.75
KEGG	SVDp	FALSE	in_Reactome	0.620141324	0.551931837	0.635926356	0.598402904	0.53271367	0.580035853	0.606123418	0.548179965	0.625145693	0.5837556	0.529148132	0.568647519	0.620097091	0.549727272	0.634156944	0.598377271	0.530604905	0.578497675	0.621445889	0.555922631	0.641115372	0.59957446	0.536471886	0.586594494	0.61695193	0.006275281	0.551440426	0.002911063	0.634086091	0.005760493	71658	0.595027559	0.006525812	0.532234648	0.002755281	0.578443885	0.006421418	68793.75
KEGG	SVDp	TRUE	in_Reactome	0.591935172	0.533346689	0.524865587	0.579212252	0.523590921	0.488374353	0.577323698	0.530023764	0.513206907	0.564264761	0.520428913	0.476872287	0.592128953	0.531444509	0.523138859	0.579373105	0.521730303	0.486869703	0.593048262	0.536889623	0.531208629	0.580206726	0.526929973	0.49533729	0.588609021	0.006529138	0.532926146	0.002574154	0.523104996	0.006456428	62209.5	0.575764211	0.006649932	0.523170028	0.002444425	0.486863408	0.006593788	60731.75
KEGG	BPP	FALSE	in_Reactome	0.690442658	0.573071037	0.693841107	0.669480708	0.550173676	0.641524061	0.68912645	0.570049746	0.688468488	0.668389636	0.547898423	0.636245258	0.685010926	0.563609895	0.68028968	0.663936548	0.541281297	0.626358189	0.691540591	0.574345865	0.693381003	0.670783413	0.552024282	0.641667706	0.689030156	0.0024729	0.570269136	0.004149216	0.688995069	0.005449348	71658	0.668147577	0.002574696	0.54784442	0.004061225	0.636448803	0.00622208	68793.75
KEGG	BPP	TRUE	in_Reactome	0.666638119	0.554442806	0.598612716	0.650992585	0.536203498	0.550493056	0.665295235	0.551940978	0.592738453	0.649842594	0.534276122	0.545408724	0.661236196	0.545884158	0.583414221	0.645429147	0.527903844	0.534914578	0.667739863	0.556140825	0.598463026	0.652317617	0.538458817	0.551397622	0.665227353	0.00246155	0.552102192	0.003888411	0.593307104	0.006183153	62209.5	0.649645486	0.002587051	0.53421057	0.0039306	0.545553495	0.006552874	60731.75
KEGG	PPP	FALSE	in_Reactome	0.687587945	0.582180561	0.706480204	0.666407691	0.563880055	0.657710255	0.686761293	0.58259255	0.70655412	0.665725534	0.564668196	0.658988719	0.685994625	0.579598347	0.703949059	0.664798347	0.561432212	0.655084388	0.687339474	0.582560953	0.707128927	0.666229302	0.564419103	0.65912039	0.686920834	0.00061311	0.581733102	0.00124312	0.706028077	0.001226308	71658	0.665790218	0.000624912	0.563599891	0.001283521	0.657725938	0.001621507	68793.75
KEGG	PPP	TRUE	in_Reactome	0.671120807	0.564891383	0.615944774	0.657257432	0.556786482	0.580551919	0.670314408	0.565241732	0.616450336	0.656592558	0.557482956	0.582438989	0.669514294	0.562226662	0.613116595	0.655639352	0.554249855	0.577723454	0.670758469	0.565083299	0.61679186	0.657009867	0.557224871	0.582407298	0.670426995	0.000599364	0.564360769	0.001238357	0.615575891	0.001451503	62209.5	0.656624802	0.000616573	0.556436041	0.001286517	0.580780415	0.001923203	60731.75
inReactome_temporal	MLPP	FALSE	in_Reactome	0.74126368	0.60572302	0.747574317	0.728363776	0.594249341	0.714566913	0.731899468	0.596756495	0.735478687	0.718627844	0.585327118	0.700949894	0.729267168	0.593912326	0.73208587	0.716035734	0.582678861	0.697421851	0.734743735	0.598435125	0.739082989	0.721633396	0.587089052	0.705103916	0.734293513	0.004466025	0.598706742	0.004361531	0.738555466	0.005764985	314590	0.721165188	0.004604028	0.587336093	0.004288934	0.704510644	0.006411132	299764.75
inReactome_temporal	MLPP	TRUE	in_Reactome	0.692449724	0.571236407	0.164234333	0.686937327	0.569154573	0.156748934	0.682269141	0.563827078	0.150550113	0.676575863	0.561744877	0.143346683	0.679311163	0.561501048	0.148193167	0.673703007	0.559569704	0.141101085	0.685246913	0.565187292	0.155528942	0.6796432	0.563187509	0.1481763	0.684819235	0.004879782	0.565437956	0.003597883	0.154626639	0.006146738	168725	0.679214849	0.00492861	0.563414166	0.003555632	0.147343251	0.006002042	167982
inReactome_temporal	NPP	FALSE	in_Reactome	0.59966514	0.557347752	0.636010165	0.567827519	0.527767898	0.558449937	0.600840862	0.558300309	0.637632358	0.568927337	0.528500244	0.559970069	0.599920136	0.557576492	0.635914647	0.568065335	0.527893857	0.558248791	0.600336339	0.557048822	0.636218622	0.568463537	0.527384994	0.558219264	0.600190619	0.000445348	0.557568344	0.00046217	0.636443948	0.000694877	314590	0.568320932	0.000417388	0.527886748	0.000400721	0.558722015	0.00072601	299764.75
inReactome_temporal	NPP	TRUE	in_Reactome	0.549774337	0.512144475	0.085035007	0.540512164	0.505282658	0.074892236	0.551056212	0.512909865	0.085653307	0.54167043	0.505854161	0.075374456	0.550099778	0.512339652	0.085135375	0.540809901	0.505390766	0.074881885	0.550571467	0.511941555	0.085156482	0.541238961	0.505034415	0.07488155	0.550375448	0.000484559	0.512333887	0.000361104	0.085245043	0.000240138	168725	0.541057864	0.00043798	0.5053905	0.000297241	0.075007532	0.000211888	167982
inReactome_temporal	SVDp	FALSE	in_Reactome	0.595267507	0.547927908	0.621575208	0.563746274	0.524045286	0.548996303	0.598325111	0.548498072	0.623489015	0.566913633	0.524476652	0.550738152	0.602508403	0.549709337	0.627086929	0.571429362	0.525685156	0.55484832	0.601838333	0.549588015	0.626445813	0.570719409	0.525594273	0.554246306	0.599484838	0.002907393	0.548930833	0.000746843	0.624649241	0.002234155	314590	0.56820217	0.003093	0.524950342	0.000706772	0.55220727	0.002429065	299764.75
inReactome_temporal	SVDp	TRUE	in_Reactome	0.522572204	0.51413685	0.081821644	0.512347859	0.508105991	0.072377017	0.525992844	0.514568459	0.082098883	0.515742022	0.508442365	0.072752908	0.530473638	0.515478776	0.083368817	0.520372381	0.509369935	0.074036834	0.529836075	0.515358929	0.083396446	0.519713703	0.509276556	0.073777128	0.52721869	0.00318347	0.514885753	0.000556126	0.082671448	0.000717973	168725	0.517043991	0.003238608	0.508798712	0.000538859	0.073235972	0.000690178	167982
inReactome_temporal	BPP	FALSE	in_Reactome	0.636833874	0.569693901	0.66009842	0.607288171	0.545930359	0.598954659	0.635195439	0.566658786	0.655282115	0.605631786	0.543172647	0.593495189	0.635455131	0.567471225	0.656880079	0.60592084	0.543912444	0.595360187	0.636646536	0.568181827	0.658089748	0.607128896	0.544645631	0.596726382	0.636032745	0.000716461	0.568001435	0.001115887	0.65758759	0.001758708	314590	0.606492423	0.000725554	0.54441527	0.001018026	0.596134104	0.001991805	299764.75
inReactome_temporal	BPP	TRUE	in_Reactome	0.585377476	0.546053065	0.118090162	0.576689145	0.537988861	0.105374156	0.583923107	0.543676942	0.113154342	0.57518878	0.535595287	0.101090043	0.584144106	0.5442542	0.115103968	0.575459514	0.536218556	0.102773069	0.585199511	0.544907533	0.115027212	0.576521868	0.536889231	0.102797203	0.58466105	0.000635412	0.544722935	0.000882771	0.115343921	0.001767341	168725	0.575964827	0.000650485	0.536672984	0.000886881	0.103008618	0.001531084	167982
inReactome_temporal	PPP	FALSE	in_Reactome	0.626740127	0.567348199	0.660972785	0.593026649	0.533883367	0.581772647	0.628200245	0.568737281	0.662474818	0.594535736	0.535176458	0.58346756	0.627520548	0.568178077	0.66182446	0.593857074	0.534744832	0.583160898	0.628530731	0.570063537	0.664083423	0.594859838	0.536432519	0.585788685	0.627747913	0.000686428	0.568581774	0.000987988	0.662338871	0.00113938	314590	0.594069824	0.000702615	0.535059294	0.000919397	0.583547448	0.001442988	299764.75
inReactome_temporal	PPP	TRUE	in_Reactome	0.575900431	0.536255834	0.115181161	0.56673019	0.528047742	0.095485713	0.577547427	0.537529561	0.116844644	0.568353844	0.529240049	0.0964622	0.576806737	0.537034841	0.115865526	0.567650357	0.528864008	0.096523014	0.577708916	0.538766486	0.118657268	0.568517211	0.530434738	0.098158934	0.576990878	0.000715596	0.537396681	0.000911932	0.116637149	0.001307597	168725	0.567812901	0.000704868	0.529146634	0.000859561	0.096657465	0.000959638	167982
